# Supplementary material for: Mapping Nanoscale‐To‐Single‐Cell Phosphoproteomic Landscape by Chip‐DIA
Source: Adv Sci (Weinh). 2024 Oct 14;12(1):2402421. doi: 10.1002/advs.202402421 (PMC11714195; doi:10.1002/advs.202402421)
Supplement: Supplementary file 2 — Supporting Information [file ADVS-12-2402421-s002.xlsx]

## Sheet: Supplementary Data 1 Summary
	Supplementary Data 1. Summary of identification results from direct DIA methods
	Data S1a. Identification results of dirDIA for 1000 cells PC9 cells
	Data S1b. Identification results of dirDIA for 500 cells PC9 cells
	Data S1c. Identification results of dirDIA for 100 cells PC9 cells
	Data S1d. Identification results of dirDIA for 50 cells PC9 cells
	Data S1e. Identification results of dirDIA for 10 cells PC9 cells

## Sheet: (1a) dirDIA_1Kcells
Data S1a. Identification results of dirDIA for 1000 cells PC9 cells
Protein Accessions	Genes	Protein Descriptions	Stripped Sequence	Protein PTM Locations	Precursors	Modified Sequence	1Kcells-01 Qvalue	1Kcells-02 Qvalue	1Kcells-03 Qvalue	1Kcells-01 Total Quantity	1Kcells-02 Total Quantity	1Kcells-03 Total Quantity	1Kcells-01 PTM Assay Probability	1Kcells-02 PTM Assay Probability	1Kcells-03 PTM Assay Probability
A0FGR8	ESYT2	Extended synaptotagmin-2	SHMSGSPGPGGSNTAPSTPVIGGSDKPGMEEK	(S688,M690,M716)	_S[Phospho (STY)]HM[Oxidation (M)]SGSPGPGGSNTAPSTPVIGGSDKPGM[Oxidation (M)]EEK_.4	_S[Phospho (STY)]HM[Oxidation (M)]SGSPGPGGSNTAPSTPVIGGSDKPGM[Oxidation (M)]EEK_	3.76747e-26	2.2766e-41	5.3215e-10	6097.61	8014.06	5369.22	0.0472658	0.0567426	0.0439265
A0FGR8	ESYT2	Extended synaptotagmin-2	SHMSGSPGPGGSNTAPSTPVIGGSDKPGMEEK	(M690,S691,M716)	_SHM[Oxidation (M)]S[Phospho (STY)]GSPGPGGSNTAPSTPVIGGSDKPGM[Oxidation (M)]EEK_.4	_SHM[Oxidation (M)]S[Phospho (STY)]GSPGPGGSNTAPSTPVIGGSDKPGM[Oxidation (M)]EEK_	2.66422e-25	6.56593e-45	4.68426e-12	6100.79	7722.97	5367.99	0.432495	0.514483	0.410031
A0FGR8	ESYT2	Extended synaptotagmin-2	SHMSGSPGPGGSNTAPSTPVIGGSDKPGMEEK	(M690,T701,M716)	_SHM[Oxidation (M)]SGSPGPGGSNT[Phospho (STY)]APSTPVIGGSDKPGM[Oxidation (M)]EEK_.4	_SHM[Oxidation (M)]SGSPGPGGSNT[Phospho (STY)]APSTPVIGGSDKPGM[Oxidation (M)]EEK_	1.98118e-14	2.42215e-33	5.77719e-10	4345.94	6588.23	3766.5	0.00252238	0.000107589	0.00434512
A0FGR8	ESYT2	Extended synaptotagmin-2	SHMSGSPGPGGSNTAPSTPVIGGSDKPGMEEK	(M690,S693,M716)	_SHM[Oxidation (M)]SGS[Phospho (STY)]PGPGGSNTAPSTPVIGGSDKPGM[Oxidation (M)]EEK_.4	_SHM[Oxidation (M)]SGS[Phospho (STY)]PGPGGSNTAPSTPVIGGSDKPGM[Oxidation (M)]EEK_	7.6316e-18	1.87735e-49	1.76854e-10	4335.19	6142.42	3939.16	0.402975	0.464448	0.493227
A0FGR8	ESYT2	Extended synaptotagmin-2	SHMSGSPGPGGSNTAPSTPVIGGSDKPGMEEK	(M690,S699,M716)	_SHM[Oxidation (M)]SGSPGPGGS[Phospho (STY)]NTAPSTPVIGGSDKPGM[Oxidation (M)]EEK_.4	_SHM[Oxidation (M)]SGSPGPGGS[Phospho (STY)]NTAPSTPVIGGSDKPGM[Oxidation (M)]EEK_	7.63342e-11	8.54061e-36	7.93045e-09	4141.5	5916.41	3537.81	0.00215679	0.00198143	0.0034352
A0FGR8	ESYT2	Extended synaptotagmin-2	SHMSGSPGPGGSNTAPSTPVIGGSDKPGMEEK	(M690,S704,M716)	_SHM[Oxidation (M)]SGSPGPGGSNTAPS[Phospho (STY)]TPVIGGSDKPGM[Oxidation (M)]EEK_.4	_SHM[Oxidation (M)]SGSPGPGGSNTAPS[Phospho (STY)]TPVIGGSDKPGM[Oxidation (M)]EEK_	1.2761e-11	1.57712e-25	3.10563e-08	2920.41	3406.91	1903.77	0.0016831	6.19753e-09	0.0014228
A0FGR8	ESYT2	Extended synaptotagmin-2	EPTPSIASDISLPIATQELR	(T753,S755)	_EPT[Phospho (STY)]PS[Phospho (STY)]IASDISLPIATQELR_.3	_EPT[Phospho (STY)]PS[Phospho (STY)]IASDISLPIATQELR_	1.71776e-20	5.05285e-38	2.77046e-11	9956.81	15801	17005.7	0.092839	0.0172746	0.0101072
A0FGR8	ESYT2	Extended synaptotagmin-2	EPTPSIASDISLPIATQELR	(S761)	_EPTPSIASDIS[Phospho (STY)]LPIATQELR_.3	_EPTPSIASDIS[Phospho (STY)]LPIATQELR_	5.48654e-09	7.94497e-41	1.05867e-05	3275.85	3275.49	2106.53	0.2	0.378094	0.444671
A0FGR8	ESYT2	Extended synaptotagmin-2	EPTPSIASDISLPIATQELR	(S758)	_EPTPSIAS[Phospho (STY)]DISLPIATQELR_.3	_EPTPSIAS[Phospho (STY)]DISLPIATQELR_	3.07042e-11	1.78393e-38	1.03302e-06	2975.16	3094.6	2105.57	0.277757	0.386517	0.460011
A0FGR8	ESYT2	Extended synaptotagmin-2	EPTPSIASDISLPIATQELR	(T753)	_EPT[Phospho (STY)]PSIASDISLPIATQELR_.3	_EPT[Phospho (STY)]PSIASDISLPIATQELR_	8.65064e-08	4.25753e-28	3.01517e-06	2394.54	2200.04	1409.29	0.21387	0.12175	0.0461742
A0FGR8	ESYT2	Extended synaptotagmin-2	EPTPSIASDISLPIATQELR	(S755)	_EPTPS[Phospho (STY)]IASDISLPIATQELR_.3	_EPTPS[Phospho (STY)]IASDISLPIATQELR_	Filtered	0.000826902	Filtered	Filtered	1	Filtered	Filtered	0.337477	Filtered
A0FGR8	ESYT2	Extended synaptotagmin-2	SSSSLLASPGHISVK	(S738)	_SSS[Phospho (STY)]SLLASPGHISVK_.2	_SSS[Phospho (STY)]SLLASPGHISVK_	3.87095e-06	2.82261e-24	1.3695e-08	741.285	3776.02	4003.6	0.297506	0.751114	0.929455
A0FGR8	ESYT2	Extended synaptotagmin-2	SSSSLLASPGHISVK	(S739)	_SSSS[Phospho (STY)]LLASPGHISVK_.2	_SSSS[Phospho (STY)]LLASPGHISVK_	2.147e-06	2.03826e-21	2.26819e-05	740.938	1927.86	4010.04	0.0892728	0.0797593	0.02448
A0FGR8	ESYT2	Extended synaptotagmin-2	SSSSLLASPGHISVK	(S737)	_SS[Phospho (STY)]SSLLASPGHISVK_.2	_SS[Phospho (STY)]SSLLASPGHISVK_	2.05754e-09	2.31757e-11	8.15912e-06	741.206	1927.9	4005.91	0.298337	0.306717	0.0324314
A0FGR8	ESYT2	Extended synaptotagmin-2	SSSSLLASPGHISVK	(S736)	_S[Phospho (STY)]SSSLLASPGHISVK_.2	_S[Phospho (STY)]SSSLLASPGHISVK_	1.25981e-05	6.80999e-19	1.2211e-05	741.238	1927.18	4004.82	0.299375	0.306794	0.0111675
A0FGR8	ESYT2	Extended synaptotagmin-2	SSSSLLASPGHISVK	(S736)	_S[Phospho (STY)]SSSLLASPGHISVK_.3	_S[Phospho (STY)]SSSLLASPGHISVK_	4.80053e-06	6.6427e-10	0.00144792	880.779	1124.65	1098.39	0.193449	0.180986	0.129652
A0FGR8	ESYT2	Extended synaptotagmin-2	SSSSLLASPGHISVK	(S739)	_SSSS[Phospho (STY)]LLASPGHISVK_.3	_SSSS[Phospho (STY)]LLASPGHISVK_	2.97659e-07	1.96451e-11	0.000388958	880.151	1123.73	1097.35	0.106408	0.117531	0.232716
A0FGR8	ESYT2	Extended synaptotagmin-2	SSSSLLASPGHISVK	(S738)	_SSS[Phospho (STY)]SLLASPGHISVK_.3	_SSS[Phospho (STY)]SLLASPGHISVK_	0.000291528	6.57528e-09	0.00039016	443.037	955.466	485.361	0.481874	0.128853	0.465596
A0FGR8	ESYT2	Extended synaptotagmin-2	SSSSLLASPGHISVK	(S737)	_SS[Phospho (STY)]SSLLASPGHISVK_.3	_SS[Phospho (STY)]SSLLASPGHISVK_	2.57406e-09	7.11922e-10	0.000461029	571.749	669.547	484.835	0.194588	0.183679	0.187276
A0JLT2	MED19	Mediator of RNA polymerase II transcription subunit 19	NRHSPDHPGMGSSQASSSSSLR	(S226,M232)	_NRHS[Phospho (STY)]PDHPGM[Oxidation (M)]GSSQASSSSSLR_.4	_NRHS[Phospho (STY)]PDHPGM[Oxidation (M)]GSSQASSSSSLR_	2.88337e-15	8.28587e-47	1.62105e-15	1610.57	9970.9	4101.56	0.237093	0.999992	0.9878
A0JLT2	MED19	Mediator of RNA polymerase II transcription subunit 19	NRHSPDHPGMGSSQASSSSSLR	(M232,S234)	_NRHSPDHPGM[Oxidation (M)]GS[Phospho (STY)]SQASSSSSLR_.4	_NRHSPDHPGM[Oxidation (M)]GS[Phospho (STY)]SQASSSSSLR_	2.84308e-09	2.03946e-42	6.6845e-10	1610.1	9197.31	3910.92	0.31463	7.3693e-06	0.00490342
A0JLT2	MED19	Mediator of RNA polymerase II transcription subunit 19	NRHSPDHPGMGSSQASSSSSLR	(M232,S238)	_NRHSPDHPGM[Oxidation (M)]GSSQAS[Phospho (STY)]SSSSLR_.4	_NRHSPDHPGM[Oxidation (M)]GSSQAS[Phospho (STY)]SSSSLR_	5.57912e-11	1.68627e-46	5.54257e-09	109.831	373.613	1	0.00439658	4.17986e-10	4.541e-05
A0JLT2	MED19	Mediator of RNA polymerase II transcription subunit 19	NRHSPDHPGMGSSQASSSSSLR	(M232,S239)	_NRHSPDHPGM[Oxidation (M)]GSSQASS[Phospho (STY)]SSSLR_.4	_NRHSPDHPGM[Oxidation (M)]GSSQASS[Phospho (STY)]SSSLR_	1.15026e-09	4.56605e-39	3.94616e-11	1	1	1	0.00043927	5.54133e-11	4.46311e-06
A0JLT2	MED19	Mediator of RNA polymerase II transcription subunit 19	NRHSPDHPGMGSSQASSSSSLR	(S226,M232)	_NRHS[Phospho (STY)]PDHPGM[Oxidation (M)]GSSQASSSSSLR_.3	_NRHS[Phospho (STY)]PDHPGM[Oxidation (M)]GSSQASSSSSLR_	3.15247e-08	4.10611e-07	5.12536e-05	1	1	1	0.999963	0.425579	0.428148
A0JLT2	MED19	Mediator of RNA polymerase II transcription subunit 19	NRHSPDHPGMGSSQASSSSSLR	(M232,S235)	_NRHSPDHPGM[Oxidation (M)]GSS[Phospho (STY)]QASSSSSLR_.4	_NRHSPDHPGM[Oxidation (M)]GSS[Phospho (STY)]QASSSSSLR_	2.07616e-08	3.83307e-39	Filtered	543.137	4709.59	Filtered	0.420133	4.14481e-06	Filtered
A0JNW5	UHRF1BP1L	UHRF1-binding protein 1-like	DHNVGSPPKSPTHASPQHTQTEK	(S414,T420)	_DHNVGS[Phospho (STY)]PPKSPT[Phospho (STY)]HASPQHTQTEK_.4	_DHNVGS[Phospho (STY)]PPKSPT[Phospho (STY)]HASPQHTQTEK_	3.84787e-05	1.50783e-36	3.08929e-10	356.389	1386.31	1953.08	0.00898645	0.0501573	0.337155
A0JNW5	UHRF1BP1L	UHRF1-binding protein 1-like	DHNVGSPPKSPTHASPQHTQTEK	(S414,S423)	_DHNVGS[Phospho (STY)]PPKSPTHAS[Phospho (STY)]PQHTQTEK_.4	_DHNVGS[Phospho (STY)]PPKSPTHAS[Phospho (STY)]PQHTQTEK_	3.52201e-08	4.62233e-52	1.22803e-08	1	1268.35	1123.95	0.00834415	0.0534321	0.0171667
A1L390	PLEKHG3	Pleckstrin homology domain-containing family G member 3	SHSVPENMVEPPLSGR	(S1079,M1086)	_S[Phospho (STY)]HSVPENM[Oxidation (M)]VEPPLSGR_.3	_S[Phospho (STY)]HSVPENM[Oxidation (M)]VEPPLSGR_	6.33441e-13	8.14078e-44	1.05347e-05	9217.41	8916.27	10033.8	0.118119	0.11197	0.113542
A1L390	PLEKHG3	Pleckstrin homology domain-containing family G member 3	SHSVPENMVEPPLSGR	(S1081,M1086)	_SHS[Phospho (STY)]VPENM[Oxidation (M)]VEPPLSGR_.3	_SHS[Phospho (STY)]VPENM[Oxidation (M)]VEPPLSGR_	1.28919e-13	1.58688e-32	3.88786e-07	9219.17	8772.98	8169.28	0.885462	0.893637	0.886467
A1L390	PLEKHG3	Pleckstrin homology domain-containing family G member 3	ALSSEEEEEMGGAAQEPESLLPPSVLDQASVIAER	(S577,M583,S592)	_ALSS[Phospho (STY)]EEEEEM[Oxidation (M)]GGAAQEPES[Phospho (STY)]LLPPSVLDQASVIAER_.4	_ALSS[Phospho (STY)]EEEEEM[Oxidation (M)]GGAAQEPES[Phospho (STY)]LLPPSVLDQASVIAER_	1.12384e-15	2.5072e-22	1.04581e-05	2235.07	1488.59	1281.85	9.37636e-05	0.0548519	0.0702968
A1L390	PLEKHG3	Pleckstrin homology domain-containing family G member 3	GPLSPFNSR	(S76)	_GPLS[Phospho (STY)]PFNSR_.2	_GPLS[Phospho (STY)]PFNSR_	6.58842e-18	3.95343e-39	8.49023e-06	641.885	1191.29	1107.22	0.965541	0.999962	0.956944
A1X283	SH3PXD2B	SH3 and PX domain-containing protein 2B	KASSDMSASAGYEEISDPDMEEK	(M502,S503,M516)	_KASSDM[Oxidation (M)]S[Phospho (STY)]ASAGYEEISDPDM[Oxidation (M)]EEK_.3	_KASSDM[Oxidation (M)]S[Phospho (STY)]ASAGYEEISDPDM[Oxidation (M)]EEK_	1.02178e-21	3.17577e-38	1.08132e-07	12207.6	10688.1	9321.21	0.415051	0.216748	0.211856
A1X283	SH3PXD2B	SH3 and PX domain-containing protein 2B	KASSDMSASAGYEEISDPDMEEK	(S499,M502,M516)	_KAS[Phospho (STY)]SDM[Oxidation (M)]SASAGYEEISDPDM[Oxidation (M)]EEK_.3	_KAS[Phospho (STY)]SDM[Oxidation (M)]SASAGYEEISDPDM[Oxidation (M)]EEK_	1.7832e-21	4.04512e-47	1.97372e-14	12180.1	10511.2	9084.75	0.0555444	0.239231	0.176976
A1X283	SH3PXD2B	SH3 and PX domain-containing protein 2B	KASSDMSASAGYEEISDPDMEEK	(M502,S505,M516)	_KASSDM[Oxidation (M)]SAS[Phospho (STY)]AGYEEISDPDM[Oxidation (M)]EEK_.3	_KASSDM[Oxidation (M)]SAS[Phospho (STY)]AGYEEISDPDM[Oxidation (M)]EEK_	1.13852e-19	1.07139e-36	7.93159e-08	11089.3	10292.2	8926	0.784244	0.116679	0.298892
A1X283	SH3PXD2B	SH3 and PX domain-containing protein 2B	KASSDMSASAGYEEISDPDMEEK	(S500,M502,M516)	_KASS[Phospho (STY)]DM[Oxidation (M)]SASAGYEEISDPDM[Oxidation (M)]EEK_.3	_KASS[Phospho (STY)]DM[Oxidation (M)]SASAGYEEISDPDM[Oxidation (M)]EEK_	5.7762e-21	2.02875e-38	5.68032e-07	11059.7	10111.1	8933.08	0.0268628	0.120945	0.187093
A1X283	SH3PXD2B	SH3 and PX domain-containing protein 2B	PGPGSPSHPGALDLDGVSR	(S291)	_PGPGS[Phospho (STY)]PSHPGALDLDGVSR_.3	_PGPGS[Phospho (STY)]PSHPGALDLDGVSR_	5.141e-11	2.71371e-29	3.36951e-07	1373.48	2120.61	1546.67	0.932607	0.412009	0.941769
A1X283	SH3PXD2B	SH3 and PX domain-containing protein 2B	PGPGSPSHPGALDLDGVSR	(S293)	_PGPGSPS[Phospho (STY)]HPGALDLDGVSR_.3	_PGPGSPS[Phospho (STY)]HPGALDLDGVSR_	1.39727e-09	8.29751e-45	4.58279e-07	1373.57	1602.21	1210.3	0.0704537	0.587744	0.0583767
A3KN83	SBNO1	Protein strawberry notch homolog 1	SIDPDSIQSALLASGLGSK	(S794)	_S[Phospho (STY)]IDPDSIQSALLASGLGSK_.2	_S[Phospho (STY)]IDPDSIQSALLASGLGSK_	9.39047e-22	2.57725e-50	1.07623e-12	13012.2	10649	13634.5	0.249751	0.996216	0.0792668
A3KN83	SBNO1	Protein strawberry notch homolog 1	SIDPDSIQSALLASGLGSK	(S794)	_S[Phospho (STY)]IDPDSIQSALLASGLGSK_.3	_S[Phospho (STY)]IDPDSIQSALLASGLGSK_	7.64292e-19	2.19721e-53	1.94537e-08	4834.96	4224.23	4686.82	0.207728	0.996338	0.424731
A3KN83	SBNO1	Protein strawberry notch homolog 1	SIDPDSIQSALLASGLGSK	(S802)	_SIDPDSIQS[Phospho (STY)]ALLASGLGSK_.3	_SIDPDSIQS[Phospho (STY)]ALLASGLGSK_	1.96644e-22	1.09051e-47	9.41636e-11	4763.34	3926.95	4278.49	0.464291	0.467655	0.067907
A3KN83	SBNO1	Protein strawberry notch homolog 1	SIDPDSIQSALLASGLGSK	(S802)	_SIDPDSIQS[Phospho (STY)]ALLASGLGSK_.2	_SIDPDSIQS[Phospho (STY)]ALLASGLGSK_	5.42808e-19	8.76708e-53	1.72273e-15	2845.9	1958.97	3166.76	7.98196e-05	0.00161219	0.000298481
A5YM69	ARHGEF35	Rho guanine nucleotide exchange factor 35	AEELSPAALSPLLEPIR	(S445,S450)	_AEELS[Phospho (STY)]PAALS[Phospho (STY)]PLLEPIR_.2	_AEELS[Phospho (STY)]PAALS[Phospho (STY)]PLLEPIR_	1.48455e-20	6.40851e-32	7.73724e-06	36953.4	20221.2	5612.65	1	1	1
A5YM69	ARHGEF35	Rho guanine nucleotide exchange factor 35	AEELSPAALSPLLEPIR	(S445,S450)	_AEELS[Phospho (STY)]PAALS[Phospho (STY)]PLLEPIR_.3	_AEELS[Phospho (STY)]PAALS[Phospho (STY)]PLLEPIR_	0.00181864	5.1419e-28	9.31995e-06	1.09031	1580.18	5786.73	1	1	1
A5YM69	ARHGEF35	Rho guanine nucleotide exchange factor 35	EEHRLSATQQSELR	(S57)	_EEHRLS[Phospho (STY)]ATQQSELR_.3	_EEHRLS[Phospho (STY)]ATQQSELR_	6.38037e-18	9.43622e-43	3.10891e-10	954.029	1059.95	1258.62	0.332318	0.493709	0.880192
A5YM69	ARHGEF35	Rho guanine nucleotide exchange factor 35	EEHRLSATQQSELR	(T59)	_EEHRLSAT[Phospho (STY)]QQSELR_.3	_EEHRLSAT[Phospho (STY)]QQSELR_	1.32509e-15	1.19438e-45	9.47583e-06	954.505	1129.34	1130.99	0.82217	0.493781	0.06652
A6ND36	FAM83G	Protein FAM83G	QLSAPHITR	(S650)	_QLS[Phospho (STY)]APHITR_.2	_QLS[Phospho (STY)]APHITR_	5.13844e-09	1.69782e-10	2.39608e-09	2702.6	2794.25	2764.26	0.999984	0.997739	0.999995
A6ND36	FAM83G	Protein FAM83G	RHSEQVANGPTPPPR	(S634)	_RHS[Phospho (STY)]EQVANGPTPPPR_.3	_RHS[Phospho (STY)]EQVANGPTPPPR_	1.75205e-11	4.336e-44	3.61428e-06	8830.41	5854.32	4367.05	1	1	0.999991
A6ND36	FAM83G	Protein FAM83G	RHSEQVANGPTPPPR	(T642)	_RHSEQVANGPT[Phospho (STY)]PPPR_.3	_RHSEQVANGPT[Phospho (STY)]PPPR_	3.64088e-13	8.54306e-07	Filtered	1190.18	647.946	Filtered	5.77227e-07	7.65265e-06	Filtered
A6NKF1	SAC3D1	SAC3 domain-containing protein 1	TLEEVVMAEEEDEGTDRPGSPA	(M389,S402)	_TLEEVVM[Oxidation (M)]AEEEDEGTDRPGS[Phospho (STY)]PA_.3	_TLEEVVM[Oxidation (M)]AEEEDEGTDRPGS[Phospho (STY)]PA_	4.0198e-10	5.06836e-40	2.81764e-13	1121.47	1695.92	1608.81	0.997544	0.999999	0.998415
A7E2V4	ZSWIM8	Zinc finger SWIM domain-containing protein 8	HTGMASIDSSAPETTSDSSPTLSR	(M1141,T1151)	_HTGM[Oxidation (M)]ASIDSSAPET[Phospho (STY)]TSDSSPTLSR_.3	_HTGM[Oxidation (M)]ASIDSSAPET[Phospho (STY)]TSDSSPTLSR_	1.0794e-12	9.44746e-28	7.75673e-06	1938.37	1064.4	674.236	0.155176	0.104214	0.170362
A7E2V4	ZSWIM8	Zinc finger SWIM domain-containing protein 8	HTGMASIDSSAPETTSDSSPTLSR	(M1141,S1156)	_HTGM[Oxidation (M)]ASIDSSAPETTSDSS[Phospho (STY)]PTLSR_.3	_HTGM[Oxidation (M)]ASIDSSAPETTSDSS[Phospho (STY)]PTLSR_	9.88178e-11	7.95458e-22	8.2927e-07	1401.29	694.185	850.644	0.239218	0.0749361	0.0649825
A7E2V4	ZSWIM8	Zinc finger SWIM domain-containing protein 8	HTGMASIDSSAPETTSDSSPTLSR	(M1141,T1158)	_HTGM[Oxidation (M)]ASIDSSAPETTSDSSPT[Phospho (STY)]LSR_.3	_HTGM[Oxidation (M)]ASIDSSAPETTSDSSPT[Phospho (STY)]LSR_	5.89838e-07	2.8488e-13	1.06069e-05	1303.44	694.745	486.076	0.0202195	0.0774008	0.0409507
A7KAX9	ARHGAP32	Rho GTPase-activating protein 32	SEESLTSLHAVDGDSK	(S706)	_S[Phospho (STY)]EESLTSLHAVDGDSK_.2	_S[Phospho (STY)]EESLTSLHAVDGDSK_	6.60796e-19	7.93038e-34	2.82655e-08	2370.83	1669.83	2405.67	0.803761	0.901788	0.974771
A7KAX9	ARHGAP32	Rho GTPase-activating protein 32	SEESLTSLHAVDGDSK	(S709)	_SEES[Phospho (STY)]LTSLHAVDGDSK_.2	_SEES[Phospho (STY)]LTSLHAVDGDSK_	4.71509e-13	4.76148e-23	1.45879e-14	2100.11	1523.02	2407.09	0.209971	0.0944033	0.0275199
A7KAX9	ARHGAP32	Rho GTPase-activating protein 32	SEESLTSLHAVDGDSK	(T711)	_SEESLT[Phospho (STY)]SLHAVDGDSK_.2	_SEESLT[Phospho (STY)]SLHAVDGDSK_	4.15797e-13	1.49813e-24	1.09414e-14	2006.68	1465.73	2062.87	5.27596e-05	0.00571327	0.000279218
A7KAX9	ARHGAP32	Rho GTPase-activating protein 32	SEESLTSLHAVDGDSK	(S712)	_SEESLTS[Phospho (STY)]LHAVDGDSK_.2	_SEESLTS[Phospho (STY)]LHAVDGDSK_	7.60518e-15	1.77938e-16	3.92415e-16	2159.85	1048.83	2240.1	3.35601e-06	0.000980347	0.000127025
A7KAX9	ARHGAP32	Rho GTPase-activating protein 32	SEESLTSLHAVDGDSK	(S712)	_SEESLTS[Phospho (STY)]LHAVDGDSK_.3	_SEESLTS[Phospho (STY)]LHAVDGDSK_	9.00908e-19	1.57205e-15	1.82286e-08	1339.65	1169.94	1414.21	0.215709	0.0412011	0.00936714
A7KAX9	ARHGAP32	Rho GTPase-activating protein 32	SEESLTSLHAVDGDSK	(S709)	_SEES[Phospho (STY)]LTSLHAVDGDSK_.3	_SEES[Phospho (STY)]LTSLHAVDGDSK_	2.21514e-20	6.36395e-33	9.01653e-10	1339.22	1169.01	1414.99	0.250275	0.43846	0.706069
A7KAX9	ARHGAP32	Rho GTPase-activating protein 32	SEESLTSLHAVDGDSK	(S706)	_S[Phospho (STY)]EESLTSLHAVDGDSK_.3	_S[Phospho (STY)]EESLTSLHAVDGDSK_	3.43921e-14	2.50799e-15	6.14645e-06	348.719	876.697	777.721	0.28864	0.4859	0.263327
A7KAX9	ARHGAP32	Rho GTPase-activating protein 32	SEESLTSLHAVDGDSK	(T711)	_SEESLT[Phospho (STY)]SLHAVDGDSK_.3	_SEESLT[Phospho (STY)]SLHAVDGDSK_	1.7053e-17	4.95614e-23	8.85973e-08	1	1	1	0.218146	0.0440267	0.00901282
A8CG34	POM121C	Nuclear envelope pore membrane protein POM 121C	NGPSSSPFSSPASSR	(S412)	_NGPSSS[Phospho (STY)]PFSSPASSR_.2	_NGPSSS[Phospho (STY)]PFSSPASSR_	2.47002e-15	5.03168e-51	9.25356e-06	2656.84	2638.52	3904	0.767166	0.465881	0.308523
A8CG34	POM121C	Nuclear envelope pore membrane protein POM 121C	NGPSSSPFSSPASSR	(S411)	_NGPSS[Phospho (STY)]SPFSSPASSR_.2	_NGPSS[Phospho (STY)]SPFSSPASSR_	5.50126e-12	4.57214e-42	1.02429e-09	2656.67	2261.52	3248.9	0.21755	0.467007	0.308728
A8CG34	POM121C	Nuclear envelope pore membrane protein POM 121C	HDSSGSGHSAFEPLVASGVPASFVPK	(S325,S328)	_HDSSGS[Phospho (STY)]GHS[Phospho (STY)]AFEPLVASGVPASFVPK_.3	_HDSSGS[Phospho (STY)]GHS[Phospho (STY)]AFEPLVASGVPASFVPK_	9.71733e-17	7.39811e-31	1.32159e-08	3810.99	2492.81	1997.17	0.363296	0.319487	0.396679
A8MPP1;Q96FC9	DDX11L8;DDX11	Putative ATP-dependent RNA helicase DDX11-like protein 8;ATP-dependent DNA helicase DDX11	LEQLESGEEELVLAEYESDEEK	(S204);(S204)	_LEQLESGEEELVLAEYES[Phospho (STY)]DEEK_.3	_LEQLESGEEELVLAEYES[Phospho (STY)]DEEK_	4.05319e-05	5.46391e-28	0.000125571	3460.33	3174.43	5251.85	0.999961	0.99993	0.999991
B5ME19;Q99613	EIF3CL;EIF3C	Eukaryotic translation initiation factor 3 subunit C-like protein;Eukaryotic translation initiation factor 3 subunit C	QPLLLSEDEEDTK	(S39);(S39)	_QPLLLS[Phospho (STY)]EDEEDTK_.2	_QPLLLS[Phospho (STY)]EDEEDTK_	1.26487e-21	1.42328e-26	8.96171e-11	13982	21065.8	25009.7	0.999914	1	1
B5ME19;Q99613	EIF3CL;EIF3C	Eukaryotic translation initiation factor 3 subunit C-like protein;Eukaryotic translation initiation factor 3 subunit C	QPLLLSEDEEDTK	(T45);(T45)	_QPLLLSEDEEDT[Phospho (STY)]K_.2	_QPLLLSEDEEDT[Phospho (STY)]K_	1.1881e-09	1.93155e-13	1.99381e-13	11023.4	14927.3	15840.8	0.000148692	1.6551e-08	8.34041e-07
B5ME19;Q99613	EIF3CL;EIF3C	Eukaryotic translation initiation factor 3 subunit C-like protein;Eukaryotic translation initiation factor 3 subunit C	QPLLLSEDEEDTKR	(S39);(S39)	_QPLLLS[Phospho (STY)]EDEEDTKR_.3	_QPLLLS[Phospho (STY)]EDEEDTKR_	7.8673e-08	8.01113e-37	2.45592e-10	12864.7	17862.5	17332	1	1	0.999988
B5ME19;Q99613	EIF3CL;EIF3C	Eukaryotic translation initiation factor 3 subunit C-like protein;Eukaryotic translation initiation factor 3 subunit C	QPLLLSEDEEDTKR	(S39);(S39)	_QPLLLS[Phospho (STY)]EDEEDTKR_.2	_QPLLLS[Phospho (STY)]EDEEDTKR_	1.10507e-10	2.22979e-29	1.47128e-06	529.518	3147.9	2391.15	0.993795	0.999523	0.999858
B5ME19;Q99613	EIF3CL;EIF3C	Eukaryotic translation initiation factor 3 subunit C-like protein;Eukaryotic translation initiation factor 3 subunit C	QPLLLSEDEEDTKR	(T45);(T45)	_QPLLLSEDEEDT[Phospho (STY)]KR_.3	_QPLLLSEDEEDT[Phospho (STY)]KR_	6.78274e-06	1.39215e-08	1.9693e-05	327.35	902.959	1282.51	0.00146288	0.000198767	0.000883854
B5ME19;Q99613	EIF3CL;EIF3C	Eukaryotic translation initiation factor 3 subunit C-like protein;Eukaryotic translation initiation factor 3 subunit C	QPLLLSEDEEDTKR	(T45);(T45)	_QPLLLSEDEEDT[Phospho (STY)]KR_.2	_QPLLLSEDEEDT[Phospho (STY)]KR_	2.80335e-06	1.41232e-12	9.93502e-06	1	1	1.41166	0.0302266	0.002097	0.000186475
C9JI98	TMEM238	Transmembrane protein 238	LQLATLEAGPGAAGAGSE	(S175)	_LQLATLEAGPGAAGAGS[Phospho (STY)]E_.2	_LQLATLEAGPGAAGAGS[Phospho (STY)]E_	8.29132e-17	1.02964e-41	5.46297e-16	4756.42	4577.36	6551.94	1	1	1
C9JLW8	MCRIP1	Mapk-regulated corepressor-interacting protein 1	SPPSSSEIFTPAHEENVR	(S21)	_S[Phospho (STY)]PPSSSEIFTPAHEENVR_.3	_S[Phospho (STY)]PPSSSEIFTPAHEENVR_	4.36689e-20	6.31896e-46	2.93878e-10	37343.6	51122.2	68995.3	0.971285	0.993348	0.825859
C9JLW8	MCRIP1	Mapk-regulated corepressor-interacting protein 1	SPPSSSEIFTPAHEENVR	(T30)	_SPPSSSEIFT[Phospho (STY)]PAHEENVR_.3	_SPPSSSEIFT[Phospho (STY)]PAHEENVR_	1.17901e-20	3.20755e-41	9.18041e-10	32915.9	43273.9	54869.5	1.43889e-09	5.04611e-09	0.000807525
C9JLW8	MCRIP1	Mapk-regulated corepressor-interacting protein 1	SPPSSSEIFTPAHEENVR	(S26)	_SPPSSS[Phospho (STY)]EIFTPAHEENVR_.3	_SPPSSS[Phospho (STY)]EIFTPAHEENVR_	3.39495e-18	1.9706e-50	1.54533e-10	32356.6	43444.7	54226.2	1.81526e-06	0.00261474	0.000123156
C9JLW8	MCRIP1	Mapk-regulated corepressor-interacting protein 1	TSSPRSPPSSSEIFTPAHEENVR	(T16,S21)	_T[Phospho (STY)]SSPRS[Phospho (STY)]PPSSSEIFTPAHEENVR_.3	_T[Phospho (STY)]SSPRS[Phospho (STY)]PPSSSEIFTPAHEENVR_	6.43524e-17	1.36792e-35	2.83308e-06	9963.78	8108.18	9868.39	0.101704	0.287459	0.0791434
C9JLW8	MCRIP1	Mapk-regulated corepressor-interacting protein 1	TSSPRSPPSSSEIFTPAHEENVR	(T16,S26)	_T[Phospho (STY)]SSPRSPPSSS[Phospho (STY)]EIFTPAHEENVR_.3	_T[Phospho (STY)]SSPRSPPSSS[Phospho (STY)]EIFTPAHEENVR_	5.97559e-12	3.21526e-39	4.20878e-07	9755.7	9110.08	7996.69	0.0738744	0.0336155	0.0794958
E9PAV3;Q13765	NACA	Nascent polypeptide-associated complex subunit alpha, muscle-specific form;Nascent polypeptide-associated complex subunit alpha	VQGEAVSNIQENTQTPTVQEESEEEEVDETGVEVK	(S2029);(S166)	_VQGEAVSNIQENTQTPTVQEES[Phospho (STY)]EEEEVDETGVEVK_.4	_VQGEAVSNIQENTQTPTVQEES[Phospho (STY)]EEEEVDETGVEVK_	5.64644e-26	4.34933e-51	4.06239e-14	202752	209401	223542	0.160321	0.19501	0.31062
E9PAV3;Q13765	NACA	Nascent polypeptide-associated complex subunit alpha, muscle-specific form;Nascent polypeptide-associated complex subunit alpha	VQGEAVSNIQENTQTPTVQEESEEEEVDETGVEVK	(S2014);(S151)	_VQGEAVS[Phospho (STY)]NIQENTQTPTVQEESEEEEVDETGVEVK_.4	_VQGEAVS[Phospho (STY)]NIQENTQTPTVQEESEEEEVDETGVEVK_	4.43112e-26	1.15714e-54	4.00885e-12	191060	196719	211280	1.20292e-20	2.38094e-24	5.17418e-21
O00161	SNAP23	Synaptosomal-associated protein 23	MDNLSSEEIQQR	(M1,S6)	_[Acetyl (Protein N-term)]M[Oxidation (M)]DNLSS[Phospho (STY)]EEIQQR_.2	_[Acetyl (Protein N-term)]M[Oxidation (M)]DNLSS[Phospho (STY)]EEIQQR_	2.33465e-12	1.96585e-30	2.35582e-09	4789.93	4147.22	3860.73	0.658862	0.124124	0.161578
O00161	SNAP23	Synaptosomal-associated protein 23	MDNLSSEEIQQR	(M1,S5)	_[Acetyl (Protein N-term)]M[Oxidation (M)]DNLS[Phospho (STY)]SEEIQQR_.2	_[Acetyl (Protein N-term)]M[Oxidation (M)]DNLS[Phospho (STY)]SEEIQQR_	4.1605e-18	1.29009e-54	1.71393e-06	4798.5	3945.72	3854.29	0.861957	0.875238	0.836769
O00178	GTPBP1	GTP-binding protein 1	SAMDSPVPASMFAPEPSSPGAAR	(M10,S17,M18)	_SAM[Oxidation (M)]DSPVPAS[Phospho (STY)]M[Oxidation (M)]FAPEPSSPGAAR_.3	_SAM[Oxidation (M)]DSPVPAS[Phospho (STY)]M[Oxidation (M)]FAPEPSSPGAAR_	2.9289e-15	8.07354e-22	1.42939e-07	3751.43	4994.84	6096.54	0.00441578	7.80229e-11	0.519291
O00180	KCNK1	Potassium channel subfamily K member 1	DKDEDQVHIIEHDQLSFSSITDQAAGMK	(S300,S303,M311)	_DKDEDQVHIIEHDQLS[Phospho (STY)]FSS[Phospho (STY)]ITDQAAGM[Oxidation (M)]K_.4	_DKDEDQVHIIEHDQLS[Phospho (STY)]FSS[Phospho (STY)]ITDQAAGM[Oxidation (M)]K_	1.94051e-13	1.00739e-35	1.1443e-18	1627.04	1159.93	683.38	0.2039	0.135121	0.538995
O00180	KCNK1	Potassium channel subfamily K member 1	DKDEDQVHIIEHDQLSFSSITDQAAGMK	(S303,M311)	_DKDEDQVHIIEHDQLSFSS[Phospho (STY)]ITDQAAGM[Oxidation (M)]K_.4	_DKDEDQVHIIEHDQLSFSS[Phospho (STY)]ITDQAAGM[Oxidation (M)]K_	1.18059e-05	1.72405e-40	7.94438e-08	630.859	1079.67	873.677	0.00713263	0.00616865	0.0561219
O00180	KCNK1	Potassium channel subfamily K member 1	DKDEDQVHIIEHDQLSFSSITDQAAGMK	(S300,M311)	_DKDEDQVHIIEHDQLS[Phospho (STY)]FSSITDQAAGM[Oxidation (M)]K_.4	_DKDEDQVHIIEHDQLS[Phospho (STY)]FSSITDQAAGM[Oxidation (M)]K_	3.98159e-08	2.54906e-38	3.67695e-06	1	902.9	156.774	0.978777	0.952622	0.850875
O00180	KCNK1	Potassium channel subfamily K member 1	DKDEDQVHIIEHDQLSFSSITDQAAGMK	(S302,M311)	_DKDEDQVHIIEHDQLSFS[Phospho (STY)]SITDQAAGM[Oxidation (M)]K_.4	_DKDEDQVHIIEHDQLSFS[Phospho (STY)]SITDQAAGM[Oxidation (M)]K_	7.6889e-06	9.25283e-34	1.46444e-06	1	330.866	590.151	0.0126577	0.0429365	0.0929286
O00180	KCNK1	Potassium channel subfamily K member 1	DKDEDQVHIIEHDQLSFSSITDQAAGMK	(T305,M311)	_DKDEDQVHIIEHDQLSFSSIT[Phospho (STY)]DQAAGM[Oxidation (M)]K_.4	_DKDEDQVHIIEHDQLSFSSIT[Phospho (STY)]DQAAGM[Oxidation (M)]K_	6.57719e-06	9.69113e-36	1.1778e-06	1	658.06	1	0.0013977	0.000160721	0.000234554
O00193	SMAP	Small acidic protein	SASPDDDLGSSNWEAADLGNEER	(S17)	_SAS[Phospho (STY)]PDDDLGSSNWEAADLGNEER_.3	_SAS[Phospho (STY)]PDDDLGSSNWEAADLGNEER_	3.35297e-23	9.48297e-55	3.1094e-15	19626.5	14188.4	11450.7	0.945485	0.952139	0.101919
O00193	SMAP	Small acidic protein	SASPDDDLGSSNWEAADLGNEER	(S24)	_SASPDDDLGS[Phospho (STY)]SNWEAADLGNEER_.3	_SASPDDDLGS[Phospho (STY)]SNWEAADLGNEER_	3.32264e-21	2.92951e-54	2.82832e-11	18237.3	14607.2	11445.5	0.00297363	2.08761e-05	0.120874
O00193	SMAP	Small acidic protein	SASPDDDLGSSNWEAADLGNEER	(S25)	_SASPDDDLGSS[Phospho (STY)]NWEAADLGNEER_.3	_SASPDDDLGSS[Phospho (STY)]NWEAADLGNEER_	2.77804e-21	2.82331e-54	8.47824e-11	14599.3	12198.6	9944.45	0.000368756	2.08926e-05	0.146605
O00193	SMAP	Small acidic protein	SASPDDDLGSSNWEAADLGNEER	(S15)	_S[Phospho (STY)]ASPDDDLGSSNWEAADLGNEER_.3	_S[Phospho (STY)]ASPDDDLGSSNWEAADLGNEER_	1.80817e-25	2.82734e-50	6.13725e-13	14395.2	11931.9	9943.14	0.0513541	0.047873	0.0357061
O00193	SMAP	Small acidic protein	EESAEELQAAEHPDEVEDPK	(S147)	_EES[Phospho (STY)]AEELQAAEHPDEVEDPK_.3	_EES[Phospho (STY)]AEELQAAEHPDEVEDPK_	8.36769e-10	1.04766e-24	7.91813e-06	964.479	1405.45	939.533	1	1	1
O00203	AP3B1	AP-3 complex subunit beta-1	NFYESDDDQK	(S276)	_NFYES[Phospho (STY)]DDDQK_.2	_NFYES[Phospho (STY)]DDDQK_	9.67774e-19	2.85981e-54	3.76133e-08	18501.6	12916	14822.4	1	1	1
O00204	SULT2B1	Sulfotransferase 2B1	EPRPNSSPSPSPGQASETPHPRPS	(S350)	_EPRPNSSPS[Phospho (STY)]PSPGQASETPHPRPS_.3	_EPRPNSSPS[Phospho (STY)]PSPGQASETPHPRPS_	2.91122e-11	2.04639e-47	7.84867e-09	3282.5	2607.47	2828.38	0.244352	0.174747	0.301107
O00204	SULT2B1	Sulfotransferase 2B1	EPRPNSSPSPSPGQASETPHPRPS	(S347)	_EPRPNS[Phospho (STY)]SPSPSPGQASETPHPRPS_.3	_EPRPNS[Phospho (STY)]SPSPSPGQASETPHPRPS_	1.77558e-12	4.01916e-37	1.23117e-07	2813.71	2692.14	2603.36	0.206989	0.352339	0.0633236
O00204	SULT2B1	Sulfotransferase 2B1	EPRPNSSPSPSPGQASETPHPRPS	(S348)	_EPRPNSS[Phospho (STY)]PSPSPGQASETPHPRPS_.3	_EPRPNSS[Phospho (STY)]PSPSPGQASETPHPRPS_	2.86143e-15	9.73352e-50	5.37895e-08	1938.7	2070.35	1907.78	0.171988	0.409335	0.579823
O00204	SULT2B1	Sulfotransferase 2B1	EPRPNSSPSPSPGQASETPHPRPS	(S352)	_EPRPNSSPSPS[Phospho (STY)]PGQASETPHPRPS_.3	_EPRPNSSPSPS[Phospho (STY)]PGQASETPHPRPS_	4.77864e-14	1.99018e-41	9.81285e-08	2061.38	1600.87	1761.65	0.272187	0.0165649	0.241644
O00204	SULT2B1	Sulfotransferase 2B1	EPRPNSSPSPSPGQASETPHPRPS	(S350)	_EPRPNSSPS[Phospho (STY)]PSPGQASETPHPRPS_.4	_EPRPNSSPS[Phospho (STY)]PSPGQASETPHPRPS_	1.95251e-14	1.34366e-54	1.12822e-06	1382.17	1324.24	1389.73	0.311043	0.308796	0.263284
O00204	SULT2B1	Sulfotransferase 2B1	EPRPNSSPSPSPGQASETPHPRPS	(S352)	_EPRPNSSPSPS[Phospho (STY)]PGQASETPHPRPS_.4	_EPRPNSSPSPS[Phospho (STY)]PGQASETPHPRPS_	9.07033e-14	1.54381e-44	7.23125e-06	642.236	1468.75	1766.71	0.368941	0.405221	0.0841002
O00204	SULT2B1	Sulfotransferase 2B1	EPRPNSSPSPSPGQASETPHPRPS	(S357)	_EPRPNSSPSPSPGQAS[Phospho (STY)]ETPHPRPS_.3	_EPRPNSSPSPSPGQAS[Phospho (STY)]ETPHPRPS_	2.3231e-12	1.01834e-33	4.52653e-06	1186.05	1305.34	1269.12	0.0192925	0.00111579	0.00211195
O00204	SULT2B1	Sulfotransferase 2B1	EPRPNSSPSPSPGQASETPHPRPS	(T359)	_EPRPNSSPSPSPGQASET[Phospho (STY)]PHPRPS_.3	_EPRPNSSPSPSPGQASET[Phospho (STY)]PHPRPS_	4.75207e-20	1.90781e-42	1.54353e-06	1186	1305.04	1269.04	0.0192354	0.0118198	0.00327465
O00204	SULT2B1	Sulfotransferase 2B1	EPRPNSSPSPSPGQASETPHPRPS	(S347)	_EPRPNS[Phospho (STY)]SPSPSPGQASETPHPRPS_.4	_EPRPNS[Phospho (STY)]SPSPSPGQASETPHPRPS_	9.03079e-09	8.62579e-39	5.95811e-06	642.575	923.7	1719.79	0.102926	0.0261203	0.186633
O00204	SULT2B1	Sulfotransferase 2B1	EPRPNSSPSPSPGQASETPHPRPS	(S348)	_EPRPNSS[Phospho (STY)]PSPSPGQASETPHPRPS_.4	_EPRPNSS[Phospho (STY)]PSPSPGQASETPHPRPS_	1.48122e-09	6.67184e-49	3.92148e-06	641.895	928.856	1211.41	0.111147	0.232566	0.209611
O00204	SULT2B1	Sulfotransferase 2B1	EPRPNSSPSPSPGQASETPHPRPS	(T359)	_EPRPNSSPSPSPGQASET[Phospho (STY)]PHPRPS_.4	_EPRPNSSPSPSPGQASET[Phospho (STY)]PHPRPS_	2.49895e-11	7.99902e-29	5.13103e-06	1.06083	1	227.139	0.0344468	0.0128205	0.00464719
O00204	SULT2B1	Sulfotransferase 2B1	EPRPNSSPSPSPGQASETPHPRPS	(S357)	_EPRPNSSPSPSPGQAS[Phospho (STY)]ETPHPRPS_.4	_EPRPNSSPSPSPGQAS[Phospho (STY)]ETPHPRPS_	2.54558e-10	2.40023e-28	9.22593e-06	1.0609	1	1	0.0413678	0.0169983	0.155246
O00204	SULT2B1	Sulfotransferase 2B1	PNSSPSPSPGQASETPHPRPS	(S352)	_PNSSPSPS[Phospho (STY)]PGQASETPHPRPS_.3	_PNSSPSPS[Phospho (STY)]PGQASETPHPRPS_	4.89572e-05	3.69805e-15	4.204e-06	211.554	488.332	922.288	0.230056	0.0473673	0.49437
O00204	SULT2B1	Sulfotransferase 2B1	PNSSPSPSPGQASETPHPRPS	(S357)	_PNSSPSPSPGQAS[Phospho (STY)]ETPHPRPS_.3	_PNSSPSPSPGQAS[Phospho (STY)]ETPHPRPS_	0.000176415	1.02431e-08	7.61385e-06	212.011	322.893	695.472	0.193395	0.14374	0.125622
O00204	SULT2B1	Sulfotransferase 2B1	PNSSPSPSPGQASETPHPRPS	(S347)	_PNS[Phospho (STY)]SPSPSPGQASETPHPRPS_.3	_PNS[Phospho (STY)]SPSPSPGQASETPHPRPS_	0.000119125	9.77119e-16	6.76857e-06	1	379.935	414.341	0.0854474	0.293725	0.0479129
O00204	SULT2B1	Sulfotransferase 2B1	PNSSPSPSPGQASETPHPRPS	(S348)	_PNSS[Phospho (STY)]PSPSPGQASETPHPRPS_.3	_PNSS[Phospho (STY)]PSPSPGQASETPHPRPS_	0.000135069	3.18375e-20	1.08001e-06	1	306.966	411.938	0.210444	0.293864	0.0479129
O00204	SULT2B1	Sulfotransferase 2B1	PNSSPSPSPGQASETPHPRPS	(S350)	_PNSSPS[Phospho (STY)]PSPGQASETPHPRPS_.3	_PNSSPS[Phospho (STY)]PSPGQASETPHPRPS_	3.49959e-05	1.6924e-10	1.96756e-07	1	307.031	411.838	0.216883	0.142675	0.402831
O00231	PSMD11	26S proteasome non-ATPase regulatory subunit 11	AQSLLSTDR	(S14)	_AQS[Phospho (STY)]LLSTDR_.2	_AQS[Phospho (STY)]LLSTDR_	3.17981e-12	2.22087e-27	6.08644e-05	576.394	772.732	197.487	0.980195	0.975776	0.547154
O00264	PGRMC1	Membrane-associated progesterone receptor component 1	GDQPAASGDSDDDEPPPLPR	(S57)	_GDQPAASGDS[Phospho (STY)]DDDEPPPLPR_.3	_GDQPAASGDS[Phospho (STY)]DDDEPPPLPR_	4.98724e-17	4.0966e-52	1.27175e-12	503037	494173	485699	0.999997	1	0.953465
O00264	PGRMC1	Membrane-associated progesterone receptor component 1	GDQPAASGDSDDDEPPPLPR	(S54)	_GDQPAAS[Phospho (STY)]GDSDDDEPPPLPR_.3	_GDQPAAS[Phospho (STY)]GDSDDDEPPPLPR_	1.33728e-11	3.22514e-52	4.01312e-09	366168	355171	354124	2.88207e-06	2.5753e-07	0.0466994
O00264	PGRMC1	Membrane-associated progesterone receptor component 1	EGEEPTVYSDEEEPKDESAR	(T178)	_EGEEPT[Phospho (STY)]VYSDEEEPKDESAR_.3	_EGEEPT[Phospho (STY)]VYSDEEEPKDESAR_	3.0542e-15	6.36251e-17	8.62374e-11	169261	162031	185485	6.1381e-11	1.78029e-13	3.51773e-11
O00264	PGRMC1	Membrane-associated progesterone receptor component 1	EGEEPTVYSDEEEPKDESAR	(Y180)	_EGEEPTVY[Phospho (STY)]SDEEEPKDESAR_.3	_EGEEPTVY[Phospho (STY)]SDEEEPKDESAR_	7.51515e-19	1.55082e-49	4.14107e-09	112870	110054	124617	1.80084e-15	1.74561e-13	2.58268e-13
O00264	PGRMC1	Membrane-associated progesterone receptor component 1	EGEEPTVYSDEEEPKDESAR	(S181)	_EGEEPTVYS[Phospho (STY)]DEEEPKDESAR_.3	_EGEEPTVYS[Phospho (STY)]DEEEPKDESAR_	1.09023e-16	2.42222e-44	1.31311e-13	105856	103916	116693	1	1	1
O00264	PGRMC1	Membrane-associated progesterone receptor component 1	EGEEPTVYSDEEEPKDESAR	(S190)	_EGEEPTVYSDEEEPKDES[Phospho (STY)]AR_.3	_EGEEPTVYSDEEEPKDES[Phospho (STY)]AR_	1.97998e-12	2.18585e-34	3.63494e-13	32331.9	36048.1	38789.6	1.27636e-29	1.85145e-32	7.63927e-35
O00264	PGRMC1	Membrane-associated progesterone receptor component 1	EGEEPTVYSDEEEPK	(S181)	_EGEEPTVYS[Phospho (STY)]DEEEPK_.2	_EGEEPTVYS[Phospho (STY)]DEEEPK_	7.47845e-22	6.69495e-55	3.45904e-08	56266.2	50433	57091	1	1	1
O00264	PGRMC1	Membrane-associated progesterone receptor component 1	EGEEPTVYSDEEEPK	(S181)	_EGEEPTVYS[Phospho (STY)]DEEEPK_.3	_EGEEPTVYS[Phospho (STY)]DEEEPK_	6.76714e-06	4.87175e-06	1.38847e-05	509.624	487.391	257.341	0.641882	0.904147	0.637875
O00264	PGRMC1	Membrane-associated progesterone receptor component 1	IVRGDQPAASGDSDDDEPPPLPR	(S57)	_IVRGDQPAASGDS[Phospho (STY)]DDDEPPPLPR_.3	_IVRGDQPAASGDS[Phospho (STY)]DDDEPPPLPR_	1.28565e-20	1.26938e-48	4.58295e-10	12485.3	10789.7	13839.8	0.557965	0.548067	0.547717
O00264	PGRMC1	Membrane-associated progesterone receptor component 1	IVRGDQPAASGDSDDDEPPPLPR	(S54)	_IVRGDQPAAS[Phospho (STY)]GDSDDDEPPPLPR_.3	_IVRGDQPAAS[Phospho (STY)]GDSDDDEPPPLPR_	1.54183e-18	3.49605e-38	1.43685e-10	11504.2	10485.6	12648.7	0.451673	0.451896	0.452602
O00264	PGRMC1	Membrane-associated progesterone receptor component 1	EGEEPTVYSDEEEPKDESARK	(S181)	_EGEEPTVYS[Phospho (STY)]DEEEPKDESARK_.3	_EGEEPTVYS[Phospho (STY)]DEEEPKDESARK_	3.42323e-19	8.30912e-08	2.15959e-06	1577.68	4084.3	3380.03	0.95823	0.990602	0.967498
O00267	SUPT5H	Transcription elongation factor SPT5	DVTNFTVGGFAPMSPR	(M665,S666)	_DVTNFTVGGFAPM[Oxidation (M)]S[Phospho (STY)]PR_.2	_DVTNFTVGGFAPM[Oxidation (M)]S[Phospho (STY)]PR_	6.79557e-16	8.26133e-57	3.11459e-08	11328.5	12818.8	10661.3	1	1	0.999382
O00267	SUPT5H	Transcription elongation factor SPT5	DVTNFTVGGFAPMSPR	(M665,S666)	_DVTNFTVGGFAPM[Oxidation (M)]S[Phospho (STY)]PR_.3	_DVTNFTVGGFAPM[Oxidation (M)]S[Phospho (STY)]PR_	0.000105784	3.61318e-28	1.08496e-05	2.61313	1.35714	167.64	0.238463	0.941536	0.961159
O00273	DFFA	DNA fragmentation factor subunit alpha	ASPPGDLQNPK	(S315)	_AS[Phospho (STY)]PPGDLQNPK_.2	_AS[Phospho (STY)]PPGDLQNPK_	3.75919e-14	1.66034e-21	4.95532e-08	19751	16291.5	19133.1	1	1	1
O00292;O75610	LEFTY2;LEFTY1	Left-right determination factor 2;Left-right determination factor 1	RFSQSFR	(S79);(S79)	_RFS[Phospho (STY)]QSFR_.2	_RFS[Phospho (STY)]QSFR_	2.87963e-16	1.08084e-28	9.62253e-07	1974.73	2027.85	2076.98	0.918503	0.999487	0.991676
O00418	EEF2K	Eukaryotic elongation factor 2 kinase	LEGVDGGQSPR	(S18)	_LEGVDGGQS[Phospho (STY)]PR_.2	_LEGVDGGQS[Phospho (STY)]PR_	8.1951e-11	7.5351e-59	9.20982e-06	556.416	851.213	1	1	1	1
O00429	DNM1L	Dynamin-1-like protein	SKPIPIMPASPQK	(M613,S616)	_SKPIPIM[Oxidation (M)]PAS[Phospho (STY)]PQK_.2	_SKPIPIM[Oxidation (M)]PAS[Phospho (STY)]PQK_	3.46797e-15	9.4137e-24	9.83506e-06	71131.8	30962.6	40544	1	1	1
O00499	BIN1	Myc box-dependent-interacting protein 1	SPSPPDGSPAATPEIR	(S296)	_S[Phospho (STY)]PSPPDGSPAATPEIR_.2	_S[Phospho (STY)]PSPPDGSPAATPEIR_	4.10887e-06	9.62315e-26	1.07621e-05	45452	46843.2	50597.6	0.0980756	0.077976	0.0823609
O00499	BIN1	Myc box-dependent-interacting protein 1	SPSPPDGSPAATPEIR	(S298)	_SPS[Phospho (STY)]PPDGSPAATPEIR_.2	_SPS[Phospho (STY)]PPDGSPAATPEIR_	8.75504e-12	9.89094e-40	6.18799e-06	42545	45976.9	50831.2	0.905044	0.926927	0.914766
O00499	BIN1	Myc box-dependent-interacting protein 1	SPSPPDGSPAATPEIR	(S296,S303)	_S[Phospho (STY)]PSPPDGS[Phospho (STY)]PAATPEIR_.2	_S[Phospho (STY)]PSPPDGS[Phospho (STY)]PAATPEIR_	8.03764e-13	1.65342e-26	1.77596e-07	25453.4	23116.3	22404.6	0.658092	0.95036	0.200065
O00499	BIN1	Myc box-dependent-interacting protein 1	SPSPPDGSPAATPEIR	(S298,S303)	_SPS[Phospho (STY)]PPDGS[Phospho (STY)]PAATPEIR_.2	_SPS[Phospho (STY)]PPDGS[Phospho (STY)]PAATPEIR_	5.28563e-09	1.14238e-20	3.79072e-07	14828.2	21601.2	20921.4	0.97957	0.989357	0.863836
O00499	BIN1	Myc box-dependent-interacting protein 1	SPSPPDGSPAATPEIR	(S298)	_SPS[Phospho (STY)]PPDGSPAATPEIR_.3	_SPS[Phospho (STY)]PPDGSPAATPEIR_	7.726e-10	4.8868e-42	1.50953e-07	5576.37	7641.34	5282.9	0.674891	0.0749733	0.236619
O00499	BIN1	Myc box-dependent-interacting protein 1	SPSPPDGSPAATPEIR	(S296)	_S[Phospho (STY)]PSPPDGSPAATPEIR_.3	_S[Phospho (STY)]PSPPDGSPAATPEIR_	2.41514e-09	1.00473e-31	4.22855e-06	5550.76	7648.22	5283.93	0.278617	0.0862626	0.0912742
O00499	BIN1	Myc box-dependent-interacting protein 1	SPSPPDGSPAATPEIR	(S303)	_SPSPPDGS[Phospho (STY)]PAATPEIR_.3	_SPSPPDGS[Phospho (STY)]PAATPEIR_	1.23883e-14	1.56112e-46	1.02483e-05	3977.43	4896.46	3795.37	0.0451373	0.0384542	0.658749
O00499	BIN1	Myc box-dependent-interacting protein 1	SPSPPDGSPAATPEIR	(T307)	_SPSPPDGSPAAT[Phospho (STY)]PEIR_.3	_SPSPPDGSPAAT[Phospho (STY)]PEIR_	2.80062e-06	5.61668e-24	1.0854e-05	1	1.2184	1	0.000426243	0.00296112	0.00333944
O00499	BIN1	Myc box-dependent-interacting protein 1	GNKSPSPPDGSPAATPEIR	(S296,S298,S303)	_GNKS[Phospho (STY)]PS[Phospho (STY)]PPDGS[Phospho (STY)]PAATPEIR_.3	_GNKS[Phospho (STY)]PS[Phospho (STY)]PPDGS[Phospho (STY)]PAATPEIR_	1.90735e-09	8.80487e-45	1.06024e-05	753.539	2955.78	1530.85	0.98096	0.999075	0.996628
O00499	BIN1	Myc box-dependent-interacting protein 1	GNKSPSPPDGSPAATPEIR	(S298)	_GNKSPS[Phospho (STY)]PPDGSPAATPEIR_.3	_GNKSPS[Phospho (STY)]PPDGSPAATPEIR_	0.000301815	4.74962e-54	4.38363e-07	915.721	2947.01	835.123	0.32037	0.549916	0.457484
O00499	BIN1	Myc box-dependent-interacting protein 1	GNKSPSPPDGSPAATPEIR	(S296)	_GNKS[Phospho (STY)]PSPPDGSPAATPEIR_.3	_GNKS[Phospho (STY)]PSPPDGSPAATPEIR_	7.23996e-05	3.59301e-36	7.04821e-06	1.20649	2875.01	835.69	0.290802	0.44776	0.425931
O00499	BIN1	Myc box-dependent-interacting protein 1	GNKSPSPPDGSPAATPEIR	(S298,S303)	_GNKSPS[Phospho (STY)]PPDGS[Phospho (STY)]PAATPEIR_.3	_GNKSPS[Phospho (STY)]PPDGS[Phospho (STY)]PAATPEIR_	Filtered	3.20389e-30	0.000291794	Filtered	953.75	164.592	Filtered	0.255034	0.38799
O00505	KPNA3	Importin subunit alpha-4	NVPQEESLEDSDVDADFK	(S60)	_NVPQEESLEDS[Phospho (STY)]DVDADFK_.3	_NVPQEESLEDS[Phospho (STY)]DVDADFK_	3.31206e-27	5.5205e-59	1.38533e-16	18724.8	18445.8	25268.5	0.99982	0.999994	0.999992
O00512	BCL9	B-cell CLL/lymphoma 9 protein	SPTMHQVQSPMLGSPSGNLK	(S865,M868,M875)	_S[Phospho (STY)]PTM[Oxidation (M)]HQVQSPM[Oxidation (M)]LGSPSGNLK_.3	_S[Phospho (STY)]PTM[Oxidation (M)]HQVQSPM[Oxidation (M)]LGSPSGNLK_	2.22341e-12	4.04507e-37	1.44098e-05	1523.76	4543.94	2649.81	0.667169	0.458815	0.0992637
O00512	BCL9	B-cell CLL/lymphoma 9 protein	SPTMHQVQSPMLGSPSGNLK	(T867,M868,M875)	_SPT[Phospho (STY)]M[Oxidation (M)]HQVQSPM[Oxidation (M)]LGSPSGNLK_.3	_SPT[Phospho (STY)]M[Oxidation (M)]HQVQSPM[Oxidation (M)]LGSPSGNLK_	3.84125e-11	2.5691e-12	3.1634e-05	1523.76	4543.83	2649.79	0.280337	0.21202	0.416106
O00512	BCL9	B-cell CLL/lymphoma 9 protein	SPTMHQVQSPMLGSPSGNLK	(M868,S873,M875)	_SPTM[Oxidation (M)]HQVQS[Phospho (STY)]PM[Oxidation (M)]LGSPSGNLK_.3	_SPTM[Oxidation (M)]HQVQS[Phospho (STY)]PM[Oxidation (M)]LGSPSGNLK_	2.02176e-08	1.32936e-33	1.28958e-07	1851.88	3675	1650.04	0.304719	0.373142	0.587226
O00512	BCL9	B-cell CLL/lymphoma 9 protein	SISADSFDQR	(S102)	_S[Phospho (STY)]ISADSFDQR_.2	_S[Phospho (STY)]ISADSFDQR_	7.86722e-12	6.00379e-25	8.28313e-06	3027.28	2351.46	2110.58	0.0219403	0.037462	0.386413
O00512	BCL9	B-cell CLL/lymphoma 9 protein	SISADSFDQR	(S104)	_SIS[Phospho (STY)]ADSFDQR_.2	_SIS[Phospho (STY)]ADSFDQR_	6.75778e-11	2.82987e-35	2.91142e-06	1083.42	813.242	733.834	0.97784	0.999805	0.996895
O00512	BCL9	B-cell CLL/lymphoma 9 protein	SPQTPSQLAGMLAGPAAAASIK	(S885,M895)	_S[Phospho (STY)]PQTPSQLAGM[Oxidation (M)]LAGPAAAASIK_.3	_S[Phospho (STY)]PQTPSQLAGM[Oxidation (M)]LAGPAAAASIK_	1.20463e-06	7.84876e-24	0.0014337	956.591	963.206	1.11314	0.0122389	0.0509115	0.416854
O00515	LAD1	Ladinin-1	LEAEEGRNSLSPVQATQK	(S121,S123)	_LEAEEGRNS[Phospho (STY)]LS[Phospho (STY)]PVQATQK_.3	_LEAEEGRNS[Phospho (STY)]LS[Phospho (STY)]PVQATQK_	2.72212e-16	2.56327e-55	2.32901e-07	9724.77	11801.5	13540.4	0.999963	1	1
O00515	LAD1	Ladinin-1	LPSVEEAEVPK	(S64)	_LPS[Phospho (STY)]VEEAEVPK_.2	_LPS[Phospho (STY)]VEEAEVPK_	2.0416e-18	1.02009e-52	3.32251e-05	6005.24	5100.55	1723.1	1	1	1
O00515	LAD1	Ladinin-1	NSLSPVQATQK	(S123)	_NSLS[Phospho (STY)]PVQATQK_.2	_NSLS[Phospho (STY)]PVQATQK_	1.41004e-17	3.37738e-27	3.52698e-06	4538.31	3481.42	2585.42	0.999994	0.999969	0.999995
O00515	LAD1	Ladinin-1	LPSVEEAEVPKPLPPASK	(S64)	_LPS[Phospho (STY)]VEEAEVPKPLPPASK_.3	_LPS[Phospho (STY)]VEEAEVPKPLPPASK_	8.24977e-06	4.9798e-22	1.14063e-05	899.95	782.033	1	0.924511	0.935677	0.892262
O00515	LAD1	Ladinin-1	LPSVEEAEVPKPLPPASKDEDEDIQSILR	(S64)	_LPS[Phospho (STY)]VEEAEVPKPLPPASKDEDEDIQSILR_.4	_LPS[Phospho (STY)]VEEAEVPKPLPPASKDEDEDIQSILR_	1.05896e-05	7.30483e-10	1.83273e-06	3.16861	1.63859	1.12592	0.73003	0.524855	0.616397
O00559	EBAG9	Receptor-binding cancer antigen expressed on SiSo cells	KLSGDQITLPTTVDYSSVPK	(S36)	_KLS[Phospho (STY)]GDQITLPTTVDYSSVPK_.3	_KLS[Phospho (STY)]GDQITLPTTVDYSSVPK_	1.21562e-24	2.53403e-46	4.95952e-13	32834.3	22949.3	30074.5	0.999999	0.999999	1
O00559	EBAG9	Receptor-binding cancer antigen expressed on SiSo cells	KLSGDQITLPTTVDYSSVPK	(T41)	_KLSGDQIT[Phospho (STY)]LPTTVDYSSVPK_.3	_KLSGDQIT[Phospho (STY)]LPTTVDYSSVPK_	6.04574e-26	9.90199e-51	1.37239e-16	26497.9	17743.9	23881.6	6.35138e-07	1.61493e-06	8.07832e-10
O00559	EBAG9	Receptor-binding cancer antigen expressed on SiSo cells	KLSGDQITLPTTVDYSSVPK	(T45)	_KLSGDQITLPTT[Phospho (STY)]VDYSSVPK_.3	_KLSGDQITLPTT[Phospho (STY)]VDYSSVPK_	1.73461e-16	3.76495e-10	2.27891e-13	6984.69	4209.93	6288.95	3.65948e-15	2.54814e-12	2.64084e-17
O00566	MPHOSPH10	U3 small nucleolar ribonucleoprotein protein MPP10	EDLEDLEEEEVSDMGNDDPEMGER	(S139,M141,M148)	_EDLEDLEEEEVS[Phospho (STY)]DM[Oxidation (M)]GNDDPEM[Oxidation (M)]GER_.3	_EDLEDLEEEEVS[Phospho (STY)]DM[Oxidation (M)]GNDDPEM[Oxidation (M)]GER_	1.22434e-22	6.15131e-40	3.82802e-07	3575.87	3305.83	3183.6	1	1	1
O00567	NOP56	Nucleolar protein 56	EELMSSDLEETAGSTSIPK	(M518,S519)	_EELM[Oxidation (M)]S[Phospho (STY)]SDLEETAGSTSIPK_.3	_EELM[Oxidation (M)]S[Phospho (STY)]SDLEETAGSTSIPK_	1.24541e-17	2.00874e-52	1.45917e-14	91864.9	85460.2	77277.9	0.277938	0.0085164	0.00630475
O00567	NOP56	Nucleolar protein 56	EELMSSDLEETAGSTSIPK	(M518,S520)	_EELM[Oxidation (M)]SS[Phospho (STY)]DLEETAGSTSIPK_.3	_EELM[Oxidation (M)]SS[Phospho (STY)]DLEETAGSTSIPK_	1.05067e-22	6.78816e-49	6.04401e-15	89999.9	82501	76636.1	0.722279	0.991355	0.722153
O00567	NOP56	Nucleolar protein 56	EELMSSDLEETAGSTSIPK	(M518,T525)	_EELM[Oxidation (M)]SSDLEET[Phospho (STY)]AGSTSIPK_.3	_EELM[Oxidation (M)]SSDLEET[Phospho (STY)]AGSTSIPK_	1.53789e-21	1.0181e-45	9.95793e-13	73429.9	68317.4	61644.9	8.20923e-09	3.4525e-16	6.6893e-10
O00567	NOP56	Nucleolar protein 56	EELMSSDLEETAGSTSIPK	(M518,S528)	_EELM[Oxidation (M)]SSDLEETAGS[Phospho (STY)]TSIPK_.3	_EELM[Oxidation (M)]SSDLEETAGS[Phospho (STY)]TSIPK_	3.07759e-08	1.64671e-21	7.0637e-07	14526.2	16717.7	14573.3	7.95333e-11	4.81215e-17	2.14318e-11
O00567	NOP56	Nucleolar protein 56	EELMSSDLEETAGSTSIPK	(M518,T529)	_EELM[Oxidation (M)]SSDLEETAGST[Phospho (STY)]SIPK_.3	_EELM[Oxidation (M)]SSDLEETAGST[Phospho (STY)]SIPK_	1.97976e-08	5.1675e-08	8.88312e-06	12657.8	15325.7	12930.9	1.86025e-13	5.60465e-19	7.82922e-11
O00567	NOP56	Nucleolar protein 56	EELMSSDLEETAGSTSIPK	(M518,S519,S520)	_EELM[Oxidation (M)]S[Phospho (STY)]S[Phospho (STY)]DLEETAGSTSIPK_.3	_EELM[Oxidation (M)]S[Phospho (STY)]S[Phospho (STY)]DLEETAGSTSIPK_	7.97621e-15	1.07914e-39	3.8681e-05	3394.47	4888.25	796.183	0.999494	1	0.816941
O00567	NOP56	Nucleolar protein 56	EEPVSSGPEEAVGK	(S569,S570)	_EEPVS[Phospho (STY)]S[Phospho (STY)]GPEEAVGK_.2	_EEPVS[Phospho (STY)]S[Phospho (STY)]GPEEAVGK_	4.80902e-15	8.92672e-56	4.19211e-12	142140	131582	149530	1	1	1
O00567	NOP56	Nucleolar protein 56	EEPVSSGPEEAVGK	(S570)	_EEPVSS[Phospho (STY)]GPEEAVGK_.2	_EEPVSS[Phospho (STY)]GPEEAVGK_	5.37348e-21	1.58621e-58	1.84175e-11	28009.3	24474.1	27907.9	0.99992	1	1
O00567	NOP56	Nucleolar protein 56	EEPVSSGPEEAVGK	(S569)	_EEPVS[Phospho (STY)]SGPEEAVGK_.2	_EEPVS[Phospho (STY)]SGPEEAVGK_	2.18031e-15	2.21383e-59	2.94182e-08	25473.8	22203.5	25644.4	3.62568e-05	1.70995e-07	1.30214e-10
O00567	NOP56	Nucleolar protein 56	STPKEETVNDPEEAGHR	(T543)	_STPKEET[Phospho (STY)]VNDPEEAGHR_.3	_STPKEET[Phospho (STY)]VNDPEEAGHR_	Filtered	0.000314893	9.90551e-07	Filtered	1	548.503	Filtered	0.333333	0.333333
O00567	NOP56	Nucleolar protein 56	STPKEETVNDPEEAGHR	(T538)	_ST[Phospho (STY)]PKEETVNDPEEAGHR_.3	_ST[Phospho (STY)]PKEETVNDPEEAGHR_	Filtered	0.00044847	1.07646e-05	Filtered	1.2604	549.381	Filtered	0.333333	0.333333
O00567	NOP56	Nucleolar protein 56	STPKEETVNDPEEAGHR	(S537)	_S[Phospho (STY)]TPKEETVNDPEEAGHR_.3	_S[Phospho (STY)]TPKEETVNDPEEAGHR_	Filtered	1.76835e-05	2.72681e-06	Filtered	1	548.593	Filtered	0.333333	0.333333
O00629	KPNA4	Importin subunit alpha-3	NVPHEDICEDSDIDGDYR	(C57,S60)	_NVPHEDIC[Carbamidomethyl (C)]EDS[Phospho (STY)]DIDGDYR_.3	_NVPHEDIC[Carbamidomethyl (C)]EDS[Phospho (STY)]DIDGDYR_	4.86071e-24	2.3252e-50	1.08758e-08	8455.41	9419.22	7459.4	0.999213	0.853588	0.5
O14497	ARID1A	AT-rich interactive domain-containing protein 1A	GPSPSPVGSPASVAQSR	(S696)	_GPS[Phospho (STY)]PSPVGSPASVAQSR_.2	_GPS[Phospho (STY)]PSPVGSPASVAQSR_	2.29528e-25	1.18198e-49	3.57262e-10	18190.7	15138	16291.1	0.996249	0.998546	0.974509
O14497	ARID1A	AT-rich interactive domain-containing protein 1A	GPSPSPVGSPASVAQSR	(S698)	_GPSPS[Phospho (STY)]PVGSPASVAQSR_.2	_GPSPS[Phospho (STY)]PVGSPASVAQSR_	1.83736e-19	4.85933e-44	6.33576e-08	13148.6	11198.2	12831.3	0.00816397	0.00169418	0.0274946
O14497	ARID1A	AT-rich interactive domain-containing protein 1A	GPSPSPVGSPASVAQSR	(S698)	_GPSPS[Phospho (STY)]PVGSPASVAQSR_.3	_GPSPS[Phospho (STY)]PVGSPASVAQSR_	5.33923e-05	1.1648e-27	3.71391e-06	1247.54	1220.15	994.206	0.323162	0.193487	0.470826
O14497	ARID1A	AT-rich interactive domain-containing protein 1A	GPSPSPVGSPASVAQSR	(S696)	_GPS[Phospho (STY)]PSPVGSPASVAQSR_.3	_GPS[Phospho (STY)]PSPVGSPASVAQSR_	2.74719e-10	4.93539e-47	1.06757e-05	928.593	971.833	762.077	0.173477	0.614514	0.0621137
O14497	ARID1A	AT-rich interactive domain-containing protein 1A	GPSPSPVGSPASVAQSR	(S702)	_GPSPSPVGS[Phospho (STY)]PASVAQSR_.2	_GPSPSPVGS[Phospho (STY)]PASVAQSR_	6.7931e-09	5.68969e-22	5.02056e-06	2.50841	1.91577	2.11947	1.93151e-05	1.54588e-05	0.000117595
O14497	ARID1A	AT-rich interactive domain-containing protein 1A	SNSVGIQDAFNDGSDSTFQK	(S1182)	_S[Phospho (STY)]NSVGIQDAFNDGSDSTFQK_.3	_S[Phospho (STY)]NSVGIQDAFNDGSDSTFQK_	1.87273e-09	8.33796e-24	2.40589e-15	4408.63	4423.05	3669.59	0.112731	0.0811217	0.262856
O14497	ARID1A	AT-rich interactive domain-containing protein 1A	SNSVGIQDAFNDGSDSTFQK	(S1184)	_SNS[Phospho (STY)]VGIQDAFNDGSDSTFQK_.3	_SNS[Phospho (STY)]VGIQDAFNDGSDSTFQK_	4.30318e-09	4.10243e-24	3.88749e-15	4407.85	4423.65	3669.64	0.960108	0.918291	0.737088
O14497	ARID1A	AT-rich interactive domain-containing protein 1A	SNSVGIQDAFNDGSDSTFQK	(S1195)	_SNSVGIQDAFNDGS[Phospho (STY)]DSTFQK_.3	_SNSVGIQDAFNDGS[Phospho (STY)]DSTFQK_	3.12287e-11	4.6746e-18	3.47541e-07	1661.15	2341.72	2281.97	1.83245e-06	1.19968e-08	7.27394e-07
O14497	ARID1A	AT-rich interactive domain-containing protein 1A	SPFLHSGMK	(S1604,M1611)	_S[Phospho (STY)]PFLHSGM[Oxidation (M)]K_.2	_S[Phospho (STY)]PFLHSGM[Oxidation (M)]K_	2.00776e-05	6.39228e-06	1.09935e-05	258.004	1.36256	1	0.994604	0.889742	0.974822
O14497	ARID1A	AT-rich interactive domain-containing protein 1A	SHHAPMSPGSSGGGGQPLAR	(M362,S363)	_SHHAPM[Oxidation (M)]S[Phospho (STY)]PGSSGGGGQPLAR_.3	_SHHAPM[Oxidation (M)]S[Phospho (STY)]PGSSGGGGQPLAR_	1.16243e-15	1.13917e-39	Filtered	11298.3	20957.2	Filtered	0.99352	0.999997	Filtered
O14545	TRAFD1	TRAF-type zinc finger domain-containing protein 1	ALPSLNTGSSSPR	(S326)	_ALPSLNTGSS[Phospho (STY)]SPR_.2	_ALPSLNTGSS[Phospho (STY)]SPR_	3.88482e-20	1.10857e-49	1.50118e-10	22454.7	19996.7	26382.4	0.0202227	0.00752904	0.0511188
O14545	TRAFD1	TRAF-type zinc finger domain-containing protein 1	ALPSLNTGSSSPR	(S327)	_ALPSLNTGSSS[Phospho (STY)]PR_.2	_ALPSLNTGSSS[Phospho (STY)]PR_	2.4336e-20	1.22946e-49	1.50118e-10	22430.8	19982	26367	0.896156	0.959249	0.71964
O14545	TRAFD1	TRAF-type zinc finger domain-containing protein 1	ALPSLNTGSSSPR	(S325)	_ALPSLNTGS[Phospho (STY)]SSPR_.2	_ALPSLNTGS[Phospho (STY)]SSPR_	2.01994e-18	1.90468e-52	5.25966e-14	20660.4	18541.7	24558.2	0.0845013	0.033241	0.231078
O14545	TRAFD1	TRAF-type zinc finger domain-containing protein 1	ALPSLNTGSSSPR	(T323)	_ALPSLNT[Phospho (STY)]GSSSPR_.2	_ALPSLNT[Phospho (STY)]GSSSPR_	8.48728e-18	1.4785e-37	4.50591e-10	15732.8	14734.9	19642.3	3.68524e-06	9.79522e-07	2.84532e-05
O14545	TRAFD1	TRAF-type zinc finger domain-containing protein 1	LDSQPQETSPELPR	(S415)	_LDSQPQETS[Phospho (STY)]PELPR_.2	_LDSQPQETS[Phospho (STY)]PELPR_	8.46157e-16	7.62819e-46	3.16238e-07	21985	20949.2	23701.6	0.994574	0.961154	0.994659
O14545	TRAFD1	TRAF-type zinc finger domain-containing protein 1	LDSQPQETSPELPR	(T414)	_LDSQPQET[Phospho (STY)]SPELPR_.2	_LDSQPQET[Phospho (STY)]SPELPR_	1.0466e-17	3.39067e-52	6.0613e-08	16372.8	15907.7	17900.8	0.00547058	0.0419407	0.00542105
O14545	TRAFD1	TRAF-type zinc finger domain-containing protein 1	LDSQPQETSPELPR	(S415)	_LDSQPQETS[Phospho (STY)]PELPR_.3	_LDSQPQETS[Phospho (STY)]PELPR_	1.36885e-15	4.7748e-35	1.07622e-05	809.738	589.658	656.288	0.30816	0.479835	0.185849
O14578	CIT	Citron Rho-interacting kinase	SPEHQPSAMSLLAPPSSR	(S1322,M1330)	_S[Phospho (STY)]PEHQPSAM[Oxidation (M)]SLLAPPSSR_.3	_S[Phospho (STY)]PEHQPSAM[Oxidation (M)]SLLAPPSSR_	1.40996e-06	6.7704e-11	6.75109e-06	3331.73	5289.47	5481.15	0.648187	0.245065	0.290062
O14578	CIT	Citron Rho-interacting kinase	SPEHQPSAMSLLAPPSSR	(S1328,M1330)	_SPEHQPS[Phospho (STY)]AM[Oxidation (M)]SLLAPPSSR_.3	_SPEHQPS[Phospho (STY)]AM[Oxidation (M)]SLLAPPSSR_	1.68856e-10	1.84226e-11	1.05393e-05	2677.42	3926.2	6520.83	0.174485	0.384842	0.536382
O14579	COPE	Coatomer subunit epsilon	RDSIVAELDR	(S99)	_RDS[Phospho (STY)]IVAELDR_.2	_RDS[Phospho (STY)]IVAELDR_	1.14365e-10	3.20833e-21	6.90159e-08	1112.45	851.729	876.406	1	1	1
O14639	ABLIM1	Actin-binding LIM protein 1	STSQGSINSPVYSR	(T451)	_ST[Phospho (STY)]SQGSINSPVYSR_.2	_ST[Phospho (STY)]SQGSINSPVYSR_	1.86647e-20	1.46062e-41	4.73245e-06	4218.98	4327.23	4330.72	0.263904	0.0903767	0.340117
O14639	ABLIM1	Actin-binding LIM protein 1	STSQGSINSPVYSR	(S452)	_STS[Phospho (STY)]QGSINSPVYSR_.2	_STS[Phospho (STY)]QGSINSPVYSR_	2.17814e-24	1.65075e-47	8.76821e-07	3806.54	3911.13	3829.25	0.695661	0.811488	0.776536
O14639	ABLIM1	Actin-binding LIM protein 1	STSQGSINSPVYSR	(S450)	_S[Phospho (STY)]TSQGSINSPVYSR_.2	_S[Phospho (STY)]TSQGSINSPVYSR_	3.25998e-19	1.12124e-45	3.96888e-07	2769.47	2915.18	2831.59	0.0280768	0.0903145	0.339571
O14639	ABLIM1	Actin-binding LIM protein 1	STSQGSINSPVYSR	(S455)	_STSQGS[Phospho (STY)]INSPVYSR_.2	_STSQGS[Phospho (STY)]INSPVYSR_	3.97928e-18	7.26643e-43	5.05139e-10	848.597	869.286	819.298	0.00159784	0.00592687	0.00244982
O14639	ABLIM1	Actin-binding LIM protein 1	RSSGREEDDEELLR	(S587)	_RSS[Phospho (STY)]GREEDDEELLR_.3	_RSS[Phospho (STY)]GREEDDEELLR_	3.55875e-21	1.20372e-52	5.1644e-09	8997.54	10070.6	8703.79	0.999324	1	0.995155
O14639	ABLIM1	Actin-binding LIM protein 1	TLSPTPSAEGYQDVR	(T429)	_T[Phospho (STY)]LSPTPSAEGYQDVR_.2	_T[Phospho (STY)]LSPTPSAEGYQDVR_	3.37122e-15	7.97349e-28	1.07621e-05	3443.28	3246.06	2898.59	0.0240942	0.0153438	0.0213111
O14639	ABLIM1	Actin-binding LIM protein 1	TLSPTPSAEGYQDVR	(S431)	_TLS[Phospho (STY)]PTPSAEGYQDVR_.2	_TLS[Phospho (STY)]PTPSAEGYQDVR_	1.62902e-10	2.05172e-21	3.20018e-05	2420	2408.1	2139.56	0.964177	0.956446	0.956737
O14639	ABLIM1	Actin-binding LIM protein 1	TLSPTPSAEGYQDVR	(T433)	_TLSPT[Phospho (STY)]PSAEGYQDVR_.2	_TLSPT[Phospho (STY)]PSAEGYQDVR_	8.19435e-15	2.27734e-21	5.96943e-05	2000.98	2054.55	2264.37	0.00193132	0.0238495	0.0116724
O14639	ABLIM1	Actin-binding LIM protein 1	SSGREEDDEELLR	(S586)	_S[Phospho (STY)]SGREEDDEELLR_.2	_S[Phospho (STY)]SGREEDDEELLR_	1.51486e-18	9.99638e-39	2.41164e-07	1145.45	1576.99	900.068	0.509376	0.599234	0.5
O14639	ABLIM1	Actin-binding LIM protein 1	SSGREEDDEELLR	(S587)	_SS[Phospho (STY)]GREEDDEELLR_.2	_SS[Phospho (STY)]GREEDDEELLR_	3.85719e-20	9.53142e-50	1.07675e-05	1256.26	1215.97	715.593	0.5	0.396838	0.5
O14639	ABLIM1	Actin-binding LIM protein 1	SSGREEDDEELLR	(S586)	_S[Phospho (STY)]SGREEDDEELLR_.3	_S[Phospho (STY)]SGREEDDEELLR_	8.41348e-09	2.60938e-19	2.27792e-06	1169.25	774.913	808.694	0.5	0.5	0.510819
O14639	ABLIM1	Actin-binding LIM protein 1	SSGREEDDEELLR	(S587)	_SS[Phospho (STY)]GREEDDEELLR_.3	_SS[Phospho (STY)]GREEDDEELLR_	2.10692e-16	6.26781e-30	4.63454e-06	1168.89	776.3	640.402	0.5	0.5	0.423499
O14646	CHD1	Chromodomain-helicase-DNA-binding protein 1	SSPSILAVQR	(S90)	_SS[Phospho (STY)]PSILAVQR_.2	_SS[Phospho (STY)]PSILAVQR_	0.000422348	9.16284e-16	4.09475e-06	842.031	1113.83	2390.96	0.333333	0.397675	0.381279
O14647	CHD2	Chromodomain-helicase-DNA-binding protein 2	SDEFRPQNYHQQDFR	(S1728)	_S[Phospho (STY)]DEFRPQNYHQQDFR_.3	_S[Phospho (STY)]DEFRPQNYHQQDFR_	1.41363e-12	1.51696e-27	4.81695e-09	1597.72	776.316	879.444	0.937093	0.984819	0.857237
O14681	EI24	Etoposide-induced protein 2.4 homolog	FPSPHPSPAK	(S326,S330)	_FPS[Phospho (STY)]PHPS[Phospho (STY)]PAK_.2	_FPS[Phospho (STY)]PHPS[Phospho (STY)]PAK_	2.37188e-14	5.4753e-43	5.99875e-10	20806.7	19514	20432.7	1	1	1
O14681	EI24	Etoposide-induced protein 2.4 homolog	TVYLQSALSSSTSAEK	(S317)	_TVYLQSALSS[Phospho (STY)]STSAEK_.2	_TVYLQSALSS[Phospho (STY)]STSAEK_	3.71777e-10	1.45009e-06	9.87846e-06	449.226	1	186.156	0.228071	0.254235	0.160408
O14681	EI24	Etoposide-induced protein 2.4 homolog	TVYLQSALSSSTSAEK	(S318)	_TVYLQSALSSS[Phospho (STY)]TSAEK_.2	_TVYLQSALSSS[Phospho (STY)]TSAEK_	6.21898e-13	2.17887e-06	1.0744e-05	243.878	1	1	0.228623	0.0794788	0.160446
O14681	EI24	Etoposide-induced protein 2.4 homolog	TVYLQSALSSSTSAEK	(S316)	_TVYLQSALS[Phospho (STY)]SSTSAEK_.2	_TVYLQSALS[Phospho (STY)]SSTSAEK_	2.24889e-14	8.17262e-09	1.02497e-05	1	1	1	0.029426	0.254185	0.160442
O14681	EI24	Etoposide-induced protein 2.4 homolog	TVYLQSALSSSTSAEK	(T319)	_TVYLQSALSSST[Phospho (STY)]SAEK_.2	_TVYLQSALSSST[Phospho (STY)]SAEK_	1.62363e-16	1.90189e-06	6.06125e-06	1	1	1	0.227415	0.0794944	0.160415
O14681	EI24	Etoposide-induced protein 2.4 homolog	TVYLQSALSSSTSAEK	(S320)	_TVYLQSALSSSTS[Phospho (STY)]AEK_.2	_TVYLQSALSSSTS[Phospho (STY)]AEK_	6.91609e-16	8.04238e-07	5.10359e-06	1	1	1	0.282867	0.0915959	0.176837
O14686	KMT2D	Histone-lysine N-methyltransferase 2D	ALSPVIPLIPR	(S4738)	_ALS[Phospho (STY)]PVIPLIPR_.2	_ALS[Phospho (STY)]PVIPLIPR_	1.12616e-08	2.88014e-40	7.22352e-08	3159.19	3770.77	3402.73	1	1	1
O14733	MAP2K7	Dual specificity mitogen-activated protein kinase kinase 7	PTLQLPLANDGGSRSPSSESSPQHPTPPARPR	(S60,S61)	_PTLQLPLANDGGSRSPSSES[Phospho (STY)]S[Phospho (STY)]PQHPTPPARPR_.4	_PTLQLPLANDGGSRSPSSES[Phospho (STY)]S[Phospho (STY)]PQHPTPPARPR_	1.05258e-13	0.000168855	1.83084e-06	5042.22	167.562	1049.44	0.186485	0.278032	0.264105
O14733	MAP2K7	Dual specificity mitogen-activated protein kinase kinase 7	SPSSESSPQHPTPPARPR	(S55,S61)	_S[Phospho (STY)]PSSESS[Phospho (STY)]PQHPTPPARPR_.3	_S[Phospho (STY)]PSSESS[Phospho (STY)]PQHPTPPARPR_	3.97694e-21	5.67705e-40	1.78839e-08	5590.17	3954.96	4869.26	0.194564	0.0721143	0.169139
O14733	MAP2K7	Dual specificity mitogen-activated protein kinase kinase 7	SPSSESSPQHPTPPARPR	(S57,S61)	_SPS[Phospho (STY)]SESS[Phospho (STY)]PQHPTPPARPR_.3	_SPS[Phospho (STY)]SESS[Phospho (STY)]PQHPTPPARPR_	1.05708e-13	4.18152e-39	1.14186e-09	4079.54	3399.52	3961.81	0.143107	0.289485	0.167745
O14733	MAP2K7	Dual specificity mitogen-activated protein kinase kinase 7	SPSSESSPQHPTPPARPR	(S55)	_S[Phospho (STY)]PSSESSPQHPTPPARPR_.3	_S[Phospho (STY)]PSSESSPQHPTPPARPR_	9.361e-16	2.87793e-25	Filtered	2976.19	5160.04	Filtered	0.466286	0.959281	Filtered
O14733	MAP2K7	Dual specificity mitogen-activated protein kinase kinase 7	SPSSESSPQHPTPPARPR	(S58)	_SPSS[Phospho (STY)]ESSPQHPTPPARPR_.3	_SPSS[Phospho (STY)]ESSPQHPTPPARPR_	5.0624e-20	2.8817e-42	Filtered	2110.83	3923.02	Filtered	0.0112102	0.000341595	Filtered
O14733	MAP2K7	Dual specificity mitogen-activated protein kinase kinase 7	SPSSESSPQHPTPPARPR	(S60)	_SPSSES[Phospho (STY)]SPQHPTPPARPR_.3	_SPSSES[Phospho (STY)]SPQHPTPPARPR_	4.37029e-09	7.3395e-15	Filtered	1200.29	2653.63	Filtered	0.000935645	1.89183e-06	Filtered
O14733	MAP2K7	Dual specificity mitogen-activated protein kinase kinase 7	SPSSESSPQHPTPPARPR	(S61)	_SPSSESS[Phospho (STY)]PQHPTPPARPR_.3	_SPSSESS[Phospho (STY)]PQHPTPPARPR_	1.2763e-14	3.80617e-40	Filtered	1.04019	905.882	Filtered	0.00151906	1.675e-06	Filtered
O14745	SLC9A3R1	Na(+)/H(+) exchange regulatory cofactor NHE-RF1	SASSDTSEELNSQDSPPK	(S290)	_SAS[Phospho (STY)]SDTSEELNSQDSPPK_.2	_SAS[Phospho (STY)]SDTSEELNSQDSPPK_	7.72089e-22	1.31261e-53	6.77436e-11	23795.5	19897.7	22004.7	0.777086	0.450368	0.768984
O14745	SLC9A3R1	Na(+)/H(+) exchange regulatory cofactor NHE-RF1	SASSDTSEELNSQDSPPK	(S291)	_SASS[Phospho (STY)]DTSEELNSQDSPPK_.2	_SASS[Phospho (STY)]DTSEELNSQDSPPK_	1.80858e-21	3.15063e-53	1.67431e-10	23795.5	19897.7	22004.6	0.197502	0.0988113	0.188926
O14745	SLC9A3R1	Na(+)/H(+) exchange regulatory cofactor NHE-RF1	SASSDTSEELNSQDSPPK	(S288)	_S[Phospho (STY)]ASSDTSEELNSQDSPPK_.2	_S[Phospho (STY)]ASSDTSEELNSQDSPPK_	3.9444e-20	2.28522e-35	3.58296e-07	23781.1	19899.3	21998.9	0.0251174	0.448983	0.0173364
O14745	SLC9A3R1	Na(+)/H(+) exchange regulatory cofactor NHE-RF1	SASSDTSEELNSQDSPPK	(S288)	_S[Phospho (STY)]ASSDTSEELNSQDSPPK_.3	_S[Phospho (STY)]ASSDTSEELNSQDSPPK_	1.64988e-19	6.91337e-55	2.61954e-07	5370.46	4401.94	5138.39	0.0707425	0.0329313	0.0566782
O14745	SLC9A3R1	Na(+)/H(+) exchange regulatory cofactor NHE-RF1	SASSDTSEELNSQDSPPK	(S291)	_SASS[Phospho (STY)]DTSEELNSQDSPPK_.3	_SASS[Phospho (STY)]DTSEELNSQDSPPK_	1.73898e-16	1.39336e-52	1.15121e-09	5365.77	4401.77	5136.95	0.160512	0.270868	0.336989
O14745	SLC9A3R1	Na(+)/H(+) exchange regulatory cofactor NHE-RF1	SASSDTSEELNSQDSPPK	(S290)	_SAS[Phospho (STY)]SDTSEELNSQDSPPK_.3	_SAS[Phospho (STY)]SDTSEELNSQDSPPK_	8.4614e-19	5.45057e-55	5.53412e-09	5007.25	4235.04	4713.33	0.510347	0.271635	0.337228
O14745	SLC9A3R1	Na(+)/H(+) exchange regulatory cofactor NHE-RF1	ENSREALAEAALESPR	(S269)	_ENS[Phospho (STY)]REALAEAALESPR_.3	_ENS[Phospho (STY)]REALAEAALESPR_	Filtered	2.06714e-24	0.0001388	Filtered	5861.69	3931.51	Filtered	0.997107	0.988135
O14745	SLC9A3R1	Na(+)/H(+) exchange regulatory cofactor NHE-RF1	EALAEAALESPRPALVR	(S280)	_EALAEAALES[Phospho (STY)]PRPALVR_.3	_EALAEAALES[Phospho (STY)]PRPALVR_	1.20793e-09	1.16203e-39	8.24502e-06	4734.66	4767.95	1193.49	1	1	1
O14828	SCAMP3	Secretory carrier-associated membrane protein 3	DGGNPFAEPSELDNPFQDPAVIQHRPSR	(S32)	_DGGNPFAEPSELDNPFQDPAVIQHRPS[Phospho (STY)]R_.4	_DGGNPFAEPSELDNPFQDPAVIQHRPS[Phospho (STY)]R_	1.05917e-07	8.96112e-24	4.66018e-06	1163.34	639.515	366.066	0.99854	0.999979	0.981915
O14896	IRF6	Interferon regulatory factor 6	LQISTPDIK	(S424)	_LQIS[Phospho (STY)]TPDIK_.2	_LQIS[Phospho (STY)]TPDIK_	5.08801e-22	3.09982e-27	2.82287e-08	2715.23	3222.33	4075.13	0.5	0.999075	0.982812
O14896	IRF6	Interferon regulatory factor 6	LQISTPDIK	(T425)	_LQIST[Phospho (STY)]PDIK_.2	_LQIST[Phospho (STY)]PDIK_	3.86615e-12	7.61394e-14	7.40802e-06	280.816	234.653	1	0.5	0.382312	0.246448
O14896	IRF6	Interferon regulatory factor 6	HSPQQEEENTIFK	(S47)	_HS[Phospho (STY)]PQQEEENTIFK_.3	_HS[Phospho (STY)]PQQEEENTIFK_	7.55526e-09	7.83914e-42	1.19348e-05	1042.63	523.831	1	0.985269	0.976141	0.793995
O14896	IRF6	Interferon regulatory factor 6	HSPQQEEENTIFK	(S47)	_HS[Phospho (STY)]PQQEEENTIFK_.2	_HS[Phospho (STY)]PQQEEENTIFK_	7.53273e-12	5.2701e-42	1.10232e-05	289.954	580.214	369.362	0.843476	0.989415	0.850661
O14908	GIPC1	PDZ domain-containing protein GIPC1	SAGGRPGSGPQLGTGR	(S232)	_SAGGRPGS[Phospho (STY)]GPQLGTGR_.3	_SAGGRPGS[Phospho (STY)]GPQLGTGR_	1.27429e-05	8.90729e-41	1.47081e-08	2899.75	2671.29	3561.31	0.980108	0.88545	0.961569
O14950;P19105	MYL12B;MYL12A	Myosin regulatory light chain 12B;Myosin regulatory light chain 12A	ATSNVFAMFDQSQIQEFK	(S20,M25);(S19,M24)	_ATS[Phospho (STY)]NVFAM[Oxidation (M)]FDQSQIQEFK_.3	_ATS[Phospho (STY)]NVFAM[Oxidation (M)]FDQSQIQEFK_	5.16152e-20	2.46676e-43	9.59702e-06	1941.41	3557.82	1692.82	0.759639	0.780534	0.728663
O14950;P19105	MYL12B;MYL12A	Myosin regulatory light chain 12B;Myosin regulatory light chain 12A	ATSNVFAMFDQSQIQEFK	(T19,M25);(T18,M24)	_AT[Phospho (STY)]SNVFAM[Oxidation (M)]FDQSQIQEFK_.3	_AT[Phospho (STY)]SNVFAM[Oxidation (M)]FDQSQIQEFK_	4.00031e-20	2.7179e-19	1.00292e-05	1446.51	1720.89	1520.15	0.238963	0.119396	0.247474
O14950;P19105	MYL12B;MYL12A	Myosin regulatory light chain 12B;Myosin regulatory light chain 12A	ATSNVFAMFDQSQIQEFK	(M25,S29);(M24,S28)	_ATSNVFAM[Oxidation (M)]FDQS[Phospho (STY)]QIQEFK_.3	_ATSNVFAM[Oxidation (M)]FDQS[Phospho (STY)]QIQEFK_	4.51314e-12	8.39073e-27	2.42637e-05	301.875	1223.35	600.713	0.353033	0.0970711	0.0544823
O14974	PPP1R12A	Protein phosphatase 1 regulatory subunit 12A	SPLIESTANMDNNQSQK	(T305,M308)	_SPLIEST[Phospho (STY)]ANM[Oxidation (M)]DNNQSQK_.3	_SPLIEST[Phospho (STY)]ANM[Oxidation (M)]DNNQSQK_	2.71306e-14	8.9604e-47	1.09079e-06	17004	12565.9	13543.8	9.09942e-05	0.00202924	9.55159e-06
O14974	PPP1R12A	Protein phosphatase 1 regulatory subunit 12A	SPLIESTANMDNNQSQK	(S299,M308)	_S[Phospho (STY)]PLIESTANM[Oxidation (M)]DNNQSQK_.2	_S[Phospho (STY)]PLIESTANM[Oxidation (M)]DNNQSQK_	8.93726e-21	1.06058e-39	8.51666e-07	12224.4	9765.01	12611.2	1	1	1
O14974	PPP1R12A	Protein phosphatase 1 regulatory subunit 12A	SPLIESTANMDNNQSQK	(S299,M308)	_S[Phospho (STY)]PLIESTANM[Oxidation (M)]DNNQSQK_.3	_S[Phospho (STY)]PLIESTANM[Oxidation (M)]DNNQSQK_	2.18165e-18	1.01545e-49	5.70058e-10	12294.9	9021.93	9281.08	0.999716	0.994202	0.999928
O14974	PPP1R12A	Protein phosphatase 1 regulatory subunit 12A	SPLIESTANMDNNQSQK	(T305,M308)	_SPLIEST[Phospho (STY)]ANM[Oxidation (M)]DNNQSQK_.2	_SPLIEST[Phospho (STY)]ANM[Oxidation (M)]DNNQSQK_	4.57214e-10	4.07192e-26	2.70948e-06	8485.1	6382.77	9566.6	2.09244e-13	5.29372e-13	8.7184e-11
O14974	PPP1R12A	Protein phosphatase 1 regulatory subunit 12A	TGSYGALAEITASK	(S445)	_TGS[Phospho (STY)]YGALAEITASK_.2	_TGS[Phospho (STY)]YGALAEITASK_	9.18516e-18	4.39969e-40	8.09716e-14	5228.45	7016.86	9166.61	0.948469	0.963701	0.00482887
O14974	PPP1R12A	Protein phosphatase 1 regulatory subunit 12A	TGSYGALAEITASK	(Y446)	_TGSY[Phospho (STY)]GALAEITASK_.2	_TGSY[Phospho (STY)]GALAEITASK_	5.53042e-20	8.10493e-44	2.94163e-12	5202.12	6273.06	7988.75	0.000171524	2.26672e-08	0.0519225
O14974	PPP1R12A	Protein phosphatase 1 regulatory subunit 12A	TGSYGALAEITASK	(T443)	_T[Phospho (STY)]GSYGALAEITASK_.2	_T[Phospho (STY)]GSYGALAEITASK_	1.81388e-17	1.48862e-39	5.12768e-12	5028.22	5963.03	7739.72	0.0491465	0.0362225	0.036616
O14974	PPP1R12A	Protein phosphatase 1 regulatory subunit 12A	SGSYSYLEER	(S910)	_SGS[Phospho (STY)]YSYLEER_.2	_SGS[Phospho (STY)]YSYLEER_	6.42901e-14	5.60418e-53	1.49316e-05	2887.25	2797.34	3171.21	0.970675	0.985755	0.998914
O14974	PPP1R12A	Protein phosphatase 1 regulatory subunit 12A	SGSYSYLEER	(S908)	_S[Phospho (STY)]GSYSYLEER_.2	_S[Phospho (STY)]GSYSYLEER_	2.72973e-17	2.96486e-29	5.61196e-06	2886.15	2775.82	3171.22	0.0277644	0.00598084	0.000901159
O14974	PPP1R12A	Protein phosphatase 1 regulatory subunit 12A	SGSYSYLEER	(Y911)	_SGSY[Phospho (STY)]SYLEER_.2	_SGSY[Phospho (STY)]SYLEER_	3.05771e-14	1.81672e-40	6.92154e-06	2604.63	2801.81	2772.78	0.000963001	0.0028776	7.17895e-05
O14974	PPP1R12A	Protein phosphatase 1 regulatory subunit 12A	SGSYSYLEER	(S912)	_SGSYS[Phospho (STY)]YLEER_.2	_SGSYS[Phospho (STY)]YLEER_	2.04649e-19	8.37123e-25	1.07615e-05	1938.72	1264.73	1803.11	0.000247473	0.00372386	0.000330851
O14974	PPP1R12A	Protein phosphatase 1 regulatory subunit 12A	KSPLIESTANMDNNQSQK	(S299,M308)	_KS[Phospho (STY)]PLIESTANM[Oxidation (M)]DNNQSQK_.3	_KS[Phospho (STY)]PLIESTANM[Oxidation (M)]DNNQSQK_	9.84863e-14	1.19292e-52	1.29122e-10	10171.1	7187.89	8267.41	1	1	1
O14974	PPP1R12A	Protein phosphatase 1 regulatory subunit 12A	TKPLASVTNANTSSTQAAPVAVTTPTVSSGQATPTSPIK	(T408,S409)	_TKPLASVTNANTSSTQAAPVAVTTPTVSSGQATPT[Phospho (STY)]S[Phospho (STY)]PIK_.4	_TKPLASVTNANTSSTQAAPVAVTTPTVSSGQATPT[Phospho (STY)]S[Phospho (STY)]PIK_	2.31895e-20	5.52597e-55	5.41896e-08	3969.75	2514.38	3155.37	0.370417	0.0399396	0.351576
O14974	PPP1R12A	Protein phosphatase 1 regulatory subunit 12A	PLASVTNANTSSTQAAPVAVTTPTVSSGQATPTSPIK	(T406,S409)	_PLASVTNANTSSTQAAPVAVTTPTVSSGQAT[Phospho (STY)]PTS[Phospho (STY)]PIK_.4	_PLASVTNANTSSTQAAPVAVTTPTVSSGQAT[Phospho (STY)]PTS[Phospho (STY)]PIK_	6.02749e-06	4.75239e-09	2.49893e-08	216.586	394.13	1108.39	0.108644	0.294556	0.504578
O15013	ARHGEF10	Rho guanine nucleotide exchange factor 10	SDLSSSSGSLSLSHGSSSLEHR	(S1284,S1289)	_SDLSSS[Phospho (STY)]SGSLS[Phospho (STY)]LSHGSSSLEHR_.3	_SDLSSS[Phospho (STY)]SGSLS[Phospho (STY)]LSHGSSSLEHR_	5.97552e-12	1.49912e-35	1.36767e-14	2352.53	2656.29	1277.68	0.210823	0.0122632	0.0176235
O15013	ARHGEF10	Rho guanine nucleotide exchange factor 10	SDLSSSSGSLSLSHGSSSLEHR	(S1283)	_SDLSS[Phospho (STY)]SSGSLSLSHGSSSLEHR_.3	_SDLSS[Phospho (STY)]SSGSLSLSHGSSSLEHR_	1.86765e-12	1.4307e-49	1.88187e-06	700.454	1384.58	3056.28	0.201564	0.288893	0.160002
O15013	ARHGEF10	Rho guanine nucleotide exchange factor 10	SDLSSSSGSLSLSHGSSSLEHR	(S1284)	_SDLSSS[Phospho (STY)]SGSLSLSHGSSSLEHR_.3	_SDLSSS[Phospho (STY)]SGSLSLSHGSSSLEHR_	1.08026e-13	3.64499e-38	9.24491e-07	700.624	1383.39	2666.02	0.215782	0.357708	0.72228
O15013	ARHGEF10	Rho guanine nucleotide exchange factor 10	SDLSSSSGSLSLSHGSSSLEHR	(S1285)	_SDLSSSS[Phospho (STY)]GSLSLSHGSSSLEHR_.3	_SDLSSSS[Phospho (STY)]GSLSLSHGSSSLEHR_	5.4129e-14	9.40577e-58	2.79041e-07	272.949	442.536	1199	0.269269	0.0541785	0.0864592
O15013	ARHGEF10	Rho guanine nucleotide exchange factor 10	SDLSSSSGSLSLSHGSSSLEHR	(S1287)	_SDLSSSSGS[Phospho (STY)]LSLSHGSSSLEHR_.3	_SDLSSSSGS[Phospho (STY)]LSLSHGSSSLEHR_	6.42865e-08	1.59762e-23	2.85181e-08	1	497.784	1176.93	0.0478135	0.0111723	0.0178063
O15013	ARHGEF10	Rho guanine nucleotide exchange factor 10	SDLSSSSGSLSLSHGSSSLEHR	(S1289)	_SDLSSSSGSLS[Phospho (STY)]LSHGSSSLEHR_.3	_SDLSSSSGSLS[Phospho (STY)]LSHGSSSLEHR_	8.17513e-11	3.96968e-57	2.01349e-09	1	498.06	1033.6	0.0549416	0.0119475	0.000254256
O15013	ARHGEF10	Rho guanine nucleotide exchange factor 10	SDLSSSSGSLSLSHGSSSLEHR	(S1291)	_SDLSSSSGSLSLS[Phospho (STY)]HGSSSLEHR_.3	_SDLSSSSGSLSLS[Phospho (STY)]HGSSSLEHR_	2.76316e-06	4.95629e-22	1.08062e-05	247.21	486.048	719.909	0.0543364	0.00148952	4.82433e-05
O15013	ARHGEF10	Rho guanine nucleotide exchange factor 10	SDLSSSSGSLSLSHGSSSLEHR	(S1282)	_SDLS[Phospho (STY)]SSSGSLSLSHGSSSLEHR_.3	_SDLS[Phospho (STY)]SSSGSLSLSHGSSSLEHR_	3.03734e-10	7.88696e-23	1.20029e-07	1	266.809	901.635	0.0650419	0.282862	0.0113254
O15013	ARHGEF10	Rho guanine nucleotide exchange factor 10	SDLSSSSGSLSLSHGSSSLEHR	(S1296)	_SDLSSSSGSLSLSHGSSS[Phospho (STY)]LEHR_.3	_SDLSSSSGSLSLSHGSSS[Phospho (STY)]LEHR_	3.19963e-08	3.9065e-49	1.07622e-05	247.932	287.406	502.077	0.00855245	6.01827e-05	4.73597e-06
O15013	ARHGEF10	Rho guanine nucleotide exchange factor 10	SDLSSSSGSLSLSHGSSSLEHR	(S1295)	_SDLSSSSGSLSLSHGSS[Phospho (STY)]SLEHR_.3	_SDLSSSSGSLSLSHGSS[Phospho (STY)]SLEHR_	2.66393e-09	1.25103e-32	2.89632e-06	1.12718	431.646	277.206	0.00301122	5.10905e-05	3.31497e-06
O15013	ARHGEF10	Rho guanine nucleotide exchange factor 10	SRDSLAPGPEPQDEDQK	(S1229)	_S[Phospho (STY)]RDSLAPGPEPQDEDQK_.3	_S[Phospho (STY)]RDSLAPGPEPQDEDQK_	Filtered	1.02659e-10	0.00011295	Filtered	511.894	342.466	Filtered	0.5	0.5
O15014	ZNF609	Zinc finger protein 609	TNSMGSATGPLPGTK	(T465,M468)	_T[Phospho (STY)]NSM[Oxidation (M)]GSATGPLPGTK_.2	_T[Phospho (STY)]NSM[Oxidation (M)]GSATGPLPGTK_	2.05112e-15	1.30622e-54	7.27543e-09	4721.1	3120.8	3979.18	0.00820889	0.00398813	0.00401807
O15014	ZNF609	Zinc finger protein 609	TNSMGSATGPLPGTK	(S467,M468)	_TNS[Phospho (STY)]M[Oxidation (M)]GSATGPLPGTK_.2	_TNS[Phospho (STY)]M[Oxidation (M)]GSATGPLPGTK_	5.11163e-11	1.64372e-54	2.16519e-10	4655.94	3120.15	3981	0.986849	0.928656	0.990293
O15014	ZNF609	Zinc finger protein 609	TNSMGSATGPLPGTK	(M468,S470)	_TNSM[Oxidation (M)]GS[Phospho (STY)]ATGPLPGTK_.2	_TNSM[Oxidation (M)]GS[Phospho (STY)]ATGPLPGTK_	7.0015e-17	2.19965e-54	1.20738e-07	4003.59	2399.04	3458.06	0.00266034	0.0502614	0.00288227
O15014	ZNF609	Zinc finger protein 609	TNSMGSATGPLPGTK	(M468,T472)	_TNSM[Oxidation (M)]GSAT[Phospho (STY)]GPLPGTK_.2	_TNSM[Oxidation (M)]GSAT[Phospho (STY)]GPLPGTK_	1.15413e-09	2.36039e-51	5.36219e-12	3219.18	1931.96	3058.56	1.16939e-05	0.000330047	7.33149e-06
O15014	ZNF609	Zinc finger protein 609	LVEPHSPSPSSK	(S576,S578)	_LVEPHS[Phospho (STY)]PS[Phospho (STY)]PSSK_.2	_LVEPHS[Phospho (STY)]PS[Phospho (STY)]PSSK_	3.18644e-17	2.34262e-36	1.54257e-06	5362.75	3203.61	3248.21	0.978844	0.998517	0.999523
O15014	ZNF609	Zinc finger protein 609	RGSQNSSEHRPPASSTSEDVK	(S413)	_RGS[Phospho (STY)]QNSSEHRPPASSTSEDVK_.4	_RGS[Phospho (STY)]QNSSEHRPPASSTSEDVK_	3.47469e-06	5.26753e-21	3.29072e-05	1.24874	739.007	1	0.00397572	0.305063	0.0215463
O15020	SPTBN2	Spectrin beta chain, non-erythrocytic 2	LEHSSFPEGPGPGSGDEANGPR	(S2171)	_LEHSSFPEGPGPGS[Phospho (STY)]GDEANGPR_.3	_LEHSSFPEGPGPGS[Phospho (STY)]GDEANGPR_	1.39706e-06	3.67124e-12	9.74839e-06	1329.91	1598.02	864.938	0.993143	0.999561	0.987227
O15021	MAST4	Microtubule-associated serine/threonine-protein kinase 4	KHSLEVTQEEVQR	(T1471)	_KHSLEVT[Phospho (STY)]QEEVQR_.3	_KHSLEVT[Phospho (STY)]QEEVQR_	8.17739e-17	3.2546e-39	1.26018e-06	2092.6	1540.92	1294.81	0.0371166	0.0129922	0.011984
O15021	MAST4	Microtubule-associated serine/threonine-protein kinase 4	KHSLEVTQEEVQR	(S1467)	_KHS[Phospho (STY)]LEVTQEEVQR_.3	_KHS[Phospho (STY)]LEVTQEEVQR_	1.83049e-22	3.83261e-44	3.70803e-08	1794.64	1396.83	1135.28	0.974295	0.986676	0.987924
O15021	MAST4	Microtubule-associated serine/threonine-protein kinase 4	SAGNIPLSPLAR	(S1370)	_S[Phospho (STY)]AGNIPLSPLAR_.2	_S[Phospho (STY)]AGNIPLSPLAR_	2.04199e-08	2.82835e-22	6.88187e-06	1	316.461	1	0.881063	0.994096	0.987583
O15021	MAST4	Microtubule-associated serine/threonine-protein kinase 4	NFSPSASAHFSFAR	(S266)	_NFS[Phospho (STY)]PSASAHFSFAR_.3	_NFS[Phospho (STY)]PSASAHFSFAR_	0.000285507	1.76459e-11	Filtered	519.887	1021.43	Filtered	0.371397	0.911212	Filtered
O15027	SEC16A	Protein transport protein Sec16A	AQQELVPPQQQASPPQLPK	(S1069)	_AQQELVPPQQQAS[Phospho (STY)]PPQLPK_.3	_AQQELVPPQQQAS[Phospho (STY)]PPQLPK_	1.68032e-16	1.00416e-46	2.06333e-07	41085.9	45810.5	38381.5	1	1	1
O15027	SEC16A	Protein transport protein Sec16A	SPDPGIVPQEAPVGNSLSELSEENFDGK	(S2037)	_SPDPGIVPQEAPVGNS[Phospho (STY)]LSELSEENFDGK_.3	_SPDPGIVPQEAPVGNS[Phospho (STY)]LSELSEENFDGK_	7.10177e-13	3.31283e-27	1.34158e-09	9786.63	12546.5	13185.7	4.87708e-07	2.94275e-13	5.08548e-11
O15027	SEC16A	Protein transport protein Sec16A	SPDPGIVPQEAPVGNSLSELSEENFDGK	(S2039)	_SPDPGIVPQEAPVGNSLS[Phospho (STY)]ELSEENFDGK_.3	_SPDPGIVPQEAPVGNSLS[Phospho (STY)]ELSEENFDGK_	2.14417e-11	3.98159e-27	1.38237e-09	8724.46	11372.5	12085.6	9.40577e-09	2.68645e-13	5.19391e-11
O15027	SEC16A	Protein transport protein Sec16A	SPDPGIVPQEAPVGNSLSELSEENFDGK	(S2022)	_S[Phospho (STY)]PDPGIVPQEAPVGNSLSELSEENFDGK_.3	_S[Phospho (STY)]PDPGIVPQEAPVGNSLSELSEENFDGK_	2.146e-20	3.41201e-44	2.77087e-12	7184.36	10360.5	10790.6	1	1	1
O15027	SEC16A	Protein transport protein Sec16A	QIDSSPVGGETDETTVSQNYR	(T575)	_QIDSSPVGGET[Phospho (STY)]DETTVSQNYR_.3	_QIDSSPVGGET[Phospho (STY)]DETTVSQNYR_	3.19277e-12	7.45108e-14	6.05943e-06	5803.92	6697.51	3325.82	0.03325	0.489839	0.889884
O15027	SEC16A	Protein transport protein Sec16A	QIDSSPVGGETDETTVSQNYR	(T578)	_QIDSSPVGGETDET[Phospho (STY)]TVSQNYR_.3	_QIDSSPVGGETDET[Phospho (STY)]TVSQNYR_	1.10304e-13	2.75714e-17	4.38412e-07	5025.02	5869.95	3019.09	0.00222858	0.0417825	0.0105333
O15027	SEC16A	Protein transport protein Sec16A	QIDSSPVGGETDETTVSQNYR	(S568)	_QIDS[Phospho (STY)]SPVGGETDETTVSQNYR_.3	_QIDS[Phospho (STY)]SPVGGETDETTVSQNYR_	3.27183e-12	3.62991e-16	5.06888e-06	2106.21	2573.2	1121.53	0.483609	0.239373	0.0481893
O15027	SEC16A	Protein transport protein Sec16A	QIDSSPVGGETDETTVSQNYR	(S569)	_QIDSS[Phospho (STY)]PVGGETDETTVSQNYR_.3	_QIDSS[Phospho (STY)]PVGGETDETTVSQNYR_	2.74465e-18	1.36365e-14	8.63545e-06	2106.18	2568.34	1122.47	0.274284	0.239373	0.0481912
O15027	SEC16A	Protein transport protein Sec16A	QIDSSPVGGETDETTVSQNYR	(T579)	_QIDSSPVGGETDETT[Phospho (STY)]VSQNYR_.3	_QIDSSPVGGETDETT[Phospho (STY)]VSQNYR_	2.60484e-15	6.1443e-08	6.07051e-07	1622.55	1738.49	1139.95	0.000207207	0.00372365	0.00122207
O15027	SEC16A	Protein transport protein Sec16A	SSLSSHSHQSQIYR	(S1368)	_S[Phospho (STY)]SLSSHSHQSQIYR_.3	_S[Phospho (STY)]SLSSHSHQSQIYR_	8.22261e-14	2.68089e-37	9.67521e-06	10162.8	9418.43	1779.08	0.481547	0.232221	0.214911
O15027	SEC16A	Protein transport protein Sec16A	SSLSSHSHQSQIYR	(S1372)	_SSLSS[Phospho (STY)]HSHQSQIYR_.3	_SSLSS[Phospho (STY)]HSHQSQIYR_	1.91302e-15	2.07798e-31	Filtered	4996.05	5186.24	Filtered	1.69166e-05	9.72895e-05	Filtered
O15027	SEC16A	Protein transport protein Sec16A	SSLSSHSHQSQIYR	(S1369)	_SS[Phospho (STY)]LSSHSHQSQIYR_.3	_SS[Phospho (STY)]LSSHSHQSQIYR_	1.15988e-15	4.13401e-44	Filtered	4863.12	5253.24	Filtered	0.517909	0.753656	Filtered
O15027	SEC16A	Protein transport protein Sec16A	SSLSSHSHQSQIYR	(S1374)	_SSLSSHS[Phospho (STY)]HQSQIYR_.3	_SSLSSHS[Phospho (STY)]HQSQIYR_	1.91113e-19	6.27776e-32	Filtered	1699.23	1704.88	Filtered	1.31895e-10	4.75683e-09	Filtered
O15027	SEC16A	Protein transport protein Sec16A	LLPSAPQTLPDGPLASPAR	(S1964)	_LLPSAPQTLPDGPLAS[Phospho (STY)]PAR_.2	_LLPSAPQTLPDGPLAS[Phospho (STY)]PAR_	7.06586e-10	9.77402e-15	1.07267e-05	7221.88	1240.5	2669	0.9664	0.922066	0.919697
O15027	SEC16A	Protein transport protein Sec16A	FTGSFDDDPDPHRDPYGEEVDRR	(S1327)	_FTGS[Phospho (STY)]FDDDPDPHRDPYGEEVDRR_.4	_FTGS[Phospho (STY)]FDDDPDPHRDPYGEEVDRR_	1.00527e-12	9.94965e-43	1.82108e-09	2111.52	1872.31	2952.66	0.39656	0.767186	0.904162
O15027	SEC16A	Protein transport protein Sec16A	ADSGPTQPPLSLSPAPETK	(S2083)	_ADSGPTQPPLSLS[Phospho (STY)]PAPETK_.2	_ADSGPTQPPLSLS[Phospho (STY)]PAPETK_	3.23868e-09	1.87069e-23	1.06766e-05	1357.66	684.25	779.094	0.317291	0.463137	0.476365
O15027	SEC16A	Protein transport protein Sec16A	ADSGPTQPPLSLSPAPETK	(S2081)	_ADSGPTQPPLS[Phospho (STY)]LSPAPETK_.2	_ADSGPTQPPLS[Phospho (STY)]LSPAPETK_	6.57747e-08	4.407e-30	3.6858e-07	1209.59	493.435	669.628	0.343973	0.464329	0.476215
O15042	U2SURP	U2 snRNP-associated SURP motif-containing protein	SEEHHLYSNPIK	(S811)	_S[Phospho (STY)]EEHHLYSNPIK_.3	_S[Phospho (STY)]EEHHLYSNPIK_	2.59008e-14	3.42905e-29	9.50688e-06	308.753	792.074	519.423	0.998583	0.999962	0.996331
O15042	U2SURP	U2 snRNP-associated SURP motif-containing protein	LYSILQGDSPTK	(S485)	_LYSILQGDS[Phospho (STY)]PTK_.2	_LYSILQGDS[Phospho (STY)]PTK_	2.75927e-05	2.46717e-14	0.00158034	1	119.19	1	0.202432	0.286278	0.384417
O15042	U2SURP	U2 snRNP-associated SURP motif-containing protein	ESLCDSPHQNLSR	(C65,S67)	_ESLC[Carbamidomethyl (C)]DS[Phospho (STY)]PHQNLSR_.3	_ESLC[Carbamidomethyl (C)]DS[Phospho (STY)]PHQNLSR_	3.54341e-10	3.33303e-31	6.85153e-06	1	1	1	0.730628	0.925171	0.779575
O15047	SETD1A	Histone-lysine N-methyltransferase SETD1A	SGSPAPETTNESVPFAQHSSLDSR	(S468,S470)	_S[Phospho (STY)]GS[Phospho (STY)]PAPETTNESVPFAQHSSLDSR_.3	_S[Phospho (STY)]GS[Phospho (STY)]PAPETTNESVPFAQHSSLDSR_	5.92279e-22	2.59538e-48	3.5961e-10	8867.17	6528.21	8019.48	1	1	0.999953
O15047	SETD1A	Histone-lysine N-methyltransferase SETD1A	SGSPAPETTNESVPFAQHSSLDSR	(S468)	_S[Phospho (STY)]GSPAPETTNESVPFAQHSSLDSR_.3	_S[Phospho (STY)]GSPAPETTNESVPFAQHSSLDSR_	1.33159e-16	2.58557e-48	1.40906e-09	5882.46	7260.48	7585.59	0.0451438	0.0899851	0.0953581
O15047	SETD1A	Histone-lysine N-methyltransferase SETD1A	SGSPAPETTNESVPFAQHSSLDSR	(T476)	_SGSPAPETT[Phospho (STY)]NESVPFAQHSSLDSR_.3	_SGSPAPETT[Phospho (STY)]NESVPFAQHSSLDSR_	8.92706e-18	1.15847e-46	2.17126e-10	6458.61	6630.67	7218.54	0.0272864	9.09424e-05	0.00585374
O15047	SETD1A	Histone-lysine N-methyltransferase SETD1A	SGSPAPETTNESVPFAQHSSLDSR	(S470)	_SGS[Phospho (STY)]PAPETTNESVPFAQHSSLDSR_.3	_SGS[Phospho (STY)]PAPETTNESVPFAQHSSLDSR_	1.48429e-19	3.12465e-49	1.75509e-11	5898.01	6915.65	7081.17	0.790469	0.909712	0.879702
O15047	SETD1A	Histone-lysine N-methyltransferase SETD1A	SGSPAPETTNESVPFAQHSSLDSR	(T475)	_SGSPAPET[Phospho (STY)]TNESVPFAQHSSLDSR_.3	_SGSPAPET[Phospho (STY)]TNESVPFAQHSSLDSR_	1.74817e-22	3.75152e-48	6.73873e-08	5885.92	6488.48	7474.54	0.0218041	0.000220169	0.00432388
O15047	SETD1A	Histone-lysine N-methyltransferase SETD1A	SGSPAPETTNESVPFAQHSSLDSR	(S479)	_SGSPAPETTNES[Phospho (STY)]VPFAQHSSLDSR_.3	_SGSPAPETTNES[Phospho (STY)]VPFAQHSSLDSR_	1.31843e-22	5.2126e-48	6.61902e-11	5248.02	5782.22	6123.62	0.0644492	2.25161e-06	0.0136109
O15047	SETD1A	Histone-lysine N-methyltransferase SETD1A	SGSPAPETTNESVPFAQHSSLDSR	(S486)	_SGSPAPETTNESVPFAQHS[Phospho (STY)]SLDSR_.3	_SGSPAPETTNESVPFAQHS[Phospho (STY)]SLDSR_	8.83225e-08	4.79867e-06	1.07616e-05	1.11751	1.10841	1.1154	1.99865e-05	7.49729e-10	1.59174e-07
O15047	SETD1A	Histone-lysine N-methyltransferase SETD1A	SGSPAPETTNESVPFAQHSSLDSR	(S487)	_SGSPAPETTNESVPFAQHSS[Phospho (STY)]LDSR_.3	_SGSPAPETTNESVPFAQHSS[Phospho (STY)]LDSR_	1.79143e-09	1.42596e-12	3.40222e-06	1	1	1	2.00593e-05	9.33506e-10	1.30639e-07
O15056	SYNJ2	Synaptojanin-2	SASDASISSGTHGQYSILQTAR	(S1122)	_S[Phospho (STY)]ASDASISSGTHGQYSILQTAR_.3	_S[Phospho (STY)]ASDASISSGTHGQYSILQTAR_	6.71409e-11	5.787e-49	3.83724e-06	5785.9	8048.32	7503.26	0.246485	0.0282848	0.0159641
O15056	SYNJ2	Synaptojanin-2	SASDASISSGTHGQYSILQTAR	(S1124)	_SAS[Phospho (STY)]DASISSGTHGQYSILQTAR_.3	_SAS[Phospho (STY)]DASISSGTHGQYSILQTAR_	3.86946e-10	2.04528e-38	3.75689e-10	5783.25	7607.77	7503.34	0.752458	0.972713	0.983824
O15056	SYNJ2	Synaptojanin-2	SASDASISSGTHGQYSILQTAR	(S1127)	_SASDAS[Phospho (STY)]ISSGTHGQYSILQTAR_.3	_SASDAS[Phospho (STY)]ISSGTHGQYSILQTAR_	2.99401e-12	8.12542e-41	3.36397e-11	5243.69	6479.71	6049.11	0.00106765	0.000149736	2.85526e-05
O15056	SYNJ2	Synaptojanin-2	SASDASISSGTHGQYSILQTAR	(S1130)	_SASDASISS[Phospho (STY)]GTHGQYSILQTAR_.3	_SASDASISS[Phospho (STY)]GTHGQYSILQTAR_	4.32054e-16	6.75313e-49	3.35303e-09	3256.73	4459.46	3671.71	2.29648e-06	5.82584e-08	4.61884e-08
O15056	SYNJ2	Synaptojanin-2	SASDASISSGTHGQYSILQTAR	(S1129)	_SASDASIS[Phospho (STY)]SGTHGQYSILQTAR_.3	_SASDASIS[Phospho (STY)]SGTHGQYSILQTAR_	3.19239e-17	5.52025e-48	3.54609e-07	3274.25	3459.28	3334.92	1.45441e-05	8.85545e-07	1.25502e-06
O15056	SYNJ2	Synaptojanin-2	SASDASISSGTHGQYSILQTAR	(T1132)	_SASDASISSGT[Phospho (STY)]HGQYSILQTAR_.3	_SASDASISSGT[Phospho (STY)]HGQYSILQTAR_	5.48339e-09	2.0095e-32	6.82993e-06	2864.82	3320.82	3258.91	3.41968e-05	8.37837e-05	3.58413e-06
O15056	SYNJ2	Synaptojanin-2	SASDASISSGTHGQYSILQTAR	(Y1136)	_SASDASISSGTHGQY[Phospho (STY)]SILQTAR_.3	_SASDASISSGTHGQY[Phospho (STY)]SILQTAR_	8.01624e-12	1.4679e-26	7.43194e-06	1950.55	1222.2	1622.13	1.60802e-06	1.39292e-07	2.8831e-08
O15056	SYNJ2	Synaptojanin-2	GGASEEALSAVAPR	(S1191)	_GGAS[Phospho (STY)]EEALSAVAPR_.2	_GGAS[Phospho (STY)]EEALSAVAPR_	7.11146e-06	3.9914e-25	9.79663e-08	887.134	779.89	863.71	0.941986	0.85801	0.519928
O15067	PFAS	Phosphoribosylformylglycinamidine synthase	SPNRDFLTHVSAR	(S569)	_S[Phospho (STY)]PNRDFLTHVSAR_.3	_S[Phospho (STY)]PNRDFLTHVSAR_	1.96579e-19	4.37206e-31	3.99585e-09	5049.61	5474.41	5655.54	0.999985	0.999757	0.999958
O15067	PFAS	Phosphoribosylformylglycinamidine synthase	SPNRDFLTHVSAR	(T576)	_SPNRDFLT[Phospho (STY)]HVSAR_.3	_SPNRDFLT[Phospho (STY)]HVSAR_	1.8519e-24	7.19402e-33	5.52458e-10	4127.48	4745.48	4368.18	1.83562e-06	4.27726e-05	2.21038e-05
O15085	ARHGEF11	Rho guanine nucleotide exchange factor 11	SLGGESSGGTTPVGSFHTEAAR	(T1461,T1462)	_SLGGESSGGT[Phospho (STY)]T[Phospho (STY)]PVGSFHTEAAR_.3	_SLGGESSGGT[Phospho (STY)]T[Phospho (STY)]PVGSFHTEAAR_	2.68625e-19	1.1002e-47	4.72576e-09	11381	8806.21	7424.05	0.948954	0.849536	0.699883
O15085	ARHGEF11	Rho guanine nucleotide exchange factor 11	SLGGESSGGTTPVGSFHTEAAR	(T1461)	_SLGGESSGGT[Phospho (STY)]TPVGSFHTEAAR_.3	_SLGGESSGGT[Phospho (STY)]TPVGSFHTEAAR_	1.12948e-16	2.14132e-25	1.76327e-07	3173.38	2694.34	3270.39	0.249913	0.330015	0.130945
O15085	ARHGEF11	Rho guanine nucleotide exchange factor 11	SLGGESSGGTTPVGSFHTEAAR	(S1452)	_S[Phospho (STY)]LGGESSGGTTPVGSFHTEAAR_.3	_S[Phospho (STY)]LGGESSGGTTPVGSFHTEAAR_	7.33936e-08	2.44844e-23	6.00799e-06	2799.8	2560.76	2996.24	0.29358	0.0180327	0.00508548
O15085	ARHGEF11	Rho guanine nucleotide exchange factor 11	SLGGESSGGTTPVGSFHTEAAR	(S1457)	_SLGGES[Phospho (STY)]SGGTTPVGSFHTEAAR_.3	_SLGGES[Phospho (STY)]SGGTTPVGSFHTEAAR_	9.21964e-10	1.34749e-43	1.71937e-09	2800.33	2560.96	2928.15	0.0882017	0.145385	0.369962
O15085	ARHGEF11	Rho guanine nucleotide exchange factor 11	SLGGESSGGTTPVGSFHTEAAR	(S1458)	_SLGGESS[Phospho (STY)]GGTTPVGSFHTEAAR_.3	_SLGGESS[Phospho (STY)]GGTTPVGSFHTEAAR_	1.62146e-10	1.12581e-25	7.83495e-09	2799.56	2560.59	2928.15	0.113608	0.178029	0.481467
O15085	ARHGEF11	Rho guanine nucleotide exchange factor 11	NSVLSDPGLDSPRTSPVIMAR	(S251,S255,M259)	_NSVLSDPGLDS[Phospho (STY)]PRTS[Phospho (STY)]PVIM[Oxidation (M)]AR_.3	_NSVLSDPGLDS[Phospho (STY)]PRTS[Phospho (STY)]PVIM[Oxidation (M)]AR_	3.33805e-24	4.09228e-41	7.83286e-12	17789.4	16861.4	16012.9	0.289506	0.901253	0.266701
O15085	ARHGEF11	Rho guanine nucleotide exchange factor 11	SRSDVDMDAAAEATR	(S635,M639)	_SRS[Phospho (STY)]DVDM[Oxidation (M)]DAAAEATR_.3	_SRS[Phospho (STY)]DVDM[Oxidation (M)]DAAAEATR_	4.92178e-13	3.50254e-47	2.24584e-09	1898.13	2064.44	2346.01	0.467572	0.289675	0.0698793
O15085	ARHGEF11	Rho guanine nucleotide exchange factor 11	SRSDVDMDAAAEATR	(S633,M639)	_S[Phospho (STY)]RSDVDM[Oxidation (M)]DAAAEATR_.3	_S[Phospho (STY)]RSDVDM[Oxidation (M)]DAAAEATR_	8.57749e-11	2.41286e-37	4.15975e-07	1673.9	1405.45	1533.64	0.917485	0.704528	0.930338
O15085	ARHGEF11	Rho guanine nucleotide exchange factor 11	RQGSDAAVPSTGDQGVDQSPK	(S271)	_RQGS[Phospho (STY)]DAAVPSTGDQGVDQSPK_.3	_RQGS[Phospho (STY)]DAAVPSTGDQGVDQSPK_	1.14664e-08	4.58065e-35	3.71392e-06	1468.23	1298.66	1530.73	0.980411	0.99224	0.99188
O15085	ARHGEF11	Rho guanine nucleotide exchange factor 11	NSVLSDPGLDSPR	(S251)	_NSVLSDPGLDS[Phospho (STY)]PR_.2	_NSVLSDPGLDS[Phospho (STY)]PR_	1.47154e-05	6.27457e-22	1.0759e-05	846.946	567.144	1113.5	0.985573	0.9758	0.917476
O15143	ARPC1B	Actin-related protein 2/3 complex subunit 1B	KASSEGGTAAGAGLDSLHK	(S310)	_KAS[Phospho (STY)]SEGGTAAGAGLDSLHK_.3	_KAS[Phospho (STY)]SEGGTAAGAGLDSLHK_	5.12003e-20	2.24627e-53	4.47706e-13	15569.7	14814.1	17983.9	0.400924	0.492766	0.499939
O15143	ARPC1B	Actin-related protein 2/3 complex subunit 1B	KASSEGGTAAGAGLDSLHK	(S311)	_KASS[Phospho (STY)]EGGTAAGAGLDSLHK_.3	_KASS[Phospho (STY)]EGGTAAGAGLDSLHK_	7.95764e-21	1.52572e-59	5.12816e-12	14991.4	14817.3	17993.4	0.400938	0.492762	0.49994
O15143	ARPC1B	Actin-related protein 2/3 complex subunit 1B	KASSEGGTAAGAGLDSLHK	(T315)	_KASSEGGT[Phospho (STY)]AAGAGLDSLHK_.3	_KASSEGGT[Phospho (STY)]AAGAGLDSLHK_	1.60104e-19	2.451e-56	1.93808e-09	12507.4	12417.4	14150.8	0.200387	0.0147196	0.00012383
O15155	BET1	BET1 homolog	SLSIEIGHEVK	(S50)	_SLS[Phospho (STY)]IEIGHEVK_.2	_SLS[Phospho (STY)]IEIGHEVK_	7.14411e-14	8.59359e-58	3.16602e-13	8212.71	7339.21	6137.12	0.999284	0.5	0.908219
O15164	TRIM24	Transcription intermediary factor 1-alpha	SPLHVGETR	(S811)	_S[Phospho (STY)]PLHVGETR_.2	_S[Phospho (STY)]PLHVGETR_	1.20039e-12	1.65363e-48	3.56048e-06	17600	10983.7	14295.5	1	1	1
O15164	TRIM24	Transcription intermediary factor 1-alpha	QESDEESRPQNANYPR	(S744)	_QES[Phospho (STY)]DEESRPQNANYPR_.3	_QES[Phospho (STY)]DEESRPQNANYPR_	1.66079e-09	2.47984e-22	1.07622e-05	7725.27	2602.04	1410.15	0.866602	0.333333	0.874319
O15164	TRIM24	Transcription intermediary factor 1-alpha	NESEDNKFSDDSDDDFVQPR	(S1025,S1028)	_NESEDNKFS[Phospho (STY)]DDS[Phospho (STY)]DDDFVQPR_.3	_NESEDNKFS[Phospho (STY)]DDS[Phospho (STY)]DDDFVQPR_	1.55315e-14	2.9165e-36	2.89641e-21	2642.35	2108.53	2561.8	0.95806	0.393456	0.838516
O15164	TRIM24	Transcription intermediary factor 1-alpha	TVQSPNSSVPSPGLAGPVTMTSVHPPIR	(S663,M676)	_TVQSPNS[Phospho (STY)]SVPSPGLAGPVTM[Oxidation (M)]TSVHPPIR_.3	_TVQSPNS[Phospho (STY)]SVPSPGLAGPVTM[Oxidation (M)]TSVHPPIR_	3.28566e-06	3.09494e-11	0.000341992	1	1	199.739	0.114537	0.149857	0.210948
O15164	TRIM24	Transcription intermediary factor 1-alpha	TVQSPNSSVPSPGLAGPVTMTSVHPPIR	(S664,M676)	_TVQSPNSS[Phospho (STY)]VPSPGLAGPVTM[Oxidation (M)]TSVHPPIR_.3	_TVQSPNSS[Phospho (STY)]VPSPGLAGPVTM[Oxidation (M)]TSVHPPIR_	2.13407e-06	6.92642e-16	Filtered	1	1	Filtered	0.113295	0.147136	Filtered
O15164	TRIM24	Transcription intermediary factor 1-alpha	TVQSPNSSVPSPGLAGPVTMTSVHPPIR	(T657,M676)	_T[Phospho (STY)]VQSPNSSVPSPGLAGPVTM[Oxidation (M)]TSVHPPIR_.3	_T[Phospho (STY)]VQSPNSSVPSPGLAGPVTM[Oxidation (M)]TSVHPPIR_	2.79507e-06	7.07183e-15	0.00152699	1	1	1	0.0157069	0.0910799	0.00813174
O15173	PGRMC2	Membrane-associated progesterone receptor component 2	LLKPGEEPSEYTDEEDTK	(S208)	_LLKPGEEPS[Phospho (STY)]EYTDEEDTK_.3	_LLKPGEEPS[Phospho (STY)]EYTDEEDTK_	2.2529e-18	1.33536e-11	1.14991e-06	30936	34967.9	35719.7	4.5549e-16	2.42196e-16	5.97783e-16
O15173	PGRMC2	Membrane-associated progesterone receptor component 2	LLKPGEEPSEYTDEEDTK	(Y210)	_LLKPGEEPSEY[Phospho (STY)]TDEEDTK_.3	_LLKPGEEPSEY[Phospho (STY)]TDEEDTK_	3.48425e-17	8.21721e-42	4.84874e-09	22022.7	25336.9	25928.6	6.19685e-14	7.36491e-16	1.42971e-18
O15173	PGRMC2	Membrane-associated progesterone receptor component 2	LLKPGEEPSEYTDEEDTK	(T211)	_LLKPGEEPSEYT[Phospho (STY)]DEEDTK_.3	_LLKPGEEPSEYT[Phospho (STY)]DEEDTK_	1.08339e-21	5.72127e-49	4.34509e-09	21310.6	24096.1	24427.9	1	1	0.999999
O15173	PGRMC2	Membrane-associated progesterone receptor component 2	LLKPGEEPSEYTDEEDTK	(T216)	_LLKPGEEPSEYTDEEDT[Phospho (STY)]K_.3	_LLKPGEEPSEYTDEEDT[Phospho (STY)]K_	1.43184e-17	1.56837e-30	4.29702e-08	12233.9	14672.9	15372.1	1.85613e-08	7.39014e-07	2.12167e-06
O15173	PGRMC2	Membrane-associated progesterone receptor component 2	LLKPGEEPSEYTDEEDTK	(S208,T211)	_LLKPGEEPS[Phospho (STY)]EYT[Phospho (STY)]DEEDTK_.3	_LLKPGEEPS[Phospho (STY)]EYT[Phospho (STY)]DEEDTK_	8.04827e-12	8.35584e-40	7.4161e-09	4711.31	3603.7	4222.02	0.175548	0.166644	0.272709
O15173	PGRMC2	Membrane-associated progesterone receptor component 2	PGEEPSEYTDEEDTK	(S208)	_PGEEPS[Phospho (STY)]EYTDEEDTK_.2	_PGEEPS[Phospho (STY)]EYTDEEDTK_	4.73381e-05	1.36891e-29	1.07621e-05	1104.85	1194.24	1176.95	0.166954	0.485652	0.0505326
O15173	PGRMC2	Membrane-associated progesterone receptor component 2	PGEEPSEYTDEEDTK	(T216)	_PGEEPSEYTDEEDT[Phospho (STY)]K_.2	_PGEEPSEYTDEEDT[Phospho (STY)]K_	3.3114e-05	1.84213e-26	6.00206e-07	796.341	1194.1	1188.18	0.00182849	0.00608378	0.104963
O15173	PGRMC2	Membrane-associated progesterone receptor component 2	PGEEPSEYTDEEDTK	(T211)	_PGEEPSEYT[Phospho (STY)]DEEDTK_.2	_PGEEPSEYT[Phospho (STY)]DEEDTK_	2.8233e-05	1.39993e-23	1.0663e-05	1028.4	914.957	767.019	0.140577	0.416079	0.80541
O15226	NKRF	NF-kappa-B-repressing factor	SESHTDLTFSR	(S616)	_S[Phospho (STY)]ESHTDLTFSR_.2	_S[Phospho (STY)]ESHTDLTFSR_	1.14514e-09	6.55617e-13	0.000504222	784.611	902.436	563.485	0.0861863	0.0512289	0.144943
O15226	NKRF	NF-kappa-B-repressing factor	SESHTDLTFSR	(S618)	_SES[Phospho (STY)]HTDLTFSR_.2	_SES[Phospho (STY)]HTDLTFSR_	2.15803e-05	2.75303e-39	0.000201262	1	406.047	1	0.479936	0.920448	0.766554
O15231	ZNF185	Zinc finger protein 185	RSSTSGDTEEEEEEEVVPFSSDEQK	(S153,T158)	_RSS[Phospho (STY)]TSGDT[Phospho (STY)]EEEEEEEVVPFSSDEQK_.3	_RSS[Phospho (STY)]TSGDT[Phospho (STY)]EEEEEEEVVPFSSDEQK_	4.67892e-20	2.79972e-31	8.40701e-09	218764	211951	276226	0.973669	0.982526	0.980562
O15231	ZNF185	Zinc finger protein 185	RESCGSSVLTDFEGK	(S465,C466)	_RES[Phospho (STY)]C[Carbamidomethyl (C)]GSSVLTDFEGK_.3	_RES[Phospho (STY)]C[Carbamidomethyl (C)]GSSVLTDFEGK_	1.75615e-22	9.70971e-47	2.9387e-10	74955.2	85973.8	52771.8	1	1	0.997493
O15231	ZNF185	Zinc finger protein 185	RESCGSSVLTDFEGK	(C466,S468)	_RESC[Carbamidomethyl (C)]GS[Phospho (STY)]SVLTDFEGK_.3	_RESC[Carbamidomethyl (C)]GS[Phospho (STY)]SVLTDFEGK_	1.25803e-23	3.83866e-49	2.31597e-11	47484.1	54941.1	33508.8	8.65284e-14	6.80545e-12	0.00252355
O15231	ZNF185	Zinc finger protein 185	RESCGSSVLTDFEGK	(C466,S469)	_RESC[Carbamidomethyl (C)]GSS[Phospho (STY)]VLTDFEGK_.3	_RESC[Carbamidomethyl (C)]GSS[Phospho (STY)]VLTDFEGK_	5.73571e-24	4.71216e-48	3.34086e-11	46404	54306.3	33281.2	7.26023e-21	1.7148e-24	3.95153e-06
O15231	ZNF185	Zinc finger protein 185	RESCGSSVLTDFEGK	(S465,C466)	_RES[Phospho (STY)]C[Carbamidomethyl (C)]GSSVLTDFEGK_.2	_RES[Phospho (STY)]C[Carbamidomethyl (C)]GSSVLTDFEGK_	6.27484e-22	8.21069e-56	3.62785e-13	26825.2	23056.7	18962.1	0.999997	1	0.999995
O15231	ZNF185	Zinc finger protein 185	RESCGSSVLTDFEGK	(C466,S468)	_RESC[Carbamidomethyl (C)]GS[Phospho (STY)]SVLTDFEGK_.2	_RESC[Carbamidomethyl (C)]GS[Phospho (STY)]SVLTDFEGK_	4.62035e-20	3.58493e-53	9.70263e-11	23511.4	20664.6	17366.4	3.42662e-06	1.00163e-12	4.79845e-06
O15231	ZNF185	Zinc finger protein 185	RESCGSSVLTDFEGK	(C466,S469)	_RESC[Carbamidomethyl (C)]GSS[Phospho (STY)]VLTDFEGK_.2	_RESC[Carbamidomethyl (C)]GSS[Phospho (STY)]VLTDFEGK_	9.30536e-21	4.88341e-55	2.10121e-13	22698.3	20120.6	16978.6	7.65872e-10	1.14558e-16	2.8876e-08
O15231	ZNF185	Zinc finger protein 185	QSSPSGSEQLVR	(S453)	_QSS[Phospho (STY)]PSGSEQLVR_.2	_QSS[Phospho (STY)]PSGSEQLVR_	7.79496e-13	3.8402e-54	1.49125e-12	41570.1	33059.3	39499.7	1	1	1
O15231	ZNF185	Zinc finger protein 185	QSSPSGSEQLVR	(S452)	_QS[Phospho (STY)]SPSGSEQLVR_.2	_QS[Phospho (STY)]SPSGSEQLVR_	2.57473e-13	2.22799e-54	9.18227e-13	35384.2	28375.3	33091.2	2.22102e-08	6.73462e-08	3.54291e-08
O15231	ZNF185	Zinc finger protein 185	QSSPSGSEQLVR	(S455)	_QSSPS[Phospho (STY)]GSEQLVR_.2	_QSSPS[Phospho (STY)]GSEQLVR_	3.40931e-09	4.85515e-43	8.05326e-10	18432.7	15029.5	17070.2	2.31234e-06	0.0119425	3.69613e-05
O15231	ZNF185	Zinc finger protein 185	QSSPSGSEQLVR	(S457)	_QSSPSGS[Phospho (STY)]EQLVR_.2	_QSSPSGS[Phospho (STY)]EQLVR_	6.48476e-08	4.59876e-21	3.67887e-06	7621.51	6480.43	7307.66	2.14306e-05	3.6438e-05	5.52476e-09
O15231	ZNF185	Zinc finger protein 185	SSTSGDTEEEEEEEVVPFSSDEQK	(S152,T158)	_S[Phospho (STY)]STSGDT[Phospho (STY)]EEEEEEEVVPFSSDEQK_.3	_S[Phospho (STY)]STSGDT[Phospho (STY)]EEEEEEEVVPFSSDEQK_	4.09981e-22	7.61166e-38	2.42929e-11	8303.81	7439.09	9764.74	0.238454	0.285552	0.284272
O15231	ZNF185	Zinc finger protein 185	SSTSGDTEEEEEEEVVPFSSDEQK	(S152)	_S[Phospho (STY)]STSGDTEEEEEEEVVPFSSDEQK_.3	_S[Phospho (STY)]STSGDTEEEEEEEVVPFSSDEQK_	3.86233e-17	3.17424e-26	3.22166e-09	4251.39	5143.11	4198.78	0.389792	0.269232	0.269968
O15231	ZNF185	Zinc finger protein 185	SSTSGDTEEEEEEEVVPFSSDEQK	(S153)	_SS[Phospho (STY)]TSGDTEEEEEEEVVPFSSDEQK_.3	_SS[Phospho (STY)]TSGDTEEEEEEEVVPFSSDEQK_	7.55087e-17	4.25921e-26	2.53887e-09	4248.31	5143.14	4198.78	0.387397	0.268434	0.268902
O15231	ZNF185	Zinc finger protein 185	SSTSGDTEEEEEEEVVPFSSDEQK	(T154)	_SST[Phospho (STY)]SGDTEEEEEEEVVPFSSDEQK_.3	_SST[Phospho (STY)]SGDTEEEEEEEVVPFSSDEQK_	7.55087e-17	4.25921e-26	2.53887e-09	4248.31	5143.14	4198.78	0.124843	0.267629	0.267826
O15231	ZNF185	Zinc finger protein 185	GGQGDPAVPTQQPADPSTPEQQNSPSGSEQFVR	(T513,S519)	_GGQGDPAVPTQQPADPST[Phospho (STY)]PEQQNS[Phospho (STY)]PSGSEQFVR_.4	_GGQGDPAVPTQQPADPST[Phospho (STY)]PEQQNS[Phospho (STY)]PSGSEQFVR_	3.93019e-20	6.9378e-37	5.45691e-12	12165.1	10015.4	14639.6	0.503242	0.673333	0.614769
O15231	ZNF185	Zinc finger protein 185	GGQGDPAVPTQQPADPSTPEQQNSPSGSEQFVR	(T505)	_GGQGDPAVPT[Phospho (STY)]QQPADPSTPEQQNSPSGSEQFVR_.4	_GGQGDPAVPT[Phospho (STY)]QQPADPSTPEQQNSPSGSEQFVR_	1.99969e-21	2.22792e-43	8.35483e-06	1432.47	2048.86	1333.46	0.196742	0.264204	0.269261
O15231	ZNF185	Zinc finger protein 185	GGQGDPAVPTQQPADPSTPEQQNSPSGSEQFVR	(S512)	_GGQGDPAVPTQQPADPS[Phospho (STY)]TPEQQNSPSGSEQFVR_.4	_GGQGDPAVPTQQPADPS[Phospho (STY)]TPEQQNSPSGSEQFVR_	2.56092e-12	1.25854e-22	4.20004e-05	1576.96	1698.46	1135.14	0.302808	0.364273	0.334674
O15231	ZNF185	Zinc finger protein 185	GGQGDPAVPTQQPADPSTPEQQNSPSGSEQFVR	(T513)	_GGQGDPAVPTQQPADPST[Phospho (STY)]PEQQNSPSGSEQFVR_.4	_GGQGDPAVPTQQPADPST[Phospho (STY)]PEQQNSPSGSEQFVR_	7.37102e-10	1.82242e-26	1.07623e-05	1236.45	1698.94	1135.91	0.302904	0.364235	0.334594
O15231	ZNF185	Zinc finger protein 185	GGQGDPAVPTQQPADPSTPEQQNSPSGSEQFVR	(S523)	_GGQGDPAVPTQQPADPSTPEQQNSPSGS[Phospho (STY)]EQFVR_.4	_GGQGDPAVPTQQPADPSTPEQQNSPSGS[Phospho (STY)]EQFVR_	2.55688e-08	8.50443e-25	8.15239e-07	839.964	855.938	537.574	0.000283912	0.0022611	0.0169198
O15231	ZNF185	Zinc finger protein 185	GGQGDPAVPTQQPADPSTPEQQNSPSGSEQFVR	(S521)	_GGQGDPAVPTQQPADPSTPEQQNSPS[Phospho (STY)]GSEQFVR_.4	_GGQGDPAVPTQQPADPSTPEQQNSPS[Phospho (STY)]GSEQFVR_	2.91563e-14	9.12108e-30	3.46455e-07	935.055	743.827	537.505	0.000289913	0.00198605	0.0162257
O15231	ZNF185	Zinc finger protein 185	GGQGDPAVPTQQPADPSTPEQQNSPSGSEQFVR	(S519)	_GGQGDPAVPTQQPADPSTPEQQNS[Phospho (STY)]PSGSEQFVR_.4	_GGQGDPAVPTQQPADPSTPEQQNS[Phospho (STY)]PSGSEQFVR_	9.4464e-20	1.6047e-28	9.97976e-11	534.418	109.825	1	0.196875	0.0031429	0.0287417
O15231	ZNF185	Zinc finger protein 185	GGQGDPAVPAQQPADPSTPER	(T447)	_GGQGDPAVPAQQPADPST[Phospho (STY)]PER_.3	_GGQGDPAVPAQQPADPST[Phospho (STY)]PER_	4.22853e-15	1.47097e-54	3.09203e-07	12173.1	13245.5	12886.9	0.995831	0.999891	0.5
O15231	ZNF185	Zinc finger protein 185	ATSFSSAGEVPK	(S64)	_ATS[Phospho (STY)]FSSAGEVPK_.2	_ATS[Phospho (STY)]FSSAGEVPK_	5.62746e-18	4.57907e-45	1.28719e-11	850.767	1621.4	2131.33	0.25	0.798883	0.869093
O15234	CASC3	Protein CASC3	STVTGERQSGDGQESTEPVENK	(S140)	_S[Phospho (STY)]TVTGERQSGDGQESTEPVENK_.3	_S[Phospho (STY)]TVTGERQSGDGQESTEPVENK_	4.43246e-14	4.15729e-44	1.07108e-08	11770.8	13944.1	14140.6	0.000138917	1.8158e-07	1.07975e-15
O15234	CASC3	Protein CASC3	STVTGERQSGDGQESTEPVENK	(T141)	_ST[Phospho (STY)]VTGERQSGDGQESTEPVENK_.3	_ST[Phospho (STY)]VTGERQSGDGQESTEPVENK_	3.37104e-17	9.13975e-49	1.31634e-10	11769.9	13479.9	13427.2	0.000128203	1.59851e-07	1.01992e-15
O15234	CASC3	Protein CASC3	STVTGERQSGDGQESTEPVENK	(S148)	_STVTGERQS[Phospho (STY)]GDGQESTEPVENK_.3	_STVTGERQS[Phospho (STY)]GDGQESTEPVENK_	2.27253e-16	8.34639e-59	6.53586e-09	11038.3	12783.4	13390.9	0.987097	0.997897	1
O15234	CASC3	Protein CASC3	STVTGERQSGDGQESTEPVENK	(T143)	_STVT[Phospho (STY)]GERQSGDGQESTEPVENK_.3	_STVT[Phospho (STY)]GERQSGDGQESTEPVENK_	2.07885e-15	2.37403e-60	8.44875e-09	9802.44	11599	11706.6	0.00884837	0.00194848	5.38758e-08
O15234	CASC3	Protein CASC3	STVTGERQSGDGQESTEPVENK	(S154)	_STVTGERQSGDGQES[Phospho (STY)]TEPVENK_.3	_STVTGERQSGDGQES[Phospho (STY)]TEPVENK_	3.69571e-21	5.90572e-55	1.32616e-13	7424.74	8882.16	10242.7	0.00314484	2.1306e-07	3.63113e-11
O15234	CASC3	Protein CASC3	STVTGERQSGDGQESTEPVENK	(T155)	_STVTGERQSGDGQEST[Phospho (STY)]EPVENK_.3	_STVTGERQSGDGQEST[Phospho (STY)]EPVENK_	6.40338e-14	1.94813e-46	2.11562e-09	7096.06	7542.89	8493.36	0.000457302	7.50485e-09	7.51508e-12
O15234	CASC3	Protein CASC3	RLEQTSVRDPSPEADAPVLGSPEK	(S363,S373)	_RLEQTSVRDPS[Phospho (STY)]PEADAPVLGS[Phospho (STY)]PEK_.3	_RLEQTSVRDPS[Phospho (STY)]PEADAPVLGS[Phospho (STY)]PEK_	4.65744e-19	7.21099e-46	1.96317e-11	8100.41	5412.32	7919.76	0.99892	0.997989	0.926392
O15234	CASC3	Protein CASC3	DPSPEADAPVLGSPEK	(S363)	_DPS[Phospho (STY)]PEADAPVLGSPEK_.2	_DPS[Phospho (STY)]PEADAPVLGSPEK_	3.34713e-18	3.66935e-32	7.20994e-06	6763.15	6358.47	6106.06	0.999724	0.999997	0.998348
O15234	CASC3	Protein CASC3	LEQTSVRDPSPEADAPVLGSPEK	(S363,S373)	_LEQTSVRDPS[Phospho (STY)]PEADAPVLGS[Phospho (STY)]PEK_.3	_LEQTSVRDPS[Phospho (STY)]PEADAPVLGS[Phospho (STY)]PEK_	1.98125e-21	8.78846e-24	1.69497e-17	4094.08	2194.12	3696.49	0.98686	0.9997	0.999809
O15258	RER1	Protein RER1	VDPSLMEDSDDGPSLPTK	(M92,S95)	_VDPSLM[Oxidation (M)]EDS[Phospho (STY)]DDGPSLPTK_.2	_VDPSLM[Oxidation (M)]EDS[Phospho (STY)]DDGPSLPTK_	6.76639e-17	1.94607e-11	1.07009e-05	1354.38	749.846	662.707	0.504957	0.537146	0.266642
O15258	RER1	Protein RER1	VDPSLMEDSDDGPSLPTK	(S90,M92)	_VDPS[Phospho (STY)]LM[Oxidation (M)]EDSDDGPSLPTK_.2	_VDPS[Phospho (STY)]LM[Oxidation (M)]EDSDDGPSLPTK_	1.48522e-14	8.3195e-12	1.77361e-06	730.455	697.765	402.525	0.331475	0.387499	0.210409
O15264	MAPK13	Mitogen-activated protein kinase 13	HADAEMTGYVVTR	(M179,Y182)	_HADAEM[Oxidation (M)]TGY[Phospho (STY)]VVTR_.3	_HADAEM[Oxidation (M)]TGY[Phospho (STY)]VVTR_	9.0501e-14	1.34291e-43	5.18139e-07	15715.2	12526.4	14010.2	1	1	1
O15264	MAPK13	Mitogen-activated protein kinase 13	HADAEMTGYVVTR	(M179,Y182)	_HADAEM[Oxidation (M)]TGY[Phospho (STY)]VVTR_.2	_HADAEM[Oxidation (M)]TGY[Phospho (STY)]VVTR_	1.25186e-11	9.41803e-33	3.20451e-06	5091.78	4181.42	5357.66	0.998555	0.999885	0.999999
O15264	MAPK13	Mitogen-activated protein kinase 13	HADAEMTGYVVTR	(M179,T180)	_HADAEM[Oxidation (M)]T[Phospho (STY)]GYVVTR_.2	_HADAEM[Oxidation (M)]T[Phospho (STY)]GYVVTR_	8.13865e-22	5.6828e-55	1.30516e-14	4633.26	3395.59	4214.14	0.00132318	0.00012014	6.93893e-07
O15355	PPM1G	Protein phosphatase 1G	KLEEVLSTEGAEENGNSDK	(S527)	_KLEEVLS[Phospho (STY)]TEGAEENGNSDK_.3	_KLEEVLS[Phospho (STY)]TEGAEENGNSDK_	2.24164e-24	2.44723e-40	1.16678e-13	33311.1	36314.1	35918.6	0.800287	0.803607	0.800014
O15355	PPM1G	Protein phosphatase 1G	KLEEVLSTEGAEENGNSDK	(T528)	_KLEEVLST[Phospho (STY)]EGAEENGNSDK_.3	_KLEEVLST[Phospho (STY)]EGAEENGNSDK_	5.84259e-17	8.79781e-44	3.44276e-13	32709.9	35385.1	35159.4	0.199713	0.196421	0.19998
O15355	PPM1G	Protein phosphatase 1G	KLEEVLSTEGAEENGNSDKK	(T528)	_KLEEVLST[Phospho (STY)]EGAEENGNSDKK_.3	_KLEEVLST[Phospho (STY)]EGAEENGNSDKK_	3.58764e-21	6.75318e-57	2.67374e-08	958.312	1694.21	1459.56	0.548969	0.558308	0.554453
O15355	PPM1G	Protein phosphatase 1G	LEEVLSTEGAEENGNSDKK	(S527)	_LEEVLS[Phospho (STY)]TEGAEENGNSDKK_.3	_LEEVLS[Phospho (STY)]TEGAEENGNSDKK_	3.11132e-10	2.00985e-14	1.01832e-10	1.21902	1	14.5493	0.326088	0.421997	0.225707
O15357	INPPL1	Phosphatidylinositol 3,4,5-trisphosphate 5-phosphatase 2	DASDGEDEKPPLPPR	(S132)	_DAS[Phospho (STY)]DGEDEKPPLPPR_.3	_DAS[Phospho (STY)]DGEDEKPPLPPR_	2.51929e-06	7.79256e-15	2.32814e-05	8765.4	5984.66	7793.45	1	1	1
O15372	EIF3H	Eukaryotic translation initiation factor 3 subunit H	DFSPEALKK	(S183)	_DFS[Phospho (STY)]PEALKK_.2	_DFS[Phospho (STY)]PEALKK_	3.80738e-13	9.81549e-30	5.43702e-08	1295.32	1574.87	1681.94	1	1	1
O15427	SLC16A3	Monocarboxylate transporter 4	NGEVVHTPETSV	(T463)	_NGEVVHTPET[Phospho (STY)]SV_.2	_NGEVVHTPET[Phospho (STY)]SV_	7.2701e-19	1.94331e-30	2.8395e-06	6832.74	5053.06	6284.83	0.0578386	0.306085	0.0531081
O15427	SLC16A3	Monocarboxylate transporter 4	NGEVVHTPETSV	(S464)	_NGEVVHTPETS[Phospho (STY)]V_.2	_NGEVVHTPETS[Phospho (STY)]V_	5.0159e-15	1.58199e-38	6.38484e-08	6181.46	4561.16	5907.77	0.936012	0.706401	0.946722
O15438	ABCC3	ATP-binding cassette sub-family C member 3	QLSALSSDGEGQGRPVPR	(S908,S911)	_QLS[Phospho (STY)]ALS[Phospho (STY)]SDGEGQGRPVPR_.3	_QLS[Phospho (STY)]ALS[Phospho (STY)]SDGEGQGRPVPR_	7.08705e-17	2.27549e-45	9.00661e-10	5876.95	8285.21	5095.08	0.96181	0.996473	0.93383
O15438	ABCC3	ATP-binding cassette sub-family C member 3	QLSALSSDGEGQGRPVPR	(S911)	_QLSALS[Phospho (STY)]SDGEGQGRPVPR_.3	_QLSALS[Phospho (STY)]SDGEGQGRPVPR_	1.45574e-05	4.11024e-32	1.07619e-05	669.615	985.918	276.45	0.333333	0.815795	0.428231
O15438	ABCC3	ATP-binding cassette sub-family C member 3	NASGEDEVLLGAR	(S281)	_NAS[Phospho (STY)]GEDEVLLGAR_.2	_NAS[Phospho (STY)]GEDEVLLGAR_	3.18971e-13	3.58355e-15	3.13736e-11	5746.76	4929.03	5622.97	1	1	1
O15439	ABCC4	ATP-binding cassette sub-family C member 4	DNEESEQPPVPGTPTLR	(T646)	_DNEESEQPPVPGT[Phospho (STY)]PTLR_.2	_DNEESEQPPVPGT[Phospho (STY)]PTLR_	2.07886e-14	2.75517e-28	0.000234559	1221.3	1215.84	557.245	0.890678	0.889201	0.91538
O15446	POLR1G	DNA-directed RNA polymerase I subunit RPA34	MPETVPQEEMPGPPLNSESGEEAPTGR	(M472,M481,S488)	_M[Oxidation (M)]PETVPQEEM[Oxidation (M)]PGPPLNS[Phospho (STY)]ESGEEAPTGR_.3	_M[Oxidation (M)]PETVPQEEM[Oxidation (M)]PGPPLNS[Phospho (STY)]ESGEEAPTGR_	1.56792e-15	6.39362e-26	8.27626e-06	15034	10151.1	5903.21	0.454716	0.0261729	0.458706
O15446	POLR1G	DNA-directed RNA polymerase I subunit RPA34	MPETVPQEEMPGPPLNSESGEEAPTGR	(M472,M481,S490)	_M[Oxidation (M)]PETVPQEEM[Oxidation (M)]PGPPLNSES[Phospho (STY)]GEEAPTGR_.3	_M[Oxidation (M)]PETVPQEEM[Oxidation (M)]PGPPLNSES[Phospho (STY)]GEEAPTGR_	7.28017e-21	6.00514e-34	1.00431e-05	11677.3	9779	5528.31	0.545035	0.974232	0.54195
O15446	POLR1G	DNA-directed RNA polymerase I subunit RPA34	MPETVPQEEMPGPPLNSESGEEAPTGR	(M472,M481,T496)	_M[Oxidation (M)]PETVPQEEM[Oxidation (M)]PGPPLNSESGEEAPT[Phospho (STY)]GR_.3	_M[Oxidation (M)]PETVPQEEM[Oxidation (M)]PGPPLNSESGEEAPT[Phospho (STY)]GR_	5.43575e-12	2.54923e-26	1.09309e-05	10957.1	7369.75	3686.74	0.000422074	5.3052e-05	0.00597119
O15446	POLR1G	DNA-directed RNA polymerase I subunit RPA34	ILEGPQQSLSGSPLQPIPASPPPQIPPGLRPR	(S128,S136)	_ILEGPQQSLSGS[Phospho (STY)]PLQPIPAS[Phospho (STY)]PPPQIPPGLRPR_.4	_ILEGPQQSLSGS[Phospho (STY)]PLQPIPAS[Phospho (STY)]PPPQIPPGLRPR_	2.36327e-22	1.42614e-45	1.0705e-07	11195.9	10658.9	13247.2	0.662728	0.717016	0.688629
O15530;Q6A1A2	PDPK1;PDPK2P	3-phosphoinositide-dependent protein kinase 1;Putative 3-phosphoinositide-dependent protein kinase 2	ANSFVGTAQYVSPELLTEK	(S241);(S214)	_ANS[Phospho (STY)]FVGTAQYVSPELLTEK_.3	_ANS[Phospho (STY)]FVGTAQYVSPELLTEK_	1.27852e-25	7.76169e-19	3.41377e-14	3135.16	3135	3646.19	0.333607	0.8689	0.552601
O15530;Q6A1A2	PDPK1;PDPK2P	3-phosphoinositide-dependent protein kinase 1;Putative 3-phosphoinositide-dependent protein kinase 2	ANSFVGTAQYVSPELLTEK	(T245);(T218)	_ANSFVGT[Phospho (STY)]AQYVSPELLTEK_.3	_ANSFVGT[Phospho (STY)]AQYVSPELLTEK_	8.84476e-21	1.53644e-14	1.64036e-09	3135.73	2961.53	3642.93	0.477054	0.12443	0.0787615
O15530;Q6A1A2	PDPK1;PDPK2P	3-phosphoinositide-dependent protein kinase 1;Putative 3-phosphoinositide-dependent protein kinase 2	ANSFVGTAQYVSPELLTEK	(Y248);(Y221)	_ANSFVGTAQY[Phospho (STY)]VSPELLTEK_.3	_ANSFVGTAQY[Phospho (STY)]VSPELLTEK_	1.47015e-22	8.77356e-16	3.13599e-12	1811.73	1120.18	1872.7	0.226803	0.252792	0.428222
O15530;Q6A1A2	PDPK1;PDPK2P	3-phosphoinositide-dependent protein kinase 1;Putative 3-phosphoinositide-dependent protein kinase 2	ANSFVGTAQYVSPELLTEK	(S250);(S223)	_ANSFVGTAQYVS[Phospho (STY)]PELLTEK_.3	_ANSFVGTAQYVS[Phospho (STY)]PELLTEK_	1.57983e-08	1.01805e-20	3.60114e-07	1307.69	1424.61	1564.46	8.92441e-05	3.16473e-05	0.000248405
O15541	RNF113A	E3 ubiquitin-protein ligase RNF113A	YGVYEDENYEVGSDDEEIPFK	(S253)	_YGVYEDENYEVGS[Phospho (STY)]DDEEIPFK_.3	_YGVYEDENYEVGS[Phospho (STY)]DDEEIPFK_	3.72456e-25	1.11146e-44	1.07253e-05	5594.74	5259.16	2042.64	0.986992	0.998922	0.14287
O15541	RNF113A	E3 ubiquitin-protein ligase RNF113A	YGVYEDENYEVGSDDEEIPFK	(Y249)	_YGVYEDENY[Phospho (STY)]EVGSDDEEIPFK_.3	_YGVYEDENY[Phospho (STY)]EVGSDDEEIPFK_	1.11883e-17	6.06296e-30	1.07823e-05	5377.11	5047.29	2043.33	0.0162739	0.062737	0.401355
O15541	RNF113A	E3 ubiquitin-protein ligase RNF113A	YGVYEDENYEVGSDDEEIPFK	(Y244)	_YGVY[Phospho (STY)]EDENYEVGSDDEEIPFK_.3	_YGVY[Phospho (STY)]EDENYEVGSDDEEIPFK_	5.08635e-12	2.3629e-29	4.82956e-05	313.565	490.835	204.748	0.000787611	0.0105954	0.402574
O15541	RNF113A	E3 ubiquitin-protein ligase RNF113A	YGVYEDENYEVGSDDEEIPFK	(Y241)	_Y[Phospho (STY)]GVYEDENYEVGSDDEEIPFK_.3	_Y[Phospho (STY)]GVYEDENYEVGSDDEEIPFK_	4.3097e-12	1.73902e-24	3.84226e-05	287.194	1	1	0.000787611	0.0105261	0.0492358
O15541	RNF113A	E3 ubiquitin-protein ligase RNF113A	AAYGDLSSEEEEENEPESLGVVYK	(S84,S85)	_AAYGDLS[Phospho (STY)]S[Phospho (STY)]EEEEENEPESLGVVYK_.3	_AAYGDLS[Phospho (STY)]S[Phospho (STY)]EEEEENEPESLGVVYK_	1.83868e-07	4.17316e-48	9.75628e-14	2463.21	6509	5426.44	0.732642	0.663996	0.716621
O15541	RNF113A	E3 ubiquitin-protein ligase RNF113A	AAYGDLSSEEEEENEPESLGVVYK	(Y80,S85)	_AAY[Phospho (STY)]GDLSS[Phospho (STY)]EEEEENEPESLGVVYK_.3	_AAY[Phospho (STY)]GDLSS[Phospho (STY)]EEEEENEPESLGVVYK_	2.41663e-14	7.59311e-43	8.78315e-11	2201.49	5474.31	4513.92	0.522874	0.650947	0.557623
O43149	ZZEF1	Zinc finger ZZ-type and EF-hand domain-containing protein 1	GDREEEVERPVSSPGDPEQK	(S2444)	_GDREEEVERPVSS[Phospho (STY)]PGDPEQK_.3	_GDREEEVERPVSS[Phospho (STY)]PGDPEQK_	8.49536e-20	7.67342e-26	4.91238e-09	8234.96	10570.4	7927.71	0.744856	0.5	0.5
O43149	ZZEF1	Zinc finger ZZ-type and EF-hand domain-containing protein 1	GDREEEVERPVSSPGDPEQK	(S2443)	_GDREEEVERPVS[Phospho (STY)]SPGDPEQK_.3	_GDREEEVERPVS[Phospho (STY)]SPGDPEQK_	2.87606e-17	7.57442e-25	4.43877e-06	7900.22	9559.88	7943.9	0.177417	0.5	0.5
O43149	ZZEF1	Zinc finger ZZ-type and EF-hand domain-containing protein 1	LPSSSGLPAADVSPATAEEPLSPSTPTR	(S1518,T1521)	_LPSSSGLPAADVSPATAEEPLS[Phospho (STY)]PST[Phospho (STY)]PTR_.3	_LPSSSGLPAADVSPATAEEPLS[Phospho (STY)]PST[Phospho (STY)]PTR_	1.66571e-13	2.11833e-44	2.89076e-06	11252.7	8696.34	9213.08	0.393538	0.52703	0.424029
O43149	ZZEF1	Zinc finger ZZ-type and EF-hand domain-containing protein 1	TSSVVEEHFQASVSPTEAAPPATGDQSPGLGTQPK	(T1462,S1464,S1488)	_T[Phospho (STY)]SS[Phospho (STY)]VVEEHFQASVSPTEAAPPATGDQS[Phospho (STY)]PGLGTQPK_.4	_T[Phospho (STY)]SS[Phospho (STY)]VVEEHFQASVSPTEAAPPATGDQS[Phospho (STY)]PGLGTQPK_	8.58793e-19	1.87164e-23	0.000475684	830.36	328.765	651.08	0.00111316	0.167995	0.105291
O43150	ASAP2	Arf-GAP with SH3 domain, ANK repeat and PH domain-containing protein 2	LLHEDLDESDDDMDEK	(S701,M705)	_LLHEDLDES[Phospho (STY)]DDDM[Oxidation (M)]DEK_.3	_LLHEDLDES[Phospho (STY)]DDDM[Oxidation (M)]DEK_	1.93971e-15	2.47263e-37	5.08606e-10	2320.64	2822.04	3031.2	1	1	1
O43159	RRP8	Ribosomal RNA-processing protein 8	QSPGSTSPKPPHTLSR	(T175)	_QSPGST[Phospho (STY)]SPKPPHTLSR_.3	_QSPGST[Phospho (STY)]SPKPPHTLSR_	0.00018485	1.39506e-10	2.30064e-07	172.997	634.595	2617.05	0.166667	0.166667	0.274773
O43159	RRP8	Ribosomal RNA-processing protein 8	QSPGSTSPKPPHTLSR	(S171)	_QS[Phospho (STY)]PGSTSPKPPHTLSR_.3	_QS[Phospho (STY)]PGSTSPKPPHTLSR_	0.000685015	2.35716e-06	5.08431e-07	2.30208	321.666	1297.62	0.166667	0.166667	0.127916
O43159	RRP8	Ribosomal RNA-processing protein 8	QSPGSTSPKPPHTLSR	(S174)	_QSPGS[Phospho (STY)]TSPKPPHTLSR_.3	_QSPGS[Phospho (STY)]TSPKPPHTLSR_	0.000886648	3.86554e-07	6.70932e-06	1	320.346	1291.82	0.166667	0.166667	0.153184
O43159	RRP8	Ribosomal RNA-processing protein 8	QSPGSTSPKPPHTLSR	(S176)	_QSPGSTS[Phospho (STY)]PKPPHTLSR_.3	_QSPGSTS[Phospho (STY)]PKPPHTLSR_	0.000334071	9.67312e-10	2.87973e-06	1	1.35364	359.667	0.166667	0.166667	0.155165
O43166	SIPA1L1	Signal-induced proliferation-associated 1-like protein 1	PSYTLGMKSLHGEFSASDSSLTDIQETR	(M1637,S1650)	_PSYTLGM[Oxidation (M)]KSLHGEFSASDSS[Phospho (STY)]LTDIQETR_.4	_PSYTLGM[Oxidation (M)]KSLHGEFSASDSS[Phospho (STY)]LTDIQETR_	1.17297e-06	6.37608e-12	5.9066e-06	9607.17	11697.8	10370.3	0.00527849	0.00245398	0.100757
O43166	SIPA1L1	Signal-induced proliferation-associated 1-like protein 1	PSYTLGMKSLHGEFSASDSSLTDIQETR	(T1634,M1637)	_PSYT[Phospho (STY)]LGM[Oxidation (M)]KSLHGEFSASDSSLTDIQETR_.4	_PSYT[Phospho (STY)]LGM[Oxidation (M)]KSLHGEFSASDSSLTDIQETR_	4.68491e-07	7.25189e-10	8.09044e-06	9606.57	11692.5	10369.9	0.0119588	0.000189484	0.000769222
O43166	SIPA1L1	Signal-induced proliferation-associated 1-like protein 1	PSYTLGMKSLHGEFSASDSSLTDIQETR	(M1637,S1645)	_PSYTLGM[Oxidation (M)]KSLHGEFS[Phospho (STY)]ASDSSLTDIQETR_.4	_PSYTLGM[Oxidation (M)]KSLHGEFS[Phospho (STY)]ASDSSLTDIQETR_	1.27461e-07	1.30827e-08	1.06617e-05	9606.6	11690	10370.7	0.0713108	0.0128144	0.0223286
O43166	SIPA1L1	Signal-induced proliferation-associated 1-like protein 1	PSYTLGMKSLHGEFSASDSSLTDIQETR	(M1637,S1649)	_PSYTLGM[Oxidation (M)]KSLHGEFSASDS[Phospho (STY)]SLTDIQETR_.4	_PSYTLGM[Oxidation (M)]KSLHGEFSASDS[Phospho (STY)]SLTDIQETR_	1.11502e-06	3.09959e-09	1.39423e-06	9607.23	11686.6	10371.4	0.00489003	0.00218194	0.0537592
O43166	SIPA1L1	Signal-induced proliferation-associated 1-like protein 1	PSYTLGMKSLHGEFSASDSSLTDIQETR	(S1632,M1637)	_PS[Phospho (STY)]YTLGM[Oxidation (M)]KSLHGEFSASDSSLTDIQETR_.4	_PS[Phospho (STY)]YTLGM[Oxidation (M)]KSLHGEFSASDSSLTDIQETR_	7.99746e-07	4.4062e-10	1.06617e-06	9606.76	11678.3	10371.2	4.29942e-05	0.0011363	0.000225688
O43166	SIPA1L1	Signal-induced proliferation-associated 1-like protein 1	PSYTLGMKSLHGEFSASDSSLTDIQETR	(Y1633,M1637)	_PSY[Phospho (STY)]TLGM[Oxidation (M)]KSLHGEFSASDSSLTDIQETR_.4	_PSY[Phospho (STY)]TLGM[Oxidation (M)]KSLHGEFSASDSSLTDIQETR_	6.35762e-07	1.42326e-09	8.09044e-06	9606.33	11313.6	10075.4	0.731694	0.991952	0.885355
O43166	SIPA1L1	Signal-induced proliferation-associated 1-like protein 1	PSYTLGMKSLHGEFSASDSSLTDIQETR	(M1637,S1647)	_PSYTLGM[Oxidation (M)]KSLHGEFSAS[Phospho (STY)]DSSLTDIQETR_.4	_PSYTLGM[Oxidation (M)]KSLHGEFSAS[Phospho (STY)]DSSLTDIQETR_	5.85358e-07	8.10345e-09	1.00126e-05	9606.81	11310.3	10075.4	0.00421741	0.00177145	0.0454522
O43166	SIPA1L1	Signal-induced proliferation-associated 1-like protein 1	PSYTLGMKSLHGEFSASDSSLTDIQETR	(M1637,S1639)	_PSYTLGM[Oxidation (M)]KS[Phospho (STY)]LHGEFSASDSSLTDIQETR_.4	_PSYTLGM[Oxidation (M)]KS[Phospho (STY)]LHGEFSASDSSLTDIQETR_	2.8092e-07	2.5597e-08	2.9913e-06	9606.5	11307.6	10075.9	0.000795654	0.00178688	0.00437145
O43166	SIPA1L1	Signal-induced proliferation-associated 1-like protein 1	GSGFSLDVIDGPISQR	(S258)	_GSGFS[Phospho (STY)]LDVIDGPISQR_.2	_GSGFS[Phospho (STY)]LDVIDGPISQR_	3.41898e-18	1.41548e-52	1.60214e-06	23131.1	19396.3	24547.5	0.315394	0.0293276	0.356916
O43166	SIPA1L1	Signal-induced proliferation-associated 1-like protein 1	GSGFSLDVIDGPISQR	(S255)	_GS[Phospho (STY)]GFSLDVIDGPISQR_.2	_GS[Phospho (STY)]GFSLDVIDGPISQR_	6.0312e-24	5.7984e-45	2.0715e-06	23253.1	18860.4	23988.9	0.682874	0.970869	0.642953
O43166	SIPA1L1	Signal-induced proliferation-associated 1-like protein 1	SLHGEFSASDSSLTDIQETR	(S1647,S1650)	_SLHGEFSAS[Phospho (STY)]DSS[Phospho (STY)]LTDIQETR_.3	_SLHGEFSAS[Phospho (STY)]DSS[Phospho (STY)]LTDIQETR_	3.75585e-15	3.04399e-45	7.69392e-07	10773.8	13622.7	11998.9	0.520022	0.346838	0.309004
O43166	SIPA1L1	Signal-induced proliferation-associated 1-like protein 1	SLHGEFSASDSSLTDIQETR	(S1639,S1650)	_S[Phospho (STY)]LHGEFSASDSS[Phospho (STY)]LTDIQETR_.3	_S[Phospho (STY)]LHGEFSASDSS[Phospho (STY)]LTDIQETR_	6.58296e-12	3.34229e-26	5.32865e-06	9350.04	10328	9506.97	4.68118e-06	1.83788e-09	1.34878e-05
O43166	SIPA1L1	Signal-induced proliferation-associated 1-like protein 1	SLHGEFSASDSSLTDIQETR	(S1650)	_SLHGEFSASDSS[Phospho (STY)]LTDIQETR_.3	_SLHGEFSASDSS[Phospho (STY)]LTDIQETR_	1.61554e-05	3.25494e-07	7.92136e-07	1530.82	1586.59	2033.81	0.31282	0.00746147	0.0197929
O43166	SIPA1L1	Signal-induced proliferation-associated 1-like protein 1	SLHGEFSASDSSLTDIQETR	(S1645)	_SLHGEFS[Phospho (STY)]ASDSSLTDIQETR_.3	_SLHGEFS[Phospho (STY)]ASDSSLTDIQETR_	1.34151e-16	2.18602e-19	3.38897e-10	1351.1	1587.22	2033.51	0.0346412	0.361938	0.334321
O43166	SIPA1L1	Signal-induced proliferation-associated 1-like protein 1	SLHGEFSASDSSLTDIQETR	(S1647)	_SLHGEFSAS[Phospho (STY)]DSSLTDIQETR_.3	_SLHGEFSAS[Phospho (STY)]DSSLTDIQETR_	3.2454e-15	1.59939e-09	7.16393e-10	1340.33	1372.8	1735.52	0.307152	0.449869	0.411853
O43166	SIPA1L1	Signal-induced proliferation-associated 1-like protein 1	SLHGEFSASDSSLTDIQETR	(S1639)	_S[Phospho (STY)]LHGEFSASDSSLTDIQETR_.3	_S[Phospho (STY)]LHGEFSASDSSLTDIQETR_	3.70202e-19	6.19732e-18	6.93536e-14	570.53	816.071	1028.27	0.00113837	0.00822532	0.0744583
O43166	SIPA1L1	Signal-induced proliferation-associated 1-like protein 1	SLHGEFSASDSSLTDIQETR	(S1649)	_SLHGEFSASDS[Phospho (STY)]SLTDIQETR_.3	_SLHGEFSASDS[Phospho (STY)]SLTDIQETR_	1.66645e-16	1.47477e-17	1.74036e-07	1	1	1	0.309968	0.17029	0.153554
O43166	SIPA1L1	Signal-induced proliferation-associated 1-like protein 1	FHALSSPQSPFPSTPTSR	(S1565)	_FHALSS[Phospho (STY)]PQSPFPSTPTSR_.3	_FHALSS[Phospho (STY)]PQSPFPSTPTSR_	1.03761e-15	3.27065e-43	4.35372e-14	7379.4	8106.45	8463.77	0.477781	0.549946	0.242946
O43166	SIPA1L1	Signal-induced proliferation-associated 1-like protein 1	FHALSSPQSPFPSTPTSR	(S1564)	_FHALS[Phospho (STY)]SPQSPFPSTPTSR_.3	_FHALS[Phospho (STY)]SPQSPFPSTPTSR_	3.67528e-19	6.56004e-41	1.06298e-13	7304.11	7309.48	6855.05	0.397156	0.434997	0.182352
O43166	SIPA1L1	Signal-induced proliferation-associated 1-like protein 1	FHALSSPQSPFPSTPTSR	(S1568)	_FHALSSPQS[Phospho (STY)]PFPSTPTSR_.3	_FHALSSPQS[Phospho (STY)]PFPSTPTSR_	6.33284e-16	2.24122e-49	7.78554e-07	6840.52	6949.6	7141.23	0.139762	0.0151012	0.574532
O43166	SIPA1L1	Signal-induced proliferation-associated 1-like protein 1	FHALSSPQSPFPSTPTSR	(S1572)	_FHALSSPQSPFPS[Phospho (STY)]TPTSR_.3	_FHALSSPQSPFPS[Phospho (STY)]TPTSR_	1.33387e-07	6.31647e-32	2.4158e-06	665.303	794.023	1137.59	5.83122e-05	1.18347e-05	5.74588e-05
O43166	SIPA1L1	Signal-induced proliferation-associated 1-like protein 1	LIDLESPTPESQK	(S1549)	_LIDLES[Phospho (STY)]PTPESQK_.2	_LIDLES[Phospho (STY)]PTPESQK_	5.07466e-17	4.08433e-48	1.02264e-05	8333.84	9160.25	10413.9	0.998089	0.999996	0.996006
O43166	SIPA1L1	Signal-induced proliferation-associated 1-like protein 1	LIDLESPTPESQK	(T1551)	_LIDLESPT[Phospho (STY)]PESQK_.2	_LIDLESPT[Phospho (STY)]PESQK_	1.98166e-18	7.12819e-52	1.07853e-05	6753.19	7545.35	8592.97	0.0385102	4.16619e-06	0.00726302
O43166	SIPA1L1	Signal-induced proliferation-associated 1-like protein 1	TLSDESIYNSQR	(S1585)	_TLS[Phospho (STY)]DESIYNSQR_.2	_TLS[Phospho (STY)]DESIYNSQR_	1.22577e-16	8.20211e-51	6.49106e-13	15875.5	15397.7	14975.8	0.995325	0.999647	0.997935
O43166	SIPA1L1	Signal-induced proliferation-associated 1-like protein 1	QDPVVHLSPNK	(S1270)	_QDPVVHLS[Phospho (STY)]PNK_.2	_QDPVVHLS[Phospho (STY)]PNK_	9.00867e-19	2.83866e-23	4.7868e-08	9021.66	12008.9	11564.7	1	1	1
O43166	SIPA1L1	Signal-induced proliferation-associated 1-like protein 1	ASFFAASDENHRPLSAASNSDQLEDQALAQMK	(S1711,S1713,M1724)	_ASFFAASDENHRPLSAAS[Phospho (STY)]NS[Phospho (STY)]DQLEDQALAQM[Oxidation (M)]K_.4	_ASFFAASDENHRPLSAAS[Phospho (STY)]NS[Phospho (STY)]DQLEDQALAQM[Oxidation (M)]K_	2.6197e-21	4.69851e-57	4.7923e-07	10339.7	7620.36	8386.68	0.897211	0.638449	0.655596
O43166	SIPA1L1	Signal-induced proliferation-associated 1-like protein 1	SKSETGDSSIFR	(S286)	_S[Phospho (STY)]KSETGDSSIFR_.2	_S[Phospho (STY)]KSETGDSSIFR_	1.37497e-21	1.46737e-28	4.66401e-08	4414.94	4191.99	4543.87	0.0337049	0.00271224	0.0434196
O43166	SIPA1L1	Signal-induced proliferation-associated 1-like protein 1	SKSETGDSSIFR	(S288)	_SKS[Phospho (STY)]ETGDSSIFR_.2	_SKS[Phospho (STY)]ETGDSSIFR_	5.83045e-20	9.72222e-53	3.92911e-10	1530.56	1418.22	1639.22	0.914511	0.993672	0.876936
O43166	SIPA1L1	Signal-induced proliferation-associated 1-like protein 1	SKSETGDSSIFR	(T290)	_SKSET[Phospho (STY)]GDSSIFR_.2	_SKSET[Phospho (STY)]GDSSIFR_	1.48158e-19	5.43841e-49	8.09265e-14	872.627	862.862	908.539	0.00332683	0.00417713	0.0263309
O43166	SIPA1L1	Signal-induced proliferation-associated 1-like protein 1	SMPEGFGVSR	(S1170,M1171)	_S[Phospho (STY)]M[Oxidation (M)]PEGFGVSR_.2	_S[Phospho (STY)]M[Oxidation (M)]PEGFGVSR_	2.64663e-09	7.59282e-18	2.12267e-05	3943.38	4208.42	4348.9	0.998803	0.999765	0.999866
O43166	SIPA1L1	Signal-induced proliferation-associated 1-like protein 1	RLSPGSDIYVTVSSMALAR	(S1130,M1139)	_RLSPGS[Phospho (STY)]DIYVTVSSM[Oxidation (M)]ALAR_.3	_RLSPGS[Phospho (STY)]DIYVTVSSM[Oxidation (M)]ALAR_	1.01995e-07	4.77565e-23	1.07614e-05	1841.52	1806.92	1972.75	0.410747	0.330533	0.424528
O43166	SIPA1L1	Signal-induced proliferation-associated 1-like protein 1	RLSPGSDIYVTVSSMALAR	(S1127,M1139)	_RLS[Phospho (STY)]PGSDIYVTVSSM[Oxidation (M)]ALAR_.3	_RLS[Phospho (STY)]PGSDIYVTVSSM[Oxidation (M)]ALAR_	7.49567e-08	1.10182e-28	1.07615e-05	1120.65	1481	1561.49	0.539912	0.397795	0.569344
O43166	SIPA1L1	Signal-induced proliferation-associated 1-like protein 1	SISSDGRPLER	(S1117)	_SISS[Phospho (STY)]DGRPLER_.2	_SISS[Phospho (STY)]DGRPLER_	2.88324e-21	3.9565e-39	3.15269e-13	2455.79	3134.72	3307.01	0.192938	0.0862018	0.333333
O43166	SIPA1L1	Signal-induced proliferation-associated 1-like protein 1	HSASPVVFTSAR	(S1433)	_HSAS[Phospho (STY)]PVVFTSAR_.2	_HSAS[Phospho (STY)]PVVFTSAR_	2.98575e-07	5.04661e-33	9.83671e-06	785.729	1172.54	590.446	0.737781	0.952947	0.727351
O43166	SIPA1L1	Signal-induced proliferation-associated 1-like protein 1	SNSDITISELDVDSFDECISPTYK	(S174,C191,S193)	_S[Phospho (STY)]NSDITISELDVDSFDEC[Carbamidomethyl (C)]IS[Phospho (STY)]PTYK_.3	_S[Phospho (STY)]NSDITISELDVDSFDEC[Carbamidomethyl (C)]IS[Phospho (STY)]PTYK_	Filtered	4.82592e-36	0.00197975	Filtered	1430.55	1	Filtered	0.00968891	0.224007
O43166	SIPA1L1	Signal-induced proliferation-associated 1-like protein 1	RPSYTLGMK	(T1634,M1637)	_RPSYT[Phospho (STY)]LGM[Oxidation (M)]K_.2	_RPSYT[Phospho (STY)]LGM[Oxidation (M)]K_	6.32881e-05	1.30575e-08	1.61253e-05	3.43547	383.883	362.371	0.0453479	0.0717705	0.0395821
O43237	DYNC1LI2	Cytoplasmic dynein 1 light intermediate chain 2	DFQDYMEPEEGCQGSPQR	(M185,C191,S194)	_DFQDYM[Oxidation (M)]EPEEGC[Carbamidomethyl (C)]QGS[Phospho (STY)]PQR_.3	_DFQDYM[Oxidation (M)]EPEEGC[Carbamidomethyl (C)]QGS[Phospho (STY)]PQR_	1.76374e-21	7.32237e-50	3.52189e-09	7713.27	8716.5	4953.17	1	1	1
O43237	DYNC1LI2	Cytoplasmic dynein 1 light intermediate chain 2	GGPASVPSSSPGTSVK	(S406)	_GGPASVPSS[Phospho (STY)]SPGTSVK_.2	_GGPASVPSS[Phospho (STY)]SPGTSVK_	6.72821e-13	3.17629e-16	5.20606e-08	971.108	1582.44	2960.54	0.190402	0.295954	0.311725
O43237	DYNC1LI2	Cytoplasmic dynein 1 light intermediate chain 2	GGPASVPSSSPGTSVK	(S407)	_GGPASVPSSS[Phospho (STY)]PGTSVK_.2	_GGPASVPSSS[Phospho (STY)]PGTSVK_	1.05738e-13	4.43356e-41	9.88669e-08	971.258	1425.9	2785.86	0.244364	0.277931	0.2952
O43237	DYNC1LI2	Cytoplasmic dynein 1 light intermediate chain 2	GGPASVPSSSPGTSVK	(S411)	_GGPASVPSSSPGTS[Phospho (STY)]VK_.2	_GGPASVPSSSPGTS[Phospho (STY)]VK_	1.64655e-08	1.19183e-31	3.99335e-07	786.919	1375.59	2524.79	0.192143	0.0361985	0.0288421
O43237	DYNC1LI2	Cytoplasmic dynein 1 light intermediate chain 2	GGPASVPSSSPGTSVK	(T410)	_GGPASVPSSSPGT[Phospho (STY)]SVK_.2	_GGPASVPSSSPGT[Phospho (STY)]SVK_	6.27806e-11	5.70401e-40	1.07621e-05	786.695	1302.94	2363.02	0.196463	0.0395369	0.0314463
O43237	DYNC1LI2	Cytoplasmic dynein 1 light intermediate chain 2	DFQDYMEPEEGCQGSPQRR	(M185,C191,S194)	_DFQDYM[Oxidation (M)]EPEEGC[Carbamidomethyl (C)]QGS[Phospho (STY)]PQRR_.3	_DFQDYM[Oxidation (M)]EPEEGC[Carbamidomethyl (C)]QGS[Phospho (STY)]PQRR_	3.74895e-16	3.01819e-43	1.27923e-07	1121.61	1725.52	1004.53	0.999931	0.999895	0.999933
O43290	SART1	U4/U6.U5 tri-snRNP-associated protein 1	RVSEVEEEKEPVPQPLPSDDTR	(S448)	_RVS[Phospho (STY)]EVEEEKEPVPQPLPSDDTR_.3	_RVS[Phospho (STY)]EVEEEKEPVPQPLPSDDTR_	3.51013e-17	6.2452e-36	1.73236e-08	26042	25635.3	25552.1	1	1	1
O43290	SART1	U4/U6.U5 tri-snRNP-associated protein 1	RVSEVEEEKEPVPQPLPSDDTR	(S448)	_RVS[Phospho (STY)]EVEEEKEPVPQPLPSDDTR_.4	_RVS[Phospho (STY)]EVEEEKEPVPQPLPSDDTR_	2.2506e-21	4.78343e-44	1.00299e-18	2866.2	1943.45	3116.3	0.991531	0.99998	0.999936
O43310	CTIF	CBP80/20-dependent translation initiation factor	SPDTLAPVASER	(S299)	_S[Phospho (STY)]PDTLAPVASER_.2	_S[Phospho (STY)]PDTLAPVASER_	5.48539e-15	3.57159e-42	2.8086e-06	4198.18	3759.22	3669.78	0.996985	0.998843	0.997514
O43310	CTIF	CBP80/20-dependent translation initiation factor	SPDTLAPVASER	(T302)	_SPDT[Phospho (STY)]LAPVASER_.2	_SPDT[Phospho (STY)]LAPVASER_	1.46295e-10	2.82884e-40	2.31663e-06	3463.62	3027.79	2778.83	0.00234382	0.000989858	0.00183029
O43314	PPIP5K2	Inositol hexakisphosphate and diphosphoinositol-pentakisphosphate kinase 2	SGEQITSSPVSPK	(S1006)	_S[Phospho (STY)]GEQITSSPVSPK_.2	_S[Phospho (STY)]GEQITSSPVSPK_	1.24167e-12	1.22229e-31	1.07622e-05	1783.64	1555.84	1332.52	0.986275	0.983799	0.998643
O43318	MAP3K7	Mitogen-activated protein kinase kinase kinase 7	SIQDLTVTGTEPGQVSSR	(S439)	_S[Phospho (STY)]IQDLTVTGTEPGQVSSR_.2	_S[Phospho (STY)]IQDLTVTGTEPGQVSSR_	1.00971e-23	7.31207e-57	1.94535e-07	88769.6	82814.4	100131	1	0.999999	0.999994
O43318	MAP3K7	Mitogen-activated protein kinase kinase kinase 7	SIQDLTVTGTEPGQVSSR	(T444)	_SIQDLT[Phospho (STY)]VTGTEPGQVSSR_.2	_SIQDLT[Phospho (STY)]VTGTEPGQVSSR_	1.0232e-20	5.0092e-52	2.90122e-08	86362.8	79243	97915.2	7.03118e-08	1.46068e-06	6.04231e-06
O43318	MAP3K7	Mitogen-activated protein kinase kinase kinase 7	SIQDLTVTGTEPGQVSSR	(T446)	_SIQDLTVT[Phospho (STY)]GTEPGQVSSR_.2	_SIQDLTVT[Phospho (STY)]GTEPGQVSSR_	6.61942e-17	9.72521e-58	7.69304e-07	54001.5	48698.8	58108.2	7.64521e-09	1.62365e-12	3.10513e-11
O43318	MAP3K7	Mitogen-activated protein kinase kinase kinase 7	SIQDLTVTGTEPGQVSSR	(T444)	_SIQDLT[Phospho (STY)]VTGTEPGQVSSR_.3	_SIQDLT[Phospho (STY)]VTGTEPGQVSSR_	1.31653e-25	1.04836e-39	3.93486e-14	34325.3	27388	32651.5	2.83801e-05	5.78912e-06	0.0258071
O43318	MAP3K7	Mitogen-activated protein kinase kinase kinase 7	SIQDLTVTGTEPGQVSSR	(T448)	_SIQDLTVTGT[Phospho (STY)]EPGQVSSR_.3	_SIQDLTVTGT[Phospho (STY)]EPGQVSSR_	4.07946e-21	4.18056e-35	3.74437e-14	33957	27193.5	32813.1	1.88834e-11	1.14257e-10	1.67563e-08
O43318	MAP3K7	Mitogen-activated protein kinase kinase kinase 7	SIQDLTVTGTEPGQVSSR	(T446)	_SIQDLTVT[Phospho (STY)]GTEPGQVSSR_.3	_SIQDLTVT[Phospho (STY)]GTEPGQVSSR_	6.66759e-23	3.51345e-35	5.16739e-12	33092.3	26386.3	31523.4	3.36103e-07	4.65643e-08	0.00295024
O43318	MAP3K7	Mitogen-activated protein kinase kinase kinase 7	SIQDLTVTGTEPGQVSSR	(S439)	_S[Phospho (STY)]IQDLTVTGTEPGQVSSR_.3	_S[Phospho (STY)]IQDLTVTGTEPGQVSSR_	6.03416e-24	3.71724e-51	9.98414e-14	28908.3	22660.1	26876.5	0.999971	0.999994	0.970908
O43318	MAP3K7	Mitogen-activated protein kinase kinase kinase 7	SIQDLTVTGTEPGQVSSR	(S454)	_SIQDLTVTGTEPGQVS[Phospho (STY)]SR_.2	_SIQDLTVTGTEPGQVS[Phospho (STY)]SR_	6.39193e-05	1.32763e-06	1.07616e-05	19256.4	18470.2	21277.8	2.05982e-14	4.45381e-13	7.8798e-17
O43318	MAP3K7	Mitogen-activated protein kinase kinase kinase 7	SIQDLTVTGTEPGQVSSR	(S455)	_SIQDLTVTGTEPGQVSS[Phospho (STY)]R_.2	_SIQDLTVTGTEPGQVSS[Phospho (STY)]R_	4.49256e-05	2.43029e-06	1.0438e-05	19256.4	18470.2	21277.8	2.05982e-14	4.45381e-13	7.8798e-17
O43318	MAP3K7	Mitogen-activated protein kinase kinase kinase 7	SDTNMEQVPATNDTIK	(S331,M335)	_S[Phospho (STY)]DTNM[Oxidation (M)]EQVPATNDTIK_.2	_S[Phospho (STY)]DTNM[Oxidation (M)]EQVPATNDTIK_	1.41241e-10	3.59895e-24	5.81526e-06	2210.02	1834.16	1882.81	0.436628	0.115169	0.21117
O43318	MAP3K7	Mitogen-activated protein kinase kinase kinase 7	SDTNMEQVPATNDTIK	(T333,M335)	_SDT[Phospho (STY)]NM[Oxidation (M)]EQVPATNDTIK_.2	_SDT[Phospho (STY)]NM[Oxidation (M)]EQVPATNDTIK_	1.9887e-06	3.22743e-25	9.81772e-06	2211.39	1832.05	1882.71	0.396935	0.867975	0.77756
O43318	MAP3K7	Mitogen-activated protein kinase kinase kinase 7	TASFGNILDVPEIVISGNGQPR	(S417)	_TAS[Phospho (STY)]FGNILDVPEIVISGNGQPR_.3	_TAS[Phospho (STY)]FGNILDVPEIVISGNGQPR_	Filtered	1.06782e-25	Filtered	Filtered	1966.7	Filtered	Filtered	0.6811	Filtered
O43318	MAP3K7	Mitogen-activated protein kinase kinase kinase 7	TASFGNILDVPEIVISGNGQPR	(T415)	_T[Phospho (STY)]ASFGNILDVPEIVISGNGQPR_.3	_T[Phospho (STY)]ASFGNILDVPEIVISGNGQPR_	Filtered	4.16734e-23	Filtered	Filtered	1670.82	Filtered	Filtered	0.31871	Filtered
O43318	MAP3K7	Mitogen-activated protein kinase kinase kinase 7	RMSADMSEIEAR	(M388,S389,M392)	_RM[Oxidation (M)]S[Phospho (STY)]ADM[Oxidation (M)]SEIEAR_.3	_RM[Oxidation (M)]S[Phospho (STY)]ADM[Oxidation (M)]SEIEAR_	Filtered	0.000343685	1.06637e-05	Filtered	1	436.018	Filtered	0.5	0.993604
O43353	RIPK2	Receptor-interacting serine/threonine-protein kinase 2	SLPAPQDNDFLSR	(S363)	_S[Phospho (STY)]LPAPQDNDFLSR_.2	_S[Phospho (STY)]LPAPQDNDFLSR_	9.96757e-18	1.60994e-33	1.53073e-09	2366.76	1836.44	1767.74	0.999493	0.999996	0.999078
O43353	RIPK2	Receptor-interacting serine/threonine-protein kinase 2	SPSLNLLQNK	(S531)	_SPS[Phospho (STY)]LNLLQNK_.2	_SPS[Phospho (STY)]LNLLQNK_	6.14581e-07	1.06748e-13	9.92985e-05	441.962	1585.3	1455.39	0.5	0.785632	0.5
O43353	RIPK2	Receptor-interacting serine/threonine-protein kinase 2	SPSLNLLQNK	(S529)	_S[Phospho (STY)]PSLNLLQNK_.2	_S[Phospho (STY)]PSLNLLQNK_	2.70795e-05	6.6061e-16	1.03951e-05	1	503.663	481.079	0.5	0.202772	0.5
O43379	WDR62	WD repeat-containing protein 62	GQSSPPPAPPICLR	(S32,C41)	_GQS[Phospho (STY)]SPPPAPPIC[Carbamidomethyl (C)]LR_.2	_GQS[Phospho (STY)]SPPPAPPIC[Carbamidomethyl (C)]LR_	1.78278e-08	1.29522e-47	2.68488e-09	3593.44	5956.58	3996.43	0.535949	0.558056	0.501534
O43379	WDR62	WD repeat-containing protein 62	GQSSPPPAPPICLR	(S33,C41)	_GQSS[Phospho (STY)]PPPAPPIC[Carbamidomethyl (C)]LR_.2	_GQSS[Phospho (STY)]PPPAPPIC[Carbamidomethyl (C)]LR_	2.22353e-09	9.09438e-54	1.22946e-09	3596.43	5949.46	3996.32	0.5	0.42632	0.5
O43379	WDR62	WD repeat-containing protein 62	SISLGDSEGPIVATLAQPLR	(S1226)	_S[Phospho (STY)]ISLGDSEGPIVATLAQPLR_.3	_S[Phospho (STY)]ISLGDSEGPIVATLAQPLR_	2.79877e-12	2.80252e-31	1.66272e-19	3543.16	1787.82	4351.26	0.247375	0.316862	0.0621288
O43379	WDR62	WD repeat-containing protein 62	SISLGDSEGPIVATLAQPLR	(S1232)	_SISLGDS[Phospho (STY)]EGPIVATLAQPLR_.3	_SISLGDS[Phospho (STY)]EGPIVATLAQPLR_	2.02007e-23	1.02596e-30	1.19452e-12	2991.59	1586.46	3766.92	0.522747	0.366111	0.444533
O43379	WDR62	WD repeat-containing protein 62	SISLGDSEGPIVATLAQPLR	(S1228)	_SIS[Phospho (STY)]LGDSEGPIVATLAQPLR_.3	_SIS[Phospho (STY)]LGDSEGPIVATLAQPLR_	2.95615e-14	2.99848e-27	1.41665e-16	2269.21	1425.35	3699.81	0.242957	0.311191	0.495753
O43379	WDR62	WD repeat-containing protein 62	RPSSVGELASLGQELQAITTATTPSLDSEGQEPALR	(S1249,S1255)	_RPSS[Phospho (STY)]VGELAS[Phospho (STY)]LGQELQAITTATTPSLDSEGQEPALR_.4	_RPSS[Phospho (STY)]VGELAS[Phospho (STY)]LGQELQAITTATTPSLDSEGQEPALR_	9.21752e-20	2.01647e-44	3.42719e-10	10347.1	4276.14	4423.67	0.555893	0.572468	0.474394
O43379	WDR62	WD repeat-containing protein 62	HHFETLTESPCR	(T1068,C1072)	_HHFETLT[Phospho (STY)]ESPC[Carbamidomethyl (C)]R_.3	_HHFETLT[Phospho (STY)]ESPC[Carbamidomethyl (C)]R_	2.5932e-16	3.2727e-41	9.93273e-07	2160.82	2937.17	1924.1	0.126531	0.333333	0.333333
O43379	WDR62	WD repeat-containing protein 62	HHFETLTESPCR	(S1070,C1072)	_HHFETLTES[Phospho (STY)]PC[Carbamidomethyl (C)]R_.3	_HHFETLTES[Phospho (STY)]PC[Carbamidomethyl (C)]R_	3.69101e-14	1.84844e-46	1.23527e-06	2159.16	2940.33	1897.87	0.643996	0.801941	0.333333
O43379	WDR62	WD repeat-containing protein 62	TRLSTASEETVQNR	(T46)	_T[Phospho (STY)]RLSTASEETVQNR_.3	_T[Phospho (STY)]RLSTASEETVQNR_	1.22189e-11	3.9905e-33	4.14691e-07	645.287	1109.92	828.468	0.306454	0.436684	0.043333
O43379	WDR62	WD repeat-containing protein 62	TRLSTASEETVQNR	(T50)	_TRLST[Phospho (STY)]ASEETVQNR_.3	_TRLST[Phospho (STY)]ASEETVQNR_	7.38136e-11	3.2013e-27	1.3793e-06	644.354	870.268	829.692	0.218037	0.123562	0.0928112
O43379	WDR62	WD repeat-containing protein 62	TRLSTASEETVQNR	(S49)	_TRLS[Phospho (STY)]TASEETVQNR_.3	_TRLS[Phospho (STY)]TASEETVQNR_	6.36695e-05	8.25873e-47	2.85349e-06	644.281	870.017	829.417	0.2443	0.315359	0.0297203
O43379	WDR62	WD repeat-containing protein 62	TRLSTASEETVQNR	(S52)	_TRLSTAS[Phospho (STY)]EETVQNR_.3	_TRLSTAS[Phospho (STY)]EETVQNR_	1.42815e-06	4.62041e-28	1.01937e-05	460.637	634.642	829.445	0.217491	0.123186	0.745904
O43379	WDR62	WD repeat-containing protein 62	PGIPGGTASLLEPTSGALGLLQGSPAR	(S1388)	_PGIPGGTASLLEPTSGALGLLQGS[Phospho (STY)]PAR_.3	_PGIPGGTASLLEPTSGALGLLQGS[Phospho (STY)]PAR_	2.18187e-09	1.65315e-34	5.33989e-06	1492.73	1201.45	804.361	0.969898	0.996218	0.900522
O43379	WDR62	WD repeat-containing protein 62	PGIPGGTASLLEPTSGALGLLQGSPAR	(T1378)	_PGIPGGTASLLEPT[Phospho (STY)]SGALGLLQGSPAR_.3	_PGIPGGTASLLEPT[Phospho (STY)]SGALGLLQGSPAR_	0.00018425	6.04459e-09	Filtered	1	275.46	Filtered	0.2	0.00131414	Filtered
O43379	WDR62	WD repeat-containing protein 62	PGIPGGTASLLEPTSGALGLLQGSPAR	(S1379)	_PGIPGGTASLLEPTS[Phospho (STY)]GALGLLQGSPAR_.3	_PGIPGGTASLLEPTS[Phospho (STY)]GALGLLQGSPAR_	0.000214765	1.18783e-21	Filtered	1	1	Filtered	0.2	0.00413659	Filtered
O43396	TXNL1	Thioredoxin-like protein 1	QHLENDPGSNEDTDIPK	(T117)	_QHLENDPGSNEDT[Phospho (STY)]DIPK_.3	_QHLENDPGSNEDT[Phospho (STY)]DIPK_	5.04269e-05	2.5848e-32	0.000101053	2.00486	633.332	444.522	0.189051	0.5	0.5
O43396	TXNL1	Thioredoxin-like protein 1	QHLENDPGSNEDTDIPK	(S113)	_QHLENDPGS[Phospho (STY)]NEDTDIPK_.3	_QHLENDPGS[Phospho (STY)]NEDTDIPK_	0.000119591	1.56868e-20	3.59667e-05	1.19386	222.082	139.95	0.59953	0.5	0.5
O43399	TPD52L2	Tumor protein D54	MDSAGQDINLNSPNK	(M1,S12)	_[Acetyl (Protein N-term)]M[Oxidation (M)]DSAGQDINLNS[Phospho (STY)]PNK_.2	_[Acetyl (Protein N-term)]M[Oxidation (M)]DSAGQDINLNS[Phospho (STY)]PNK_	3.99181e-19	7.2109e-50	8.67032e-10	249056	235937	247839	1	1	1
O43399	TPD52L2	Tumor protein D54	GLLSDSMTDVPVDTGVAAR	(S21,M22)	_GLLSDS[Phospho (STY)]M[Oxidation (M)]TDVPVDTGVAAR_.3	_GLLSDS[Phospho (STY)]M[Oxidation (M)]TDVPVDTGVAAR_	5.50621e-23	1.09898e-25	4.4575e-07	8769.85	6790.24	6693.84	0.302128	0.280453	0.373481
O43399	TPD52L2	Tumor protein D54	GLLSDSMTDVPVDTGVAAR	(M22,T23)	_GLLSDSM[Oxidation (M)]T[Phospho (STY)]DVPVDTGVAAR_.3	_GLLSDSM[Oxidation (M)]T[Phospho (STY)]DVPVDTGVAAR_	1.61669e-21	8.76697e-24	8.78473e-06	5789.34	6924.55	6693.88	0.369778	0.429303	0.765551
O43432	EIF4G3	Eukaryotic translation initiation factor 4 gamma 3	SPVPAQIAITVPK	(S495)	_S[Phospho (STY)]PVPAQIAITVPK_.2	_S[Phospho (STY)]PVPAQIAITVPK_	2.80664e-20	9.16553e-43	8.61166e-13	9638.01	9316.87	10270	0.99986	0.999998	0.999998
O43432	EIF4G3	Eukaryotic translation initiation factor 4 gamma 3	RSPVPAQIAITVPK	(S495)	_RS[Phospho (STY)]PVPAQIAITVPK_.2	_RS[Phospho (STY)]PVPAQIAITVPK_	4.19315e-18	1.09709e-12	1.00809e-05	4323.67	3591.8	2303.48	0.999999	0.999998	0.99996
O43432	EIF4G3	Eukaryotic translation initiation factor 4 gamma 3	RSPVPAQIAITVPK	(S495)	_RS[Phospho (STY)]PVPAQIAITVPK_.3	_RS[Phospho (STY)]PVPAQIAITVPK_	2.37126e-16	2.47395e-06	Filtered	2433.16	839.637	Filtered	0.99917	0.998554	Filtered
O43491	EPB41L2	Band 4.1-like protein 2	EISPGSGPGEIR	(S715)	_EIS[Phospho (STY)]PGSGPGEIR_.2	_EIS[Phospho (STY)]PGSGPGEIR_	1.25748e-16	1.50714e-32	1.7881e-08	12365.1	12576.5	13652.8	0.998436	0.993805	0.99882
O43491	EPB41L2	Band 4.1-like protein 2	EISPGSGPGEIR	(S718)	_EISPGS[Phospho (STY)]GPGEIR_.2	_EISPGS[Phospho (STY)]GPGEIR_	0.000273774	9.27409e-06	0.000233234	1	1.27711	1	0.0317598	0.147467	0.0220785
O43491	EPB41L2	Band 4.1-like protein 2	ITPLSLQTQGSSHETLNIVEEK	(S683)	_ITPLSLQTQGSS[Phospho (STY)]HETLNIVEEK_.3	_ITPLSLQTQGSS[Phospho (STY)]HETLNIVEEK_	2.36501e-25	2.81053e-35	7.43778e-12	1697.68	2844.5	1830.17	0.354255	0.304397	0.278812
O43491	EPB41L2	Band 4.1-like protein 2	ITPLSLQTQGSSHETLNIVEEK	(S682)	_ITPLSLQTQGS[Phospho (STY)]SHETLNIVEEK_.3	_ITPLSLQTQGS[Phospho (STY)]SHETLNIVEEK_	6.20781e-26	4.05421e-34	5.3115e-10	1677.99	2644.39	1902.12	0.259259	0.304655	0.368602
O43491	EPB41L2	Band 4.1-like protein 2	ITPLSLQTQGSSHETLNIVEEK	(T686)	_ITPLSLQTQGSSHET[Phospho (STY)]LNIVEEK_.3	_ITPLSLQTQGSSHET[Phospho (STY)]LNIVEEK_	4.15447e-18	2.4712e-23	4.37397e-09	1388.81	1999.58	1429.52	0.181289	0.0234973	0.172489
O43491	EPB41L2	Band 4.1-like protein 2	ITPLSLQTQGSSHETLNIVEEK	(S676)	_ITPLS[Phospho (STY)]LQTQGSSHETLNIVEEK_.3	_ITPLS[Phospho (STY)]LQTQGSSHETLNIVEEK_	1.68288e-09	1.06169e-35	1.44777e-10	1157.37	1209.29	775.5	0.0303409	0.000621506	0.0924397
O43491	EPB41L2	Band 4.1-like protein 2	ITPLSLQTQGSSHETLNIVEEK	(T679)	_ITPLSLQT[Phospho (STY)]QGSSHETLNIVEEK_.3	_ITPLSLQT[Phospho (STY)]QGSSHETLNIVEEK_	1.80784e-21	3.79322e-50	7.32759e-09	868.585	888.328	474.965	0.181182	0.224686	0.172227
O43491	EPB41L2	Band 4.1-like protein 2	GSQPPPAAESQSSLRR	(S58)	_GSQPPPAAESQSS[Phospho (STY)]LRR_.3	_GSQPPPAAESQSS[Phospho (STY)]LRR_	Filtered	0.00064428	1.04077e-05	Filtered	1	623.465	Filtered	0.25	0.367983
O43572	AKAP10	A-kinase anchor protein 10, mitochondrial	QSSLAEPVSPSK	(S187)	_QSSLAEPVS[Phospho (STY)]PSK_.2	_QSSLAEPVS[Phospho (STY)]PSK_	1.68003e-12	9.49761e-35	4.57115e-10	461.945	312.084	1019.17	0.769712	0.110979	0.425331
O43583	DENR	Density-regulated protein	LTVENSPKQEAGISEGQGTAGEEEEK	(S73)	_LTVENS[Phospho (STY)]PKQEAGISEGQGTAGEEEEK_.3	_LTVENS[Phospho (STY)]PKQEAGISEGQGTAGEEEEK_	1.2144e-08	3.1225e-44	5.49616e-08	1132.76	5413.25	4010.54	0.399167	0.671721	0.497763
O43583	DENR	Density-regulated protein	LTVENSPKQEAGISEGQGTAGEEEEK	(S81)	_LTVENSPKQEAGIS[Phospho (STY)]EGQGTAGEEEEK_.3	_LTVENSPKQEAGIS[Phospho (STY)]EGQGTAGEEEEK_	3.91734e-14	1.77943e-52	8.45643e-11	1132.96	4341.86	3218.48	0.187004	0.0779715	0.0508775
O43583	DENR	Density-regulated protein	LTVENSPKQEAGISEGQGTAGEEEEK	(T69)	_LT[Phospho (STY)]VENSPKQEAGISEGQGTAGEEEEK_.3	_LT[Phospho (STY)]VENSPKQEAGISEGQGTAGEEEEK_	1.57472e-09	1.96771e-50	8.90597e-14	240.854	2128.59	1677.04	0.382291	0.257914	0.450754
O43583	DENR	Density-regulated protein	LTVENSPKQEAGISEGQGTAGEEEEK	(T86)	_LTVENSPKQEAGISEGQGT[Phospho (STY)]AGEEEEK_.3	_LTVENSPKQEAGISEGQGT[Phospho (STY)]AGEEEEK_	1.12209e-12	1.78317e-40	2.13339e-08	374.576	880.843	944.465	0.0316149	0.00016411	0.000469931
O43683	BUB1	Mitotic checkpoint serine/threonine-protein kinase BUB1	SPGDFTSAAQLASTPFHK	(S602)	_SPGDFTS[Phospho (STY)]AAQLASTPFHK_.3	_SPGDFTS[Phospho (STY)]AAQLASTPFHK_	6.78334e-17	1.15258e-46	2.95573e-10	8963.01	8996.97	9861.13	0.877705	8.068e-05	0.143439
O43683	BUB1	Mitotic checkpoint serine/threonine-protein kinase BUB1	SPGDFTSAAQLASTPFHK	(S596)	_S[Phospho (STY)]PGDFTSAAQLASTPFHK_.3	_S[Phospho (STY)]PGDFTSAAQLASTPFHK_	1.10337e-18	3.62167e-47	5.77688e-13	8963.64	8988.09	9858.9	0.997271	0.999537	0.38414
O43683	BUB1	Mitotic checkpoint serine/threonine-protein kinase BUB1	SPGDFTSAAQLASTPFHK	(T601)	_SPGDFT[Phospho (STY)]SAAQLASTPFHK_.3	_SPGDFT[Phospho (STY)]SAAQLASTPFHK_	2.29097e-19	3.60928e-47	1.69957e-10	9156.35	8951.86	9680.04	0.105516	7.50713e-05	0.474992
O43683	BUB1	Mitotic checkpoint serine/threonine-protein kinase BUB1	SPGDFTSAAQLASTPFHK	(T601)	_SPGDFT[Phospho (STY)]SAAQLASTPFHK_.2	_SPGDFT[Phospho (STY)]SAAQLASTPFHK_	1.02482e-20	8.32033e-48	4.7271e-09	3146.84	3648.61	4522.87	0.000233372	0.0168838	0.010717
O43683	BUB1	Mitotic checkpoint serine/threonine-protein kinase BUB1	SPGDFTSAAQLASTPFHK	(S596)	_S[Phospho (STY)]PGDFTSAAQLASTPFHK_.2	_S[Phospho (STY)]PGDFTSAAQLASTPFHK_	1.85996e-28	3.71522e-44	1.45068e-12	2776.08	3393.38	4842.3	0.999757	0.982625	0.992134
O43683	BUB1	Mitotic checkpoint serine/threonine-protein kinase BUB1	SPGDFTSAAQLASTPFHK	(S602)	_SPGDFTS[Phospho (STY)]AAQLASTPFHK_.2	_SPGDFTS[Phospho (STY)]AAQLASTPFHK_	3.30501e-21	4.21501e-47	1.74157e-09	2478.09	2613.05	2932.42	1.99448e-05	0.0010515	0.0001836
O43683	BUB1	Mitotic checkpoint serine/threonine-protein kinase BUB1	DGKFSPIQEK	(S655)	_DGKFS[Phospho (STY)]PIQEK_.2	_DGKFS[Phospho (STY)]PIQEK_	1.64239e-20	3.57871e-40	1.05824e-05	2483.03	1893.56	2203.13	1	1	1
O43683	BUB1	Mitotic checkpoint serine/threonine-protein kinase BUB1	LHQVVETSHEDLPASQER	(S307)	_LHQVVETS[Phospho (STY)]HEDLPASQER_.3	_LHQVVETS[Phospho (STY)]HEDLPASQER_	2.33692e-08	2.97922e-12	5.68411e-07	189.559	348.87	440.392	0.361509	0.416898	0.333333
O43719	HTATSF1	HIV Tat-specific factor 1	LFEDDDSNEK	(S702)	_LFEDDDS[Phospho (STY)]NEK_.2	_LFEDDDS[Phospho (STY)]NEK_	1.33257e-11	1.7445e-55	2.26569e-06	90532.9	72309.9	88243.3	1	1	1
O43719	HTATSF1	HIV Tat-specific factor 1	LFDEEEDSSEK	(S713,S714)	_LFDEEEDS[Phospho (STY)]S[Phospho (STY)]EK_.2	_LFDEEEDS[Phospho (STY)]S[Phospho (STY)]EK_	3.32933e-08	5.61725e-31	3.12478e-06	19019.2	14731.5	20291.8	1	1	1
O43719	HTATSF1	HIV Tat-specific factor 1	LFDEEEDSSEK	(S713)	_LFDEEEDS[Phospho (STY)]SEK_.2	_LFDEEEDS[Phospho (STY)]SEK_	2.18783e-11	9.6722e-48	2.7089e-06	15386.5	13969.2	17870.8	0.999396	0.999493	0.999403
O43719	HTATSF1	HIV Tat-specific factor 1	LFDEEEDSSEK	(S714)	_LFDEEEDSS[Phospho (STY)]EK_.2	_LFDEEEDSS[Phospho (STY)]EK_	1.19933e-09	3.06234e-19	2.81198e-06	10247.9	9967.04	13194.6	0.999867	0.999849	1
O43719	HTATSF1	HIV Tat-specific factor 1	LFEESDDKEDEDADGK	(S676)	_LFEES[Phospho (STY)]DDKEDEDADGK_.3	_LFEES[Phospho (STY)]DDKEDEDADGK_	1.44169e-25	3.62385e-45	7.12085e-09	23284.3	20279.9	24573.8	1	1	1
O43719	HTATSF1	HIV Tat-specific factor 1	LFEESDDKEDEDADGK	(S676)	_LFEES[Phospho (STY)]DDKEDEDADGK_.2	_LFEES[Phospho (STY)]DDKEDEDADGK_	4.33255e-16	1.85962e-41	5.53163e-08	21708	20378.6	21007.8	1	1	1
O43719	HTATSF1	HIV Tat-specific factor 1	VFDDESDEKEDEEYADEK	(S642)	_VFDDES[Phospho (STY)]DEKEDEEYADEK_.3	_VFDDES[Phospho (STY)]DEKEDEEYADEK_	2.81601e-20	3.92614e-48	4.2437e-13	34719.7	31584.2	32946.4	1	1	1
O43719	HTATSF1	HIV Tat-specific factor 1	VLDEEGSEREFDEDSDEKEEEEDTYEK	(S616,S624)	_VLDEEGS[Phospho (STY)]EREFDEDS[Phospho (STY)]DEKEEEEDTYEK_.4	_VLDEEGS[Phospho (STY)]EREFDEDS[Phospho (STY)]DEKEEEEDTYEK_	7.25825e-23	4.58141e-46	1.69758e-08	31610.6	31503.7	20580.5	1	1	1
O43719	HTATSF1	HIV Tat-specific factor 1	LFEESDDKEDEDADGKEVEDADEK	(S676)	_LFEES[Phospho (STY)]DDKEDEDADGKEVEDADEK_.3	_LFEES[Phospho (STY)]DDKEDEDADGKEVEDADEK_	2.00032e-21	5.92917e-50	2.39611e-09	8453.17	16656.3	13544.9	1	1	1
O43719	HTATSF1	HIV Tat-specific factor 1	TEDGGEFEEGASENNAKESSPEK	(S452,S453)	_TEDGGEFEEGASENNAKES[Phospho (STY)]S[Phospho (STY)]PEK_.3	_TEDGGEFEEGASENNAKES[Phospho (STY)]S[Phospho (STY)]PEK_	3.18863e-10	6.14509e-57	7.97525e-14	10568.8	15411.5	12031.2	1	1	1
O43719	HTATSF1	HIV Tat-specific factor 1	EFDEDSDEKEEEEDTYEK	(S624)	_EFDEDS[Phospho (STY)]DEKEEEEDTYEK_.3	_EFDEDS[Phospho (STY)]DEKEEEEDTYEK_	1.38517e-17	1.41016e-34	1.37766e-17	9197.18	10551.1	9112.37	1	1	1
O43719	HTATSF1	HIV Tat-specific factor 1	LFDDSDER	(S721)	_LFDDS[Phospho (STY)]DER_.2	_LFDDS[Phospho (STY)]DER_	6.46649e-19	2.30359e-41	3.05624e-08	10193.6	8080.88	8797.39	1	1	1
O43719	HTATSF1	HIV Tat-specific factor 1	VLDEEGSEREFDEDSDEK	(S616,S624)	_VLDEEGS[Phospho (STY)]EREFDEDS[Phospho (STY)]DEK_.3	_VLDEEGS[Phospho (STY)]EREFDEDS[Phospho (STY)]DEK_	5.06071e-20	1.86196e-42	8.47619e-14	4647.05	6779.55	5859.67	1	1	1
O43741	PRKAB2	5'-AMP-activated protein kinase subunit beta-2	SHNDFVAILDLPEGEHQYK	(S108)	_S[Phospho (STY)]HNDFVAILDLPEGEHQYK_.3	_S[Phospho (STY)]HNDFVAILDLPEGEHQYK_	2.14691e-05	5.37177e-36	0.000457523	1884.73	1831.97	2094.45	0.936726	0.999925	0.764429
O43741	PRKAB2	5'-AMP-activated protein kinase subunit beta-2	IMVGSTDDPSVFSLPDSK	(M36,T40)	_IM[Oxidation (M)]VGST[Phospho (STY)]DDPSVFSLPDSK_.2	_IM[Oxidation (M)]VGST[Phospho (STY)]DDPSVFSLPDSK_	1.21214e-09	1.52837e-10	1.13429e-05	1055.19	1134.98	1062.01	0.518535	0.444679	0.158641
O43765	SGTA	Small glutamine-rich tetratricopeptide repeat-containing protein alpha	EMPQDLRSPARTPPSEEDSAEAER	(M71,S77,T81)	_EM[Oxidation (M)]PQDLRS[Phospho (STY)]PART[Phospho (STY)]PPSEEDSAEAER_.3	_EM[Oxidation (M)]PQDLRS[Phospho (STY)]PART[Phospho (STY)]PPSEEDSAEAER_	4.75311e-07	2.96227e-50	1.50331e-06	9839.52	10222.3	9109.24	0.999968	0.999997	0.999864
O43765	SGTA	Small glutamine-rich tetratricopeptide repeat-containing protein alpha	EMPQDLRSPARTPPSEEDSAEAER	(M71,S77,T81)	_EM[Oxidation (M)]PQDLRS[Phospho (STY)]PART[Phospho (STY)]PPSEEDSAEAER_.4	_EM[Oxidation (M)]PQDLRS[Phospho (STY)]PART[Phospho (STY)]PPSEEDSAEAER_	2.41525e-16	8.36626e-61	3.50813e-09	2756.83	3167.22	2969.34	0.987471	0.999842	0.970237
O43765	SGTA	Small glutamine-rich tetratricopeptide repeat-containing protein alpha	SPARTPPSEEDSAEAER	(S77,T81)	_S[Phospho (STY)]PART[Phospho (STY)]PPSEEDSAEAER_.3	_S[Phospho (STY)]PART[Phospho (STY)]PPSEEDSAEAER_	3.59964e-18	3.43106e-25	4.01708e-07	1845.63	2071.55	1020.04	0.930144	0.952196	0.998077
O43768;P56211	ENSA;ARPP19	Alpha-endosulfine;cAMP-regulated phosphoprotein 19	YFDSGDYNMAK	(S67,M72);(S62,M67)	_YFDS[Phospho (STY)]GDYNM[Oxidation (M)]AK_.2	_YFDS[Phospho (STY)]GDYNM[Oxidation (M)]AK_	1.23581e-05	2.43014e-50	8.53424e-06	1	267.987	295.95	0.154805	0.507451	0.0415823
O43815	STRN	Striatin	DVDELPSLQPSVGSPSRPSSSR	(S376)	_DVDELPSLQPSVGS[Phospho (STY)]PSRPSSSR_.3	_DVDELPSLQPSVGS[Phospho (STY)]PSRPSSSR_	9.86985e-14	1.34334e-42	8.75948e-06	2763.55	3564.15	3621.55	0.295426	0.595115	0.0876516
O43815	STRN	Striatin	DVDELPSLQPSVGSPSRPSSSR	(S381)	_DVDELPSLQPSVGSPSRPS[Phospho (STY)]SSR_.3	_DVDELPSLQPSVGSPSRPS[Phospho (STY)]SSR_	4.37777e-10	1.99623e-37	5.2195e-06	2488.37	3054.88	3094.59	0.00764022	0.0109394	0.0796016
O43815	STRN	Striatin	DVDELPSLQPSVGSPSRPSSSR	(S383)	_DVDELPSLQPSVGSPSRPSSS[Phospho (STY)]R_.3	_DVDELPSLQPSVGSPSRPSSS[Phospho (STY)]R_	1.74356e-12	1.25114e-39	8.66537e-06	2486.01	2521.16	2707.77	0.00780443	0.00936891	0.194256
O43815	STRN	Striatin	DVDELPSLQPSVGSPSRPSSSR	(S382)	_DVDELPSLQPSVGSPSRPSS[Phospho (STY)]SR_.3	_DVDELPSLQPSVGSPSRPSS[Phospho (STY)]SR_	4.217e-10	2.04066e-39	9.014e-06	2484.59	2522.12	2704.54	0.00737551	0.0114755	0.00915207
O43815	STRN	Striatin	DVDELPSLQPSVGSPSRPSSSR	(S373)	_DVDELPSLQPS[Phospho (STY)]VGSPSRPSSSR_.3	_DVDELPSLQPS[Phospho (STY)]VGSPSRPSSSR_	5.09303e-13	4.43616e-21	2.81865e-07	2100.77	1907.24	2358.71	0.106849	0.227988	0.237297
O43815	STRN	Striatin	DVDELPSLQPSVGSPSRPSSSR	(S378)	_DVDELPSLQPSVGSPS[Phospho (STY)]RPSSSR_.3	_DVDELPSLQPSVGSPS[Phospho (STY)]RPSSSR_	7.35079e-12	2.08686e-41	7.79197e-06	2101.28	1880.88	2357.53	0.0891508	0.449105	0.462156
O43815	STRN	Striatin	DVDELPSLQPSVGSPSRPSSSR	(S369)	_DVDELPS[Phospho (STY)]LQPSVGSPSRPSSSR_.3	_DVDELPS[Phospho (STY)]LQPSVGSPSRPSSSR_	1.56258e-09	2.2913e-19	1.03464e-07	1487.12	1100.8	1415.63	0.487526	0.00450649	0.00422352
O43815	STRN	Striatin	FLESAAADFSDEDEDDDVDGREK	(S245)	_FLESAAADFS[Phospho (STY)]DEDEDDDVDGREK_.3	_FLESAAADFS[Phospho (STY)]DEDEDDDVDGREK_	Filtered	3.80972e-36	0.00161904	Filtered	591.079	1.07596	Filtered	0.936539	0.728178
O43823	AKAP8	A-kinase anchor protein 8	SGDEEFKGEDELCDSGR	(S339,C351)	_S[Phospho (STY)]GDEEFKGEDELC[Carbamidomethyl (C)]DSGR_.3	_S[Phospho (STY)]GDEEFKGEDELC[Carbamidomethyl (C)]DSGR_	7.07434e-19	2.58856e-39	9.3038e-08	9614.72	8383.04	6842.3	0.999991	1	0.979721
O43847	NRDC	Nardilysin	RGSLSNAGDPEIVK	(S94)	_RGS[Phospho (STY)]LSNAGDPEIVK_.2	_RGS[Phospho (STY)]LSNAGDPEIVK_	1.0907e-14	1.40868e-28	7.53447e-06	139250	155020	168166	1	1	1
O43847	NRDC	Nardilysin	RGSLSNAGDPEIVK	(S96)	_RGSLS[Phospho (STY)]NAGDPEIVK_.2	_RGSLS[Phospho (STY)]NAGDPEIVK_	9.10403e-16	1.22845e-29	3.68902e-06	133574	147993	162931	3.50351e-23	1.32628e-21	5.0643e-25
O43847	NRDC	Nardilysin	RGSLSNAGDPEIVK	(S94)	_RGS[Phospho (STY)]LSNAGDPEIVK_.3	_RGS[Phospho (STY)]LSNAGDPEIVK_	2.99674e-20	1.92358e-46	2.00393e-08	64662.2	60962.6	59389.2	1	1	1
O43847	NRDC	Nardilysin	RGSLSNAGDPEIVK	(S96)	_RGSLS[Phospho (STY)]NAGDPEIVK_.3	_RGSLS[Phospho (STY)]NAGDPEIVK_	1.34764e-11	5.58747e-46	8.43687e-09	52883.8	50684.2	49033.6	6.16837e-15	2.87118e-15	3.32855e-12
O43847	NRDC	Nardilysin	GSLSNAGDPEIVK	(S94)	_GS[Phospho (STY)]LSNAGDPEIVK_.2	_GS[Phospho (STY)]LSNAGDPEIVK_	4.18838e-15	1.17502e-43	4.13344e-07	14647.8	15885.4	18182.1	0.5	0.5	0.5
O43847	NRDC	Nardilysin	GSLSNAGDPEIVK	(S96)	_GSLS[Phospho (STY)]NAGDPEIVK_.2	_GSLS[Phospho (STY)]NAGDPEIVK_	3.76979e-10	1.95366e-57	1.38286e-08	11941	13061.1	14900.8	0.5	0.5	0.5
O43847	NRDC	Nardilysin	LGADESEEEGRRGSLSNAGDPEIVK	(S94,S96)	_LGADESEEEGRRGS[Phospho (STY)]LS[Phospho (STY)]NAGDPEIVK_.3	_LGADESEEEGRRGS[Phospho (STY)]LS[Phospho (STY)]NAGDPEIVK_	5.49607e-12	2.88681e-43	1.14816e-12	1614.88	3429.74	2603.13	0.508922	0.785115	0.466949
O43933	PEX1	Peroxisome biogenesis factor 1	SQSGEDESMNQPGPIK	(S1216,M1217)	_SQSGEDES[Phospho (STY)]M[Oxidation (M)]NQPGPIK_.2	_SQSGEDES[Phospho (STY)]M[Oxidation (M)]NQPGPIK_	3.58028e-16	5.26805e-21	2.54944e-06	175.625	1	1	0.346663	0.287616	0.676692
O60231	DHX16	Pre-mRNA-splicing factor ATP-dependent RNA helicase DHX16	LLEDSEESSEETVSR	(S103,S106)	_LLEDS[Phospho (STY)]EES[Phospho (STY)]SEETVSR_.2	_LLEDS[Phospho (STY)]EES[Phospho (STY)]SEETVSR_	2.15194e-10	7.37073e-49	1.56168e-08	26453	24115.7	27562.7	0.991076	0.994369	0.991632
O60238	BNIP3L	BCL2/adenovirus E1B 19 kDa protein-interacting protein 3-like	NGGLEHVPSSSSIHNGDMEK	(S64,S65,M71)	_NGGLEHVPSSS[Phospho (STY)]S[Phospho (STY)]IHNGDM[Oxidation (M)]EK_.3	_NGGLEHVPSSS[Phospho (STY)]S[Phospho (STY)]IHNGDM[Oxidation (M)]EK_	1.00691e-19	6.76693e-49	2.29583e-10	3213.9	3316.45	2965.36	0.244261	0.337541	0.288661
O60238	BNIP3L	BCL2/adenovirus E1B 19 kDa protein-interacting protein 3-like	DHSSQSEEEVVEGEK	(S120)	_DHSSQS[Phospho (STY)]EEEVVEGEK_.2	_DHSSQS[Phospho (STY)]EEEVVEGEK_	2.83241e-05	1.68899e-06	1.08104e-05	472.078	1	336.148	0.332082	0.333333	0.333333
O60238	BNIP3L	BCL2/adenovirus E1B 19 kDa protein-interacting protein 3-like	DHSSQSEEEVVEGEK	(S118)	_DHSS[Phospho (STY)]QSEEEVVEGEK_.3	_DHSS[Phospho (STY)]QSEEEVVEGEK_	3.21791e-06	9.31945e-15	4.23096e-06	1.0664	265.183	319.06	0.333333	0.32973	0.333333
O60238	BNIP3L	BCL2/adenovirus E1B 19 kDa protein-interacting protein 3-like	DHSSQSEEEVVEGEK	(S118)	_DHSS[Phospho (STY)]QSEEEVVEGEK_.2	_DHSS[Phospho (STY)]QSEEEVVEGEK_	3.56978e-07	1.52617e-05	1.0806e-05	326.1	1	189.704	0.336923	0.333333	0.333333
O60238	BNIP3L	BCL2/adenovirus E1B 19 kDa protein-interacting protein 3-like	DHSSQSEEEVVEGEK	(S117)	_DHS[Phospho (STY)]SQSEEEVVEGEK_.2	_DHS[Phospho (STY)]SQSEEEVVEGEK_	3.31281e-06	1.62266e-05	1.44338e-05	1.1175	1	1	0.333333	0.333333	0.333333
O60248	SOX15	Protein SOX-15	EGAGSPAAPGTLPLEK	(S37)	_EGAGS[Phospho (STY)]PAAPGTLPLEK_.2	_EGAGS[Phospho (STY)]PAAPGTLPLEK_	1.93941e-12	2.13021e-34	1.83924e-12	56606.2	55205.7	70402.7	1	1	1
O60264	SMARCA5	SWI/SNF-related matrix-associated actin-dependent regulator of chromatin subfamily A member 5	GGPEGVAAQAVASAASAGPADAEMEEIFDDASPGK	(M58,S66)	_GGPEGVAAQAVASAASAGPADAEM[Oxidation (M)]EEIFDDAS[Phospho (STY)]PGK_.4	_GGPEGVAAQAVASAASAGPADAEM[Oxidation (M)]EEIFDDAS[Phospho (STY)]PGK_	2.11716e-18	2.464e-45	1.20357e-08	36451.1	38741.8	32411.6	1	1	1
O60271	SPAG9	C-Jun-amino-terminal kinase-interacting protein 4	LHQLSGSDQLESTAHSR	(S183)	_LHQLS[Phospho (STY)]GSDQLESTAHSR_.3	_LHQLS[Phospho (STY)]GSDQLESTAHSR_	1.21496e-21	4.23361e-55	3.76315e-12	4721.3	7775.79	7432.22	0.229521	0.5	0.5
O60271	SPAG9	C-Jun-amino-terminal kinase-interacting protein 4	LHQLSGSDQLESTAHSR	(S185)	_LHQLSGS[Phospho (STY)]DQLESTAHSR_.3	_LHQLSGS[Phospho (STY)]DQLESTAHSR_	1.68023e-21	5.62971e-58	4.46491e-12	4523.27	7488.77	7264.75	0.768784	0.5	0.5
O60271	SPAG9	C-Jun-amino-terminal kinase-interacting protein 4	ERPISLGIFPLPAGDGLLTPDAQK	(T217)	_ERPISLGIFPLPAGDGLLT[Phospho (STY)]PDAQK_.3	_ERPISLGIFPLPAGDGLLT[Phospho (STY)]PDAQK_	4.06865e-18	6.58532e-09	7.20837e-06	2327.5	472.321	1437.81	0.5	0.866619	0.999719
O60271	SPAG9	C-Jun-amino-terminal kinase-interacting protein 4	SASQSSLDKLDQELK	(S732,S733)	_SASQS[Phospho (STY)]S[Phospho (STY)]LDKLDQELK_.2	_SASQS[Phospho (STY)]S[Phospho (STY)]LDKLDQELK_	Filtered	3.11121e-34	0.000382081	Filtered	481.454	1	Filtered	0.417227	0.460707
O60271	SPAG9	C-Jun-amino-terminal kinase-interacting protein 4	AVEQEDELSDVSQGGSK	(S272)	_AVEQEDELSDVSQGGS[Phospho (STY)]K_.2	_AVEQEDELSDVSQGGS[Phospho (STY)]K_	2.32075e-08	4.59963e-05	3.43207e-07	180.054	1	1	0.774395	0.775352	0.907983
O60292	SIPA1L3	Signal-induced proliferation-associated 1-like protein 3	TLSDESLCSGR	(T1542,C1549)	_T[Phospho (STY)]LSDESLC[Carbamidomethyl (C)]SGR_.2	_T[Phospho (STY)]LSDESLC[Carbamidomethyl (C)]SGR_	8.90676e-14	7.40895e-08	3.16089e-05	1348.51	677.397	1013.83	0.0677346	0.142999	0.171235
O60292	SIPA1L3	Signal-induced proliferation-associated 1-like protein 3	TLSDESLCSGR	(S1544,C1549)	_TLS[Phospho (STY)]DESLC[Carbamidomethyl (C)]SGR_.2	_TLS[Phospho (STY)]DESLC[Carbamidomethyl (C)]SGR_	2.00862e-08	6.39541e-08	6.1999e-05	1059.09	566.117	526.981	0.920753	0.776384	0.830461
O60293	ZFC3H1	Zinc finger C3H1 domain-containing protein	SFLESNYFTK	(S1046)	_S[Phospho (STY)]FLESNYFTK_.2	_S[Phospho (STY)]FLESNYFTK_	3.55214e-08	1.36744e-48	2.29431e-08	2523.02	2039.43	2534.41	0.998715	0.999973	0.817726
O60293	ZFC3H1	Zinc finger C3H1 domain-containing protein	KPISDNSFSSDEEQSTGPIK	(S1303,S1304)	_KPISDNSFS[Phospho (STY)]S[Phospho (STY)]DEEQSTGPIK_.3	_KPISDNSFS[Phospho (STY)]S[Phospho (STY)]DEEQSTGPIK_	3.90608e-21	1.38569e-32	1.04802e-05	1699.31	2551.1	1684.23	0.252706	0.991454	0.843279
O60293	ZFC3H1	Zinc finger C3H1 domain-containing protein	RISTSDILSEK	(S352)	_RIS[Phospho (STY)]TSDILSEK_.2	_RIS[Phospho (STY)]TSDILSEK_	4.37625e-13	3.01554e-22	1.79306e-11	755.981	342.377	1	0.974688	0.460245	0.783285
O60293	ZFC3H1	Zinc finger C3H1 domain-containing protein	RISTSDILSEK	(S354)	_RISTS[Phospho (STY)]DILSEK_.2	_RISTS[Phospho (STY)]DILSEK_	8.62304e-11	9.13809e-26	6.75147e-11	360.328	167.62	1.10083	0.00857373	0.219693	0.259345
O60303	KATNIP	Katanin-interacting protein	SSPGPDTLVVLEFNPASK	(S252)	_S[Phospho (STY)]SPGPDTLVVLEFNPASK_.2	_S[Phospho (STY)]SPGPDTLVVLEFNPASK_	3.63187e-13	1.21344e-18	4.17562e-09	2749.12	806.022	3604.75	0.314463	0.32066	0.402365
O60303	KATNIP	Katanin-interacting protein	SSPGPDTLVVLEFNPASK	(T258)	_SSPGPDT[Phospho (STY)]LVVLEFNPASK_.2	_SSPGPDT[Phospho (STY)]LVVLEFNPASK_	9.77427e-10	1.65535e-18	2.1236e-06	2308.86	805.407	3028.47	0.365706	0.341236	0.188567
O60303	KATNIP	Katanin-interacting protein	SSPGPDTLVVLEFNPASK	(S253)	_SS[Phospho (STY)]PGPDTLVVLEFNPASK_.2	_SS[Phospho (STY)]PGPDTLVVLEFNPASK_	1.75335e-08	1.19266e-12	1.03608e-07	1732.91	805.17	2128.26	0.315194	0.320392	0.403746
O60318	MCM3AP	Germinal-center associated nuclear protein	KPGDGEVSPSTEDAPFQHSPLGK	(S527)	_KPGDGEVS[Phospho (STY)]PSTEDAPFQHSPLGK_.3	_KPGDGEVS[Phospho (STY)]PSTEDAPFQHSPLGK_	2.36143e-24	5.74148e-44	1.17787e-06	2333.43	2286.09	1529.71	0.595333	0.932186	0.598013
O60318	MCM3AP	Germinal-center associated nuclear protein	KPGDGEVSPSTEDAPFQHSPLGK	(S527,S538)	_KPGDGEVS[Phospho (STY)]PSTEDAPFQHS[Phospho (STY)]PLGK_.3	_KPGDGEVS[Phospho (STY)]PSTEDAPFQHS[Phospho (STY)]PLGK_	1.21911e-22	4.93131e-37	1.56235e-11	1733.39	2264.47	1775.64	0.2181	0.603649	0.409163
O60318	MCM3AP	Germinal-center associated nuclear protein	KPGDGEVSPSTEDAPFQHSPLGK	(T530,S538)	_KPGDGEVSPST[Phospho (STY)]EDAPFQHS[Phospho (STY)]PLGK_.3	_KPGDGEVSPST[Phospho (STY)]EDAPFQHS[Phospho (STY)]PLGK_	2.15102e-15	2.09103e-33	4.85814e-08	1181.91	1672.46	1337.19	0.642208	0.159757	0.472109
O60341	KDM1A	Lysine-specific histone demethylase 1A	LPPPPPQAPPEEENESEPEEPSGVEGAAFQSR	(S166)	_LPPPPPQAPPEEENES[Phospho (STY)]EPEEPSGVEGAAFQSR_.4	_LPPPPPQAPPEEENES[Phospho (STY)]EPEEPSGVEGAAFQSR_	1.3727e-13	7.60652e-43	1.42169e-06	15072.5	23056.4	20578	0.941623	0.994618	0.999223
O60341	KDM1A	Lysine-specific histone demethylase 1A	LPPPPPQAPPEEENESEPEEPSGVEGAAFQSR	(S172)	_LPPPPPQAPPEEENESEPEEPS[Phospho (STY)]GVEGAAFQSR_.4	_LPPPPPQAPPEEENESEPEEPS[Phospho (STY)]GVEGAAFQSR_	3.52584e-14	9.93137e-49	1.60554e-07	16840.5	19033.9	18491.6	0.0064194	0.000975979	0.000539008
O60341	KDM1A	Lysine-specific histone demethylase 1A	LPPPPPQAPPEEENESEPEEPSGVEGAAFQSR	(S181)	_LPPPPPQAPPEEENESEPEEPSGVEGAAFQS[Phospho (STY)]R_.4	_LPPPPPQAPPEEENESEPEEPSGVEGAAFQS[Phospho (STY)]R_	7.81662e-07	2.49412e-25	6.08796e-05	1484.92	3870.83	2580.71	0.0040351	0.00173574	0.0108216
O60341	KDM1A	Lysine-specific histone demethylase 1A	EMDESLANLSEDEYYSEEER	(M123,S131,S137)	_EM[Oxidation (M)]DESLANLS[Phospho (STY)]EDEYYS[Phospho (STY)]EEER_.3	_EM[Oxidation (M)]DESLANLS[Phospho (STY)]EDEYYS[Phospho (STY)]EEER_	2.47583e-14	3.78177e-16	3.27384e-12	22839.5	20800.7	23992.3	2.1253e-06	3.53574e-05	4.80036e-08
O60341	KDM1A	Lysine-specific histone demethylase 1A	KLPPPPPQAPPEEENESEPEEPSGVEGAAFQSR	(S172)	_KLPPPPPQAPPEEENESEPEEPS[Phospho (STY)]GVEGAAFQSR_.4	_KLPPPPPQAPPEEENESEPEEPS[Phospho (STY)]GVEGAAFQSR_	3.86082e-15	5.27075e-14	1.07609e-05	8279.41	15464.2	12943.7	0.01088	0.00214099	0.00140486
O60341	KDM1A	Lysine-specific histone demethylase 1A	KLPPPPPQAPPEEENESEPEEPSGVEGAAFQSR	(S166)	_KLPPPPPQAPPEEENES[Phospho (STY)]EPEEPSGVEGAAFQSR_.4	_KLPPPPPQAPPEEENES[Phospho (STY)]EPEEPSGVEGAAFQSR_	2.20326e-12	1.4969e-20	6.19526e-06	5892.58	6180.02	9484.33	0.992492	0.999351	0.994936
O60341	KDM1A	Lysine-specific histone demethylase 1A	QATPGVPAQQSPSM	(S849,M852)	_QATPGVPAQQS[Phospho (STY)]PSM[Oxidation (M)]_.2	_QATPGVPAQQS[Phospho (STY)]PSM[Oxidation (M)]_	5.23628e-19	1.05549e-38	9.06348e-10	5681.6	4530.52	3694.89	0.914866	0.883068	0.910862
O60341	KDM1A	Lysine-specific histone demethylase 1A	QATPGVPAQQSPSM	(S851,M852)	_QATPGVPAQQSPS[Phospho (STY)]M[Oxidation (M)]_.2	_QATPGVPAQQSPS[Phospho (STY)]M[Oxidation (M)]_	4.28461e-11	8.2822e-39	1.02548e-05	3943.12	2907.41	2649.69	0.0890729	0.0967374	0.0910921
O60343	TBC1D4	TBC1 domain family member 4	LGSVDSFER	(S588)	_LGS[Phospho (STY)]VDSFER_.2	_LGS[Phospho (STY)]VDSFER_	1.66202e-14	9.7241e-16	1.25542e-08	3633.14	2858.53	2991.37	0.985433	0.999999	0.998264
O60437	PPL	Periplakin	SIVVIHPDTGR	(S1657)	_S[Phospho (STY)]IVVIHPDTGR_.2	_S[Phospho (STY)]IVVIHPDTGR_	6.40835e-10	6.5252e-27	6.74112e-09	3087.46	3479.9	3319.1	0.999744	0.999865	0.999959
O60437	PPL	Periplakin	GKYSPTVQTR	(S14)	_GKYS[Phospho (STY)]PTVQTR_.2	_GKYS[Phospho (STY)]PTVQTR_	4.67768e-06	5.25854e-42	Filtered	1371.65	1191.69	Filtered	0.92149	0.985339	Filtered
O60487	MPZL2	Myelin protein zero-like protein 2	KVSVYLEDTD	(S208)	_KVS[Phospho (STY)]VYLEDTD_.2	_KVS[Phospho (STY)]VYLEDTD_	4.31001e-18	1.01254e-47	8.4541e-10	4329.38	4884.83	4223.53	0.999802	1	0.998321
O60487	MPZL2	Myelin protein zero-like protein 2	KVSVYLEDTD	(Y210)	_KVSVY[Phospho (STY)]LEDTD_.2	_KVSVY[Phospho (STY)]LEDTD_	2.56187e-12	4.40452e-34	2.25283e-08	4327.64	4882.47	4221.1	7.7887e-06	2.81385e-09	1.38847e-05
O60499	STX10	Syntaxin-10	SPSDLLDASAVSATSR	(S132)	_S[Phospho (STY)]PSDLLDASAVSATSR_.2	_S[Phospho (STY)]PSDLLDASAVSATSR_	7.16082e-12	3.85097e-22	1.59435e-05	2683.16	2395.04	2550.99	0.107253	0.0946898	0.223497
O60524	NEMF	Nuclear export mediator factor NEMF	NPYLLSEEEDDDVDGDVNVEK	(S417)	_NPYLLS[Phospho (STY)]EEEDDDVDGDVNVEK_.3	_NPYLLS[Phospho (STY)]EEEDDDVDGDVNVEK_	5.04662e-20	1.0586e-37	5.01694e-14	2675.03	3360.71	3165.37	0.575605	0.810185	0.552848
O60524	NEMF	Nuclear export mediator factor NEMF	NPYLLSEEEDDDVDGDVNVEK	(Y414)	_NPY[Phospho (STY)]LLSEEEDDDVDGDVNVEK_.3	_NPY[Phospho (STY)]LLSEEEDDDVDGDVNVEK_	5.21804e-21	6.176e-35	2.01142e-09	2191.59	3078.94	2792.09	0.493446	0.270128	0.441716
O60566	BUB1B	Mitotic checkpoint serine/threonine-protein kinase BUB1 beta	KLSPIIEDSR	(S670)	_KLS[Phospho (STY)]PIIEDSR_.2	_KLS[Phospho (STY)]PIIEDSR_	3.87211e-09	4.92298e-21	9.96818e-06	3525.64	3857.81	3207.41	0.999987	0.999957	0.999999
O60583	CCNT2	Cyclin-T2	SPVGLSSDGISSSSSSSR	(S601)	_S[Phospho (STY)]PVGLSSDGISSSSSSSR_.2	_S[Phospho (STY)]PVGLSSDGISSSSSSSR_	1.96148e-11	8.90683e-41	1.62109e-06	6974	6140.83	7123.49	0.999281	0.996275	0.998662
O60583	CCNT2	Cyclin-T2	SPVGLSSDGISSSSSSSR	(S606)	_SPVGLS[Phospho (STY)]SDGISSSSSSSR_.2	_SPVGLS[Phospho (STY)]SDGISSSSSSSR_	2.21699e-20	5.24676e-51	6.38353e-14	3897.46	3684.44	3751.17	0.000960533	0.00343286	0.00199198
O60583	CCNT2	Cyclin-T2	SPVGLSSDGISSSSSSSR	(S607)	_SPVGLSS[Phospho (STY)]DGISSSSSSSR_.2	_SPVGLSS[Phospho (STY)]DGISSSSSSSR_	2.44053e-16	1.59544e-42	7.34252e-12	3129.08	3222.87	3141.84	4.11441e-05	0.000432618	0.000110706
O60583	CCNT2	Cyclin-T2	QGQSQAASSSSVTSPIK	(S480)	_QGQSQAASSSSVTS[Phospho (STY)]PIK_.2	_QGQSQAASSSSVTS[Phospho (STY)]PIK_	1.54326e-06	1.81901e-33	6.48403e-06	134.729	546.348	739.832	0.142857	0.165283	0.159933
O60610	DIAPH1	Protein diaphanous homolog 1	GRSPDELPSAGGDGGK	(S22)	_GRS[Phospho (STY)]PDELPSAGGDGGK_.3	_GRS[Phospho (STY)]PDELPSAGGDGGK_	4.02693e-10	1.73337e-42	1.06773e-07	6464.9	5863.13	4817.41	0.997619	0.987068	0.999163
O60610	DIAPH1	Protein diaphanous homolog 1	GRSPDELPSAGGDGGK	(S22)	_GRS[Phospho (STY)]PDELPSAGGDGGK_.2	_GRS[Phospho (STY)]PDELPSAGGDGGK_	3.20684e-07	6.54674e-23	1.56133e-06	426.301	575.605	1187.66	0.50182	0.5	0.894642
O60658	PDE8A	High affinity cAMP-specific and IBMX-insensitive 3',5'-cyclic phosphodiesterase 8A	RLSGNEYVLSTK	(S457)	_RLS[Phospho (STY)]GNEYVLSTK_.2	_RLS[Phospho (STY)]GNEYVLSTK_	5.43145e-11	1.6172e-40	3.98092e-11	693.149	906.137	1041.81	0.997544	0.961455	0.999475
O60664	PLIN3	Perilipin-3	SADGAEADGSTQVTVEEPVQQPSVVDR	(S2)	_[Acetyl (Protein N-term)]S[Phospho (STY)]ADGAEADGSTQVTVEEPVQQPSVVDR_.3	_[Acetyl (Protein N-term)]S[Phospho (STY)]ADGAEADGSTQVTVEEPVQQPSVVDR_	4.62281e-16	1.18311e-37	Filtered	2752.12	1795.95	Filtered	0.149346	0.949125	Filtered
O60716	CTNND1	Catenin delta-1	SQSSHSYDDSTLPLIDR	(S862,S864)	_SQSS[Phospho (STY)]HS[Phospho (STY)]YDDSTLPLIDR_.3	_SQSS[Phospho (STY)]HS[Phospho (STY)]YDDSTLPLIDR_	1.09956e-26	4.37254e-52	1.81862e-18	33782.2	32537.9	35289.1	0.690762	0.423365	0.78067
O60716	CTNND1	Catenin delta-1	SQSSHSYDDSTLPLIDR	(S864,Y865)	_SQSSHS[Phospho (STY)]Y[Phospho (STY)]DDSTLPLIDR_.3	_SQSSHS[Phospho (STY)]Y[Phospho (STY)]DDSTLPLIDR_	1.35196e-26	9.63945e-52	1.78093e-18	33469.9	31771.4	35056.6	0.00288559	0.422122	0.00457223
O60716	CTNND1	Catenin delta-1	SQSSHSYDDSTLPLIDR	(T869)	_SQSSHSYDDST[Phospho (STY)]LPLIDR_.3	_SQSSHSYDDST[Phospho (STY)]LPLIDR_	3.08867e-19	1.00882e-46	9.51373e-06	18451.4	23228.7	19859.8	2.33559e-08	3.85649e-14	1.92962e-10
O60716	CTNND1	Catenin delta-1	SQSSHSYDDSTLPLIDR	(S864)	_SQSSHS[Phospho (STY)]YDDSTLPLIDR_.3	_SQSSHS[Phospho (STY)]YDDSTLPLIDR_	2.70211e-19	1.68629e-45	1.00259e-07	17459.3	22401.5	18993.9	0.100032	0.4536	0.586888
O60716	CTNND1	Catenin delta-1	GSLASLDSLRK	(S349,S352)	_GSLAS[Phospho (STY)]LDS[Phospho (STY)]LRK_.2	_GSLAS[Phospho (STY)]LDS[Phospho (STY)]LRK_	5.17837e-19	5.19951e-48	1.36736e-06	64340.8	72388.8	70836.8	1	1	1
O60716	CTNND1	Catenin delta-1	GSLASLDSLRK	(S346,S349)	_GS[Phospho (STY)]LAS[Phospho (STY)]LDSLRK_.2	_GS[Phospho (STY)]LAS[Phospho (STY)]LDSLRK_	2.26747e-15	1.68448e-36	3.68177e-09	8526.02	8199.3	8291.26	0.99849	0.999987	0.999749
O60716	CTNND1	Catenin delta-1	GSLASLDSLRK	(S349)	_GSLAS[Phospho (STY)]LDSLRK_.2	_GSLAS[Phospho (STY)]LDSLRK_	4.96731e-18	2.99218e-56	3.46932e-06	2562.1	3236.86	3491.73	0.999986	1	0.999999
O60716	CTNND1	Catenin delta-1	GSLASLDSLRK	(S352)	_GSLASLDS[Phospho (STY)]LRK_.2	_GSLASLDS[Phospho (STY)]LRK_	7.09607e-07	5.02073e-21	1.06623e-05	182.2	132.85	281.091	0.943128	0.853626	0.958032
O60716	CTNND1	Catenin delta-1	HYEDGYPGGSDNYGSLSR	(Y228)	_HYEDGYPGGSDNY[Phospho (STY)]GSLSR_.3	_HYEDGYPGGSDNY[Phospho (STY)]GSLSR_	3.73797e-13	3.77313e-43	5.90503e-07	15256.7	15449.8	13994.8	1.01544e-10	1.49085e-15	1.13341e-13
O60716	CTNND1	Catenin delta-1	HYEDGYPGGSDNYGSLSR	(S230)	_HYEDGYPGGSDNYGS[Phospho (STY)]LSR_.3	_HYEDGYPGGSDNYGS[Phospho (STY)]LSR_	2.86518e-21	2.82689e-48	1.07625e-12	15765.9	15061.7	13587.5	0.997871	0.998204	0.997453
O60716	CTNND1	Catenin delta-1	HYEDGYPGGSDNYGSLSR	(S225)	_HYEDGYPGGS[Phospho (STY)]DNYGSLSR_.3	_HYEDGYPGGS[Phospho (STY)]DNYGSLSR_	5.61348e-13	1.49631e-10	7.50908e-06	13523.5	15459.4	14148.4	1.23959e-10	3.36423e-16	4.27757e-14
O60716	CTNND1	Catenin delta-1	HYEDGYPGGSDNYGSLSR	(S232)	_HYEDGYPGGSDNYGSLS[Phospho (STY)]R_.3	_HYEDGYPGGSDNYGSLS[Phospho (STY)]R_	7.36866e-20	3.50766e-50	7.22579e-10	15184.2	14661.5	13230.1	0.00211223	0.00178025	0.00255049
O60716	CTNND1	Catenin delta-1	SGDLGDMEPLK	(S920,M926)	_S[Phospho (STY)]GDLGDM[Oxidation (M)]EPLK_.2	_S[Phospho (STY)]GDLGDM[Oxidation (M)]EPLK_	1.62169e-15	2.78428e-50	6.38399e-08	36137.4	34435.7	40112.8	1	1	1
O60716	CTNND1	Catenin delta-1	SMGYDDLDYGMMSDYGTAR	(S288,M289,M298,M299)	_S[Phospho (STY)]M[Oxidation (M)]GYDDLDYGM[Oxidation (M)]M[Oxidation (M)]SDYGTAR_.3	_S[Phospho (STY)]M[Oxidation (M)]GYDDLDYGM[Oxidation (M)]M[Oxidation (M)]SDYGTAR_	2.38841e-22	5.2496e-27	1.78701e-16	18741.5	12087.7	12502.1	0.0111884	0.99328	0.00354066
O60716	CTNND1	Catenin delta-1	SMGYDDLDYGMMSDYGTAR	(M289,Y296,M298,M299)	_SM[Oxidation (M)]GYDDLDY[Phospho (STY)]GM[Oxidation (M)]M[Oxidation (M)]SDYGTAR_.3	_SM[Oxidation (M)]GYDDLDY[Phospho (STY)]GM[Oxidation (M)]M[Oxidation (M)]SDYGTAR_	2.81288e-16	1.45977e-23	3.68854e-09	15641.4	10795.1	10449	0.000105135	0.000658451	0.00478177
O60716	CTNND1	Catenin delta-1	SMGYDDLDYGMMSDYGTAR	(M289,M298,M299,S300)	_SM[Oxidation (M)]GYDDLDYGM[Oxidation (M)]M[Oxidation (M)]S[Phospho (STY)]DYGTAR_.3	_SM[Oxidation (M)]GYDDLDYGM[Oxidation (M)]M[Oxidation (M)]S[Phospho (STY)]DYGTAR_	8.29519e-20	4.0783e-29	5.1142e-16	11563.3	7851.65	7600.78	1.76891e-11	1.75286e-13	4.04359e-09
O60716	CTNND1	Catenin delta-1	VGGSSVDLHR	(S268)	_VGGS[Phospho (STY)]SVDLHR_.2	_VGGS[Phospho (STY)]SVDLHR_	4.85646e-11	2.62478e-59	1.6313e-11	14144.6	14476	13440.8	1	1	1
O60716	CTNND1	Catenin delta-1	VGGSSVDLHR	(S269)	_VGGSS[Phospho (STY)]VDLHR_.2	_VGGSS[Phospho (STY)]VDLHR_	5.35475e-11	2.62478e-59	8.49352e-13	11887.3	12182.8	11198.3	9.13066e-10	8.59075e-14	3.17664e-10
O60716	CTNND1	Catenin delta-1	GSLASLDSLR	(S346,S349)	_GS[Phospho (STY)]LAS[Phospho (STY)]LDSLR_.2	_GS[Phospho (STY)]LAS[Phospho (STY)]LDSLR_	4.03846e-16	4.4663e-42	6.02933e-15	17924.3	18233.5	18493.6	0.999994	0.999999	0.99997
O60716	CTNND1	Catenin delta-1	GSLASLDSLR	(S346)	_GS[Phospho (STY)]LASLDSLR_.2	_GS[Phospho (STY)]LASLDSLR_	2.9733e-17	1.60436e-47	1.90268e-06	5828.64	6595.22	4437.44	0.86565	0.996888	0.333333
O60716	CTNND1	Catenin delta-1	APSRQDVYGPQPQVR	(S252)	_APS[Phospho (STY)]RQDVYGPQPQVR_.3	_APS[Phospho (STY)]RQDVYGPQPQVR_	3.26795e-15	2.46664e-57	1.36047e-07	7040.44	8571.04	6785.2	0.852583	0.996715	0.996253
O60716	CTNND1	Catenin delta-1	APSRQDVYGPQPQVR	(Y257)	_APSRQDVY[Phospho (STY)]GPQPQVR_.3	_APSRQDVY[Phospho (STY)]GPQPQVR_	2.84605e-15	2.77501e-41	8.39005e-07	6619.17	7862.14	5997.88	0.16732	0.00810884	0.00235253
O60716	CTNND1	Catenin delta-1	SLDNNYSTPNER	(S899)	_S[Phospho (STY)]LDNNYSTPNER_.2	_S[Phospho (STY)]LDNNYSTPNER_	6.43127e-17	4.97391e-54	2.7755e-07	5309.04	5102.83	4658.31	0.99984	0.998898	0.995732
O60716	CTNND1	Catenin delta-1	SLDNNYSTPNER	(T906)	_SLDNNYST[Phospho (STY)]PNER_.2	_SLDNNYST[Phospho (STY)]PNER_	3.69835e-05	3.78205e-47	3.10078e-10	1.16169	196.246	248.055	0.189501	0.474542	0.710563
O60716	CTNND1	Catenin delta-1	SDFQVNLNNASR	(S857)	_SDFQVNLNNAS[Phospho (STY)]R_.2	_SDFQVNLNNAS[Phospho (STY)]R_	1.07785e-14	5.40452e-31	4.66783e-14	2333.13	2599.34	2954.56	1	0.999956	0.999996
O60716	CTNND1	Catenin delta-1	SDFQVNLNNASR	(S847)	_S[Phospho (STY)]DFQVNLNNASR_.2	_S[Phospho (STY)]DFQVNLNNASR_	6.77076e-10	6.192e-14	3.94754e-06	1811.99	1185.56	1848.23	0.99916	0.991953	0.999725
O60716	CTNND1	Catenin delta-1	TLDRSGDLGDMEPLK	(T916,M926)	_T[Phospho (STY)]LDRSGDLGDM[Oxidation (M)]EPLK_.3	_T[Phospho (STY)]LDRSGDLGDM[Oxidation (M)]EPLK_	2.34322e-23	1.50767e-49	9.61982e-09	1948.64	2451.36	2228.91	0.0224867	0.42507	0.422914
O60716	CTNND1	Catenin delta-1	TLDRSGDLGDMEPLK	(S920,M926)	_TLDRS[Phospho (STY)]GDLGDM[Oxidation (M)]EPLK_.3	_TLDRS[Phospho (STY)]GDLGDM[Oxidation (M)]EPLK_	5.46856e-18	1.53881e-50	2.8573e-09	1353.93	1612.35	1410.72	0.976463	0.574669	0.569785
O60763	USO1	General vesicular transport factor p115	DLGHPVEEEDELESGDQEDEDDESEDPGK	(S942)	_DLGHPVEEEDELES[Phospho (STY)]GDQEDEDDESEDPGK_.4	_DLGHPVEEEDELES[Phospho (STY)]GDQEDEDDESEDPGK_	2.08146e-17	6.77965e-31	1.09715e-10	6070.07	8560.62	11183	0.999253	0.999985	0.999983
O60763	USO1	General vesicular transport factor p115	DLGHPVEEEDELESGDQEDEDDESEDPGK	(S952)	_DLGHPVEEEDELESGDQEDEDDES[Phospho (STY)]EDPGK_.4	_DLGHPVEEEDELESGDQEDEDDES[Phospho (STY)]EDPGK_	6.98446e-13	1.08709e-31	6.876e-08	4643.44	6564.91	8168.25	0.000989456	2.16728e-05	2.63693e-05
O60784	TOM1	Target of Myb protein 1	LPNLSSPSAEGPPGPPSGPAPR	(S464)	_LPNLSSPS[Phospho (STY)]AEGPPGPPSGPAPR_.3	_LPNLSSPS[Phospho (STY)]AEGPPGPPSGPAPR_	2.03047e-20	2.41368e-46	9.60526e-06	27586.4	29078	34055.8	0.793432	0.208441	0.016005
O60784	TOM1	Target of Myb protein 1	LPNLSSPSAEGPPGPPSGPAPR	(S462)	_LPNLSS[Phospho (STY)]PSAEGPPGPPSGPAPR_.3	_LPNLSS[Phospho (STY)]PSAEGPPGPPSGPAPR_	4.14847e-22	1.66149e-47	1.07619e-05	25115.5	26602.2	31576.3	0.196522	0.605778	0.27766
O60784	TOM1	Target of Myb protein 1	LPNLSSPSAEGPPGPPSGPAPR	(S461)	_LPNLS[Phospho (STY)]SPSAEGPPGPPSGPAPR_.3	_LPNLS[Phospho (STY)]SPSAEGPPGPPSGPAPR_	7.77328e-21	1.10318e-47	9.80663e-06	25003.7	25974.7	30781.5	0.00698347	0.186019	0.706207
O60784	TOM1	Target of Myb protein 1	AADRLPNLSSPSAEGPPGPPSGPAPR	(S464)	_AADRLPNLSSPS[Phospho (STY)]AEGPPGPPSGPAPR_.3	_AADRLPNLSSPS[Phospho (STY)]AEGPPGPPSGPAPR_	1.64958e-11	1.37231e-36	3.2382e-08	4955.79	8290.32	11173.9	0.0459444	0.0017464	0.156421
O60784	TOM1	Target of Myb protein 1	AADRLPNLSSPSAEGPPGPPSGPAPR	(S462)	_AADRLPNLSS[Phospho (STY)]PSAEGPPGPPSGPAPR_.3	_AADRLPNLSS[Phospho (STY)]PSAEGPPGPPSGPAPR_	5.40993e-19	4.52249e-46	5.9003e-09	4636.41	6947.75	10408.1	0.545498	0.559498	0.475146
O60784	TOM1	Target of Myb protein 1	AADRLPNLSSPSAEGPPGPPSGPAPR	(S461)	_AADRLPNLS[Phospho (STY)]SPSAEGPPGPPSGPAPR_.3	_AADRLPNLS[Phospho (STY)]SPSAEGPPGPPSGPAPR_	1.72295e-19	1.82183e-46	1.18257e-08	4635.69	6947.87	10407.5	0.408555	0.439251	0.367158
O60784	TOM1	Target of Myb protein 1	GLEFPMTDLDMLSPIHTPQR	(M153,M158,S160)	_GLEFPM[Oxidation (M)]TDLDM[Oxidation (M)]LS[Phospho (STY)]PIHTPQR_.3	_GLEFPM[Oxidation (M)]TDLDM[Oxidation (M)]LS[Phospho (STY)]PIHTPQR_	1.26549e-25	2.24954e-53	8.78111e-06	18214.3	3909.97	8225.28	0.837778	0.877095	0.936419
O60825	PFKFB2	6-phosphofructo-2-kinase/fructose-2,6-bisphosphatase 2	NSFTPLSSSNTIR	(T468)	_NSFT[Phospho (STY)]PLSSSNTIR_.2	_NSFT[Phospho (STY)]PLSSSNTIR_	1.73226e-12	4.24455e-32	2.87623e-06	11034.8	9418.01	16647.8	0.0190696	5.43611e-07	0.00213802
O60825	PFKFB2	6-phosphofructo-2-kinase/fructose-2,6-bisphosphatase 2	NSFTPLSSSNTIR	(S466)	_NS[Phospho (STY)]FTPLSSSNTIR_.2	_NS[Phospho (STY)]FTPLSSSNTIR_	2.04328e-15	2.63628e-33	8.93842e-07	10520.6	9009.97	15352	0.98374	0.999999	0.998098
O60825	PFKFB2	6-phosphofructo-2-kinase/fructose-2,6-bisphosphatase 2	RNSFTPLSSSNTIR	(S466)	_RNS[Phospho (STY)]FTPLSSSNTIR_.3	_RNS[Phospho (STY)]FTPLSSSNTIR_	1.65855e-19	1.85958e-56	3.04438e-14	8160.56	11351.5	8862.64	0.990387	0.998225	0.975863
O60825	PFKFB2	6-phosphofructo-2-kinase/fructose-2,6-bisphosphatase 2	RNSFTPLSSSNTIR	(T468)	_RNSFT[Phospho (STY)]PLSSSNTIR_.3	_RNSFT[Phospho (STY)]PLSSSNTIR_	7.50481e-20	4.39827e-52	7.22438e-14	5308.39	7256.27	5445.89	0.00962649	0.00197701	0.0259518
O60825	PFKFB2	6-phosphofructo-2-kinase/fructose-2,6-bisphosphatase 2	RNSFTPLSSSNTIR	(S466)	_RNS[Phospho (STY)]FTPLSSSNTIR_.2	_RNS[Phospho (STY)]FTPLSSSNTIR_	5.49431e-05	1.47038e-12	3.27305e-07	1.57103	421.423	685.106	0.181942	0.803572	0.176776
O60825	PFKFB2	6-phosphofructo-2-kinase/fructose-2,6-bisphosphatase 2	RNSFTPLSSSNTIR	(T468)	_RNSFT[Phospho (STY)]PLSSSNTIR_.2	_RNSFT[Phospho (STY)]PLSSSNTIR_	6.64505e-06	2.39002e-07	1.57803e-09	1	268.006	514.265	0.159028	0.0373962	0.154047
O60832	DKC1	H/ACA ribonucleoprotein complex subunit DKC1	KRESESESDETPPAAPQLIK	(S451,S453)	_KRES[Phospho (STY)]ES[Phospho (STY)]ESDETPPAAPQLIK_.3	_KRES[Phospho (STY)]ES[Phospho (STY)]ESDETPPAAPQLIK_	1.21226e-14	2.95165e-33	1.89993e-06	288655	279174	272640	1	1	1
O60832	DKC1	H/ACA ribonucleoprotein complex subunit DKC1	KRESESESDETPPAAPQLIK	(S455,T458)	_KRESESES[Phospho (STY)]DET[Phospho (STY)]PPAAPQLIK_.3	_KRESESES[Phospho (STY)]DET[Phospho (STY)]PPAAPQLIK_	1.69479e-16	1.67212e-24	1.06074e-05	279202	270836	240294	6.35102e-27	8.99417e-27	9.88954e-25
O60832	DKC1	H/ACA ribonucleoprotein complex subunit DKC1	AGLESGAEPGDGDSDTTK	(T497)	_AGLESGAEPGDGDSDTT[Phospho (STY)]K_.2	_AGLESGAEPGDGDSDTT[Phospho (STY)]K_	1.62527e-21	4.19637e-47	6.74377e-10	58449.8	49694.3	57472.6	3.11681e-05	1.69728e-05	4.04796e-05
O60832	DKC1	H/ACA ribonucleoprotein complex subunit DKC1	AGLESGAEPGDGDSDTTK	(T496)	_AGLESGAEPGDGDSDT[Phospho (STY)]TK_.2	_AGLESGAEPGDGDSDT[Phospho (STY)]TK_	2.47751e-18	1.35805e-60	1.07203e-06	57125.3	48248.5	56146.7	0.00102429	0.000760134	0.000427934
O60832	DKC1	H/ACA ribonucleoprotein complex subunit DKC1	AGLESGAEPGDGDSDTTK	(S494)	_AGLESGAEPGDGDS[Phospho (STY)]DTTK_.2	_AGLESGAEPGDGDS[Phospho (STY)]DTTK_	1.27887e-18	1.82989e-61	1.20184e-06	55953.3	46784.7	54488.6	0.998946	0.999218	0.999531
O60832	DKC1	H/ACA ribonucleoprotein complex subunit DKC1	AGLESGAEPGDGDSDTTK	(S485)	_AGLES[Phospho (STY)]GAEPGDGDSDTTK_.2	_AGLES[Phospho (STY)]GAEPGDGDSDTTK_	4.33025e-12	2.65787e-13	1.07617e-05	2731.39	2050.03	3835.76	0.987127	0.802636	0.99249
O60832	DKC1	H/ACA ribonucleoprotein complex subunit DKC1	RESESESDETPPAAPQLIK	(S451,S453)	_RES[Phospho (STY)]ES[Phospho (STY)]ESDETPPAAPQLIK_.3	_RES[Phospho (STY)]ES[Phospho (STY)]ESDETPPAAPQLIK_	1.75342e-16	4.99374e-33	5.58262e-09	22897	24873.1	26035.7	0.381329	0.998522	0.98279
O60832	DKC1	H/ACA ribonucleoprotein complex subunit DKC1	RESESESDETPPAAPQLIK	(S451,S455)	_RES[Phospho (STY)]ESES[Phospho (STY)]DETPPAAPQLIK_.3	_RES[Phospho (STY)]ESES[Phospho (STY)]DETPPAAPQLIK_	1.71683e-22	3.80555e-26	2.48042e-09	16916.4	17903.6	18896.9	0.790962	0.00197702	0.0225174
O60832	DKC1	H/ACA ribonucleoprotein complex subunit DKC1	SLPEEDVAEIQHAEEFLIKPESK	(S21)	_S[Phospho (STY)]LPEEDVAEIQHAEEFLIKPESK_.3	_S[Phospho (STY)]LPEEDVAEIQHAEEFLIKPESK_	6.29051e-15	1.82126e-32	4.57253e-10	37819.7	20920.8	23514.5	1	1	1
O60832	DKC1	H/ACA ribonucleoprotein complex subunit DKC1	EVELVSE	(S513)	_EVELVS[Phospho (STY)]E_.1	_EVELVS[Phospho (STY)]E_	4.11485e-11	2.13957e-24	1.01449e-05	41716.4	10004.7	26918.9	1	1	1
O60832	DKC1	H/ACA ribonucleoprotein complex subunit DKC1	AGLESGAEPGDGDSDTTKK	(S494)	_AGLESGAEPGDGDS[Phospho (STY)]DTTKK_.3	_AGLESGAEPGDGDS[Phospho (STY)]DTTKK_	3.06627e-17	5.55863e-10	3.17746e-07	3141.69	3845.61	2885.98	0.401694	0.408517	0.438307
O60832	DKC1	H/ACA ribonucleoprotein complex subunit DKC1	AGLESGAEPGDGDSDTTKK	(T497)	_AGLESGAEPGDGDSDTT[Phospho (STY)]KK_.3	_AGLESGAEPGDGDSDTT[Phospho (STY)]KK_	5.93225e-16	2.16245e-27	7.12099e-06	3146.25	3668.51	2721.96	0.296094	0.311248	0.280876
O60832	DKC1	H/ACA ribonucleoprotein complex subunit DKC1	AGLESGAEPGDGDSDTTKK	(T496)	_AGLESGAEPGDGDSDT[Phospho (STY)]TKK_.3	_AGLESGAEPGDGDSDT[Phospho (STY)]TKK_	1.15593e-22	9.49701e-26	2.86183e-06	3146.29	3668.47	2721.84	0.301973	0.314333	0.284613
O60832	DKC1	H/ACA ribonucleoprotein complex subunit DKC1	AGLESGAEPGDGDSDTTKK	(S494)	_AGLESGAEPGDGDS[Phospho (STY)]DTTKK_.2	_AGLESGAEPGDGDS[Phospho (STY)]DTTKK_	3.16649e-21	2.15003e-51	1.12282e-06	1242.36	840.334	1054.57	0.836715	0.344649	0.379195
O60832	DKC1	H/ACA ribonucleoprotein complex subunit DKC1	AGLESGAEPGDGDSDTTKK	(T496)	_AGLESGAEPGDGDSDT[Phospho (STY)]TKK_.2	_AGLESGAEPGDGDSDT[Phospho (STY)]TKK_	1.43019e-21	2.09556e-48	1.24418e-08	540.457	371.071	333.707	0.0810961	0.313307	0.307438
O60832	DKC1	H/ACA ribonucleoprotein complex subunit DKC1	AGLESGAEPGDGDSDTTKK	(T497)	_AGLESGAEPGDGDSDTT[Phospho (STY)]KK_.2	_AGLESGAEPGDGDSDTT[Phospho (STY)]KK_	7.52847e-20	1.17979e-42	1.65725e-07	203.515	175.535	1	0.0797942	0.29989	0.302223
O60841	EIF5B	Eukaryotic translation initiation factor 5B	NKPGPNIESGNEDDDASFK	(S214)	_NKPGPNIES[Phospho (STY)]GNEDDDASFK_.3	_NKPGPNIES[Phospho (STY)]GNEDDDASFK_	5.12294e-16	3.01046e-22	3.94749e-06	310092	320862	349419	1	1	1
O60841	EIF5B	Eukaryotic translation initiation factor 5B	NKPGPNIESGNEDDDASFK	(S222)	_NKPGPNIESGNEDDDAS[Phospho (STY)]FK_.3	_NKPGPNIESGNEDDDAS[Phospho (STY)]FK_	1.26201e-17	1.8216e-36	2.42133e-07	87525.6	91447.3	97158.8	8.74681e-39	3.90962e-43	0
O60841	EIF5B	Eukaryotic translation initiation factor 5B	QSFDDNDSEELEDK	(S113)	_QSFDDNDS[Phospho (STY)]EELEDK_.2	_QSFDDNDS[Phospho (STY)]EELEDK_	8.02208e-21	2.10329e-61	1.88476e-10	86368.8	86467.3	95319.3	1	1	1
O60841	EIF5B	Eukaryotic translation initiation factor 5B	KQSFDDNDSEELEDK	(S107,S113)	_KQS[Phospho (STY)]FDDNDS[Phospho (STY)]EELEDK_.3	_KQS[Phospho (STY)]FDDNDS[Phospho (STY)]EELEDK_	9.54289e-24	6.13271e-53	2.29552e-12	13989.3	13618.7	13899.8	1	1	1
O60841	EIF5B	Eukaryotic translation initiation factor 5B	KQSFDDNDSEELEDK	(S107,S113)	_KQS[Phospho (STY)]FDDNDS[Phospho (STY)]EELEDK_.2	_KQS[Phospho (STY)]FDDNDS[Phospho (STY)]EELEDK_	1.73998e-19	1.01113e-47	2.08383e-08	10492.1	8999.89	12324.1	1	1	1
O60841	EIF5B	Eukaryotic translation initiation factor 5B	KQSFDDNDSEELEDK	(S107)	_KQS[Phospho (STY)]FDDNDSEELEDK_.3	_KQS[Phospho (STY)]FDDNDSEELEDK_	1.94624e-22	4.42449e-46	1.17661e-08	7075.64	7721.95	8204.56	0.999999	1	1
O60841	EIF5B	Eukaryotic translation initiation factor 5B	KQSFDDNDSEELEDK	(S113)	_KQSFDDNDS[Phospho (STY)]EELEDK_.3	_KQSFDDNDS[Phospho (STY)]EELEDK_	2.55323e-20	1.72465e-27	9.49105e-09	5985.06	8829.03	6621.13	0.999992	1	1
O60841	EIF5B	Eukaryotic translation initiation factor 5B	KQSFDDNDSEELEDK	(S113)	_KQSFDDNDS[Phospho (STY)]EELEDK_.2	_KQSFDDNDS[Phospho (STY)]EELEDK_	6.78653e-21	1.83373e-47	1.59462e-09	1765.59	1731.83	1781.59	0.999972	1	0.999999
O60841	EIF5B	Eukaryotic translation initiation factor 5B	KQSFDDNDSEELEDK	(S107)	_KQS[Phospho (STY)]FDDNDSEELEDK_.2	_KQS[Phospho (STY)]FDDNDSEELEDK_	6.25735e-08	1.27151e-19	8.52544e-06	1494.95	1383.26	1510.6	0.999709	0.999967	0.998092
O60841	EIF5B	Eukaryotic translation initiation factor 5B	PGPNIESGNEDDDASFK	(S214)	_PGPNIES[Phospho (STY)]GNEDDDASFK_.2	_PGPNIES[Phospho (STY)]GNEDDDASFK_	2.16752e-14	1.17741e-35	3.13658e-06	17568.1	20307.4	21795.9	1	1	1
O60841	EIF5B	Eukaryotic translation initiation factor 5B	PGPNIESGNEDDDASFK	(S222)	_PGPNIESGNEDDDAS[Phospho (STY)]FK_.2	_PGPNIESGNEDDDAS[Phospho (STY)]FK_	3.30912e-06	6.56749e-46	1.0728e-05	7076.22	8253.07	8446	6.15935e-11	4.03953e-10	3.18742e-08
O60841	EIF5B	Eukaryotic translation initiation factor 5B	PGPNIESGNEDDDASFK	(S214)	_PGPNIES[Phospho (STY)]GNEDDDASFK_.3	_PGPNIES[Phospho (STY)]GNEDDDASFK_	6.5451e-05	4.804e-23	1.07785e-05	636.047	1098.26	846.183	0.822839	0.971691	0.99327
O60841	EIF5B	Eukaryotic translation initiation factor 5B	VEMYSGSDDDDDFNK	(M133,S135,S137)	_VEM[Oxidation (M)]YS[Phospho (STY)]GS[Phospho (STY)]DDDDDFNK_.2	_VEM[Oxidation (M)]YS[Phospho (STY)]GS[Phospho (STY)]DDDDDFNK_	1.75444e-13	3.07e-29	1.37893e-11	17763.4	18103.7	20244.8	0.0505116	0.0585423	0.00738524
O60841	EIF5B	Eukaryotic translation initiation factor 5B	IEPIPGESPK	(S1168)	_IEPIPGES[Phospho (STY)]PK_.2	_IEPIPGES[Phospho (STY)]PK_	2.32406e-05	1.185e-19	2.54564e-06	1485.42	1219.82	2398.12	1	1	1
O60885	BRD4	Bromodomain-containing protein 4	MPDEPEEPVVAVSSPAVPPPTK	(M457,S470)	_M[Oxidation (M)]PDEPEEPVVAVSS[Phospho (STY)]PAVPPPTK_.3	_M[Oxidation (M)]PDEPEEPVVAVSS[Phospho (STY)]PAVPPPTK_	4.05821e-06	9.90537e-13	1.06623e-05	2229.87	8197.48	6686.79	0.404938	0.440537	0.408959
O60890	OPHN1	Oligophrenin-1	SPSRPILDGK	(S652)	_S[Phospho (STY)]PSRPILDGK_.2	_S[Phospho (STY)]PSRPILDGK_	2.72844e-14	6.75051e-38	1.02432e-05	1891.78	1763.74	2297.56	0.5	0.64399	0.5
O60934	NBN	Nibrin	IPNYQLSPTK	(S432)	_IPNYQLS[Phospho (STY)]PTK_.2	_IPNYQLS[Phospho (STY)]PTK_	1.07849e-08	1.83632e-39	2.14335e-06	1264.79	1896.64	2048.78	0.808174	0.841251	0.0577702
O60934	NBN	Nibrin	IPNYQLSPTK	(T434)	_IPNYQLSPT[Phospho (STY)]K_.2	_IPNYQLSPT[Phospho (STY)]K_	1.9308e-06	7.74626e-40	5.20405e-10	1	141.647	128.875	0.503578	0.176797	0.93353
O75044	SRGAP2	SLIT-ROBO Rho GTPase-activating protein 2	TSPVVAPTSEPSSPLHTQLLK	(S990,S994)	_TSPVVAPTS[Phospho (STY)]EPSS[Phospho (STY)]PLHTQLLK_.3	_TSPVVAPTS[Phospho (STY)]EPSS[Phospho (STY)]PLHTQLLK_	3.31263e-18	1.45352e-43	5.64053e-06	1302.96	964.243	594.966	0.300642	0.280202	0.393622
O75122	CLASP2	CLIP-associating protein 2	VLNTGSDVEEAVADALK	(T594)	_VLNT[Phospho (STY)]GSDVEEAVADALK_.2	_VLNT[Phospho (STY)]GSDVEEAVADALK_	1.66761e-12	4.05099e-39	4.94243e-13	5747.21	7287.52	4755.24	0.0254165	0.00217665	0.0253156
O75122	CLASP2	CLIP-associating protein 2	VLNTGSDVEEAVADALK	(S596)	_VLNTGS[Phospho (STY)]DVEEAVADALK_.2	_VLNTGS[Phospho (STY)]DVEEAVADALK_	1.5539e-16	2.21301e-50	2.07208e-14	4770.3	5704.54	3650.94	0.976739	0.997405	0.975365
O75122	CLASP2	CLIP-associating protein 2	VLNTGSDVEEAVADALK	(S596)	_VLNTGS[Phospho (STY)]DVEEAVADALK_.3	_VLNTGS[Phospho (STY)]DVEEAVADALK_	3.0055e-09	3.12533e-51	1.07611e-05	852.551	1606.81	2066.84	0.5	0.5	0.5
O75122	CLASP2	CLIP-associating protein 2	VLNTGSDVEEAVADALK	(T594)	_VLNT[Phospho (STY)]GSDVEEAVADALK_.3	_VLNT[Phospho (STY)]GSDVEEAVADALK_	7.61218e-14	5.24614e-45	1.17807e-06	852.545	1519.81	1669.27	0.5	0.5	0.5
O75122	CLASP2	CLIP-associating protein 2	SRSDIDVNAAAGAK	(S370)	_SRS[Phospho (STY)]DIDVNAAAGAK_.2	_SRS[Phospho (STY)]DIDVNAAAGAK_	2.5773e-14	2.28175e-61	4.41574e-08	2284.66	2866.12	3157.33	0.993435	0.992628	0.999995
O75122	CLASP2	CLIP-associating protein 2	SRSDIDVNAAAGAK	(S368)	_S[Phospho (STY)]RSDIDVNAAAGAK_.2	_S[Phospho (STY)]RSDIDVNAAAGAK_	3.5497e-23	2.00006e-54	8.61146e-10	2533.27	2508.43	3041.21	0.00617899	0.0116059	5.47919e-06
O75122	CLASP2	CLIP-associating protein 2	SFDDEESVDGNRPSSAASAFK	(S8)	_S[Phospho (STY)]FDDEESVDGNRPSSAASAFK_.3	_S[Phospho (STY)]FDDEESVDGNRPSSAASAFK_	2.27264e-08	2.714e-37	1.75101e-06	2895.91	2523.64	3140.57	0.979233	0.999934	0.998927
O75122	CLASP2	CLIP-associating protein 2	SFDDEESVDGNRPSSAASAFK	(S14)	_SFDDEES[Phospho (STY)]VDGNRPSSAASAFK_.3	_SFDDEES[Phospho (STY)]VDGNRPSSAASAFK_	1.38848e-15	6.60879e-37	4.43338e-10	1	1	1	0.00764069	0.00011075	0.000392972
O75122	CLASP2	CLIP-associating protein 2	SSSSSQESLNRPFSSK	(S323)	_S[Phospho (STY)]SSSSQESLNRPFSSK_.3	_S[Phospho (STY)]SSSSQESLNRPFSSK_	2.37527e-09	1.05621e-15	1.05846e-05	1376.93	1952.1	1429.08	0.0345352	0.018886	0.0704184
O75122	CLASP2	CLIP-associating protein 2	SSSSSQESLNRPFSSK	(S327)	_SSSSS[Phospho (STY)]QESLNRPFSSK_.3	_SSSSS[Phospho (STY)]QESLNRPFSSK_	4.70689e-07	3.49242e-23	1.07268e-05	930.688	1071.23	824.951	0.210686	0.458669	0.558677
O75122	CLASP2	CLIP-associating protein 2	SSSSSQESLNRPFSSK	(S327)	_SSSSS[Phospho (STY)]QESLNRPFSSK_.2	_SSSSS[Phospho (STY)]QESLNRPFSSK_	2.00432e-05	1.71657e-47	1.07622e-05	1	1	1	0.097855	0.156555	0.125
O75151	PHF2	Lysine-specific demethylase PHF2	ESASPTIPNLDLLEAHTK	(S539)	_ESAS[Phospho (STY)]PTIPNLDLLEAHTK_.3	_ESAS[Phospho (STY)]PTIPNLDLLEAHTK_	3.04905e-09	9.26639e-49	3.3904e-14	2790.89	3626.53	3538.18	0.369408	0.399252	0.381075
O75151	PHF2	Lysine-specific demethylase PHF2	ESASPTIPNLDLLEAHTK	(S537)	_ES[Phospho (STY)]ASPTIPNLDLLEAHTK_.3	_ES[Phospho (STY)]ASPTIPNLDLLEAHTK_	2.47008e-08	8.97331e-49	8.15013e-12	2790.8	3786.91	3312.01	0.139877	0.0441156	0.462195
O75151	PHF2	Lysine-specific demethylase PHF2	DSDYVYPSLESDEDNPIFK	(S882)	_DSDYVYPSLES[Phospho (STY)]DEDNPIFK_.3	_DSDYVYPSLES[Phospho (STY)]DEDNPIFK_	1.67967e-14	4.35123e-30	0.000267202	6127.8	6450.77	6463.92	0.0257459	0.0818952	0.0205846
O75151	PHF2	Lysine-specific demethylase PHF2	PVRDEYEYVSDDGELK	(S681)	_PVRDEYEYVS[Phospho (STY)]DDGELK_.3	_PVRDEYEYVS[Phospho (STY)]DDGELK_	1.27069e-22	8.47488e-29	8.5015e-09	3953.26	2843.74	2974.09	0.99922	0.947991	0.748036
O75151	PHF2	Lysine-specific demethylase PHF2	AVRPEVNTVASSDEVCDGDR	(S458,C463)	_AVRPEVNTVAS[Phospho (STY)]SDEVC[Carbamidomethyl (C)]DGDR_.3	_AVRPEVNTVAS[Phospho (STY)]SDEVC[Carbamidomethyl (C)]DGDR_	7.50832e-07	5.04897e-33	8.53384e-06	571.12	1120.75	133.232	0.333333	0.333333	0.333333
O75151	PHF2	Lysine-specific demethylase PHF2	AVRPEVNTVASSDEVCDGDR	(S459,C463)	_AVRPEVNTVASS[Phospho (STY)]DEVC[Carbamidomethyl (C)]DGDR_.3	_AVRPEVNTVASS[Phospho (STY)]DEVC[Carbamidomethyl (C)]DGDR_	8.76315e-06	2.48207e-30	1.02821e-05	570.852	1120.59	133.065	0.333333	0.333333	0.333333
O75151	PHF2	Lysine-specific demethylase PHF2	DEYEYVSDDGELK	(S681)	_DEYEYVS[Phospho (STY)]DDGELK_.2	_DEYEYVS[Phospho (STY)]DDGELK_	5.40418e-18	1.52422e-36	2.7928e-05	1308.37	937.054	576.897	0.900013	0.919623	0.82244
O75151	PHF2	Lysine-specific demethylase PHF2	KGSDDAPYSPTAR	(S899)	_KGS[Phospho (STY)]DDAPYSPTAR_.2	_KGS[Phospho (STY)]DDAPYSPTAR_	1.3394e-09	2.36143e-41	9.93402e-10	925.468	896.919	809.119	0.719847	0.714514	0.960115
O75152	ZC3H11A	Zinc finger CCCH domain-containing protein 11A	RLSSASTGKPPLSVEDDFEK	(S758,S761)	_RLS[Phospho (STY)]SAS[Phospho (STY)]TGKPPLSVEDDFEK_.3	_RLS[Phospho (STY)]SAS[Phospho (STY)]TGKPPLSVEDDFEK_	4.66665e-15	3.13064e-48	3.1198e-07	58854.6	70435.6	57909.8	0.219267	0.639724	0.73708
O75152	ZC3H11A	Zinc finger CCCH domain-containing protein 11A	RLSSASTGKPPLSVEDDFEK	(S759)	_RLSS[Phospho (STY)]ASTGKPPLSVEDDFEK_.3	_RLSS[Phospho (STY)]ASTGKPPLSVEDDFEK_	1.04928e-10	2.85506e-26	6.2339e-12	10254.2	10929.3	13048.4	0.11073	0.14733	0.128675
O75152	ZC3H11A	Zinc finger CCCH domain-containing protein 11A	RLSSASTGKPPLSVEDDFEK	(S758)	_RLS[Phospho (STY)]SASTGKPPLSVEDDFEK_.3	_RLS[Phospho (STY)]SASTGKPPLSVEDDFEK_	3.72313e-09	3.16345e-27	1.18649e-06	9979.4	10757	12583.3	0.667764	0.82227	0.813517
O75152	ZC3H11A	Zinc finger CCCH domain-containing protein 11A	RLSSASTGKPPLSVEDDFEK	(T762)	_RLSSAST[Phospho (STY)]GKPPLSVEDDFEK_.3	_RLSSAST[Phospho (STY)]GKPPLSVEDDFEK_	1.1054e-10	6.16529e-38	4.09718e-09	9762.57	9779.92	11891.5	0.0474444	0.00613278	0.0260387
O75152	ZC3H11A	Zinc finger CCCH domain-containing protein 11A	RLSSASTGKPPLSVEDDFEK	(S761)	_RLSSAS[Phospho (STY)]TGKPPLSVEDDFEK_.3	_RLSSAS[Phospho (STY)]TGKPPLSVEDDFEK_	1.16113e-07	1.51955e-31	7.9023e-09	9428.17	9801.25	11905.3	0.164971	0.0217366	0.0180345
O75152	ZC3H11A	Zinc finger CCCH domain-containing protein 11A	RLSSASTGKPPLSVEDDFEK	(S761,T762)	_RLSSAS[Phospho (STY)]T[Phospho (STY)]GKPPLSVEDDFEK_.3	_RLSSAS[Phospho (STY)]T[Phospho (STY)]GKPPLSVEDDFEK_	2.58578e-06	7.64094e-22	8.51238e-06	3769.43	2525.91	4572.27	0.121627	0.483793	0.479826
O75152	ZC3H11A	Zinc finger CCCH domain-containing protein 11A	RLSSASTGKPPLSVEDDFEK	(S758,S759)	_RLS[Phospho (STY)]S[Phospho (STY)]ASTGKPPLSVEDDFEK_.3	_RLS[Phospho (STY)]S[Phospho (STY)]ASTGKPPLSVEDDFEK_	6.9019e-09	2.50585e-33	1.06534e-10	2544.67	2065.72	3894.44	0.857887	0.452759	0.460249
O75152	ZC3H11A	Zinc finger CCCH domain-containing protein 11A	KFSAGGDSDPPLK	(S290)	_KFS[Phospho (STY)]AGGDSDPPLK_.2	_KFS[Phospho (STY)]AGGDSDPPLK_	6.79323e-22	2.56564e-62	5.605e-09	9997.17	10216.2	11445.5	0.960522	0.999985	0.999812
O75152	ZC3H11A	Zinc finger CCCH domain-containing protein 11A	KFSAGGDSDPPLK	(S295)	_KFSAGGDS[Phospho (STY)]DPPLK_.2	_KFSAGGDS[Phospho (STY)]DPPLK_	2.69945e-15	1.31298e-51	8.76991e-07	7184.09	7657.72	7670.35	0.0425682	0.000355373	0.393036
O75152	ZC3H11A	Zinc finger CCCH domain-containing protein 11A	TVLPTVPESPEEEVK	(S108)	_TVLPTVPES[Phospho (STY)]PEEEVK_.2	_TVLPTVPES[Phospho (STY)]PEEEVK_	6.85317e-05	8.59476e-37	2.62633e-06	1355	1138.81	1438.84	0.333333	0.741467	0.699354
O75152	ZC3H11A	Zinc finger CCCH domain-containing protein 11A	TPTLQPTPEVHNGLR	(T185)	_TPTLQPT[Phospho (STY)]PEVHNGLR_.3	_TPTLQPT[Phospho (STY)]PEVHNGLR_	2.83945e-12	2.00766e-18	5.24193e-05	925.072	199.887	647.089	0.333333	0.311584	0.333333
O75152	ZC3H11A	Zinc finger CCCH domain-containing protein 11A	TPTLQPTPEVHNGLR	(T179)	_T[Phospho (STY)]PTLQPTPEVHNGLR_.3	_T[Phospho (STY)]PTLQPTPEVHNGLR_	2.83098e-16	1.89072e-13	5.90014e-06	1.13826	153.546	294.785	0.333333	0.126162	0.333333
O75152	ZC3H11A	Zinc finger CCCH domain-containing protein 11A	TPTLQPTPEVHNGLR	(T181)	_TPT[Phospho (STY)]LQPTPEVHNGLR_.3	_TPT[Phospho (STY)]LQPTPEVHNGLR_	3.63177e-14	5.02119e-14	1.49528e-07	1	1	1	0.333333	0.74802	0.333333
O75164	KDM4A	Lysine-specific demethylase 4A	DSISSDSETSEPLSCR	(S520,C533)	_DS[Phospho (STY)]ISSDSETSEPLSC[Carbamidomethyl (C)]R_.2	_DS[Phospho (STY)]ISSDSETSEPLSC[Carbamidomethyl (C)]R_	3.02033e-07	2.84398e-18	7.5753e-06	1352.58	1343.39	725.451	0.128522	0.245645	0.0435131
O75164	KDM4A	Lysine-specific demethylase 4A	DSISSDSETSEPLSCR	(S525,C533)	_DSISSDS[Phospho (STY)]ETSEPLSC[Carbamidomethyl (C)]R_.2	_DSISSDS[Phospho (STY)]ETSEPLSC[Carbamidomethyl (C)]R_	1.76044e-13	7.8084e-33	1.64494e-09	1351.11	1343.57	726.274	0.253953	0.220707	0.284847
O75164	KDM4A	Lysine-specific demethylase 4A	DSISSDSETSEPLSCR	(S522,C533)	_DSIS[Phospho (STY)]SDSETSEPLSC[Carbamidomethyl (C)]R_.2	_DSIS[Phospho (STY)]SDSETSEPLSC[Carbamidomethyl (C)]R_	2.06644e-16	1.699e-53	3.10428e-11	1015.3	1114.37	546.297	0.303076	0.243726	0.323381
O75164	KDM4A	Lysine-specific demethylase 4A	DSISSDSETSEPLSCR	(S523,C533)	_DSISS[Phospho (STY)]DSETSEPLSC[Carbamidomethyl (C)]R_.2	_DSISS[Phospho (STY)]DSETSEPLSC[Carbamidomethyl (C)]R_	1.68987e-17	6.65917e-54	6.58892e-10	1014.59	1114.53	546.287	0.262316	0.224781	0.291767
O75179	ANKRD17	Ankyrin repeat domain-containing protein 17	EHYPVSSPSSPSPPAQPGGVSR	(S2041,S2042)	_EHYPVS[Phospho (STY)]S[Phospho (STY)]PSSPSPPAQPGGVSR_.3	_EHYPVS[Phospho (STY)]S[Phospho (STY)]PSSPSPPAQPGGVSR_	1.93299e-12	9.29221e-37	1.68536e-07	13020.1	12094.4	13116.2	0.0517448	0.227792	0.0570945
O75179	ANKRD17	Ankyrin repeat domain-containing protein 17	EHYPVSSPSSPSPPAQPGGVSR	(S2045,S2047)	_EHYPVSSPSS[Phospho (STY)]PS[Phospho (STY)]PPAQPGGVSR_.3	_EHYPVSSPSS[Phospho (STY)]PS[Phospho (STY)]PPAQPGGVSR_	8.21419e-26	1.0138e-35	7.72687e-08	12968.4	12086	13032	0.385424	0.201971	0.397575
O75179	ANKRD17	Ankyrin repeat domain-containing protein 17	APSPAPSSVPLGSEK	(S2401)	_APS[Phospho (STY)]PAPSSVPLGSEK_.2	_APS[Phospho (STY)]PAPSSVPLGSEK_	5.21188e-12	1.02953e-39	1.04087e-07	7678.56	9486.43	9963.17	0.999913	0.999999	0.999997
O75179	ANKRD17	Ankyrin repeat domain-containing protein 17	NSPLDCGSASPNK	(C2063,S2067)	_NSPLDC[Carbamidomethyl (C)]GSAS[Phospho (STY)]PNK_.2	_NSPLDC[Carbamidomethyl (C)]GSAS[Phospho (STY)]PNK_	2.67471e-13	3.22226e-33	1.75799e-07	3885.42	2405.74	1971.81	0.955001	0.538756	0.592531
O75179	ANKRD17	Ankyrin repeat domain-containing protein 17	ATVPVAAATAAEGEGSPPAVAAVAGPPAAAEVGGGVGGSSR	(T5)	_AT[Phospho (STY)]VPVAAATAAEGEGSPPAVAAVAGPPAAAEVGGGVGGSSR_.4	_AT[Phospho (STY)]VPVAAATAAEGEGSPPAVAAVAGPPAAAEVGGGVGGSSR_	6.48891e-12	1.56218e-29	6.97807e-08	2040.19	2294.34	3094.14	0.239194	0.221237	0.219075
O75190	DNAJB6	DnaJ homolog subfamily B member 6	HAPHCLSEEEGEQDRPR	(C275,S277)	_HAPHC[Carbamidomethyl (C)]LS[Phospho (STY)]EEEGEQDRPR_.4	_HAPHC[Carbamidomethyl (C)]LS[Phospho (STY)]EEEGEQDRPR_	6.25591e-17	1.19585e-32	3.43463e-05	3856.94	7232.55	5253	1	1	1
O75369	FLNB	Filamin-B	LVSPGSANETSSILVESVTR	(S2478)	_LVS[Phospho (STY)]PGSANETSSILVESVTR_.3	_LVS[Phospho (STY)]PGSANETSSILVESVTR_	2.57482e-24	1.41817e-54	1.26682e-13	7682.07	15767.7	14145.7	0.45401	0.892368	0.0687652
O75369	FLNB	Filamin-B	LVSPGSANETSSILVESVTR	(S2481)	_LVSPGS[Phospho (STY)]ANETSSILVESVTR_.3	_LVSPGS[Phospho (STY)]ANETSSILVESVTR_	2.099e-23	5.27629e-54	1.11029e-11	7590.01	14392.7	12785.5	0.540927	0.107564	0.926362
O75369	FLNB	Filamin-B	LVSPGSANETSSILVESVTR	(T2485)	_LVSPGSANET[Phospho (STY)]SSILVESVTR_.3	_LVSPGSANET[Phospho (STY)]SSILVESVTR_	1.84956e-24	1.09635e-53	1.82151e-13	5089.6	8815.76	7407.15	0.00410485	7.22259e-07	0.00458078
O75369	FLNB	Filamin-B	APSVATVGSICDLNLK	(S2107,C2115)	_APS[Phospho (STY)]VATVGSIC[Carbamidomethyl (C)]DLNLK_.2	_APS[Phospho (STY)]VATVGSIC[Carbamidomethyl (C)]DLNLK_	1.85647e-11	2.66826e-37	3.60133e-05	5507.96	7617.92	1777.44	0.992764	0.998593	0.958358
O75369	FLNB	Filamin-B	APSVATVGSICDLNLK	(T2110,C2115)	_APSVAT[Phospho (STY)]VGSIC[Carbamidomethyl (C)]DLNLK_.2	_APSVAT[Phospho (STY)]VGSIC[Carbamidomethyl (C)]DLNLK_	6.33052e-06	5.09864e-36	6.31162e-05	3785.45	5797.08	3644.84	0.00367812	0.000736075	0.0245822
O75369	FLNB	Filamin-B	LDVTILSPSR	(S985)	_LDVTILSPS[Phospho (STY)]R_.2	_LDVTILSPS[Phospho (STY)]R_	1.88399e-09	1.38711e-18	0.000355513	349.566	747.008	5523.01	0.647292	0.146164	0.640711
O75369	FLNB	Filamin-B	LDVTILSPSR	(S983)	_LDVTILS[Phospho (STY)]PSR_.2	_LDVTILS[Phospho (STY)]PSR_	4.81075e-07	2.88314e-32	Filtered	658.859	1521.99	Filtered	0.355333	0.830567	Filtered
O75376	NCOR1	Nuclear receptor corepressor 1	SPGSISYLPSFFTK	(S2184)	_S[Phospho (STY)]PGSISYLPSFFTK_.2	_S[Phospho (STY)]PGSISYLPSFFTK_	2.92587e-19	2.12997e-47	1.83568e-09	25739.2	23691.7	22285.4	0.999999	0.999999	0.999997
O75376	NCOR1	Nuclear receptor corepressor 1	SPGSISYLPSFFTK	(S2187)	_SPGS[Phospho (STY)]ISYLPSFFTK_.2	_SPGS[Phospho (STY)]ISYLPSFFTK_	2.19423e-19	1.88262e-45	7.55474e-11	18815.5	17563.6	16369.9	3.48145e-07	1.09027e-06	2.84049e-06
O75376	NCOR1	Nuclear receptor corepressor 1	SPGSISYLPSFFTK	(S2189)	_SPGSIS[Phospho (STY)]YLPSFFTK_.2	_SPGSIS[Phospho (STY)]YLPSFFTK_	4.19278e-19	2.73961e-51	4.78976e-11	15173.5	13477.8	12365.7	3.04402e-12	5.21961e-14	1.81922e-08
O75376	NCOR1	Nuclear receptor corepressor 1	SPVPGVDPVVSHSPFDPHHR	(S1545)	_SPVPGVDPVVSHS[Phospho (STY)]PFDPHHR_.4	_SPVPGVDPVVSHS[Phospho (STY)]PFDPHHR_	7.46478e-15	7.82788e-28	9.20882e-06	4111.07	1391.84	784.426	0.00055059	0.0489507	0.012524
O75376	NCOR1	Nuclear receptor corepressor 1	SPVPGVDPVVSHSPFDPHHR	(S1543)	_SPVPGVDPVVS[Phospho (STY)]HSPFDPHHR_.4	_SPVPGVDPVVS[Phospho (STY)]HSPFDPHHR_	1.15928e-13	2.40344e-24	7.38772e-09	3891.79	1393.51	658.845	0.000846815	0.0747665	0.013362
O75376	NCOR1	Nuclear receptor corepressor 1	SPVPGVDPVVSHSPFDPHHR	(S1533)	_S[Phospho (STY)]PVPGVDPVVSHSPFDPHHR_.3	_S[Phospho (STY)]PVPGVDPVVSHSPFDPHHR_	2.87113e-15	1.15068e-09	7.63517e-06	2425.03	571.564	2174.99	0.918793	0.709407	0.97707
O75376	NCOR1	Nuclear receptor corepressor 1	SPVPGVDPVVSHSPFDPHHR	(S1533)	_S[Phospho (STY)]PVPGVDPVVSHSPFDPHHR_.4	_S[Phospho (STY)]PVPGVDPVVSHSPFDPHHR_	4.02385e-19	1.28107e-30	1.27578e-07	2616.56	944.165	1156.86	0.899207	0.888532	0.981364
O75376	NCOR1	Nuclear receptor corepressor 1	YETPSDAIEVISPASSPAPPQEK	(S1970,S1981)	_YETPS[Phospho (STY)]DAIEVISPASS[Phospho (STY)]PAPPQEK_.3	_YETPS[Phospho (STY)]DAIEVISPASS[Phospho (STY)]PAPPQEK_	5.65848e-18	5.83073e-11	3.64897e-08	10346	8035.4	1904.67	0.0238169	4.38065e-05	0.276023
O75376	NCOR1	Nuclear receptor corepressor 1	VSPENLVDK	(S2120)	_VS[Phospho (STY)]PENLVDK_.2	_VS[Phospho (STY)]PENLVDK_	6.04626e-20	6.40097e-53	4.8655e-12	5684.06	5476.18	6615.19	1	1	1
O75376	NCOR1	Nuclear receptor corepressor 1	SHVSSEPYEPISPPQVPVVHEK	(S2151)	_SHVSSEPYEPIS[Phospho (STY)]PPQVPVVHEK_.3	_SHVSSEPYEPIS[Phospho (STY)]PPQVPVVHEK_	1.13729e-07	6.54003e-38	9.72067e-06	4069.98	3438.22	567.121	0.845492	0.963123	0.10722
O75376	NCOR1	Nuclear receptor corepressor 1	SHVSSEPYEPISPPQVPVVHEK	(Y2147)	_SHVSSEPY[Phospho (STY)]EPISPPQVPVVHEK_.3	_SHVSSEPY[Phospho (STY)]EPISPPQVPVVHEK_	9.09938e-08	7.687e-32	8.74086e-11	1879.66	1041.08	829.555	0.0706222	0.3569	0.876948
O75376	NCOR1	Nuclear receptor corepressor 1	SHVSSEPYEPISPPQVPVVHEK	(S2144)	_SHVSS[Phospho (STY)]EPYEPISPPQVPVVHEK_.3	_SHVSS[Phospho (STY)]EPYEPISPPQVPVVHEK_	7.62052e-13	1.07898e-21	3.79332e-06	1375.89	729.733	8.53349	0.00640806	0.0397695	0.0061302
O75376	NCOR1	Nuclear receptor corepressor 1	SHVSSEPYEPISPPQVPVVHEK	(S2140)	_S[Phospho (STY)]HVSSEPYEPISPPQVPVVHEK_.3	_S[Phospho (STY)]HVSSEPYEPISPPQVPVVHEK_	1.30152e-06	5.3378e-24	1.08857e-10	492.023	294.265	265.078	0.0361514	0.00450504	0.00429067
O75376	NCOR1	Nuclear receptor corepressor 1	SHVSSEPYEPISPPQVPVVHEK	(S2143)	_SHVS[Phospho (STY)]SEPYEPISPPQVPVVHEK_.3	_SHVS[Phospho (STY)]SEPYEPISPPQVPVVHEK_	1.11137e-11	1.03471e-21	3.75986e-06	406.06	343.566	1	0.00726793	0.0223114	0.00426578
O75376	NCOR1	Nuclear receptor corepressor 1	HEAPSSPISGQPCGDDQNASPSK	(S158,C165)	_HEAPSS[Phospho (STY)]PISGQPC[Carbamidomethyl (C)]GDDQNASPSK_.3	_HEAPSS[Phospho (STY)]PISGQPC[Carbamidomethyl (C)]GDDQNASPSK_	4.55651e-14	7.99812e-34	3.55984e-06	1367.06	1697.22	1469.46	0.416613	0.287627	0.310054
O75376	NCOR1	Nuclear receptor corepressor 1	RPSLLSEFHPGSDRPQER	(S70)	_RPS[Phospho (STY)]LLSEFHPGSDRPQER_.4	_RPS[Phospho (STY)]LLSEFHPGSDRPQER_	1.67162e-11	2.13401e-08	3.07322e-06	2259.77	606.138	958.601	0.0861019	0.0892626	0.40495
O75376	NCOR1	Nuclear receptor corepressor 1	RTSYEPFHPGPSPVDHDSLESK	(S88)	_RTS[Phospho (STY)]YEPFHPGPSPVDHDSLESK_.4	_RTS[Phospho (STY)]YEPFHPGPSPVDHDSLESK_	2.75862e-11	4.70393e-07	7.07918e-08	363.974	289.337	285.341	0.41784	0.490805	0.456338
O75376	NCOR1	Nuclear receptor corepressor 1	AQLSPGIYDDTSAR	(S1472)	_AQLS[Phospho (STY)]PGIYDDTSAR_.2	_AQLS[Phospho (STY)]PGIYDDTSAR_	1.54599e-13	5.72462e-23	3.31593e-06	1.17132	435.171	1	0.999401	0.999435	0.994988
O75381	PEX14	Peroxisomal membrane protein PEX14	SPSPSSPAAVNHHSSSDISPVSNESTSSSPGK	(S275)	_SPSPSSPAAVNHHSSSDISPVSNESTSSS[Phospho (STY)]PGK_.4	_SPSPSSPAAVNHHSSSDISPVSNESTSSS[Phospho (STY)]PGK_	1.39366e-21	6.75324e-48	4.09517e-11	4369.69	5131.47	3842.42	0.194734	0.283367	0.572262
O75381	PEX14	Peroxisomal membrane protein PEX14	SPSPSSPAAVNHHSSSDISPVSNESTSSSPGK	(S273)	_SPSPSSPAAVNHHSSSDISPVSNESTS[Phospho (STY)]SSPGK_.4	_SPSPSSPAAVNHHSSSDISPVSNESTS[Phospho (STY)]SSPGK_	6.65693e-13	1.60668e-44	5.5998e-09	4369.84	5132.11	3840.55	0.245991	0.378429	0.232478
O75381	PEX14	Peroxisomal membrane protein PEX14	SPSPSSPAAVNHHSSSDISPVSNESTSSSPGK	(S274)	_SPSPSSPAAVNHHSSSDISPVSNESTSS[Phospho (STY)]SPGK_.4	_SPSPSSPAAVNHHSSSDISPVSNESTSS[Phospho (STY)]SPGK_	5.32099e-15	2.13314e-43	5.12844e-07	4345.05	5132.11	3842.41	0.1958	0.283383	0.168265
O75381	PEX14	Peroxisomal membrane protein PEX14	SPSPSSPAAVNHHSSSDISPVSNESTSSSPGK	(T272)	_SPSPSSPAAVNHHSSSDISPVSNEST[Phospho (STY)]SSSPGK_.4	_SPSPSSPAAVNHHSSSDISPVSNEST[Phospho (STY)]SSSPGK_	8.1195e-20	1.32165e-39	7.63201e-09	4344.93	5130.89	3841.68	0.309484	0.0490889	0.0317121
O75381	PEX14	Peroxisomal membrane protein PEX14	SPSPSSPAAVNHHSSSDISPVSNESTSSSPGK	(S268)	_SPSPSSPAAVNHHSSSDISPVS[Phospho (STY)]NESTSSSPGK_.4	_SPSPSSPAAVNHHSSSDISPVS[Phospho (STY)]NESTSSSPGK_	1.26671e-12	3.99022e-29	1.15262e-07	3600.39	5242.22	3891.87	0.0124103	0.000195221	0.00778098
O75381	PEX14	Peroxisomal membrane protein PEX14	SPSPSSPAAVNHHSSSDISPVSNESTSSSPGK	(S271)	_SPSPSSPAAVNHHSSSDISPVSNES[Phospho (STY)]TSSSPGK_.4	_SPSPSSPAAVNHHSSSDISPVSNES[Phospho (STY)]TSSSPGK_	4.10962e-20	1.32731e-41	2.4232e-06	4011.2	5137.84	3538.78	0.0493619	0.00637576	0.00539905
O75381	PEX14	Peroxisomal membrane protein PEX14	SPSPSSPAAVNHHSSSDISPVSNESTSSSPGK	(S274,S275)	_SPSPSSPAAVNHHSSSDISPVSNESTSS[Phospho (STY)]S[Phospho (STY)]PGK_.4	_SPSPSSPAAVNHHSSSDISPVSNESTSS[Phospho (STY)]S[Phospho (STY)]PGK_	4.42238e-25	6.53379e-35	1.47902e-12	3786.94	3178.49	2854.64	0.354614	0.279768	0.33926
O75381	PEX14	Peroxisomal membrane protein PEX14	EGHSPEGSTVTYHLLGPQEEGEGVVDVK	(T289)	_EGHSPEGSTVT[Phospho (STY)]YHLLGPQEEGEGVVDVK_.4	_EGHSPEGSTVT[Phospho (STY)]YHLLGPQEEGEGVVDVK_	1.91843e-11	1.39686e-56	1.95577e-16	1430.44	1969.68	1098.25	0.0994284	0.00169336	0.0926427
O75381	PEX14	Peroxisomal membrane protein PEX14	EGHSPEGSTVTYHLLGPQEEGEGVVDVK	(S286)	_EGHSPEGS[Phospho (STY)]TVTYHLLGPQEEGEGVVDVK_.4	_EGHSPEGS[Phospho (STY)]TVTYHLLGPQEEGEGVVDVK_	2.52219e-09	2.12433e-54	7.58979e-11	1222.65	1530.96	988.413	0.0802536	0.00166251	0.0887944
O75381	PEX14	Peroxisomal membrane protein PEX14	EGHSPEGSTVTYHLLGPQEEGEGVVDVK	(Y290)	_EGHSPEGSTVTY[Phospho (STY)]HLLGPQEEGEGVVDVK_.4	_EGHSPEGSTVTY[Phospho (STY)]HLLGPQEEGEGVVDVK_	7.4751e-12	3.75859e-56	1.82991e-09	1222.49	1530.97	966.125	0.666298	0.993316	0.641435
O75381	PEX14	Peroxisomal membrane protein PEX14	QFPPSPSAPK	(S234)	_QFPPSPS[Phospho (STY)]APK_.2	_QFPPSPS[Phospho (STY)]APK_	0.000761765	2.94592e-06	0.000108344	922.436	1023.73	1001.83	0.5	0.661009	0.264891
O75381	PEX14	Peroxisomal membrane protein PEX14	EDEEDEEDDDVSHVDEEDCLGVQR	(S335,C342)	_EDEEDEEDDDVS[Phospho (STY)]HVDEEDC[Carbamidomethyl (C)]LGVQR_.3	_EDEEDEEDDDVS[Phospho (STY)]HVDEEDC[Carbamidomethyl (C)]LGVQR_	6.91351e-18	4.01551e-28	0.000481649	805.01	691.009	1	1	1	1
O75381	PEX14	Peroxisomal membrane protein PEX14	REDKEDEEDEEDDDVSHVDEEDCLGVQR	(S335,C342)	_REDKEDEEDEEDDDVS[Phospho (STY)]HVDEEDC[Carbamidomethyl (C)]LGVQR_.4	_REDKEDEEDEEDDDVS[Phospho (STY)]HVDEEDC[Carbamidomethyl (C)]LGVQR_	0.000238267	3.56461e-50	3.63098e-07	1	930.502	524.747	1	1	1
O75385	ULK1	Serine/threonine-protein kinase ULK1	NPLPPILGSPTK	(S623)	_NPLPPILGS[Phospho (STY)]PTK_.2	_NPLPPILGS[Phospho (STY)]PTK_	1.10013e-08	1.20974e-18	1.31783e-05	5382.36	5680.16	5833.81	0.360573	0.331196	0.103069
O75385	ULK1	Serine/threonine-protein kinase ULK1	NPLPPILGSPTK	(T625)	_NPLPPILGSPT[Phospho (STY)]K_.2	_NPLPPILGSPT[Phospho (STY)]K_	6.33802e-08	7.09412e-20	1.08602e-05	5210.66	5096.37	5833.5	0.639346	0.668161	0.882255
O75396	SEC22B	Vesicle-trafficking protein SEC22b	NLGSINTELQDVQR	(S137)	_NLGS[Phospho (STY)]INTELQDVQR_.2	_NLGS[Phospho (STY)]INTELQDVQR_	2.01166e-24	3.69035e-54	1.06133e-15	64619.9	46394.4	60518.6	1	1	1
O75396	SEC22B	Vesicle-trafficking protein SEC22b	NLGSINTELQDVQR	(S137)	_NLGS[Phospho (STY)]INTELQDVQR_.3	_NLGS[Phospho (STY)]INTELQDVQR_	3.35842e-26	4.44504e-34	1.01965e-16	3451.4	3696.26	4010.13	0.977665	0.995007	0.979097
O75410	TACC1	Transforming acidic coiled-coil-containing protein 1	GGAAGEDEAGGPEGDPEEEDSQAETK	(S44)	_GGAAGEDEAGGPEGDPEEEDS[Phospho (STY)]QAETK_.3	_GGAAGEDEAGGPEGDPEEEDS[Phospho (STY)]QAETK_	2.66171e-12	1.74172e-37	3.53355e-08	654.095	610.494	152.132	0.5	0.775821	0.579946
O75427	LRCH4	Leucine-rich repeat and calponin homology domain-containing protein 4	AAAVAAPLAAGGEEAAATTSVPGSPGLPGR	(S25)	_[Acetyl (Protein N-term)]AAAVAAPLAAGGEEAAATTSVPGS[Phospho (STY)]PGLPGR_.3	_[Acetyl (Protein N-term)]AAAVAAPLAAGGEEAAATTSVPGS[Phospho (STY)]PGLPGR_	5.04929e-07	2.2753e-17	1.06784e-05	5612.14	4450.15	7060.27	0.702096	0.950206	0.892227
O75427	LRCH4	Leucine-rich repeat and calponin homology domain-containing protein 4	SSSQSGSGPSSPDSVLRPR	(S520)	_SSSQSGSGPS[Phospho (STY)]SPDSVLRPR_.3	_SSSQSGSGPS[Phospho (STY)]SPDSVLRPR_	1.3277e-06	1.40858e-08	9.31427e-06	1.02227	1.07328	1	0.199561	0.197163	0.283227
O75475	PSIP1	PC4 and SFRS1-interacting protein	QSNASSDVEVEEK	(S106)	_QSNASS[Phospho (STY)]DVEVEEK_.2	_QSNASS[Phospho (STY)]DVEVEEK_	1.96209e-08	1.05613e-25	4.79911e-06	1702.72	2099.86	1324.72	0.333333	0.333333	0.333333
O75475	PSIP1	PC4 and SFRS1-interacting protein	QSNASSDVEVEEK	(S105)	_QSNAS[Phospho (STY)]SDVEVEEK_.2	_QSNAS[Phospho (STY)]SDVEVEEK_	1.69702e-12	1.61532e-30	9.89219e-06	1702.31	1574.81	1304.08	0.41101	0.333333	0.333333
O75475	PSIP1	PC4 and SFRS1-interacting protein	QVETEEAGVVTTATASVNLKVSPK	(S177)	_QVETEEAGVVTTATASVNLKVS[Phospho (STY)]PK_.3	_QVETEEAGVVTTATASVNLKVS[Phospho (STY)]PK_	1.0854e-06	1.89215e-30	5.36936e-06	281.906	2190.43	2287.89	0.956218	1	0.986109
O75494	SRSF10	Serine/arginine-rich splicing factor 10	SFDYNYR	(S133)	_S[Phospho (STY)]FDYNYR_.2	_S[Phospho (STY)]FDYNYR_	5.19336e-18	5.95614e-53	4.28495e-11	114504	81084.1	101443	1	1	1
O75494	SRSF10	Serine/arginine-rich splicing factor 10	SRSFDYNYR	(S131,S133)	_S[Phospho (STY)]RS[Phospho (STY)]FDYNYR_.2	_S[Phospho (STY)]RS[Phospho (STY)]FDYNYR_	9.51084e-16	2.49235e-48	1.67486e-12	34218.8	34146	31221.7	1	1	1
O75496	GMNN	Geminin	NDHLTSTTSSPGVIVPESSENK	(S64)	_NDHLTSTTSS[Phospho (STY)]PGVIVPESSENK_.3	_NDHLTSTTSS[Phospho (STY)]PGVIVPESSENK_	2.00295e-19	2.75091e-34	3.33393e-20	5404.66	5906.4	5312.71	0.392362	0.0894377	0.386515
O75496	GMNN	Geminin	NDHLTSTTSSPGVIVPESSENK	(T62)	_NDHLTSTT[Phospho (STY)]SSPGVIVPESSENK_.3	_NDHLTSTT[Phospho (STY)]SSPGVIVPESSENK_	6.02213e-08	9.41682e-30	3.19565e-12	726.656	674.786	600.499	0.106839	0.192339	0.105155
O75509	TNFRSF21	Tumor necrosis factor receptor superfamily member 21	LENSALLTVEPSPQDK	(S541)	_LENSALLTVEPS[Phospho (STY)]PQDK_.2	_LENSALLTVEPS[Phospho (STY)]PQDK_	2.24426e-06	3.94661e-20	8.76862e-06	1	1	1	0.966479	0.825649	0.853385
O75533	SF3B1	Splicing factor 3B subunit 1	GGDSIGETPTPGASK	(T326,T328)	_GGDSIGET[Phospho (STY)]PT[Phospho (STY)]PGASK_.2	_GGDSIGET[Phospho (STY)]PT[Phospho (STY)]PGASK_	1.20803e-13	5.16172e-36	5.60924e-07	3142.36	2364.69	2555.99	0.998291	0.863413	0.997441
O75558	STX11	Syntaxin-11	DRLAELLDLSK	(S12)	_DRLAELLDLS[Phospho (STY)]K_.2	_DRLAELLDLS[Phospho (STY)]K_	9.59317e-18	3.74669e-39	1.10429e-11	2531.92	3255.89	3497.89	1	1	1
O75569	PRKRA	Interferon-inducible double-stranded RNA-dependent protein kinase activator A	EDSGTFSLGK	(S18)	_EDS[Phospho (STY)]GTFSLGK_.2	_EDS[Phospho (STY)]GTFSLGK_	1.34326e-18	5.12387e-52	7.28878e-09	64269.4	56674	65886.3	1	1	1
O75569	PRKRA	Interferon-inducible double-stranded RNA-dependent protein kinase activator A	AEAPPLEREDSGTFSLGK	(S18)	_AEAPPLEREDS[Phospho (STY)]GTFSLGK_.3	_AEAPPLEREDS[Phospho (STY)]GTFSLGK_	3.47037e-13	4.34355e-44	6.32318e-11	4479.77	9548.72	8300.71	0.943087	0.978994	0.997559
O75569	PRKRA	Interferon-inducible double-stranded RNA-dependent protein kinase activator A	AEAPPLEREDSGTFSLGK	(S22)	_AEAPPLEREDSGTFS[Phospho (STY)]LGK_.3	_AEAPPLEREDSGTFS[Phospho (STY)]LGK_	6.9138e-11	8.28539e-14	2.07915e-16	4206.23	8278.23	7287.39	0.0179046	0.000191694	0.00967608
O75569	PRKRA	Interferon-inducible double-stranded RNA-dependent protein kinase activator A	AEAPPLEREDSGTFSLGK	(T20)	_AEAPPLEREDSGT[Phospho (STY)]FSLGK_.3	_AEAPPLEREDSGT[Phospho (STY)]FSLGK_	2.54188e-21	1.81004e-13	1.55421e-16	1494.11	3003.54	2247.68	0.0411412	0.0193209	0.00168624
O75569	PRKRA	Interferon-inducible double-stranded RNA-dependent protein kinase activator A	AEAPPLEREDSGTFSLGK	(T20)	_AEAPPLEREDSGT[Phospho (STY)]FSLGK_.2	_AEAPPLEREDSGT[Phospho (STY)]FSLGK_	2.9321e-11	2.64607e-26	7.1676e-07	394.633	525.732	850.605	0.449979	0.0837327	0.0411171
O75569	PRKRA	Interferon-inducible double-stranded RNA-dependent protein kinase activator A	AEAPPLEREDSGTFSLGK	(S18)	_AEAPPLEREDS[Phospho (STY)]GTFSLGK_.2	_AEAPPLEREDS[Phospho (STY)]GTFSLGK_	7.29803e-13	9.44617e-21	5.75481e-10	642.283	524.632	565.198	0.448533	0.853797	0.932242
O75569	PRKRA	Interferon-inducible double-stranded RNA-dependent protein kinase activator A	AEAPPLEREDSGTFSLGK	(S22)	_AEAPPLEREDSGTFS[Phospho (STY)]LGK_.2	_AEAPPLEREDSGTFS[Phospho (STY)]LGK_	9.66495e-11	7.39746e-25	9.17627e-08	1	447.959	215.406	0.106966	0.102737	0.0475527
O75592	MYCBP2	E3 ubiquitin-protein ligase MYCBP2	QVSTENDSTLVHR	(S1624)	_QVS[Phospho (STY)]TENDSTLVHR_.3	_QVS[Phospho (STY)]TENDSTLVHR_	7.31948e-17	2.39163e-25	1.02118e-06	1268.39	1269.44	1686.3	0.385067	0.515937	0.488872
O75592	MYCBP2	E3 ubiquitin-protein ligase MYCBP2	QVSTENDSTLVHR	(T1625)	_QVST[Phospho (STY)]ENDSTLVHR_.3	_QVST[Phospho (STY)]ENDSTLVHR_	1.19186e-17	8.80313e-30	1.97184e-07	1272.92	1111.81	1685.62	0.32149	0.434487	0.419131
O75592	MYCBP2	E3 ubiquitin-protein ligase MYCBP2	QVSTENDSTLVHR	(S1629)	_QVSTENDS[Phospho (STY)]TLVHR_.3	_QVSTENDS[Phospho (STY)]TLVHR_	9.80392e-15	7.71167e-43	2.78126e-07	1273.35	1194.64	1436.85	0.266627	0.183482	0.0666676
O75592	MYCBP2	E3 ubiquitin-protein ligase MYCBP2	QVSTENDSTLVHR	(S1624)	_QVS[Phospho (STY)]TENDSTLVHR_.2	_QVS[Phospho (STY)]TENDSTLVHR_	1.04642e-09	1.17878e-12	2.19165e-06	252.679	1.18647	197.634	0.25	0.364286	0.25
O75592	MYCBP2	E3 ubiquitin-protein ligase MYCBP2	QVSTENDSTLVHR	(T1630)	_QVSTENDST[Phospho (STY)]LVHR_.3	_QVSTENDST[Phospho (STY)]LVHR_	6.95496e-15	3.77058e-33	1.69724e-06	1	1	1	0.0265482	0.0142067	0.0301421
O75592	MYCBP2	E3 ubiquitin-protein ligase MYCBP2	SKSDSYTLDPDTLR	(S2871)	_SKS[Phospho (STY)]DSYTLDPDTLR_.2	_SKS[Phospho (STY)]DSYTLDPDTLR_	2.97987e-10	3.53019e-42	5.31395e-06	1099.62	1505.32	1858.86	0.157739	0.536909	0.305917
O75592	MYCBP2	E3 ubiquitin-protein ligase MYCBP2	SKSDSYTLDPDTLR	(T2875)	_SKSDSYT[Phospho (STY)]LDPDTLR_.2	_SKSDSYT[Phospho (STY)]LDPDTLR_	2.08695e-11	6.48879e-33	2.9077e-07	1099.59	1505.14	1703.72	0.289796	0.0053054	0.0700933
O75592	MYCBP2	E3 ubiquitin-protein ligase MYCBP2	SKSDSYTLDPDTLR	(S2873)	_SKSDS[Phospho (STY)]YTLDPDTLR_.2	_SKSDS[Phospho (STY)]YTLDPDTLR_	1.15729e-07	3.82929e-34	8.00785e-06	1	356.669	199.72	0.28663	0.0862674	0.542285
O75592	MYCBP2	E3 ubiquitin-protein ligase MYCBP2	VNSGDTEVGSSLLR	(T3508)	_VNSGDT[Phospho (STY)]EVGSSLLR_.2	_VNSGDT[Phospho (STY)]EVGSSLLR_	4.71922e-14	2.10664e-13	7.96534e-10	1317.7	1409.4	1924.4	0.779343	0.562763	0.00828125
O75592	MYCBP2	E3 ubiquitin-protein ligase MYCBP2	VNSGDTEVGSSLLR	(S3505)	_VNS[Phospho (STY)]GDTEVGSSLLR_.2	_VNS[Phospho (STY)]GDTEVGSSLLR_	1.90889e-15	7.95729e-13	9.99538e-08	1	1	475.34	0.231921	0.435206	0.992557
O75592	MYCBP2	E3 ubiquitin-protein ligase MYCBP2	SLSPNHNTLQTLK	(S2787)	_S[Phospho (STY)]LSPNHNTLQTLK_.3	_S[Phospho (STY)]LSPNHNTLQTLK_	9.24172e-06	1.75734e-31	1.01006e-05	88.5469	690.129	469.399	0.143395	0.0577412	0.139143
O75592	MYCBP2	E3 ubiquitin-protein ligase MYCBP2	SLSPNHNTLQTLK	(S2789)	_SLS[Phospho (STY)]PNHNTLQTLK_.3	_SLS[Phospho (STY)]PNHNTLQTLK_	3.76714e-06	7.30618e-36	9.5009e-06	200.428	509.204	286.347	0.689574	0.936359	0.813636
O75592	MYCBP2	E3 ubiquitin-protein ligase MYCBP2	SLSPNHNTLQTLK	(S2789)	_SLS[Phospho (STY)]PNHNTLQTLK_.2	_SLS[Phospho (STY)]PNHNTLQTLK_	8.61674e-07	9.80441e-41	1.06515e-05	295.129	242.77	215.914	0.911119	0.941002	0.931485
O75643	SNRNP200	U5 small nuclear ribonucleoprotein 200 kDa helicase	EEASDDDMEGDEAVVR	(S225,M229)	_EEAS[Phospho (STY)]DDDM[Oxidation (M)]EGDEAVVR_.2	_EEAS[Phospho (STY)]DDDM[Oxidation (M)]EGDEAVVR_	3.57039e-18	2.78841e-17	2.14108e-07	126165	112296	126201	1	1	1
O75643	SNRNP200	U5 small nuclear ribonucleoprotein 200 kDa helicase	EEASDDDMEGDEAVVR	(S225,M229)	_EEAS[Phospho (STY)]DDDM[Oxidation (M)]EGDEAVVR_.3	_EEAS[Phospho (STY)]DDDM[Oxidation (M)]EGDEAVVR_	5.15971e-18	3.14304e-37	8.835e-09	18619.5	15855.9	17084.7	1	1	1
O75665	OFD1	Oral-facial-digital syndrome 1 protein	SPPSLHLLEAFK	(S669)	_S[Phospho (STY)]PPSLHLLEAFK_.2	_S[Phospho (STY)]PPSLHLLEAFK_	1.11757e-13	8.64832e-50	1.56702e-14	7772.14	12167.6	8286.58	0.962714	0.999971	0.975079
O75665	OFD1	Oral-facial-digital syndrome 1 protein	SPPSLHLLEAFK	(S672)	_SPPS[Phospho (STY)]LHLLEAFK_.2	_SPPS[Phospho (STY)]LHLLEAFK_	7.72386e-12	1.73591e-35	1.13987e-07	1690.3	2974.03	1302.55	0.128612	6.02223e-05	0.0749092
O75676	RPS6KA4	Ribosomal protein S6 kinase alpha-4	SSPPLRTPDVLESSGPAVR	(S681,T687)	_S[Phospho (STY)]SPPLRT[Phospho (STY)]PDVLESSGPAVR_.3	_S[Phospho (STY)]SPPLRT[Phospho (STY)]PDVLESSGPAVR_	9.64563e-19	4.10029e-47	2.81258e-09	42865.9	39472.6	38367.1	0.392949	0.383507	0.409127
O75676	RPS6KA4	Ribosomal protein S6 kinase alpha-4	LEPVYSPPGSPPPGDPR	(S343,S347)	_LEPVYS[Phospho (STY)]PPGS[Phospho (STY)]PPPGDPR_.2	_LEPVYS[Phospho (STY)]PPGS[Phospho (STY)]PPPGDPR_	1.10967e-14	2.80857e-35	5.16019e-10	20329.7	13917.9	16228.7	0.961478	0.902155	0.663554
O75683	SURF6	Surfeit locus protein 6	ELSPAALEK	(S138)	_ELS[Phospho (STY)]PAALEK_.2	_ELS[Phospho (STY)]PAALEK_	1.91765e-13	1.09332e-47	6.12506e-06	5041.45	5448.13	6492.01	1	1	1
O75691	UTP20	Small subunit processome component 20 homolog	SLSDNGQPGTPDPADSGGTSAK	(T1741)	_SLSDNGQPGT[Phospho (STY)]PDPADSGGTSAK_.3	_SLSDNGQPGT[Phospho (STY)]PDPADSGGTSAK_	1.40583e-09	2.29502e-25	7.48247e-05	719.5	700.433	169.758	0.740453	0.626431	0.111124
O75691	UTP20	Small subunit processome component 20 homolog	SLSDNGQPGTPDPADSGGTSAK	(S1732)	_S[Phospho (STY)]LSDNGQPGTPDPADSGGTSAK_.3	_S[Phospho (STY)]LSDNGQPGTPDPADSGGTSAK_	1.46681e-06	4.79936e-09	0.000395975	286.396	361.485	169.267	0.129306	0.0444396	0.437266
O75694	NUP155	Nuclear pore complex protein Nup155	PSSLLGAAMPASTSAAALQEALENAGR	(M10,T14)	_PSSLLGAAM[Oxidation (M)]PAST[Phospho (STY)]SAAALQEALENAGR_.3	_PSSLLGAAM[Oxidation (M)]PAST[Phospho (STY)]SAAALQEALENAGR_	1.47786e-12	3.15886e-26	6.39186e-06	1950.55	2624.1	1899.06	0.244268	0.0473815	0.0810084
O75694	NUP155	Nuclear pore complex protein Nup155	PSSLLGAAMPASTSAAALQEALENAGR	(M10,S13)	_PSSLLGAAM[Oxidation (M)]PAS[Phospho (STY)]TSAAALQEALENAGR_.3	_PSSLLGAAM[Oxidation (M)]PAS[Phospho (STY)]TSAAALQEALENAGR_	5.39282e-13	2.52439e-26	1.03025e-05	1950.45	2624.12	1898.99	0.206766	0.0376207	0.0681128
O75694	NUP155	Nuclear pore complex protein Nup155	PSSLLGAAMPASTSAAALQEALENAGR	(S4,M10)	_PSS[Phospho (STY)]LLGAAM[Oxidation (M)]PASTSAAALQEALENAGR_.3	_PSS[Phospho (STY)]LLGAAM[Oxidation (M)]PASTSAAALQEALENAGR_	1.36479e-14	8.30416e-44	6.30307e-08	1742.61	2447.31	1262.09	0.150627	0.232151	0.372833
O75694	NUP155	Nuclear pore complex protein Nup155	PSSLLGAAMPASTSAAALQEALENAGR	(S3,M10)	_PS[Phospho (STY)]SLLGAAM[Oxidation (M)]PASTSAAALQEALENAGR_.3	_PS[Phospho (STY)]SLLGAAM[Oxidation (M)]PASTSAAALQEALENAGR_	3.98057e-09	1.47453e-37	6.83285e-06	1560.22	1694.2	1128.94	0.162357	0.262453	0.402454
O75694	NUP155	Nuclear pore complex protein Nup155	PSSLLGAAMPASTSAAALQEALENAGR	(M10,S15)	_PSSLLGAAM[Oxidation (M)]PASTS[Phospho (STY)]AAALQEALENAGR_.3	_PSSLLGAAM[Oxidation (M)]PASTS[Phospho (STY)]AAALQEALENAGR_	Filtered	1.33112e-06	0.000733058	Filtered	1	289.44	Filtered	0.346496	0.459928
O75694	NUP155	Nuclear pore complex protein Nup155	AAPQSPSVPK	(S994)	_AAPQSPS[Phospho (STY)]VPK_.2	_AAPQSPS[Phospho (STY)]VPK_	4.30814e-07	2.31923e-06	1.07619e-05	1.24548	1.40717	1	0.520043	0.547304	0.310576
O75717	WDHD1	WD repeat and HMG-box DNA-binding protein 1	SHILEDDENSVDISMLK	(S383,M388)	_SHILEDDENS[Phospho (STY)]VDISM[Oxidation (M)]LK_.3	_SHILEDDENS[Phospho (STY)]VDISM[Oxidation (M)]LK_	1.19556e-12	1.2286e-19	3.35113e-15	10089.1	15848.2	14542.8	1	1	0.999996
O75717	WDHD1	WD repeat and HMG-box DNA-binding protein 1	SHILEDDENSVDISMLK	(S374,M388)	_S[Phospho (STY)]HILEDDENSVDISM[Oxidation (M)]LK_.3	_S[Phospho (STY)]HILEDDENSVDISM[Oxidation (M)]LK_	2.89363e-16	7.43319e-47	6.94756e-11	13453.5	7430.94	10784.5	1	1	1
O75717	WDHD1	WD repeat and HMG-box DNA-binding protein 1	SHILEDDENSVDISMLK	(S387,M388)	_SHILEDDENSVDIS[Phospho (STY)]M[Oxidation (M)]LK_.3	_SHILEDDENSVDIS[Phospho (STY)]M[Oxidation (M)]LK_	8.60911e-11	4.64295e-11	5.0756e-08	6692.81	10820.9	10062.8	4.31214e-10	7.62547e-06	6.84681e-07
O75717	WDHD1	WD repeat and HMG-box DNA-binding protein 1	NQVEEDAEDSGEADDEEKPEIHKPGQNSFSK	(S868)	_NQVEEDAEDS[Phospho (STY)]GEADDEEKPEIHKPGQNSFSK_.4	_NQVEEDAEDS[Phospho (STY)]GEADDEEKPEIHKPGQNSFSK_	5.73148e-18	2.32824e-38	8.60638e-09	24617.4	26459.1	25505.5	1	1	1
O75717	WDHD1	WD repeat and HMG-box DNA-binding protein 1	NQVEEDAEDSGEADDEEKPEIHKPGQNSFSK	(S888)	_NQVEEDAEDSGEADDEEKPEIHKPGQNSFS[Phospho (STY)]K_.4	_NQVEEDAEDSGEADDEEKPEIHKPGQNSFS[Phospho (STY)]K_	0.000475242	1.12689e-05	2.42654e-05	651.789	757.162	216.81	0.217251	0.297691	0.29758
O75717	WDHD1	WD repeat and HMG-box DNA-binding protein 1	NQVEEDAEDSGEADDEEKPEIHK	(S868)	_NQVEEDAEDS[Phospho (STY)]GEADDEEKPEIHK_.3	_NQVEEDAEDS[Phospho (STY)]GEADDEEKPEIHK_	1.72985e-20	2.02042e-52	2.53373e-09	10660.1	8963.28	10266	1	1	1
O75717	WDHD1	WD repeat and HMG-box DNA-binding protein 1	NQVEEDAEDSGEADDEEKPEIHK	(S868)	_NQVEEDAEDS[Phospho (STY)]GEADDEEKPEIHK_.4	_NQVEEDAEDS[Phospho (STY)]GEADDEEKPEIHK_	1.21671e-26	6.06216e-51	6.01673e-11	5533.5	4522.28	4470.11	1	1	1
O75717	WDHD1	WD repeat and HMG-box DNA-binding protein 1	QRSHILEDDENSVDISMLK	(S374,M388)	_QRS[Phospho (STY)]HILEDDENSVDISM[Oxidation (M)]LK_.3	_QRS[Phospho (STY)]HILEDDENSVDISM[Oxidation (M)]LK_	2.8515e-22	1.63902e-50	9.22302e-14	2310.51	3218.66	3124.8	0.99997	1	1
O75717	WDHD1	WD repeat and HMG-box DNA-binding protein 1	QRSHILEDDENSVDISMLK	(S383,M388)	_QRSHILEDDENS[Phospho (STY)]VDISM[Oxidation (M)]LK_.3	_QRSHILEDDENS[Phospho (STY)]VDISM[Oxidation (M)]LK_	1.13138e-15	1.32803e-41	2.98152e-09	451.031	631.724	556.896	4.77005e-05	2.47355e-11	1.8423e-09
O75717	WDHD1	WD repeat and HMG-box DNA-binding protein 1	EEEEDGQEGSIHNLPLVTSQR	(S407)	_EEEEDGQEGS[Phospho (STY)]IHNLPLVTSQR_.3	_EEEEDGQEGS[Phospho (STY)]IHNLPLVTSQR_	3.41173e-10	1.51812e-41	1.69848e-05	1	610.804	340.577	0.850824	0.990784	0.953584
O75717	WDHD1	WD repeat and HMG-box DNA-binding protein 1	EEEEDGQEGSIHNLPLVTSQRPFYDGPMPTPR	(S407,M425)	_EEEEDGQEGS[Phospho (STY)]IHNLPLVTSQRPFYDGPM[Oxidation (M)]PTPR_.4	_EEEEDGQEGS[Phospho (STY)]IHNLPLVTSQRPFYDGPM[Oxidation (M)]PTPR_	3.2048e-12	1.02271e-23	2.82668e-05	364.01	1	1	0.977239	0.513636	0.447874
O75815	BCAR3	Breast cancer anti-estrogen resistance protein 3	SPLAEHRPDAYQDVSIHGTLPR	(S32)	_S[Phospho (STY)]PLAEHRPDAYQDVSIHGTLPR_.4	_S[Phospho (STY)]PLAEHRPDAYQDVSIHGTLPR_	4.03459e-21	1.0515e-29	3.55653e-12	2178.95	1790.65	2188.06	0.819315	0.0477044	0.0325122
O75815	BCAR3	Breast cancer anti-estrogen resistance protein 3	SPLAEHRPDAYQDVSIHGTLPR	(Y42)	_SPLAEHRPDAY[Phospho (STY)]QDVSIHGTLPR_.4	_SPLAEHRPDAY[Phospho (STY)]QDVSIHGTLPR_	3.85883e-16	3.75837e-55	5.99003e-14	2114.26	1364.07	1583.95	0.997986	0.967822	0.964509
O75815	BCAR3	Breast cancer anti-estrogen resistance protein 3	SPLAEHRPDAYQDVSIHGTLPR	(S46)	_SPLAEHRPDAYQDVS[Phospho (STY)]IHGTLPR_.4	_SPLAEHRPDAYQDVS[Phospho (STY)]IHGTLPR_	2.44033e-10	1.06416e-56	5.78574e-12	1922.18	1321.31	1273.48	0.15719	0.0219465	0.00228668
O75815	BCAR3	Breast cancer anti-estrogen resistance protein 3	TGSEPALSPAVVR	(S370)	_TGS[Phospho (STY)]EPALSPAVVR_.2	_TGS[Phospho (STY)]EPALSPAVVR_	5.56853e-11	7.52626e-34	5.47875e-10	1801.19	1427.67	2764.01	0.761736	0.852275	0.803686
O75815	BCAR3	Breast cancer anti-estrogen resistance protein 3	TGSEPALSPAVVR	(T368)	_T[Phospho (STY)]GSEPALSPAVVR_.2	_T[Phospho (STY)]GSEPALSPAVVR_	9.28025e-11	3.00684e-29	1.03172e-05	641.818	412.282	634.476	0.151359	0.145919	0.124664
O75821	EIF3G	Eukaryotic translation initiation factor 3 subunit G	GIPLATGDTSPEPELLPGAPLPPPK	(T41)	_GIPLATGDT[Phospho (STY)]SPEPELLPGAPLPPPK_.3	_GIPLATGDT[Phospho (STY)]SPEPELLPGAPLPPPK_	3.30127e-11	2.89668e-42	3.22142e-08	69176.8	59858.7	81846.1	0.333333	0.369801	0.379767
O75821	EIF3G	Eukaryotic translation initiation factor 3 subunit G	GIPLATGDTSPEPELLPGAPLPPPK	(T38)	_GIPLAT[Phospho (STY)]GDTSPEPELLPGAPLPPPK_.3	_GIPLAT[Phospho (STY)]GDTSPEPELLPGAPLPPPK_	1.22338e-14	4.64444e-38	4.81763e-14	69238.1	58638.3	81075.5	0.333333	0.0722272	0.0597423
O75821	EIF3G	Eukaryotic translation initiation factor 3 subunit G	GIPLATGDTSPEPELLPGAPLPPPK	(S42)	_GIPLATGDTS[Phospho (STY)]PEPELLPGAPLPPPK_.3	_GIPLATGDTS[Phospho (STY)]PEPELLPGAPLPPPK_	6.43171e-17	3.08903e-34	2.24522e-09	62092.6	56394.1	69356.9	0.333333	0.553399	0.557808
O75821	EIF3G	Eukaryotic translation initiation factor 3 subunit G	GIPLATGDTSPEPELLPGAPLPPPK	(T41,S42)	_GIPLATGDT[Phospho (STY)]S[Phospho (STY)]PEPELLPGAPLPPPK_.3	_GIPLATGDT[Phospho (STY)]S[Phospho (STY)]PEPELLPGAPLPPPK_	0.000429057	1.02905e-21	Filtered	1000.94	5118.34	Filtered	0.666667	0.439858	Filtered
O75822	EIF3J	Eukaryotic translation initiation factor 3 subunit J	AAAAAAAGDSDSWDADAFSVEDPVR	(S13)	_[Acetyl (Protein N-term)]AAAAAAAGDSDS[Phospho (STY)]WDADAFSVEDPVR_.3	_[Acetyl (Protein N-term)]AAAAAAAGDSDS[Phospho (STY)]WDADAFSVEDPVR_	4.01264e-23	4.26986e-34	1.88094e-12	54094.3	40257.4	37555.5	0.654955	0.630607	0.67145
O75822	EIF3J	Eukaryotic translation initiation factor 3 subunit J	AAAAAAAGDSDSWDADAFSVEDPVRK	(S13)	_[Acetyl (Protein N-term)]AAAAAAAGDSDS[Phospho (STY)]WDADAFSVEDPVRK_.3	_[Acetyl (Protein N-term)]AAAAAAAGDSDS[Phospho (STY)]WDADAFSVEDPVRK_	3.42773e-21	1.50037e-42	5.15901e-12	35240.1	26507.6	19849.5	0.110761	0.643739	0.616205
O75909	CCNK	Cyclin-K	ENSSPSVTSANLDHTK	(S9)	_ENSS[Phospho (STY)]PSVTSANLDHTK_.3	_ENSS[Phospho (STY)]PSVTSANLDHTK_	3.10946e-12	8.19048e-25	1.07616e-05	1076.12	220.922	942	0.199546	0.126867	0.467115
O75909	CCNK	Cyclin-K	ENSSPSVTSANLDHTK	(S8)	_ENS[Phospho (STY)]SPSVTSANLDHTK_.3	_ENS[Phospho (STY)]SPSVTSANLDHTK_	2.53526e-11	1.39959e-17	7.63249e-09	1.05511	1.01542	230.681	0.200061	0.127149	0.467359
O75962	TRIO	Triple functional domain protein	AGAASPLNSPLSSAVPSLGK	(S2455,S2459)	_AGAAS[Phospho (STY)]PLNS[Phospho (STY)]PLSSAVPSLGK_.2	_AGAAS[Phospho (STY)]PLNS[Phospho (STY)]PLSSAVPSLGK_	1.64135e-11	4.42896e-49	5.2278e-12	129887	89557.9	96329.4	1	1	1
O75962	TRIO	Triple functional domain protein	AGAASPLNSPLSSAVPSLGK	(S2455,S2459)	_AGAAS[Phospho (STY)]PLNS[Phospho (STY)]PLSSAVPSLGK_.3	_AGAAS[Phospho (STY)]PLNS[Phospho (STY)]PLSSAVPSLGK_	4.91984e-14	4.08752e-48	5.80508e-13	28722.7	30809.4	21493.5	0.999998	1	1
O75962	TRIO	Triple functional domain protein	AGAASPLNSPLSSAVPSLGK	(S2455)	_AGAAS[Phospho (STY)]PLNSPLSSAVPSLGK_.2	_AGAAS[Phospho (STY)]PLNSPLSSAVPSLGK_	2.74094e-14	2.32694e-14	5.10559e-09	2402.71	1152.46	2970.07	0.781218	0.139859	0.922521
O75962	TRIO	Triple functional domain protein	AGAASPLNSPLSSAVPSLGK	(S2459)	_AGAASPLNS[Phospho (STY)]PLSSAVPSLGK_.2	_AGAASPLNS[Phospho (STY)]PLSSAVPSLGK_	6.2523e-08	2.98981e-13	1.82735e-06	2397.22	1151.75	2627.15	0.0550232	0.638194	0.0286291
O75962	TRIO	Triple functional domain protein	SSMEMEGIFNHK	(S1724,M1725,M1727)	_SS[Phospho (STY)]M[Oxidation (M)]EM[Oxidation (M)]EGIFNHK_.3	_SS[Phospho (STY)]M[Oxidation (M)]EM[Oxidation (M)]EGIFNHK_	2.79638e-16	4.12071e-59	3.1215e-09	5557.65	6412.61	4485.13	0.275188	0.302452	0.240128
O75962	TRIO	Triple functional domain protein	SSMEMEGIFNHK	(S1723,M1725,M1727)	_S[Phospho (STY)]SM[Oxidation (M)]EM[Oxidation (M)]EGIFNHK_.3	_S[Phospho (STY)]SM[Oxidation (M)]EM[Oxidation (M)]EGIFNHK_	3.09615e-15	2.16168e-30	7.42823e-06	4345.78	5077.58	3529.22	0.650937	0.703336	0.766117
O75962	TRIO	Triple functional domain protein	SSMEMEGIFNHK	(S1724,M1725,M1727)	_SS[Phospho (STY)]M[Oxidation (M)]EM[Oxidation (M)]EGIFNHK_.2	_SS[Phospho (STY)]M[Oxidation (M)]EM[Oxidation (M)]EGIFNHK_	1.37741e-17	1.30498e-37	1.07079e-11	1446.75	1243.65	1523.52	0.337006	0.37129	0.305619
O75962	TRIO	Triple functional domain protein	SSMEMEGIFNHK	(S1723,M1725,M1727)	_S[Phospho (STY)]SM[Oxidation (M)]EM[Oxidation (M)]EGIFNHK_.2	_S[Phospho (STY)]SM[Oxidation (M)]EM[Oxidation (M)]EGIFNHK_	9.12287e-12	3.4405e-25	1.67708e-08	1164.52	984.505	1124.24	0.663651	0.628745	0.696601
O75962	TRIO	Triple functional domain protein	SADAGSQKDSDDSAATPQDETVEER	(S1818)	_SADAGSQKDS[Phospho (STY)]DDSAATPQDETVEER_.3	_SADAGSQKDS[Phospho (STY)]DDSAATPQDETVEER_	5.15695e-08	9.50125e-22	9.57402e-06	117.154	169.198	1	0.197002	0.241919	0.207399
O75962	TRIO	Triple functional domain protein	SADAGSQKDSDDSAATPQDETVEER	(S1809)	_S[Phospho (STY)]ADAGSQKDSDDSAATPQDETVEER_.3	_S[Phospho (STY)]ADAGSQKDSDDSAATPQDETVEER_	1.55731e-10	4.3675e-15	4.31761e-06	1	1	1	0.00576146	0.0251535	0.161972
O75962	TRIO	Triple functional domain protein	SADAGSQKDSDDSAATPQDETVEER	(S1814)	_SADAGS[Phospho (STY)]QKDSDDSAATPQDETVEER_.3	_SADAGS[Phospho (STY)]QKDSDDSAATPQDETVEER_	1.33999e-10	4.21381e-16	1.24664e-06	1	1	1	0.351086	0.195407	0.167982
O75962	TRIO	Triple functional domain protein	SADAGSQKDSDDSAATPQDETVEER	(S1821)	_SADAGSQKDSDDS[Phospho (STY)]AATPQDETVEER_.3	_SADAGSQKDSDDS[Phospho (STY)]AATPQDETVEER_	5.75345e-13	9.61949e-27	4.5807e-08	1	1	1	0.248101	0.281931	0.242243
O75962	TRIO	Triple functional domain protein	SADAGSQKDSDDSAATPQDETVEER	(T1824)	_SADAGSQKDSDDSAAT[Phospho (STY)]PQDETVEER_.3	_SADAGSQKDSDDSAAT[Phospho (STY)]PQDETVEER_	5.14402e-07	2.98602e-30	7.5673e-08	1	1	1	0.195972	0.241302	0.207465
O75970	MPDZ	Multiple PDZ domain protein	NSSQSLMVPQSGSPEPESIR	(M1589,S1593)	_NSSQSLM[Oxidation (M)]VPQS[Phospho (STY)]GSPEPESIR_.3	_NSSQSLM[Oxidation (M)]VPQS[Phospho (STY)]GSPEPESIR_	2.20303e-12	4.19908e-30	9.12763e-07	4445.43	4002.99	4225.08	0.163321	0.206982	0.288584
O75970	MPDZ	Multiple PDZ domain protein	NSSQSLMVPQSGSPEPESIR	(M1589,S1595)	_NSSQSLM[Oxidation (M)]VPQSGS[Phospho (STY)]PEPESIR_.3	_NSSQSLM[Oxidation (M)]VPQSGS[Phospho (STY)]PEPESIR_	5.27723e-12	3.29824e-20	3.09219e-06	3096.18	3355.56	2909.24	0.835878	0.792401	0.711407
O75970	MPDZ	Multiple PDZ domain protein	NSSQSLMVPQSGSPEPESIR	(S1585,M1589)	_NSS[Phospho (STY)]QSLM[Oxidation (M)]VPQSGSPEPESIR_.3	_NSS[Phospho (STY)]QSLM[Oxidation (M)]VPQSGSPEPESIR_	3.00807e-20	4.46657e-36	9.59852e-06	1392.47	1400.79	1087.7	1.93196e-05	3.95936e-05	4.15479e-05
O75970	MPDZ	Multiple PDZ domain protein	NSSQSLMVPQSGSPEPESIR	(S1587,M1589)	_NSSQS[Phospho (STY)]LM[Oxidation (M)]VPQSGSPEPESIR_.3	_NSSQS[Phospho (STY)]LM[Oxidation (M)]VPQSGSPEPESIR_	7.94059e-17	2.57056e-25	4.89863e-06	1.80656	1.71905	248.613	3.32619e-08	2.77086e-05	3.61333e-06
O75970	MPDZ	Multiple PDZ domain protein	DADLSPVNASIIK	(S483)	_DADLS[Phospho (STY)]PVNASIIK_.2	_DADLS[Phospho (STY)]PVNASIIK_	9.42262e-13	2.83035e-50	8.5632e-07	2453.23	2943.17	3170.2	0.99956	0.999987	0.587748
O75970	MPDZ	Multiple PDZ domain protein	DADLSPVNASIIK	(S488)	_DADLSPVNAS[Phospho (STY)]IIK_.2	_DADLSPVNAS[Phospho (STY)]IIK_	2.77221e-08	3.18012e-25	0.00015199	1767.7	1526.1	1443.16	0.000498544	0.000108305	0.418796
O75970	MPDZ	Multiple PDZ domain protein	TAPTALGITLSSSPTSTPELR	(S354)	_TAPTALGITLSSS[Phospho (STY)]PTSTPELR_.3	_TAPTALGITLSSS[Phospho (STY)]PTSTPELR_	9.94021e-05	3.12659e-17	Filtered	327.493	490.091	Filtered	0.13053	0.165709	Filtered
O75970	MPDZ	Multiple PDZ domain protein	TAPTALGITLSSSPTSTPELR	(S353)	_TAPTALGITLSS[Phospho (STY)]SPTSTPELR_.3	_TAPTALGITLSS[Phospho (STY)]SPTSTPELR_	3.47301e-05	2.07579e-29	0.00228867	328.761	490.785	2378.42	0.0873446	0.167967	0.084467
O75970	MPDZ	Multiple PDZ domain protein	TAPTALGITLSSSPTSTPELR	(T350)	_TAPTALGIT[Phospho (STY)]LSSSPTSTPELR_.3	_TAPTALGIT[Phospho (STY)]LSSSPTSTPELR_	6.54021e-05	1.91505e-30	0.00180983	1.04977	405.441	1.20957	0.0886688	0.174339	0.0876946
O75970	MPDZ	Multiple PDZ domain protein	TAPTALGITLSSSPTSTPELR	(S352)	_TAPTALGITLS[Phospho (STY)]SSPTSTPELR_.3	_TAPTALGITLS[Phospho (STY)]SSPTSTPELR_	3.90205e-05	1.27376e-29	0.00186875	1.04919	220.354	1.20879	0.044993	0.170152	0.0853852
O75976	CPD	Carboxypeptidase D	SLLSHEFQDETDTEEETLYSSK	(T1368,T1370)	_SLLSHEFQDET[Phospho (STY)]DT[Phospho (STY)]EEETLYSSK_.3	_SLLSHEFQDET[Phospho (STY)]DT[Phospho (STY)]EEETLYSSK_	2.30366e-19	1.49875e-57	1.29111e-06	10957.3	10687	3154.16	1	1	0.997664
O76021	RSL1D1	Ribosomal L1 domain-containing protein 1	ATNESEDEIPQLVPIGK	(T358)	_AT[Phospho (STY)]NESEDEIPQLVPIGK_.2	_AT[Phospho (STY)]NESEDEIPQLVPIGK_	6.1526e-22	2.56606e-36	9.57062e-14	414300	303558	440596	8.73481e-08	2.65806e-08	7.2798e-08
O76021	RSL1D1	Ribosomal L1 domain-containing protein 1	ATNESEDEIPQLVPIGK	(S361)	_ATNES[Phospho (STY)]EDEIPQLVPIGK_.3	_ATNES[Phospho (STY)]EDEIPQLVPIGK_	5.35888e-24	3.24463e-49	1.70552e-14	78436.8	89689.9	64296.6	0.020899	0.999997	0.937085
O76021	RSL1D1	Ribosomal L1 domain-containing protein 1	ATNESEDEIPQLVPIGK	(T358)	_AT[Phospho (STY)]NESEDEIPQLVPIGK_.3	_AT[Phospho (STY)]NESEDEIPQLVPIGK_	1.54702e-20	4.96471e-45	1.00287e-15	75058.8	86919.2	61701.1	0.978784	2.53602e-06	0.0574329
O76024	WFS1	Wolframin	ADGTGPTK	(T80)	_ADGTGPT[Phospho (STY)]K_.1	_ADGTGPT[Phospho (STY)]K_	3.66303e-08	2.38574e-05	Filtered	1466.22	1	Filtered	0.999098	0.0877013	Filtered
O76080	ZFAND5	AN1-type zinc finger protein 5	MSPMGTASGSNSPTSDSASVQR	(M47,M50,S56)	_M[Oxidation (M)]SPM[Oxidation (M)]GTASGS[Phospho (STY)]NSPTSDSASVQR_.3	_M[Oxidation (M)]SPM[Oxidation (M)]GTASGS[Phospho (STY)]NSPTSDSASVQR_	2.67818e-14	2.86057e-22	6.67864e-05	3817.17	3418.85	1020.1	0.203008	0.529395	0.257922
O76080	ZFAND5	AN1-type zinc finger protein 5	MSPMGTASGSNSPTSDSASVQR	(M47,M50,S58)	_M[Oxidation (M)]SPM[Oxidation (M)]GTASGSNS[Phospho (STY)]PTSDSASVQR_.3	_M[Oxidation (M)]SPM[Oxidation (M)]GTASGSNS[Phospho (STY)]PTSDSASVQR_	3.16935e-15	1.66336e-38	0.000124598	3454.4	3210.16	1201.42	0.289199	0.360442	0.360338
O76080	ZFAND5	AN1-type zinc finger protein 5	MSPMGTASGSNSPTSDSASVQR	(M47,M50,S54)	_M[Oxidation (M)]SPM[Oxidation (M)]GTAS[Phospho (STY)]GSNSPTSDSASVQR_.3	_M[Oxidation (M)]SPM[Oxidation (M)]GTAS[Phospho (STY)]GSNSPTSDSASVQR_	2.94646e-11	1.89882e-27	5.2847e-06	2975.89	2713	1720.77	0.130629	0.289523	0.125206
O76080	ZFAND5	AN1-type zinc finger protein 5	MSPMGTASGSNSPTSDSASVQR	(M47,S48,M50)	_M[Oxidation (M)]S[Phospho (STY)]PM[Oxidation (M)]GTASGSNSPTSDSASVQR_.3	_M[Oxidation (M)]S[Phospho (STY)]PM[Oxidation (M)]GTASGSNSPTSDSASVQR_	1.06055e-11	9.42148e-31	8.73143e-06	2978.5	3222.73	778.397	0.288587	0.00320426	0.0923354
O76080	ZFAND5	AN1-type zinc finger protein 5	MSPMGTASGSNSPTSDSASVQR	(M47,M50,T52)	_M[Oxidation (M)]SPM[Oxidation (M)]GT[Phospho (STY)]ASGSNSPTSDSASVQR_.3	_M[Oxidation (M)]SPM[Oxidation (M)]GT[Phospho (STY)]ASGSNSPTSDSASVQR_	4.13649e-13	7.37279e-31	9.53615e-06	2640.7	2808.99	831.357	0.0851626	0.0794692	0.114101
O76080	ZFAND5	AN1-type zinc finger protein 5	MSPMGTASGSNSPTSDSASVQR	(M47,M50,T60)	_M[Oxidation (M)]SPM[Oxidation (M)]GTASGSNSPT[Phospho (STY)]SDSASVQR_.3	_M[Oxidation (M)]SPM[Oxidation (M)]GTASGSNSPT[Phospho (STY)]SDSASVQR_	5.20605e-08	1.0437e-18	9.92226e-06	323.195	411.695	301.496	0.00334783	0.0112175	0.000520225
O76080	ZFAND5	AN1-type zinc finger protein 5	MSPMGTASGSNSPTSDSASVQR	(M47,M50,S61)	_M[Oxidation (M)]SPM[Oxidation (M)]GTASGSNSPTS[Phospho (STY)]DSASVQR_.3	_M[Oxidation (M)]SPM[Oxidation (M)]GTASGSNSPTS[Phospho (STY)]DSASVQR_	3.19543e-09	6.04335e-23	1.07617e-05	1.50436	1.22298	1	0.00022635	0.00044152	5.34227e-05
O76094	SRP72	Signal recognition particle subunit SRP72	TVSSPPTSPRPGSAATVSASTSNIIPPR	(S621,T624)	_TVSS[Phospho (STY)]PPT[Phospho (STY)]SPRPGSAATVSASTSNIIPPR_.3	_TVSS[Phospho (STY)]PPT[Phospho (STY)]SPRPGSAATVSASTSNIIPPR_	1.4288e-18	3.32167e-19	2.82997e-11	560877	441531	296815	0.647842	0.0494301	0.464383
O76094	SRP72	Signal recognition particle subunit SRP72	TVSSPPTSPRPGSAATVSASTSNIIPPR	(S620,S625)	_TVS[Phospho (STY)]SPPTS[Phospho (STY)]PRPGSAATVSASTSNIIPPR_.3	_TVS[Phospho (STY)]SPPTS[Phospho (STY)]PRPGSAATVSASTSNIIPPR_	1.55014e-17	4.30938e-48	1.64199e-10	547770	431146	288906	0.0529374	0.0547807	0.00278282
O76094	SRP72	Signal recognition particle subunit SRP72	TVSSPPTSPRPGSAATVSASTSNIIPPR	(S621,S630)	_TVSS[Phospho (STY)]PPTSPRPGS[Phospho (STY)]AATVSASTSNIIPPR_.3	_TVSS[Phospho (STY)]PPTSPRPGS[Phospho (STY)]AATVSASTSNIIPPR_	2.61506e-16	4.91393e-30	2.25607e-11	473724	377820	247684	5.77315e-05	1.02925e-08	5.38103e-06
O76094	SRP72	Signal recognition particle subunit SRP72	TVSSPPTSPRPGSAATVSASTSNIIPPR	(T618,S621)	_T[Phospho (STY)]VSS[Phospho (STY)]PPTSPRPGSAATVSASTSNIIPPR_.3	_T[Phospho (STY)]VSS[Phospho (STY)]PPTSPRPGSAATVSASTSNIIPPR_	6.67277e-08	1.91163e-14	2.35029e-06	224010	170601	47424.2	0.000150877	4.56853e-06	2.40164e-06
O76094	SRP72	Signal recognition particle subunit SRP72	TVSSPPTSPRPGSAATVSASTSNIIPPR	(S621,S625)	_TVSS[Phospho (STY)]PPTS[Phospho (STY)]PRPGSAATVSASTSNIIPPR_.3	_TVSS[Phospho (STY)]PPTS[Phospho (STY)]PRPGSAATVSASTSNIIPPR_	1.06812e-15	2.87851e-19	1.00094e-05	138653	63090.5	136813	0.383208	0.941941	0.372028
O76094	SRP72	Signal recognition particle subunit SRP72	TVSSPPTSPRPGSAATVSASTSNIIPPR	(T624,S625)	_TVSSPPT[Phospho (STY)]S[Phospho (STY)]PRPGSAATVSASTSNIIPPR_.3	_TVSSPPT[Phospho (STY)]S[Phospho (STY)]PRPGSAATVSASTSNIIPPR_	4.20188e-10	5.23456e-34	8.44112e-06	117861	49339.9	114834	0.0532206	0.0493921	0.247154
O76094	SRP72	Signal recognition particle subunit SRP72	TVSSPPTSPRPGSAATVSASTSNIIPPR	(T618,T633)	_T[Phospho (STY)]VSSPPTSPRPGSAAT[Phospho (STY)]VSASTSNIIPPR_.4	_T[Phospho (STY)]VSSPPTSPRPGSAAT[Phospho (STY)]VSASTSNIIPPR_	5.37292e-21	3.24733e-43	4.48044e-10	12143.1	11845.9	11750.4	0.00133753	0.000223653	0.00686599
O76094	SRP72	Signal recognition particle subunit SRP72	TVSSPPTSPRPGSAATVSASTSNIIPPR	(T618,S630)	_T[Phospho (STY)]VSSPPTSPRPGS[Phospho (STY)]AATVSASTSNIIPPR_.4	_T[Phospho (STY)]VSSPPTSPRPGS[Phospho (STY)]AATVSASTSNIIPPR_	2.59534e-23	3.41221e-34	4.714e-09	11963.2	11761.2	11723.2	0.00527989	0.000701359	0.00647723
O76094	SRP72	Signal recognition particle subunit SRP72	TVSSPPTSPRPGSAATVSASTSNIIPPR	(T633,S635)	_TVSSPPTSPRPGSAAT[Phospho (STY)]VS[Phospho (STY)]ASTSNIIPPR_.4	_TVSSPPTSPRPGSAAT[Phospho (STY)]VS[Phospho (STY)]ASTSNIIPPR_	8.71778e-09	2.65353e-42	8.47394e-12	11712	11506.6	11524.4	0.00527097	4.15856e-06	0.000199713
O94763	URI1	Unconventional prefoldin RPB5 interactor 1	KNSTGSGHSAQELPTIR	(S372)	_KNS[Phospho (STY)]TGSGHSAQELPTIR_.3	_KNS[Phospho (STY)]TGSGHSAQELPTIR_	1.28592e-20	1.29356e-28	2.27807e-06	7356.47	9936.41	7721.86	0.851382	0.913296	0.138894
O94763	URI1	Unconventional prefoldin RPB5 interactor 1	KNSTGSGHSAQELPTIR	(S375)	_KNSTGS[Phospho (STY)]GHSAQELPTIR_.3	_KNSTGS[Phospho (STY)]GHSAQELPTIR_	2.41731e-21	2.64449e-27	1.33504e-09	6978.19	9342.09	7477.99	0.333291	0.00794527	0.430426
O94763	URI1	Unconventional prefoldin RPB5 interactor 1	KNSTGSGHSAQELPTIR	(T373)	_KNST[Phospho (STY)]GSGHSAQELPTIR_.3	_KNST[Phospho (STY)]GSGHSAQELPTIR_	2.88525e-21	2.64449e-27	2.43607e-06	6452.54	9022.93	6980.34	0.333291	0.0814807	0.430414
O94763	URI1	Unconventional prefoldin RPB5 interactor 1	KNSTGSGHSAQELPTIR	(S378)	_KNSTGSGHS[Phospho (STY)]AQELPTIR_.3	_KNSTGSGHS[Phospho (STY)]AQELPTIR_	1.01441e-19	1.50171e-27	4.10913e-06	4897.48	6830.7	4856.53	0.000193628	8.15145e-06	0.00056687
O94776	MTA2	Metastasis-associated protein MTA2	GHLSRPEAQSLSPYTTSANR	(S435)	_GHLSRPEAQSLS[Phospho (STY)]PYTTSANR_.3	_GHLSRPEAQSLS[Phospho (STY)]PYTTSANR_	3.46787e-25	1.69339e-46	1.10673e-13	2782.01	5454.6	5416.09	0.867937	1	0.999907
O94776	MTA2	Metastasis-associated protein MTA2	GHLSRPEAQSLSPYTTSANR	(S433)	_GHLSRPEAQS[Phospho (STY)]LSPYTTSANR_.3	_GHLSRPEAQS[Phospho (STY)]LSPYTTSANR_	1.71694e-24	6.72055e-40	5.00825e-14	3078.42	5386.94	5065.76	0.0254033	3.41859e-07	7.24779e-05
O94776	MTA2	Metastasis-associated protein MTA2	GHLSRPEAQSLSPYTTSANR	(S427)	_GHLS[Phospho (STY)]RPEAQSLSPYTTSANR_.3	_GHLS[Phospho (STY)]RPEAQSLSPYTTSANR_	1.60238e-20	1.96767e-31	4.92342e-09	1157.28	2233.01	2177.72	0.000189905	2.06935e-12	8.04416e-10
O94776	MTA2	Metastasis-associated protein MTA2	GHLSRPEAQSLSPYTTSANR	(T438)	_GHLSRPEAQSLSPYT[Phospho (STY)]TSANR_.3	_GHLSRPEAQSLSPYT[Phospho (STY)]TSANR_	3.47586e-09	9.92521e-35	1.81244e-08	712.23	2308.08	2540.37	3.38811e-05	4.49826e-07	0.000146041
O94776	MTA2	Metastasis-associated protein MTA2	GHLSRPEAQSLSPYTTSANR	(S440)	_GHLSRPEAQSLSPYTTS[Phospho (STY)]ANR_.3	_GHLSRPEAQSLSPYTTS[Phospho (STY)]ANR_	3.02228e-07	2.36105e-23	2.80637e-07	356.369	1610.62	2016.4	3.71823e-06	1.49529e-09	8.58186e-07
O94776	MTA2	Metastasis-associated protein MTA2	GHLSRPEAQSLSPYTTSANR	(T439)	_GHLSRPEAQSLSPYTT[Phospho (STY)]SANR_.3	_GHLSRPEAQSLSPYTT[Phospho (STY)]SANR_	6.48008e-05	4.36749e-26	1.25402e-07	356.59	1495.43	1999.07	0.000726978	2.49055e-09	1.46535e-05
O94804	STK10	Serine/threonine-protein kinase 10	QVAEQGGDLSPAANR	(S438)	_QVAEQGGDLS[Phospho (STY)]PAANR_.2	_QVAEQGGDLS[Phospho (STY)]PAANR_	1.9663e-18	6.14115e-47	1.04049e-13	7904.58	6112.54	6873.48	1	1	1
O94804	STK10	Serine/threonine-protein kinase 10	QVAEQGGDLSPAANR	(S438)	_QVAEQGGDLS[Phospho (STY)]PAANR_.3	_QVAEQGGDLS[Phospho (STY)]PAANR_	2.14264e-06	5.08777e-17	8.71037e-06	1	1	1	1	1	1
O94806	PRKD3	Serine/threonine-protein kinase D3	RLSNVSLPGPGLSVPR	(S213)	_RLS[Phospho (STY)]NVSLPGPGLSVPR_.3	_RLS[Phospho (STY)]NVSLPGPGLSVPR_	1.23614e-25	3.08175e-37	3.50985e-13	3396.82	3114.48	3906.54	0.876213	0.554311	0.554213
O94806	PRKD3	Serine/threonine-protein kinase D3	RLSNVSLPGPGLSVPR	(S216)	_RLSNVS[Phospho (STY)]LPGPGLSVPR_.3	_RLSNVS[Phospho (STY)]LPGPGLSVPR_	4.61955e-15	1.19069e-53	3.20729e-14	2818.75	2983.99	3729.43	0.126063	0.445681	0.444965
O94806	PRKD3	Serine/threonine-protein kinase D3	RLSNVSLPGPGLSVPR	(S213,S216)	_RLS[Phospho (STY)]NVS[Phospho (STY)]LPGPGLSVPR_.3	_RLS[Phospho (STY)]NVS[Phospho (STY)]LPGPGLSVPR_	1.4224e-06	9.72576e-35	2.00841e-06	442.392	2137.87	2259.7	0.997897	0.999993	0.998862
O94806	PRKD3	Serine/threonine-protein kinase D3	RLSNVSLPGPGLSVPR	(S213,S216)	_RLS[Phospho (STY)]NVS[Phospho (STY)]LPGPGLSVPR_.2	_RLS[Phospho (STY)]NVS[Phospho (STY)]LPGPGLSVPR_	9.75551e-11	2.67347e-30	5.89105e-07	493.24	1342.18	883.142	0.710044	0.999859	0.823026
O94808	GFPT2	Glutamine--fructose-6-phosphate aminotransferase [isomerizing] 2	RLDSSACLHAVGDK	(S245,C247)	_RLDSS[Phospho (STY)]AC[Carbamidomethyl (C)]LHAVGDK_.3	_RLDSS[Phospho (STY)]AC[Carbamidomethyl (C)]LHAVGDK_	6.33844e-05	4.27307e-38	1.16146e-05	196.714	408.84	235.255	0.5	0.5	0.5
O94826	TOMM70	Mitochondrial import receptor subunit TOM70	ASPAPGSGHPEGPGAHLDMNSLDR	(S91,M108)	_AS[Phospho (STY)]PAPGSGHPEGPGAHLDM[Oxidation (M)]NSLDR_.3	_AS[Phospho (STY)]PAPGSGHPEGPGAHLDM[Oxidation (M)]NSLDR_	7.91529e-26	4.82602e-41	2.4112e-08	212502	195776	189466	1	1	1
O94826	TOMM70	Mitochondrial import receptor subunit TOM70	ASPAPGSGHPEGPGAHLDMNSLDR	(S96,M108)	_ASPAPGS[Phospho (STY)]GHPEGPGAHLDM[Oxidation (M)]NSLDR_.3	_ASPAPGS[Phospho (STY)]GHPEGPGAHLDM[Oxidation (M)]NSLDR_	2.49535e-10	2.70473e-25	3.08837e-06	106299	102772	98161.2	2.37007e-19	2.20567e-14	3.36003e-13
O94826	TOMM70	Mitochondrial import receptor subunit TOM70	ASPAPGSGHPEGPGAHLDMNSLDR	(S91,M108)	_AS[Phospho (STY)]PAPGSGHPEGPGAHLDM[Oxidation (M)]NSLDR_.4	_AS[Phospho (STY)]PAPGSGHPEGPGAHLDM[Oxidation (M)]NSLDR_	4.21101e-21	2.91583e-53	1.39723e-10	45974.6	41619.1	39285.9	0.995941	0.999984	1
O94826	TOMM70	Mitochondrial import receptor subunit TOM70	ASPAPGSGHPEGPGAHLDMNSLDR	(S96,M108)	_ASPAPGS[Phospho (STY)]GHPEGPGAHLDM[Oxidation (M)]NSLDR_.4	_ASPAPGS[Phospho (STY)]GHPEGPGAHLDM[Oxidation (M)]NSLDR_	5.26882e-19	4.3606e-37	4.37837e-06	35704.1	31935.5	30743.6	0.00429792	1.26506e-06	0.537281
O94842	TOX4	TOX high mobility group box family member 4	LSTTPSPTSSLHEDGVEDFRR	(S178,S182)	_LSTTPS[Phospho (STY)]PTSS[Phospho (STY)]LHEDGVEDFRR_.3	_LSTTPS[Phospho (STY)]PTSS[Phospho (STY)]LHEDGVEDFRR_	6.99371e-12	6.04535e-49	3.47371e-08	3220.06	3097.22	2600.97	0.219729	0.130324	0.199304
O94854	KIAA0754	Uncharacterized protein KIAA0754	RDSDSFLNIFPEK	(S666)	_RDS[Phospho (STY)]DSFLNIFPEK_.2	_RDS[Phospho (STY)]DSFLNIFPEK_	8.32198e-17	4.63781e-37	1.04504e-08	12695.5	7480.8	9065.9	0.951393	0.996677	0.666046
O94854	KIAA0754	Uncharacterized protein KIAA0754	RDSDSFLNIFPEK	(S668)	_RDSDS[Phospho (STY)]FLNIFPEK_.2	_RDSDS[Phospho (STY)]FLNIFPEK_	7.84592e-19	1.34635e-47	6.18311e-12	7437.72	4510.37	5885.56	0.271685	0.00443984	0.335399
O94854	KIAA0754	Uncharacterized protein KIAA0754	RDSDSFLNIFPEK	(S666)	_RDS[Phospho (STY)]DSFLNIFPEK_.3	_RDS[Phospho (STY)]DSFLNIFPEK_	2.76977e-07	2.35237e-37	1.02899e-05	805.945	2395.4	1310.44	0.617446	0.5	0.5
O94876	TMCC1	Transmembrane and coiled-coil domains protein 1	ALGVISNFQSSPK	(S414)	_ALGVISNFQSS[Phospho (STY)]PK_.2	_ALGVISNFQSS[Phospho (STY)]PK_	1.55359e-07	3.62925e-07	2.85982e-06	5975.84	3985.74	5203.24	0.440361	0.982566	0.923859
O94876	TMCC1	Transmembrane and coiled-coil domains protein 1	ALGVISNFQSSPK	(S413)	_ALGVISNFQS[Phospho (STY)]SPK_.2	_ALGVISNFQS[Phospho (STY)]SPK_	4.37088e-08	7.37712e-09	8.42517e-06	4942.99	3383.82	4285.25	0.107311	0.0182933	0.0786392
O94876	TMCC1	Transmembrane and coiled-coil domains protein 1	FGSADNIPNLK	(S382)	_FGS[Phospho (STY)]ADNIPNLK_.2	_FGS[Phospho (STY)]ADNIPNLK_	3.11943e-19	9.8651e-43	3.02453e-13	5094.54	6035.18	4976.37	1	1	1
O94880	PHF14	PHD finger protein 14	SFVPEEEK	(S835)	_S[Phospho (STY)]FVPEEEK_.2	_S[Phospho (STY)]FVPEEEK_	4.29151e-14	4.7384e-42	1.23742e-06	31748	22530.7	28111.8	1	1	1
O94880	PHF14	PHD finger protein 14	SNEDSLILEK	(S298)	_S[Phospho (STY)]NEDSLILEK_.2	_S[Phospho (STY)]NEDSLILEK_	1.8925e-15	1.43191e-32	7.08213e-14	9904.89	9074.01	10379.4	0.999994	0.999996	0.999986
O94880	PHF14	PHD finger protein 14	SNEDSLILEK	(S302)	_SNEDS[Phospho (STY)]LILEK_.2	_SNEDS[Phospho (STY)]LILEK_	3.59233e-13	6.59949e-22	0.000656051	1	1	1	0.5	0.842804	0.764548
O94888	UBXN7	UBX domain-containing protein 7	SESLIDASEDSQLEAAIR	(S285)	_SESLIDAS[Phospho (STY)]EDSQLEAAIR_.3	_SESLIDAS[Phospho (STY)]EDSQLEAAIR_	1.20286e-19	3.61785e-28	8.13906e-09	9001.75	6250.1	8429.12	0.0123604	0.000128659	0.000215023
O94888	UBXN7	UBX domain-containing protein 7	SESLIDASEDSQLEAAIR	(S288)	_SESLIDASEDS[Phospho (STY)]QLEAAIR_.3	_SESLIDASEDS[Phospho (STY)]QLEAAIR_	2.03621e-17	1.54892e-20	8.82452e-14	1967.7	3877.55	7418.43	0.00167831	5.83601e-06	0.000308775
O94888	UBXN7	UBX domain-containing protein 7	SESLIDASEDSQLEAAIR	(S278)	_S[Phospho (STY)]ESLIDASEDSQLEAAIR_.3	_S[Phospho (STY)]ESLIDASEDSQLEAAIR_	9.21308e-19	5.91704e-23	7.8562e-07	2207.53	3696.86	7155.97	0.318265	0.309216	0.901337
O94888	UBXN7	UBX domain-containing protein 7	SESLIDASEDSQLEAAIR	(S280)	_SES[Phospho (STY)]LIDASEDSQLEAAIR_.3	_SES[Phospho (STY)]LIDASEDSQLEAAIR_	5.0056e-17	1.80038e-19	1.74015e-13	2207.37	3397.02	6451.61	0.673862	0.691123	0.615532
O94888	UBXN7	UBX domain-containing protein 7	SESLIDASEDSQLEAAIR	(S278,S288)	_S[Phospho (STY)]ESLIDASEDS[Phospho (STY)]QLEAAIR_.3	_S[Phospho (STY)]ESLIDASEDS[Phospho (STY)]QLEAAIR_	1.09202e-23	1.03116e-32	4.59421e-11	3427.18	3015.69	2610.43	0.0540512	0.0402632	0.21412
O94915	FRYL	Protein furry homolog-like	STGQLNLSTSPINSSSYLGYNSNAR	(T1922)	_STGQLNLST[Phospho (STY)]SPINSSSYLGYNSNAR_.3	_STGQLNLST[Phospho (STY)]SPINSSSYLGYNSNAR_	2.41792e-10	2.65332e-31	2.91247e-06	2704.4	1578.07	1059.68	0.111874	0.00419102	0.142757
O94915	FRYL	Protein furry homolog-like	STGQLNLSTSPINSSSYLGYNSNAR	(S1928)	_STGQLNLSTSPINSS[Phospho (STY)]SYLGYNSNAR_.3	_STGQLNLSTSPINSS[Phospho (STY)]SYLGYNSNAR_	4.55557e-08	4.92387e-29	6.13465e-06	2221.45	1420.15	1059.3	0.170749	0.000812335	0.179624
O94915	FRYL	Protein furry homolog-like	STGQLNLSTSPINSSSYLGYNSNAR	(S1923)	_STGQLNLSTS[Phospho (STY)]PINSSSYLGYNSNAR_.3	_STGQLNLSTS[Phospho (STY)]PINSSSYLGYNSNAR_	1.1603e-13	7.00761e-31	2.73004e-05	1822.95	1581.89	1059.48	0.138199	0.00494501	0.161115
O94915	FRYL	Protein furry homolog-like	STGQLNLSTSPINSSSYLGYNSNAR	(S1921)	_STGQLNLS[Phospho (STY)]TSPINSSSYLGYNSNAR_.3	_STGQLNLS[Phospho (STY)]TSPINSSSYLGYNSNAR_	4.23841e-08	2.5892e-32	1.26797e-05	1822.93	1581.88	1059.48	0.0315051	0.00345235	0.0441028
O94915	FRYL	Protein furry homolog-like	STGQLNLSTSPINSSSYLGYNSNAR	(S1914)	_S[Phospho (STY)]TGQLNLSTSPINSSSYLGYNSNAR_.3	_S[Phospho (STY)]TGQLNLSTSPINSSSYLGYNSNAR_	8.8639e-09	6.26048e-29	1.34476e-05	1822.81	1413.92	1059.48	0.149675	0.488704	0.0116494
O94915	FRYL	Protein furry homolog-like	STGQLNLSTSPINSSSYLGYNSNAR	(T1915)	_ST[Phospho (STY)]GQLNLSTSPINSSSYLGYNSNAR_.3	_ST[Phospho (STY)]GQLNLSTSPINSSSYLGYNSNAR_	3.08548e-14	7.19646e-31	1.2276e-05	1822.76	1413.84	1059.18	0.154382	0.488046	0.0118111
O94915	FRYL	Protein furry homolog-like	STGQLNLSTSPINSSSYLGYNSNAR	(S1929)	_STGQLNLSTSPINSSS[Phospho (STY)]YLGYNSNAR_.3	_STGQLNLSTSPINSSS[Phospho (STY)]YLGYNSNAR_	2.18707e-12	5.86574e-32	8.61696e-06	917.981	631.403	480.531	0.0173373	0.000656284	0.159975
O94915	FRYL	Protein furry homolog-like	SNTLDIMDGR	(T1959,M1963)	_SNT[Phospho (STY)]LDIM[Oxidation (M)]DGR_.2	_SNT[Phospho (STY)]LDIM[Oxidation (M)]DGR_	1.77174e-07	1.4182e-28	8.34142e-06	5938.47	3732.67	4626.48	0.127966	0.0552948	0.00151873
O94915	FRYL	Protein furry homolog-like	SNTLDIMDGR	(S1957,M1963)	_S[Phospho (STY)]NTLDIM[Oxidation (M)]DGR_.2	_S[Phospho (STY)]NTLDIM[Oxidation (M)]DGR_	1.10359e-18	2.91638e-19	1.03478e-05	4371.81	4168.19	5105.39	0.980218	0.944955	0.998349
O94915	FRYL	Protein furry homolog-like	TYGGDTGSPEISFTK	(S2272)	_TYGGDTGS[Phospho (STY)]PEISFTK_.2	_TYGGDTGS[Phospho (STY)]PEISFTK_	1.306e-10	1.4149e-30	1.95743e-07	1469.17	593.391	839.472	0.220063	0.110273	0.490079
O94915	FRYL	Protein furry homolog-like	TYGGDTGSPEISFTK	(T2270)	_TYGGDT[Phospho (STY)]GSPEISFTK_.2	_TYGGDT[Phospho (STY)]GSPEISFTK_	4.66177e-11	2.12954e-40	1.8664e-09	454.562	487.493	540.492	0.0759369	0.111422	0.521175
O94929	ABLIM3	Actin-binding LIM protein 3	TSETSISPPGSSIGSPNR	(T276)	_T[Phospho (STY)]SETSISPPGSSIGSPNR_.2	_T[Phospho (STY)]SETSISPPGSSIGSPNR_	2.43102e-05	1.15903e-16	0.000748717	2915.46	2341.96	5290.94	0.238211	0.2384	0.0390515
O94929	ABLIM3	Actin-binding LIM protein 3	TSETSISPPGSSIGSPNR	(T279)	_TSET[Phospho (STY)]SISPPGSSIGSPNR_.2	_TSET[Phospho (STY)]SISPPGSSIGSPNR_	7.86445e-07	1.27618e-08	0.000128997	2915.46	2341.96	5290.94	0.235489	0.235948	0.295575
O94929	ABLIM3	Actin-binding LIM protein 3	TSETSISPPGSSIGSPNR	(S277)	_TS[Phospho (STY)]ETSISPPGSSIGSPNR_.2	_TS[Phospho (STY)]ETSISPPGSSIGSPNR_	1.28058e-06	1.13364e-08	0.000499709	2684.8	2140.16	5300.29	0.237297	0.237465	0.0989424
O94929	ABLIM3	Actin-binding LIM protein 3	RFSSGGEEDDFDR	(S503,S504)	_RFS[Phospho (STY)]S[Phospho (STY)]GGEEDDFDR_.2	_RFS[Phospho (STY)]S[Phospho (STY)]GGEEDDFDR_	1.50685e-18	3.0116e-50	2.3654e-09	4822.06	5226.44	5940.39	1	1	1
O94929	ABLIM3	Actin-binding LIM protein 3	RFSSGGEEDDFDR	(S504)	_RFSS[Phospho (STY)]GGEEDDFDR_.3	_RFSS[Phospho (STY)]GGEEDDFDR_	1.4462e-07	2.14347e-41	3.29409e-12	3165.13	3301.23	1805.8	0.406657	0.402461	0.5
O94929	ABLIM3	Actin-binding LIM protein 3	RFSSGGEEDDFDR	(S503)	_RFS[Phospho (STY)]SGGEEDDFDR_.2	_RFS[Phospho (STY)]SGGEEDDFDR_	5.88927e-09	1.8217e-40	1.26263e-09	1704.23	1621.82	3035.13	0.5	0.843489	0.969214
O94929	ABLIM3	Actin-binding LIM protein 3	ASSPGYIDSPTYSR	(S373)	_ASS[Phospho (STY)]PGYIDSPTYSR_.2	_ASS[Phospho (STY)]PGYIDSPTYSR_	9.11583e-18	2.86439e-36	3.82425e-06	5098.42	4226.24	4286.02	0.957585	0.457938	0.720771
O94929	ABLIM3	Actin-binding LIM protein 3	ASSPGYIDSPTYSR	(S372)	_AS[Phospho (STY)]SPGYIDSPTYSR_.2	_AS[Phospho (STY)]SPGYIDSPTYSR_	1.43061e-16	1.3766e-51	3.58272e-10	5099.1	4220.85	4286.04	0.0420127	0.526736	0.270657
O94929	ABLIM3	Actin-binding LIM protein 3	ASSPGYIDSPTYSR	(Y376)	_ASSPGY[Phospho (STY)]IDSPTYSR_.2	_ASSPGY[Phospho (STY)]IDSPTYSR_	1.95792e-10	7.83509e-43	1.90468e-07	1322.62	801.047	902.255	8.76093e-05	0.0140569	0.00310181
O94929	ABLIM3	Actin-binding LIM protein 3	RTSETSISPPGSSIGSPNR	(T279)	_RTSET[Phospho (STY)]SISPPGSSIGSPNR_.3	_RTSET[Phospho (STY)]SISPPGSSIGSPNR_	2.25604e-05	8.06049e-23	9.24874e-05	406.908	1418.87	340.257	0.186251	0.230225	0.196664
O94929	ABLIM3	Actin-binding LIM protein 3	RTSETSISPPGSSIGSPNR	(T276)	_RT[Phospho (STY)]SETSISPPGSSIGSPNR_.3	_RT[Phospho (STY)]SETSISPPGSSIGSPNR_	2.75059e-05	7.22886e-32	9.55634e-05	406.917	1417.51	340.247	0.186254	0.230225	0.196664
O94929	ABLIM3	Actin-binding LIM protein 3	RASSPGYIDSPTYSR	(S372,S373)	_RAS[Phospho (STY)]S[Phospho (STY)]PGYIDSPTYSR_.3	_RAS[Phospho (STY)]S[Phospho (STY)]PGYIDSPTYSR_	5.72112e-19	3.95472e-31	2.59477e-07	1269.87	1632.51	1160.96	0.869237	0.987512	0.878292
O94929	ABLIM3	Actin-binding LIM protein 3	QGMSPTFSR	(M387,S388)	_QGM[Oxidation (M)]S[Phospho (STY)]PTFSR_.2	_QGM[Oxidation (M)]S[Phospho (STY)]PTFSR_	8.18019e-09	4.52413e-45	1.81135e-06	780.096	888.473	837.166	0.924715	0.370895	0.98442
O94929	ABLIM3	Actin-binding LIM protein 3	QGMSPTFSR	(M387,T390)	_QGM[Oxidation (M)]SPT[Phospho (STY)]FSR_.2	_QGM[Oxidation (M)]SPT[Phospho (STY)]FSR_	1.01968e-07	4.88368e-33	4.93056e-05	1.98005	141.204	1	0.285519	0.539794	0.305666
O94929	ABLIM3	Actin-binding LIM protein 3	FSSGGEEDDFDR	(S503)	_FS[Phospho (STY)]SGGEEDDFDR_.2	_FS[Phospho (STY)]SGGEEDDFDR_	0.00118539	7.70632e-06	9.01337e-07	671.494	132.064	872.951	0.5	0.5	0.262077
O94979	SEC31A	Protein transport protein Sec31A	DSDQVAQSDGEESPAAEEQLLGEHIK	(S527)	_DSDQVAQS[Phospho (STY)]DGEESPAAEEQLLGEHIK_.3	_DSDQVAQS[Phospho (STY)]DGEESPAAEEQLLGEHIK_	2.76853e-18	4.57815e-47	1.02437e-09	10247.3	8662.57	12312.7	0.498457	0.877694	0.0907717
O94979	SEC31A	Protein transport protein Sec31A	DSDQVAQSDGEESPAAEEQLLGEHIK	(S532)	_DSDQVAQSDGEES[Phospho (STY)]PAAEEQLLGEHIK_.3	_DSDQVAQSDGEES[Phospho (STY)]PAAEEQLLGEHIK_	5.80649e-22	1.41816e-48	6.72978e-09	9012.31	7585.41	9919.03	0.501111	0.121609	0.907505
O94979	SEC31A	Protein transport protein Sec31A	DSDQVAQSDGEESPAAEEQLLGEHIK	(S521)	_DS[Phospho (STY)]DQVAQSDGEESPAAEEQLLGEHIK_.3	_DS[Phospho (STY)]DQVAQSDGEESPAAEEQLLGEHIK_	9.2011e-15	4.04889e-28	7.70886e-10	6921.09	5378.43	7097.39	0.000354961	0.0088282	0.00159554
O94979	SEC31A	Protein transport protein Sec31A	AQGEPVAGHESPKIPYEK	(S799)	_AQGEPVAGHES[Phospho (STY)]PKIPYEK_.3	_AQGEPVAGHES[Phospho (STY)]PKIPYEK_	3.19246e-19	1.04123e-46	9.9593e-13	1493.09	2703.37	1764.25	0.773476	0.860385	0.822608
O94979	SEC31A	Protein transport protein Sec31A	AQGEPVAGHESPKIPYEK	(Y804)	_AQGEPVAGHESPKIPY[Phospho (STY)]EK_.3	_AQGEPVAGHESPKIPY[Phospho (STY)]EK_	8.01757e-12	1.14736e-47	2.92503e-07	457.237	769.511	585.162	0.123554	0.0507041	0.177487
O94986	CEP152	Centrosomal protein of 152 kDa	NVSPEFVPCEGEGGFGLHK	(S1461,C1467)	_NVS[Phospho (STY)]PEFVPC[Carbamidomethyl (C)]EGEGGFGLHK_.3	_NVS[Phospho (STY)]PEFVPC[Carbamidomethyl (C)]EGEGGFGLHK_	0.000100128	2.60653e-09	Filtered	1	1	Filtered	1	1	Filtered
O94988	FAM13A	Protein FAM13A	SSSLGSYDDEQEDLTPAQLTR	(S651)	_SS[Phospho (STY)]SLGSYDDEQEDLTPAQLTR_.3	_SS[Phospho (STY)]SLGSYDDEQEDLTPAQLTR_	1.94042e-08	1.72231e-35	4.2602e-06	286.734	408.071	283.395	0.0532096	0.0332675	0.276002
O95049	TJP3	Tight junction protein ZO-3	SPGGGSEANGLALVSGFK	(S164)	_S[Phospho (STY)]PGGGSEANGLALVSGFK_.2	_S[Phospho (STY)]PGGGSEANGLALVSGFK_	7.26182e-22	9.37735e-53	2.94613e-12	13007.1	9854.08	14354.5	0.999729	1	0.999997
O95049	TJP3	Tight junction protein ZO-3	SPGGGSEANGLALVSGFK	(S169)	_SPGGGS[Phospho (STY)]EANGLALVSGFK_.2	_SPGGGS[Phospho (STY)]EANGLALVSGFK_	7.10684e-22	3.19146e-40	2.85321e-10	9376.6	6615.43	10458.1	0.000336866	3.45691e-07	4.45067e-06
O95049	TJP3	Tight junction protein ZO-3	SPEASQTDSPVESPR	(S319)	_S[Phospho (STY)]PEASQTDSPVESPR_.2	_S[Phospho (STY)]PEASQTDSPVESPR_	Filtered	6.44456e-08	0.000254811	Filtered	483.639	225.751	Filtered	0.985686	0.80036
O95067	CCNB2	G2/mitotic-specific cyclin-B2	GPSPTPEDVSMK	(S92,M100)	_GPS[Phospho (STY)]PTPEDVSM[Oxidation (M)]K_.2	_GPS[Phospho (STY)]PTPEDVSM[Oxidation (M)]K_	1.44546e-06	2.02594e-36	1.16334e-05	2095.15	1701.87	1799.82	0.779923	0.981019	0.997681
O95067	CCNB2	G2/mitotic-specific cyclin-B2	GPSPTPEDVSMK	(T94,M100)	_GPSPT[Phospho (STY)]PEDVSM[Oxidation (M)]K_.2	_GPSPT[Phospho (STY)]PEDVSM[Oxidation (M)]K_	4.7827e-10	1.03698e-05	1.33692e-05	1793.41	902	1080.6	0.194129	0.00273642	0.00234865
O95071	UBR5	E3 ubiquitin-protein ligase UBR5	DLSLEVDR	(S2241)	_DLS[Phospho (STY)]LEVDR_.2	_DLS[Phospho (STY)]LEVDR_	6.38294e-11	8.07835e-15	6.69556e-09	256.811	1257.63	4688.84	1	1	1
O95071	UBR5	E3 ubiquitin-protein ligase UBR5	SVVDMDLDDTDDGDDNAPLFYQPGK	(M2490,T2495)	_SVVDM[Oxidation (M)]DLDDT[Phospho (STY)]DDGDDNAPLFYQPGK_.3	_SVVDM[Oxidation (M)]DLDDT[Phospho (STY)]DDGDDNAPLFYQPGK_	1.10729e-11	1.20463e-27	1.09278e-05	1907.27	2096.1	1686.36	0.563212	0.596284	0.338086
O95155	UBE4B	Ubiquitin conjugation factor E4 B	SQSSEGVSSLSSSPSNSLETQSQSLSR	(S78)	_SQS[Phospho (STY)]SEGVSSLSSSPSNSLETQSQSLSR_.3	_SQS[Phospho (STY)]SEGVSSLSSSPSNSLETQSQSLSR_	9.77017e-19	2.0932e-41	1.40869e-08	3488.7	3138.68	3469.62	0.189048	0.00109884	0.00854871
O95155	UBE4B	Ubiquitin conjugation factor E4 B	SQSSEGVSSLSSSPSNSLETQSQSLSR	(S84)	_SQSSEGVSS[Phospho (STY)]LSSSPSNSLETQSQSLSR_.3	_SQSSEGVSS[Phospho (STY)]LSSSPSNSLETQSQSLSR_	6.66257e-11	1.55462e-49	2.66138e-09	3344.12	3526.35	3072.4	0.133061	0.00761319	0.344796
O95155	UBE4B	Ubiquitin conjugation factor E4 B	SQSSEGVSSLSSSPSNSLETQSQSLSR	(S76)	_S[Phospho (STY)]QSSEGVSSLSSSPSNSLETQSQSLSR_.3	_S[Phospho (STY)]QSSEGVSSLSSSPSNSLETQSQSLSR_	8.41944e-11	1.55462e-49	2.33025e-11	3126.48	3230.56	3072.33	0.020166	3.39106e-05	0.00107545
O95155	UBE4B	Ubiquitin conjugation factor E4 B	SQSSEGVSSLSSSPSNSLETQSQSLSR	(S79)	_SQSS[Phospho (STY)]EGVSSLSSSPSNSLETQSQSLSR_.3	_SQSS[Phospho (STY)]EGVSSLSSSPSNSLETQSQSLSR_	2.9305e-17	2.0932e-41	4.04579e-07	3126.48	3230.56	3072.33	0.171855	0.00330058	0.0231583
O95155	UBE4B	Ubiquitin conjugation factor E4 B	SQSSEGVSSLSSSPSNSLETQSQSLSR	(S88)	_SQSSEGVSSLSSS[Phospho (STY)]PSNSLETQSQSLSR_.3	_SQSSEGVSSLSSS[Phospho (STY)]PSNSLETQSQSLSR_	6.19292e-17	4.70459e-40	6.34826e-09	3125.89	2843.02	2958.67	0.104493	0.378523	0.088287
O95155	UBE4B	Ubiquitin conjugation factor E4 B	SQSSEGVSSLSSSPSNSLETQSQSLSR	(S90)	_SQSSEGVSSLSSSPS[Phospho (STY)]NSLETQSQSLSR_.3	_SQSSEGVSSLSSSPS[Phospho (STY)]NSLETQSQSLSR_	2.9812e-12	1.3148e-54	1.32016e-07	3125.45	2842.8	2958.84	0.107357	0.378547	0.0903064
O95155	UBE4B	Ubiquitin conjugation factor E4 B	SQSSEGVSSLSSSPSNSLETQSQSLSR	(S86)	_SQSSEGVSSLS[Phospho (STY)]SSPSNSLETQSQSLSR_.3	_SQSSEGVSSLS[Phospho (STY)]SSPSNSLETQSQSLSR_	5.44769e-17	2.50428e-38	6.7154e-07	2952.85	2606.21	2958.54	0.0684309	0.0996657	0.0630766
O95155	UBE4B	Ubiquitin conjugation factor E4 B	SQSSEGVSSLSSSPSNSLETQSQSLSR	(S87)	_SQSSEGVSSLSS[Phospho (STY)]SPSNSLETQSQSLSR_.3	_SQSSEGVSSLSS[Phospho (STY)]SPSNSLETQSQSLSR_	8.04017e-11	7.31324e-50	9.11014e-10	2952.21	2606.1	2958.58	0.0849571	0.121307	0.0746663
O95155	UBE4B	Ubiquitin conjugation factor E4 B	SQSSEGVSSLSSSPSNSLETQSQSLSR	(S88,S101)	_SQSSEGVSSLSSS[Phospho (STY)]PSNSLETQSQSLS[Phospho (STY)]R_.3	_SQSSEGVSSLSSS[Phospho (STY)]PSNSLETQSQSLS[Phospho (STY)]R_	2.73284e-24	9.63305e-42	3.33651e-10	2331.87	3620.13	2477.58	0.141115	0.66918	0.258644
O95155	UBE4B	Ubiquitin conjugation factor E4 B	SQSSEGVSSLSSSPSNSLETQSQSLSR	(S92)	_SQSSEGVSSLSSSPSNS[Phospho (STY)]LETQSQSLSR_.3	_SQSSEGVSSLSSSPSNS[Phospho (STY)]LETQSQSLSR_	6.6931e-17	1.17223e-34	7.94617e-09	2971.8	2514.28	2726.09	0.0084453	0.00355071	0.00843661
O95155	UBE4B	Ubiquitin conjugation factor E4 B	SQSSEGVSSLSSSPSNSLETQSQSLSR	(S97)	_SQSSEGVSSLSSSPSNSLETQS[Phospho (STY)]QSLSR_.3	_SQSSEGVSSLSSSPSNSLETQS[Phospho (STY)]QSLSR_	2.00209e-13	2.29456e-31	9.35946e-06	2703.86	2067.21	2524.02	0.0049344	5.4756e-05	0.170577
O95155	UBE4B	Ubiquitin conjugation factor E4 B	SQSSEGVSSLSSSPSNSLETQSQSLSR	(S101)	_SQSSEGVSSLSSSPSNSLETQSQSLS[Phospho (STY)]R_.3	_SQSSEGVSSLSSSPSNSLETQSQSLS[Phospho (STY)]R_	2.95824e-24	1.02413e-41	4.959e-10	2180.32	1823.98	2532.59	0.899978	0.984696	0.408363
O95155	UBE4B	Ubiquitin conjugation factor E4 B	SQSSEGVSSLSSSPSNSLETQSQSLSR	(S99)	_SQSSEGVSSLSSSPSNSLETQSQS[Phospho (STY)]LSR_.3	_SQSSEGVSSLSSSPSNSLETQSQS[Phospho (STY)]LSR_	2.08996e-21	1.29701e-37	4.74438e-07	1132.62	978.831	1360.88	0.0972798	0.0152618	0.408801
O95155	UBE4B	Ubiquitin conjugation factor E4 B	SQSSEGVSSLSSSPSNSLETQSQSLSR	(T95)	_SQSSEGVSSLSSSPSNSLET[Phospho (STY)]QSQSLSR_.3	_SQSSEGVSSLSSSPSNSLET[Phospho (STY)]QSQSLSR_	2.05647e-08	6.13686e-37	9.40951e-10	334.292	617.777	531.225	1.09891e-05	5.05662e-06	8.60167e-05
O95155	UBE4B	Ubiquitin conjugation factor E4 B	LAGGQTSQPTTPLTSPQR	(T30)	_LAGGQTSQPTTPLT[Phospho (STY)]SPQR_.2	_LAGGQTSQPTTPLT[Phospho (STY)]SPQR_	3.35293e-18	2.69363e-54	1.40486e-09	4317.48	3571.65	3519.74	0.439896	0.485724	0.489697
O95155	UBE4B	Ubiquitin conjugation factor E4 B	LAGGQTSQPTTPLTSPQR	(S31)	_LAGGQTSQPTTPLTS[Phospho (STY)]PQR_.2	_LAGGQTSQPTTPLTS[Phospho (STY)]PQR_	5.33517e-22	4.23883e-53	3.96051e-12	3921.61	3295.01	3263.46	0.439363	0.482939	0.490079
O95155	UBE4B	Ubiquitin conjugation factor E4 B	LAGGQTSQPTTPLTSPQR	(T26)	_LAGGQTSQPT[Phospho (STY)]TPLTSPQR_.2	_LAGGQTSQPT[Phospho (STY)]TPLTSPQR_	1.17662e-16	6.46879e-33	1.60822e-06	2181.32	2248.1	2045.78	0.0570882	0.0304284	0.000877891
O95155	UBE4B	Ubiquitin conjugation factor E4 B	LAGGQTSQPTTPLTSPQR	(T30)	_LAGGQTSQPTTPLT[Phospho (STY)]SPQR_.3	_LAGGQTSQPTTPLT[Phospho (STY)]SPQR_	3.70934e-11	1.62062e-11	1.19269e-05	1	1	1	0.496418	0.499039	0.496366
O95155	UBE4B	Ubiquitin conjugation factor E4 B	LAGGQTSQPTTPLTSPQR	(S31)	_LAGGQTSQPTTPLTS[Phospho (STY)]PQR_.3	_LAGGQTSQPTTPLTS[Phospho (STY)]PQR_	4.77164e-09	1.98524e-26	1.72319e-09	1	1	1	0.496427	0.499334	0.496576
O95155	UBE4B	Ubiquitin conjugation factor E4 B	SQSMDIDGVSCEK	(S105,M106,C113)	_SQS[Phospho (STY)]M[Oxidation (M)]DIDGVSC[Carbamidomethyl (C)]EK_.2	_SQS[Phospho (STY)]M[Oxidation (M)]DIDGVSC[Carbamidomethyl (C)]EK_	1.98993e-09	6.98839e-17	3.81763e-06	2311.32	1787.73	1744.56	0.917173	0.968396	0.96224
O95155	UBE4B	Ubiquitin conjugation factor E4 B	SQSMDIDGVSCEK	(S103,M106,C113)	_S[Phospho (STY)]QSM[Oxidation (M)]DIDGVSC[Carbamidomethyl (C)]EK_.2	_S[Phospho (STY)]QSM[Oxidation (M)]DIDGVSC[Carbamidomethyl (C)]EK_	3.0646e-09	1.62699e-11	0.000413378	2312.02	1639.75	1608.27	0.0746728	0.0288599	0.0611778
O95171	SCEL	Sciellin	SLESLIYMSTR	(S289,M296)	_S[Phospho (STY)]LESLIYM[Oxidation (M)]STR_.2	_S[Phospho (STY)]LESLIYM[Oxidation (M)]STR_	1.81321e-12	1.11257e-44	1.72197e-07	7720.81	8155.52	10819.3	0.999998	0.999993	0.999996
O95171	SCEL	Sciellin	GQSLDNLIK	(S389)	_GQS[Phospho (STY)]LDNLIK_.2	_GQS[Phospho (STY)]LDNLIK_	7.79609e-22	6.76505e-44	1.87914e-13	1568.18	2401.61	2098.25	1	1	1
O95171	SCEL	Sciellin	SSEQGLDEHINVSPK	(S475)	_SSEQGLDEHINVS[Phospho (STY)]PK_.3	_SSEQGLDEHINVS[Phospho (STY)]PK_	3.28328e-19	2.01969e-41	7.56022e-08	1276.8	927.391	1359.04	0.99992	1	1
O95171	SCEL	Sciellin	SSEQGLDEHINVSPK	(S475)	_SSEQGLDEHINVS[Phospho (STY)]PK_.2	_SSEQGLDEHINVS[Phospho (STY)]PK_	2.2422e-12	1.67389e-29	6.32419e-11	313.721	561.704	602.925	0.99998	1	1
O95171	SCEL	Sciellin	PSSPVSSPNQLR	(S196)	_PSS[Phospho (STY)]PVSSPNQLR_.2	_PSS[Phospho (STY)]PVSSPNQLR_	1.60882e-09	3.46984e-35	9.29727e-06	944.444	929.7	490.675	0.718387	0.720694	0.502877
O95171	SCEL	Sciellin	RSEDLDNATEVNPK	(S347)	_RS[Phospho (STY)]EDLDNATEVNPK_.3	_RS[Phospho (STY)]EDLDNATEVNPK_	8.0636e-07	2.49322e-24	0.00053973	357.527	373.452	68.9244	0.571025	0.851944	0.843184
O95171	SCEL	Sciellin	RSEDLDNATEVNPK	(S347)	_RS[Phospho (STY)]EDLDNATEVNPK_.2	_RS[Phospho (STY)]EDLDNATEVNPK_	3.2607e-06	2.45712e-28	1.069e-05	1.29752	343.883	417.204	0.553801	0.661635	0.987714
O95171	SCEL	Sciellin	GIQSLGSPIK	(S312)	_GIQSLGS[Phospho (STY)]PIK_.2	_GIQSLGS[Phospho (STY)]PIK_	2.60153e-09	3.51479e-35	5.36896e-06	1	521.079	556.828	0.5	0.993418	0.948208
O95197	RTN3	Reticulon-3	AEPSAATQSHSISSSSFGAEPSAPGGGGSPGACPALGTK	(S30,C34)	_[Acetyl (Protein N-term)]AEPSAATQSHSISSSSFGAEPSAPGGGGS[Phospho (STY)]PGAC[Carbamidomethyl (C)]PALGTK_.4	_[Acetyl (Protein N-term)]AEPSAATQSHSISSSSFGAEPSAPGGGGS[Phospho (STY)]PGAC[Carbamidomethyl (C)]PALGTK_	7.21028e-19	3.98367e-36	6.27365e-06	11532.1	11144.3	10604.3	0.990396	0.999072	0.762569
O95208	EPN2	Epsin-2	GSSQPNLSTSHSEQEYGK	(S173)	_GSS[Phospho (STY)]QPNLSTSHSEQEYGK_.3	_GSS[Phospho (STY)]QPNLSTSHSEQEYGK_	2.0598e-16	7.0251e-53	7.76944e-06	6292.34	7281.4	6176.88	0.886422	0.894469	0.895631
O95208	EPN2	Epsin-2	GSSQPNLSTSHSEQEYGK	(S172)	_GS[Phospho (STY)]SQPNLSTSHSEQEYGK_.3	_GS[Phospho (STY)]SQPNLSTSHSEQEYGK_	3.56545e-16	2.72703e-56	2.83578e-07	3352.36	6026.92	4814.59	0.112339	0.0977923	0.102231
O95208	EPN2	Epsin-2	GSSQPNLSTSHSEQEYGK	(T179)	_GSSQPNLST[Phospho (STY)]SHSEQEYGK_.3	_GSSQPNLST[Phospho (STY)]SHSEQEYGK_	1.98777e-11	1.28819e-14	0.000203607	1127.62	1134.01	723.093	0.000233068	0.0031768	4.29838e-06
O95208	EPN2	Epsin-2	GSSQPNLSTSHSEQEYGK	(S178)	_GSSQPNLS[Phospho (STY)]TSHSEQEYGK_.3	_GSSQPNLS[Phospho (STY)]TSHSEQEYGK_	4.10626e-08	1.00124e-16	1.07926e-05	531.309	962.406	534.259	8.10003e-05	0.0102338	6.47138e-06
O95208	EPN2	Epsin-2	GSSQPNLSTSHSEQEYGK	(S180)	_GSSQPNLSTS[Phospho (STY)]HSEQEYGK_.3	_GSSQPNLSTS[Phospho (STY)]HSEQEYGK_	9.92009e-11	1.3417e-20	6.76325e-06	189.863	391.183	552.458	0.00205472	0.000173251	4.47531e-06
O95218	ZRANB2	Zinc finger Ran-binding domain-containing protein 2	YNLDASEEEDSNK	(S188)	_YNLDAS[Phospho (STY)]EEEDSNK_.2	_YNLDAS[Phospho (STY)]EEEDSNK_	4.6732e-20	2.79714e-63	8.53511e-12	44553.9	50633.8	56352.9	1	1	1
O95218	ZRANB2	Zinc finger Ran-binding domain-containing protein 2	YNLDASEEEDSNK	(S193)	_YNLDASEEEDS[Phospho (STY)]NK_.2	_YNLDASEEEDS[Phospho (STY)]NK_	5.89763e-20	2.77441e-44	1.16857e-06	25054.3	26617.5	27832.4	1.65229e-12	2.22935e-13	7.80297e-13
O95218	ZRANB2	Zinc finger Ran-binding domain-containing protein 2	EVEDKESEGEEEDEDEDLSK	(S153)	_EVEDKES[Phospho (STY)]EGEEEDEDEDLSK_.3	_EVEDKES[Phospho (STY)]EGEEEDEDEDLSK_	8.67786e-13	3.04602e-47	2.04914e-11	64950.6	72088.4	68441.7	1	1	1
O95218	ZRANB2	Zinc finger Ran-binding domain-containing protein 2	ENVEYIEREESDGEYDEFGR	(S120)	_ENVEYIEREES[Phospho (STY)]DGEYDEFGR_.3	_ENVEYIEREES[Phospho (STY)]DGEYDEFGR_	5.42701e-27	6.95272e-56	7.4821e-16	18005.5	19035.8	21294.2	1	1	1
O95218	ZRANB2	Zinc finger Ran-binding domain-containing protein 2	ENVEYIEREESDGEYDEFGR	(Y114)	_ENVEY[Phospho (STY)]IEREESDGEYDEFGR_.3	_ENVEY[Phospho (STY)]IEREESDGEYDEFGR_	1.74119e-23	9.98954e-52	2.28306e-16	18132.9	17771.5	19814.7	4.01931e-16	4.80519e-14	5.92817e-10
O95218	ZRANB2	Zinc finger Ran-binding domain-containing protein 2	ENVEYIEREESDGEYDEFGR	(Y124)	_ENVEYIEREESDGEY[Phospho (STY)]DEFGR_.3	_ENVEYIEREESDGEY[Phospho (STY)]DEFGR_	2.78432e-22	1.70193e-49	1.62851e-13	11523.6	12386.5	13157.7	2.58629e-20	3.70305e-14	9.43494e-16
O95218	ZRANB2	Zinc finger Ran-binding domain-containing protein 2	EESDGEYDEFGR	(S120)	_EES[Phospho (STY)]DGEYDEFGR_.2	_EES[Phospho (STY)]DGEYDEFGR_	2.21694e-19	3.09842e-55	1.3224e-10	25289.9	28205.5	26510.2	0.999999	1	1
O95218	ZRANB2	Zinc finger Ran-binding domain-containing protein 2	ENVEYIEREESDGEYDEFGRK	(S120)	_ENVEYIEREES[Phospho (STY)]DGEYDEFGRK_.3	_ENVEYIEREES[Phospho (STY)]DGEYDEFGRK_	2.26648e-15	1.96971e-44	3.85502e-10	4291.7	3889.88	6268.14	0.999313	0.99832	0.99994
O95218	ZRANB2	Zinc finger Ran-binding domain-containing protein 2	EESDGEYDEFGRK	(S120)	_EES[Phospho (STY)]DGEYDEFGRK_.3	_EES[Phospho (STY)]DGEYDEFGRK_	7.94335e-19	1.22721e-56	8.05353e-06	1039.2	1693.48	840.018	0.797806	0.956138	0.865492
O95218	ZRANB2	Zinc finger Ran-binding domain-containing protein 2	EESDGEYDEFGRK	(S120)	_EES[Phospho (STY)]DGEYDEFGRK_.2	_EES[Phospho (STY)]DGEYDEFGRK_	2.40397e-14	1.71667e-23	5.06112e-11	588.103	759.752	1337.09	0.664576	0.5	0.997822
O95218	ZRANB2	Zinc finger Ran-binding domain-containing protein 2	YNLDASEEEDSNKK	(S188)	_YNLDAS[Phospho (STY)]EEEDSNKK_.3	_YNLDAS[Phospho (STY)]EEEDSNKK_	5.20574e-06	2.66372e-37	2.17084e-09	376.396	1611.69	2252.26	0.634514	0.99991	0.999947
O95218	ZRANB2	Zinc finger Ran-binding domain-containing protein 2	YNLDASEEEDSNKK	(S188)	_YNLDAS[Phospho (STY)]EEEDSNKK_.2	_YNLDAS[Phospho (STY)]EEEDSNKK_	7.22196e-13	1.79489e-06	8.48145e-05	766.649	1.19458	1.42476	0.412235	0.163316	0.133656
O95218	ZRANB2	Zinc finger Ran-binding domain-containing protein 2	YNLDASEEEDSNKK	(S193)	_YNLDASEEEDS[Phospho (STY)]NKK_.3	_YNLDASEEEDS[Phospho (STY)]NKK_	2.77072e-07	1.30151e-08	4.31484e-06	1	1	1	0.367508	0.000107658	1.4623e-06
O95218	ZRANB2	Zinc finger Ran-binding domain-containing protein 2	YNLDASEEEDSNKK	(S193)	_YNLDASEEEDS[Phospho (STY)]NKK_.2	_YNLDASEEEDS[Phospho (STY)]NKK_	1.71899e-07	1.07584e-05	0.000305831	1	1	1	0.586944	0.815843	0.686871
O95218	ZRANB2	Zinc finger Ran-binding domain-containing protein 2	LDEDEDEDDADLSK	(S181)	_LDEDEDEDDADLS[Phospho (STY)]K_.2	_LDEDEDEDDADLS[Phospho (STY)]K_	1.76147e-27	7.78013e-34	1.07962e-05	1296.78	1125.87	1365.38	1	1	1
O95218	ZRANB2	Zinc finger Ran-binding domain-containing protein 2	YKLDEDEDEDDADLSK	(S181)	_YKLDEDEDEDDADLS[Phospho (STY)]K_.3	_YKLDEDEDEDDADLS[Phospho (STY)]K_	3.7811e-07	4.05496e-36	5.77248e-06	1.39413	496.821	181.406	0.999151	1	0.999927
O95218	ZRANB2	Zinc finger Ran-binding domain-containing protein 2	YKLDEDEDEDDADLSK	(S181)	_YKLDEDEDEDDADLS[Phospho (STY)]K_.2	_YKLDEDEDEDDADLS[Phospho (STY)]K_	5.79084e-05	4.35935e-10	1.07459e-05	1.19618	1	1	0.943053	0.785356	0.995614
O95235	KIF20A	Kinesin-like protein KIF20A	EHSLQVSPSLEK	(S532)	_EHSLQVS[Phospho (STY)]PSLEK_.2	_EHSLQVS[Phospho (STY)]PSLEK_	3.61154e-10	7.12495e-26	8.76895e-06	326.422	575.567	744.704	0.197482	0.973468	0.0932842
O95239	KIF4A	Chromosome-associated kinesin KIF4A	TPPAPSPFDLPELK	(T1181)	_T[Phospho (STY)]PPAPSPFDLPELK_.2	_T[Phospho (STY)]PPAPSPFDLPELK_	7.53441e-24	3.97949e-47	1.57212e-13	6951.12	7045.2	8612.76	0.952874	0.903906	0.990943
O95239	KIF4A	Chromosome-associated kinesin KIF4A	TPPAPSPFDLPELK	(S1186)	_TPPAPS[Phospho (STY)]PFDLPELK_.2	_TPPAPS[Phospho (STY)]PFDLPELK_	1.16636e-12	2.62196e-41	4.27416e-10	1593.69	2243.72	3868.79	0.0998705	0.00797091	0.0280309
O95239	KIF4A	Chromosome-associated kinesin KIF4A	KTPPAPSPFDLPELK	(S1186)	_KTPPAPS[Phospho (STY)]PFDLPELK_.3	_KTPPAPS[Phospho (STY)]PFDLPELK_	4.28939e-15	1.14978e-26	3.57353e-10	2827.27	2300.42	4031.75	0.0610594	0.0334815	0.5
O95239	KIF4A	Chromosome-associated kinesin KIF4A	KTPPAPSPFDLPELK	(T1181)	_KT[Phospho (STY)]PPAPSPFDLPELK_.3	_KT[Phospho (STY)]PPAPSPFDLPELK_	2.75069e-14	6.84926e-43	9.28067e-11	1829.48	1597.74	2237.86	0.938668	0.963109	0.883687
O95239	KIF4A	Chromosome-associated kinesin KIF4A	KTPPAPSPFDLPELK	(T1181)	_KT[Phospho (STY)]PPAPSPFDLPELK_.2	_KT[Phospho (STY)]PPAPSPFDLPELK_	2.34074e-05	4.84379e-14	8.94208e-05	729.546	794.36	1790.8	0.803958	0.822205	0.5
O95239	KIF4A	Chromosome-associated kinesin KIF4A	TFSLTEVR	(S801)	_TFS[Phospho (STY)]LTEVR_.2	_TFS[Phospho (STY)]LTEVR_	2.13716e-23	4.78529e-46	1.4137e-16	1831.38	2132.29	3707.53	0.998766	0.997391	0.998767
O95239	KIF4A	Chromosome-associated kinesin KIF4A	TFSLTEVR	(T803)	_TFSLT[Phospho (STY)]EVR_.2	_TFSLT[Phospho (STY)]EVR_	1.66235e-06	2.49091e-31	1.01153e-05	876.13	1286.53	2035.78	0.000706721	0.00120502	0.00429878
O95251	KAT7	Histone acetyltransferase KAT7	SSGSETEQVVDFSDR	(S99)	_S[Phospho (STY)]SGSETEQVVDFSDR_.2	_S[Phospho (STY)]SGSETEQVVDFSDR_	3.30382e-18	5.07424e-39	7.41613e-06	3986.04	3818	5998.8	0.227962	0.491123	0.440473
O95251	KAT7	Histone acetyltransferase KAT7	SSGSETEQVVDFSDR	(S100)	_SS[Phospho (STY)]GSETEQVVDFSDR_.2	_SS[Phospho (STY)]GSETEQVVDFSDR_	4.61942e-14	1.04993e-25	3.65877e-09	4341.43	3487.27	5619.78	0.224481	0.502408	0.442399
O95251	KAT7	Histone acetyltransferase KAT7	SSGSETEQVVDFSDR	(S102)	_SSGS[Phospho (STY)]ETEQVVDFSDR_.2	_SSGS[Phospho (STY)]ETEQVVDFSDR_	7.35901e-15	1.46255e-23	1.09864e-05	4341.56	3494.65	4364.06	0.549473	0.00670329	0.77211
O95292	VAPB	Vesicle-associated membrane protein-associated protein B/C	SLSSSLDDTEVK	(S158)	_SLS[Phospho (STY)]SSLDDTEVK_.2	_SLS[Phospho (STY)]SSLDDTEVK_	9.44366e-24	2.98761e-52	1.55284e-12	6028.75	5428.39	5939.24	0.996221	0.998966	0.634519
O95292	VAPB	Vesicle-associated membrane protein-associated protein B/C	SLSSSLDDTEVK	(S159)	_SLSS[Phospho (STY)]SLDDTEVK_.2	_SLSS[Phospho (STY)]SLDDTEVK_	4.29462e-24	6.0998e-51	1.51004e-13	5440.31	4837.22	5338.32	0.00122576	0.000324669	0.104528
O95292	VAPB	Vesicle-associated membrane protein-associated protein B/C	SLSSSLDDTEVK	(S160)	_SLSSS[Phospho (STY)]LDDTEVK_.2	_SLSSS[Phospho (STY)]LDDTEVK_	1.24618e-06	1.03824e-21	1.07608e-05	2372.3	1814.19	1281.6	0.624905	0.976845	0.646044
O95292	VAPB	Vesicle-associated membrane protein-associated protein B/C	SLSSSLDDTEVK	(T164)	_SLSSSLDDT[Phospho (STY)]EVK_.2	_SLSSSLDDT[Phospho (STY)]EVK_	7.59656e-06	3.81034e-26	0.000140492	1148.81	1404.86	618.222	0.278995	0.00133137	0.0255445
O95292	VAPB	Vesicle-associated membrane protein-associated protein B/C	TVQSNSPISALAPTGK	(S206)	_TVQSNS[Phospho (STY)]PISALAPTGK_.2	_TVQSNS[Phospho (STY)]PISALAPTGK_	4.45737e-08	3.09201e-32	1.40894e-08	4736.43	4975.17	6378.55	0.404422	0.940144	0.655153
O95292	VAPB	Vesicle-associated membrane protein-associated protein B/C	TVQSNSPISALAPTGK	(T201)	_T[Phospho (STY)]VQSNSPISALAPTGK_.2	_T[Phospho (STY)]VQSNSPISALAPTGK_	1.68584e-11	1.54921e-50	4.23855e-13	3745.58	3569.32	5127.86	0.00222609	0.000323928	0.000355624
O95297	MPZL1	Myelin protein zero-like protein 1	SESVVYADIR	(Y263)	_SESVVY[Phospho (STY)]ADIR_.2	_SESVVY[Phospho (STY)]ADIR_	3.31204e-07	3.08845e-24	1.06628e-05	5253.64	4186.61	4740.49	0.999804	0.999636	0.999857
O95297	MPZL1	Myelin protein zero-like protein 1	DYTGCSTSESLSPVK	(C203,S208)	_DYTGC[Carbamidomethyl (C)]STSES[Phospho (STY)]LSPVK_.2	_DYTGC[Carbamidomethyl (C)]STSES[Phospho (STY)]LSPVK_	1.09922e-14	6.16165e-55	1.79538e-05	748.649	537.228	261.669	0.138211	0.247426	0.158914
O95297	MPZL1	Myelin protein zero-like protein 1	DYTGCSTSESLSPVK	(C203,S210)	_DYTGC[Carbamidomethyl (C)]STSESLS[Phospho (STY)]PVK_.2	_DYTGC[Carbamidomethyl (C)]STSESLS[Phospho (STY)]PVK_	5.72774e-19	1.17943e-51	9.4219e-06	355.329	711.751	1.77993	0.198237	0.286675	0.163058
O95359	TACC2	Transforming acidic coiled-coil-containing protein 2	LDNTPASPPRSPAEPNDIPIAK	(S2317,S2321)	_LDNTPAS[Phospho (STY)]PPRS[Phospho (STY)]PAEPNDIPIAK_.3	_LDNTPAS[Phospho (STY)]PPRS[Phospho (STY)]PAEPNDIPIAK_	2.69132e-25	6.72832e-46	1.04629e-12	23486.1	22667.2	18421.8	0.989602	0.996734	0.996657
O95361	TRIM16	Tripartite motif-containing protein 16	ETEEQDSDSAEQGDPAGEGK	(T55)	_ET[Phospho (STY)]EEQDSDSAEQGDPAGEGK_.3	_ET[Phospho (STY)]EEQDSDSAEQGDPAGEGK_	7.82205e-07	5.5392e-30	1.07617e-05	563.448	1.03256	386.162	0.311367	0.333333	0.310009
O95361	TRIM16	Tripartite motif-containing protein 16	ETEEQDSDSAEQGDPAGEGK	(S62)	_ETEEQDSDS[Phospho (STY)]AEQGDPAGEGK_.3	_ETEEQDSDS[Phospho (STY)]AEQGDPAGEGK_	2.94289e-07	5.5392e-30	1.08537e-05	563.448	1.03256	386.162	0.354656	0.333333	0.355301
O95365	ZBTB7A	Zinc finger and BTB domain-containing protein 7A	GGAPDPSPGATATPGAPAQPSSPDAR	(S525)	_GGAPDPSPGATATPGAPAQPS[Phospho (STY)]SPDAR_.3	_GGAPDPSPGATATPGAPAQPS[Phospho (STY)]SPDAR_	1.69338e-22	1.0976e-46	1.7324e-08	9660.09	8703.88	9197.76	0.579378	0.578501	0.586778
O95365	ZBTB7A	Zinc finger and BTB domain-containing protein 7A	GGAPDPSPGATATPGAPAQPSSPDAR	(S526)	_GGAPDPSPGATATPGAPAQPSS[Phospho (STY)]PDAR_.3	_GGAPDPSPGATATPGAPAQPSS[Phospho (STY)]PDAR_	3.32215e-21	1.60178e-48	2.29512e-07	8689.74	8361.18	8600.87	0.419596	0.420637	0.412729
O95365	ZBTB7A	Zinc finger and BTB domain-containing protein 7A	HFKDEDEDEDVASPDGLGR	(S549)	_HFKDEDEDEDVAS[Phospho (STY)]PDGLGR_.3	_HFKDEDEDEDVAS[Phospho (STY)]PDGLGR_	6.6404e-09	1.00302e-14	1.29023e-06	4054.67	4377.79	4212.26	1	1	1
O95365	ZBTB7A	Zinc finger and BTB domain-containing protein 7A	DEDEDEDVASPDGLGR	(S549)	_DEDEDEDVAS[Phospho (STY)]PDGLGR_.2	_DEDEDEDVAS[Phospho (STY)]PDGLGR_	3.31127e-12	5.74787e-49	1.37254e-12	769.91	1488.57	858.007	1	1	1
O95391	SLU7	Pre-mRNA-splicing factor SLU7	DHNSEDEDEDKYADDIDMPGQNFDSK	(S235,M249)	_DHNS[Phospho (STY)]EDEDEDKYADDIDM[Oxidation (M)]PGQNFDSK_.4	_DHNS[Phospho (STY)]EDEDEDKYADDIDM[Oxidation (M)]PGQNFDSK_	Filtered	2.81747e-26	1.40063e-05	Filtered	771.642	268.063	Filtered	0.0640497	0.0109413
O95394	PGM3	Phosphoacetylglucosamine mutase	STIGVMVTASHNPEEDNGVK	(M60,S64)	_STIGVM[Oxidation (M)]VTAS[Phospho (STY)]HNPEEDNGVK_.3	_STIGVM[Oxidation (M)]VTAS[Phospho (STY)]HNPEEDNGVK_	1.88804e-16	1.08681e-39	8.62546e-11	3364.71	2856.95	2910.26	0.967465	0.938729	0.706882
O95394	PGM3	Phosphoacetylglucosamine mutase	STIGVMVTASHNPEEDNGVK	(M60,T62)	_STIGVM[Oxidation (M)]VT[Phospho (STY)]ASHNPEEDNGVK_.3	_STIGVM[Oxidation (M)]VT[Phospho (STY)]ASHNPEEDNGVK_	2.95825e-19	1.19297e-41	1.71163e-16	3200.37	2872.28	2634.08	0.0299808	0.0209863	0.29885
O95394	PGM3	Phosphoacetylglucosamine mutase	STIGVMVTASHNPEEDNGVK	(T56,M60)	_ST[Phospho (STY)]IGVM[Oxidation (M)]VTASHNPEEDNGVK_.3	_ST[Phospho (STY)]IGVM[Oxidation (M)]VTASHNPEEDNGVK_	7.9324e-11	3.80006e-30	2.21847e-09	2410.5	2702.24	2173.62	3.38833e-05	2.1374e-05	4.74158e-06
O95400	CD2BP2	CD2 antigen cytoplasmic tail-binding protein 2	HSLDSDEEEDDDDGGSSK	(S49)	_HSLDS[Phospho (STY)]DEEEDDDDGGSSK_.3	_HSLDS[Phospho (STY)]DEEEDDDDGGSSK_	4.9428e-20	4.12672e-40	1.10458e-13	3355.81	2842.4	3146.46	0.497347	0.988936	0.924751
O95400	CD2BP2	CD2 antigen cytoplasmic tail-binding protein 2	HSLDSDEEEDDDDGGSSK	(S46)	_HS[Phospho (STY)]LDSDEEEDDDDGGSSK_.3	_HS[Phospho (STY)]LDSDEEEDDDDGGSSK_	4.05099e-23	3.1098e-40	1.99195e-08	2388.65	1997.1	2261.8	0.501366	0.0112337	0.0752489
O95402	MED26	Mediator of RNA polymerase II transcription subunit 26	PQALDATQVPSPLPLAQPSTPPVR	(S314,T323)	_PQALDATQVPS[Phospho (STY)]PLPLAQPST[Phospho (STY)]PPVR_.3	_PQALDATQVPS[Phospho (STY)]PLPLAQPST[Phospho (STY)]PPVR_	6.44625e-06	2.31698e-14	Filtered	607.918	1034.83	Filtered	0.1597	0.555194	Filtered
O95425	SVIL	Supervillin	QAHDLSPAAESSSTFSFSGR	(S221)	_QAHDLS[Phospho (STY)]PAAESSSTFSFSGR_.3	_QAHDLS[Phospho (STY)]PAAESSSTFSFSGR_	2.88132e-20	1.28905e-30	1.34037e-13	9684.19	12434.5	10528.6	1	1	1
O95425	SVIL	Supervillin	QAHDLSPAAESSSTFSFSGR	(S227)	_QAHDLSPAAESS[Phospho (STY)]STFSFSGR_.3	_QAHDLSPAAESS[Phospho (STY)]STFSFSGR_	4.1077e-21	5.08617e-27	6.67195e-14	7996.53	10117.8	8952.47	5.25562e-10	2.86445e-11	5.53426e-12
O95425	SVIL	Supervillin	QAHDLSPAAESSSTFSFSGR	(S226)	_QAHDLSPAAES[Phospho (STY)]SSTFSFSGR_.3	_QAHDLSPAAES[Phospho (STY)]SSTFSFSGR_	1.10644e-23	1.07234e-28	7.3888e-10	7152.55	9420.13	8143.85	5.32008e-10	3.02116e-10	2.9709e-10
O95425	SVIL	Supervillin	QAHDLSPAAESSSTFSFSGR	(T229)	_QAHDLSPAAESSST[Phospho (STY)]FSFSGR_.3	_QAHDLSPAAESSST[Phospho (STY)]FSFSGR_	7.99487e-19	4.72171e-49	2.16213e-08	6054.76	7400.55	6184.48	2.68306e-09	1.24358e-09	2.37801e-10
O95425	SVIL	Supervillin	QAHDLSPAAESSSTFSFSGR	(S228)	_QAHDLSPAAESSS[Phospho (STY)]TFSFSGR_.3	_QAHDLSPAAESSS[Phospho (STY)]TFSFSGR_	1.64396e-19	1.54317e-23	2.72826e-10	2615.23	3336.86	2883.13	1.3437e-09	1.98192e-10	7.62859e-10
O95425	SVIL	Supervillin	SPSFGDPQLSPEAR	(S261,S270)	_S[Phospho (STY)]PSFGDPQLS[Phospho (STY)]PEAR_.2	_S[Phospho (STY)]PSFGDPQLS[Phospho (STY)]PEAR_	7.21108e-22	1.37067e-45	5.88231e-17	37815.6	26190.8	21121.6	0.999478	0.998137	0.927664
O95425	SVIL	Supervillin	SPSFGDPQLSPEAR	(S263)	_SPS[Phospho (STY)]FGDPQLSPEAR_.2	_SPS[Phospho (STY)]FGDPQLSPEAR_	5.57348e-15	1.3594e-44	1.40875e-05	3081.93	2732.94	3017.72	0.140034	0.0197291	0.161085
O95425	SVIL	Supervillin	SPSFGDPQLSPEAR	(S270)	_SPSFGDPQLS[Phospho (STY)]PEAR_.2	_SPSFGDPQLS[Phospho (STY)]PEAR_	4.26069e-13	4.0844e-28	1.0579e-05	1968.43	1587.46	1317.48	0.968625	0.61252	0.944276
O95425	SVIL	Supervillin	SPSFGDPQLSPEAR	(S261)	_S[Phospho (STY)]PSFGDPQLSPEAR_.2	_S[Phospho (STY)]PSFGDPQLSPEAR_	2.53925e-13	2.67804e-42	1.07174e-05	1334.61	1159.87	649.83	0.859295	0.979374	0.837089
O95425	SVIL	Supervillin	DSSFTEVPRSPK	(S245)	_DSSFTEVPRS[Phospho (STY)]PK_.2	_DSSFTEVPRS[Phospho (STY)]PK_	1.21102e-19	2.02375e-54	8.25855e-10	25256.2	27094.3	27279.1	1	1	1
O95425	SVIL	Supervillin	DSSFTEVPRSPK	(S237)	_DS[Phospho (STY)]SFTEVPRSPK_.2	_DS[Phospho (STY)]SFTEVPRSPK_	1.05836e-05	1.77153e-45	1.07841e-05	5513.61	5340.25	5225.74	3.67096e-19	4.24e-12	1.60669e-22
O95425	SVIL	Supervillin	DSSFTEVPRSPK	(S238)	_DSS[Phospho (STY)]FTEVPRSPK_.2	_DSS[Phospho (STY)]FTEVPRSPK_	3.23919e-06	2.84462e-44	8.49426e-06	328.895	298.218	465.013	3.68884e-19	1.84225e-18	1.35899e-10
O95425	SVIL	Supervillin	SPVEMDEDFDVIFDPYAPK	(S1322,M1326)	_S[Phospho (STY)]PVEM[Oxidation (M)]DEDFDVIFDPYAPK_.3	_S[Phospho (STY)]PVEM[Oxidation (M)]DEDFDVIFDPYAPK_	1.30365e-22	1.61049e-49	4.80049e-14	17561.2	20700.7	17262.5	0.99998	1	0.999999
O95425	SVIL	Supervillin	GLASPTAITPVASPICGK	(S1225,C1237)	_GLAS[Phospho (STY)]PTAITPVASPIC[Carbamidomethyl (C)]GK_.2	_GLAS[Phospho (STY)]PTAITPVASPIC[Carbamidomethyl (C)]GK_	3.75918e-22	1.27443e-54	6.00154e-14	5593.36	6820	4794.76	0.444212	0.738903	0.796264
O95425	SVIL	Supervillin	GLASPTAITPVASPICGK	(T1227,C1237)	_GLASPT[Phospho (STY)]AITPVASPIC[Carbamidomethyl (C)]GK_.2	_GLASPT[Phospho (STY)]AITPVASPIC[Carbamidomethyl (C)]GK_	4.85434e-22	1.22562e-59	7.49724e-10	5594.18	6799.99	4794.13	0.552791	0.259879	0.222959
O95425	SVIL	Supervillin	GLASPTAITPVASPICGK	(T1230,C1237)	_GLASPTAIT[Phospho (STY)]PVASPIC[Carbamidomethyl (C)]GK_.2	_GLASPTAIT[Phospho (STY)]PVASPIC[Carbamidomethyl (C)]GK_	1.81542e-16	8.79232e-40	2.73496e-09	3516.97	4194.34	3266.56	0.00177153	1.4437e-05	0.000763409
O95425	SVIL	Supervillin	DSSFTEVPR	(S237)	_DS[Phospho (STY)]SFTEVPR_.2	_DS[Phospho (STY)]SFTEVPR_	1.91447e-14	2.18072e-27	2.64926e-06	2814.44	3023.14	3695.49	0.016223	0.00237663	0.241968
O95425	SVIL	Supervillin	DSSFTEVPR	(S238)	_DSS[Phospho (STY)]FTEVPR_.2	_DSS[Phospho (STY)]FTEVPR_	3.6217e-18	3.42058e-49	8.58508e-06	641.957	1067.36	955.62	0.95657	0.991145	0.521811
O95425	SVIL	Supervillin	SFDEQNVPK	(S707)	_S[Phospho (STY)]FDEQNVPK_.2	_S[Phospho (STY)]FDEQNVPK_	3.31199e-22	2.44062e-33	2.08751e-10	2615.1	2246.15	3032.95	1	1	1
O95425	SVIL	Supervillin	YGSFEEAEASYPILNR	(S968)	_YGS[Phospho (STY)]FEEAEASYPILNR_.2	_YGS[Phospho (STY)]FEEAEASYPILNR_	2.31636e-13	1.63433e-18	1.40751e-06	1721.19	874.103	880.791	0.941273	0.590634	0.497893
O95425	SVIL	Supervillin	YGSFEEAEASYPILNR	(Y966)	_Y[Phospho (STY)]GSFEEAEASYPILNR_.2	_Y[Phospho (STY)]GSFEEAEASYPILNR_	2.18087e-13	1.81633e-43	4.939e-05	1421.9	875.586	699.141	0.0608147	0.906807	0.413346
O95425	SVIL	Supervillin	FSSSIENSDSPVR	(S920)	_FSSSIENSDS[Phospho (STY)]PVR_.2	_FSSSIENSDS[Phospho (STY)]PVR_	2.6536e-06	2.65156e-09	1.88769e-12	1792.5	1953.13	1823.42	0.828462	0.760423	0.822307
O95453	PARN	Poly(A)-specific ribonuclease PARN	NNSFTAPSTVGK	(S557)	_NNS[Phospho (STY)]FTAPSTVGK_.2	_NNS[Phospho (STY)]FTAPSTVGK_	5.61598e-21	1.06714e-46	2.80385e-12	20694.5	20386.4	19167.2	1	1	1
O95453	PARN	Poly(A)-specific ribonuclease PARN	NNSFTAPSTVGK	(T559)	_NNSFT[Phospho (STY)]APSTVGK_.2	_NNSFT[Phospho (STY)]APSTVGK_	2.81041e-20	1.18214e-49	7.9672e-10	17546.6	15805.8	15362.8	1.0603e-07	1.04342e-08	6.02227e-08
O95453	PARN	Poly(A)-specific ribonuclease PARN	ELSPAGSISK	(S619)	_ELS[Phospho (STY)]PAGSISK_.2	_ELS[Phospho (STY)]PAGSISK_	1.7743e-14	2.83376e-51	8.11374e-07	8917.83	7212.55	8379.22	0.999983	1	1
O95453	PARN	Poly(A)-specific ribonuclease PARN	SQANGAGALSYVSPNTSK	(Y161)	_SQANGAGALSY[Phospho (STY)]VSPNTSK_.2	_SQANGAGALSY[Phospho (STY)]VSPNTSK_	1.22586e-08	3.59058e-33	8.8957e-06	498.7	516.69	417.403	0.022097	0.302465	0.678354
O95453	PARN	Poly(A)-specific ribonuclease PARN	SQANGAGALSYVSPNTSK	(S163)	_SQANGAGALSYVS[Phospho (STY)]PNTSK_.2	_SQANGAGALSYVS[Phospho (STY)]PNTSK_	1.9254e-07	8.00314e-50	7.92679e-06	2.09528	339.225	1.77861	0.437792	0.161674	0.141906
O95490	ADGRL2	Adhesion G protein-coupled receptor L2	GNSDGYIIPINK	(S1430)	_GNS[Phospho (STY)]DGYIIPINK_.2	_GNS[Phospho (STY)]DGYIIPINK_	6.08189e-07	3.07078e-19	8.03796e-07	2557.58	1720.08	2394.41	0.755125	0.5	0.621565
O95628	CNOT4	CCR4-NOT transcription complex subunit 4	ELSVQDQPSLSPTSLQNSSSHTTTAK	(S432)	_ELSVQDQPSLS[Phospho (STY)]PTSLQNSSSHTTTAK_.3	_ELSVQDQPSLS[Phospho (STY)]PTSLQNSSSHTTTAK_	4.19597e-21	4.83069e-17	1.35144e-09	1405.54	930.648	1780.69	0.198046	0.119858	0.223575
O95628	CNOT4	CCR4-NOT transcription complex subunit 4	ELSVQDQPSLSPTSLQNSSSHTTTAK	(S439)	_ELSVQDQPSLSPTSLQNS[Phospho (STY)]SSHTTTAK_.3	_ELSVQDQPSLSPTSLQNS[Phospho (STY)]SSHTTTAK_	3.36214e-17	6.90133e-34	9.30956e-09	1207.78	486.426	1185.14	0.0192242	0.0264366	0.00275446
O95628	CNOT4	CCR4-NOT transcription complex subunit 4	ELSVQDQPSLSPTSLQNSSSHTTTAK	(S435)	_ELSVQDQPSLSPTS[Phospho (STY)]LQNSSSHTTTAK_.3	_ELSVQDQPSLSPTS[Phospho (STY)]LQNSSSHTTTAK_	9.86406e-18	3.2358e-20	3.19516e-06	1079.55	619.01	1064.38	0.270615	0.141986	0.297377
O95628	CNOT4	CCR4-NOT transcription complex subunit 4	ELSVQDQPSLSPTSLQNSSSHTTTAK	(T444)	_ELSVQDQPSLSPTSLQNSSSHTT[Phospho (STY)]TAK_.3	_ELSVQDQPSLSPTSLQNSSSHTT[Phospho (STY)]TAK_	8.53719e-14	7.32229e-27	7.08594e-08	910.616	486.501	1185.31	0.0290335	0.0181837	0.00146822
O95628	CNOT4	CCR4-NOT transcription complex subunit 4	ELSVQDQPSLSPTSLQNSSSHTTTAK	(T434)	_ELSVQDQPSLSPT[Phospho (STY)]SLQNSSSHTTTAK_.3	_ELSVQDQPSLSPT[Phospho (STY)]SLQNSSSHTTTAK_	3.10205e-19	6.6446e-16	3.69407e-07	740.355	556.697	945.328	0.270517	0.141997	0.297564
O95628	CNOT4	CCR4-NOT transcription complex subunit 4	ELSVQDQPSLSPTSLQNSSSHTTTAK	(S441)	_ELSVQDQPSLSPTSLQNSSS[Phospho (STY)]HTTTAK_.3	_ELSVQDQPSLSPTSLQNSSS[Phospho (STY)]HTTTAK_	1.09444e-16	3.47409e-34	9.9213e-09	453.963	315.065	685.709	0.0136748	0.022032	0.00203793
O95628	CNOT4	CCR4-NOT transcription complex subunit 4	ELSVQDQPSLSPTSLQNSSSHTTTAK	(T445)	_ELSVQDQPSLSPTSLQNSSSHTTT[Phospho (STY)]AK_.3	_ELSVQDQPSLSPTSLQNSSSHTTT[Phospho (STY)]AK_	7.4766e-18	6.2615e-18	3.55059e-06	453.963	315.065	685.709	0.0291385	0.0181991	0.00146822
O95628	CNOT4	CCR4-NOT transcription complex subunit 4	ELSVQDQPSLSPTSLQNSSSHTTTAK	(T443)	_ELSVQDQPSLSPTSLQNSSSHT[Phospho (STY)]TTAK_.3	_ELSVQDQPSLSPTSLQNSSSHT[Phospho (STY)]TTAK_	7.56451e-21	6.2615e-18	3.61604e-06	392.54	314.837	685.525	0.00953398	0.0181991	0.00146822
O95628	CNOT4	CCR4-NOT transcription complex subunit 4	ELSVQDQPSLSPTSLQNSSSHTTTAK	(S430)	_ELSVQDQPS[Phospho (STY)]LSPTSLQNSSSHTTTAK_.3	_ELSVQDQPS[Phospho (STY)]LSPTSLQNSSSHTTTAK_	6.06999e-22	1.06957e-17	2.42936e-09	245.444	113.713	567.53	0.143404	0.100676	0.166414
O95628	CNOT4	CCR4-NOT transcription complex subunit 4	SPFEGAVTESQSLFSDNFR	(S324)	_S[Phospho (STY)]PFEGAVTESQSLFSDNFR_.3	_S[Phospho (STY)]PFEGAVTESQSLFSDNFR_	4.39796e-09	5.65923e-46	3.22602e-11	2313.86	1928.92	2722.68	0.446482	0.552688	0.269823
O95628	CNOT4	CCR4-NOT transcription complex subunit 4	SPFEGAVTESQSLFSDNFR	(S335)	_SPFEGAVTESQS[Phospho (STY)]LFSDNFR_.3	_SPFEGAVTESQS[Phospho (STY)]LFSDNFR_	Filtered	0.00110269	Filtered	Filtered	101.419	Filtered	Filtered	0.156876	Filtered
O95639	CPSF4	Cleavage and polyadenylation specificity factor subunit 4	SSSLIQLTSQNSSPNQQR	(T207)	_SSSLIQLT[Phospho (STY)]SQNSSPNQQR_.3	_SSSLIQLT[Phospho (STY)]SQNSSPNQQR_	8.5447e-06	2.2344e-42	9.76062e-07	1157.5	1453.19	1680.56	0.0146646	0.02295	0.0594856
O95639	CPSF4	Cleavage and polyadenylation specificity factor subunit 4	SSSLIQLTSQNSSPNQQR	(S202)	_SSS[Phospho (STY)]LIQLTSQNSSPNQQR_.3	_SSS[Phospho (STY)]LIQLTSQNSSPNQQR_	5.9265e-07	9.14325e-41	3.32582e-06	696.902	1490.71	1412.53	0.504009	0.11156	0.287954
O95639	CPSF4	Cleavage and polyadenylation specificity factor subunit 4	SSSLIQLTSQNSSPNQQR	(S200)	_S[Phospho (STY)]SSLIQLTSQNSSPNQQR_.3	_S[Phospho (STY)]SSLIQLTSQNSSPNQQR_	2.94667e-05	1.56924e-28	1.1151e-05	697.395	1133.51	1414.85	0.22673	0.417409	0.29227
O95639	CPSF4	Cleavage and polyadenylation specificity factor subunit 4	SSSLIQLTSQNSSPNQQR	(S212)	_SSSLIQLTSQNSS[Phospho (STY)]PNQQR_.3	_SSSLIQLTSQNSS[Phospho (STY)]PNQQR_	3.57516e-05	2.76813e-29	2.54486e-05	857.632	812.199	1135.62	0.00449543	0.000772974	0.00276662
O95639	CPSF4	Cleavage and polyadenylation specificity factor subunit 4	SSSLIQLTSQNSSPNQQR	(S201)	_SS[Phospho (STY)]SLIQLTSQNSSPNQQR_.3	_SS[Phospho (STY)]SLIQLTSQNSSPNQQR_	3.23075e-05	4.54355e-36	6.81057e-06	397.718	1135.85	1136.12	0.225048	0.416125	0.290143
O95639	CPSF4	Cleavage and polyadenylation specificity factor subunit 4	SSSLIQLTSQNSSPNQQR	(S208)	_SSSLIQLTS[Phospho (STY)]QNSSPNQQR_.3	_SSSLIQLTS[Phospho (STY)]QNSSPNQQR_	1.34829e-06	9.80762e-42	1.11502e-05	446.068	527.697	866.686	0.0145855	0.0239796	0.0599121
O95639	CPSF4	Cleavage and polyadenylation specificity factor subunit 4	SSSLIQLTSQNSSPNQQR	(S211)	_SSSLIQLTSQNS[Phospho (STY)]SPNQQR_.3	_SSSLIQLTSQNS[Phospho (STY)]SPNQQR_	3.97956e-06	2.13915e-31	1.07281e-05	460.298	319.642	269.496	0.0149114	0.000769324	0.00818613
O95671	ASMTL	Probable bifunctional dTTP/UTP pyrophosphatase/methyltransferase protein	HDSIPAADTFEDLSDVEGGGSEPTQR	(S239)	_HDSIPAADTFEDLS[Phospho (STY)]DVEGGGSEPTQR_.3	_HDSIPAADTFEDLS[Phospho (STY)]DVEGGGSEPTQR_	8.07454e-28	3.49899e-48	3.87871e-12	64852.8	62430.4	62301.4	0.999999	1	1
O95671	ASMTL	Probable bifunctional dTTP/UTP pyrophosphatase/methyltransferase protein	HDSIPAADTFEDLSDVEGGGSEPTQR	(T234)	_HDSIPAADT[Phospho (STY)]FEDLSDVEGGGSEPTQR_.3	_HDSIPAADT[Phospho (STY)]FEDLSDVEGGGSEPTQR_	6.18223e-19	2.47728e-55	1.98054e-13	58100.2	55500.7	56344	5.74072e-07	6.71803e-09	8.57776e-08
O95674	CDS2	Phosphatidate cytidylyltransferase 2	VAHEPVAPPEDKESESEAK	(S23)	_VAHEPVAPPEDKESES[Phospho (STY)]EAK_.3	_VAHEPVAPPEDKESES[Phospho (STY)]EAK_	2.03927e-24	9.07871e-49	6.34158e-06	10329.2	9584.07	10325	0.000280294	0.377053	0.339511
O95677	EYA4	Eyes absent homolog 4	NNPSPPPDSDLER	(S361)	_NNPS[Phospho (STY)]PPPDSDLER_.2	_NNPS[Phospho (STY)]PPPDSDLER_	5.98446e-09	3.11123e-23	1.15058e-05	4169.18	3469.31	5120.05	0.94886	0.91275	0.97192
O95684	CEP43	Centrosomal protein 43	GPTTGEGALDLSDVHSPPKSPEGK	(S156,S160)	_GPTTGEGALDLSDVHS[Phospho (STY)]PPKS[Phospho (STY)]PEGK_.3	_GPTTGEGALDLSDVHS[Phospho (STY)]PPKS[Phospho (STY)]PEGK_	1.19627e-12	3.53424e-59	1.35788e-09	103914	85861.7	80199.2	1	1	1
O95684	CEP43	Centrosomal protein 43	GPTTGEGALDLSDVHSPPKSPEGK	(T143,S160)	_GPT[Phospho (STY)]TGEGALDLSDVHSPPKS[Phospho (STY)]PEGK_.3	_GPT[Phospho (STY)]TGEGALDLSDVHSPPKS[Phospho (STY)]PEGK_	4.51936e-09	1.21404e-52	1.52476e-08	55125.7	47114.9	45474.3	0	3.78351e-44	2.43335e-40
O95684	CEP43	Centrosomal protein 43	GPTTGEGALDLSDVHSPPKSPEGK	(S156,S160)	_GPTTGEGALDLSDVHS[Phospho (STY)]PPKS[Phospho (STY)]PEGK_.4	_GPTTGEGALDLSDVHS[Phospho (STY)]PPKS[Phospho (STY)]PEGK_	6.91988e-19	1.72203e-28	1.52059e-10	4440.24	5329.86	2526.16	0.999997	0.999575	0.999199
O95696	BRD1	Bromodomain-containing protein 1	VHGEPTSDLSDID	(S1052,S1055)	_VHGEPTS[Phospho (STY)]DLS[Phospho (STY)]DID_.2	_VHGEPTS[Phospho (STY)]DLS[Phospho (STY)]DID_	1.07539e-13	6.62423e-40	2.3285e-06	1658.38	2508.98	2553.74	0.545394	0.773726	0.626774
O95714	HERC2	E3 ubiquitin-protein ligase HERC2	IRAEEEDLAAVPFLASDNEEEEDEK	(S2928)	_IRAEEEDLAAVPFLAS[Phospho (STY)]DNEEEEDEK_.3	_IRAEEEDLAAVPFLAS[Phospho (STY)]DNEEEEDEK_	1.2865e-17	2.7221e-36	5.42646e-09	6740.99	7226.13	5208.38	1	1	1
O95714	HERC2	E3 ubiquitin-protein ligase HERC2	EIVSSEDAVTPSAVTPSAPSASAR	(S3475,T3485)	_EIVSS[Phospho (STY)]EDAVTPSAVT[Phospho (STY)]PSAPSASAR_.3	_EIVSS[Phospho (STY)]EDAVTPSAVT[Phospho (STY)]PSAPSASAR_	9.97752e-06	3.38265e-33	7.31173e-06	111.622	1472.54	1297.18	0.248181	0.180621	0.294279
O95785	WIZ	Protein Wiz	TPLALAGSPTPK	(S996)	_TPLALAGS[Phospho (STY)]PTPK_.2	_TPLALAGS[Phospho (STY)]PTPK_	1.25594e-16	4.61495e-41	1.06826e-12	5559.78	5127.95	6279.39	0.824377	0.846277	0.586752
O95785	WIZ	Protein Wiz	TPLALAGSPTPK	(T998)	_TPLALAGSPT[Phospho (STY)]PK_.2	_TPLALAGSPT[Phospho (STY)]PK_	3.23241e-19	1.02603e-53	1.24851e-09	5040.79	4396.2	5630.48	0.632602	0.155364	0.544264
O95785	WIZ	Protein Wiz	SPQLSLSPRPASPK	(S1012,S1017)	_SPQLSLS[Phospho (STY)]PRPAS[Phospho (STY)]PK_.2	_SPQLSLS[Phospho (STY)]PRPAS[Phospho (STY)]PK_	2.6843e-12	3.79162e-39	8.15882e-11	3653.6	4114.68	2685.17	0.999887	0.999882	0.999736
O95785	WIZ	Protein Wiz	SPQLSLSPRPASPK	(S1012,S1017)	_SPQLSLS[Phospho (STY)]PRPAS[Phospho (STY)]PK_.3	_SPQLSLS[Phospho (STY)]PRPAS[Phospho (STY)]PK_	2.05942e-20	1.77876e-38	5.74884e-12	2747.88	3382.52	3815.01	0.777119	0.937893	0.999259
O95785	WIZ	Protein Wiz	SPSDLHISPLAK	(S1127)	_S[Phospho (STY)]PSDLHISPLAK_.2	_S[Phospho (STY)]PSDLHISPLAK_	5.84448e-21	6.51937e-47	6.42007e-10	5410.14	6214.13	5712.36	0.922764	0.998967	0.985191
O95785	WIZ	Protein Wiz	SPQLSLSPR	(S1006)	_S[Phospho (STY)]PQLSLSPR_.2	_S[Phospho (STY)]PQLSLSPR_	1.91266e-10	6.08563e-33	2.65341e-11	2181.61	2329.15	2578.1	0.645699	0.85247	0.634548
O95785	WIZ	Protein Wiz	SPQLSLSPR	(S1012)	_SPQLSLS[Phospho (STY)]PR_.2	_SPQLSLS[Phospho (STY)]PR_	2.25846e-06	8.23332e-13	4.20447e-06	1.28064	330.391	679.322	0.159878	0.0603264	0.172535
O95785	WIZ	Protein Wiz	KTPLALAGSPTPK	(S996)	_KTPLALAGS[Phospho (STY)]PTPK_.2	_KTPLALAGS[Phospho (STY)]PTPK_	0.000884978	3.2533e-14	Filtered	1.19237	173.471	Filtered	0.24481	0.94256	Filtered
O95793	STAU1	Double-stranded RNA-binding protein Staufen homolog 1	VTFFEPGSGDENGTSNK	(T396)	_VTFFEPGSGDENGT[Phospho (STY)]SNK_.2	_VTFFEPGSGDENGT[Phospho (STY)]SNK_	5.66413e-10	1.43948e-59	7.8384e-06	3881.74	3840.6	4087.31	0.0016957	0.011631	0.457883
O95793	STAU1	Double-stranded RNA-binding protein Staufen homolog 1	VTFFEPGSGDENGTSNK	(S397)	_VTFFEPGSGDENGTS[Phospho (STY)]NK_.2	_VTFFEPGSGDENGTS[Phospho (STY)]NK_	4.86552e-13	3.64048e-54	1.0291e-05	3880.53	3841.49	3744.18	0.00161791	0.0110769	0.000880181
O95793	STAU1	Double-stranded RNA-binding protein Staufen homolog 1	VTFFEPGSGDENGTSNK	(S390)	_VTFFEPGS[Phospho (STY)]GDENGTSNK_.2	_VTFFEPGS[Phospho (STY)]GDENGTSNK_	1.56338e-20	1.49885e-59	9.70796e-06	4361.27	3433.69	3549.18	0.99657	0.975957	0.479675
O95793	STAU1	Double-stranded RNA-binding protein Staufen homolog 1	VTFFEPGSGDENGTSNKEDEFR	(T396)	_VTFFEPGSGDENGT[Phospho (STY)]SNKEDEFR_.3	_VTFFEPGSGDENGT[Phospho (STY)]SNKEDEFR_	1.19453e-18	2.16311e-29	4.06122e-13	1155.71	2150.31	1899.37	0.334711	0.0917381	0.0838402
O95793	STAU1	Double-stranded RNA-binding protein Staufen homolog 1	VTFFEPGSGDENGTSNKEDEFR	(S397)	_VTFFEPGSGDENGTS[Phospho (STY)]NKEDEFR_.3	_VTFFEPGSGDENGTS[Phospho (STY)]NKEDEFR_	2.53614e-21	1.97833e-22	1.25628e-10	912.453	1829.34	1486.07	0.270933	0.00771524	0.00653603
O95793	STAU1	Double-stranded RNA-binding protein Staufen homolog 1	VTFFEPGSGDENGTSNKEDEFR	(S390)	_VTFFEPGS[Phospho (STY)]GDENGTSNKEDEFR_.3	_VTFFEPGS[Phospho (STY)]GDENGTSNKEDEFR_	1.42455e-11	4.46177e-21	3.00159e-07	664.402	1638.07	1666.02	0.337189	0.896208	0.897151
O95817	BAG3	BAG family molecular chaperone regulator 3	SQSPAASDCSSSSSSASLPSSGR	(S171,C179)	_S[Phospho (STY)]QSPAASDC[Carbamidomethyl (C)]SSSSSSASLPSSGR_.3	_S[Phospho (STY)]QSPAASDC[Carbamidomethyl (C)]SSSSSSASLPSSGR_	2.59293e-18	1.06226e-48	2.4484e-09	19931.1	17319.6	14543.1	0.0632118	0.0343255	0.0504367
O95817	BAG3	BAG family molecular chaperone regulator 3	SQSPAASDCSSSSSSASLPSSGR	(C179,S180)	_SQSPAASDC[Carbamidomethyl (C)]S[Phospho (STY)]SSSSSASLPSSGR_.3	_SQSPAASDC[Carbamidomethyl (C)]S[Phospho (STY)]SSSSSASLPSSGR_	1.59765e-18	1.73434e-48	4.42316e-15	19932	17321	14540.4	0.00171302	1.45585e-08	0.00171049
O95817	BAG3	BAG family molecular chaperone regulator 3	SQSPAASDCSSSSSSASLPSSGR	(C179,S181)	_SQSPAASDC[Carbamidomethyl (C)]SS[Phospho (STY)]SSSSASLPSSGR_.3	_SQSPAASDC[Carbamidomethyl (C)]SS[Phospho (STY)]SSSSASLPSSGR_	1.29205e-18	7.50362e-46	1.8859e-08	19927.7	17321	14544.6	0.000252254	7.11756e-09	0.00237328
O95817	BAG3	BAG family molecular chaperone regulator 3	SQSPAASDCSSSSSSASLPSSGR	(S177,C179)	_SQSPAAS[Phospho (STY)]DC[Carbamidomethyl (C)]SSSSSSASLPSSGR_.3	_SQSPAAS[Phospho (STY)]DC[Carbamidomethyl (C)]SSSSSSASLPSSGR_	4.17639e-22	1.19703e-46	3.62027e-14	19927.7	17321	14540.4	5.90118e-06	7.72803e-07	0.00182109
O95817	BAG3	BAG family molecular chaperone regulator 3	SQSPAASDCSSSSSSASLPSSGR	(S173,C179)	_SQS[Phospho (STY)]PAASDC[Carbamidomethyl (C)]SSSSSSASLPSSGR_.3	_SQS[Phospho (STY)]PAASDC[Carbamidomethyl (C)]SSSSSSASLPSSGR_	9.39627e-17	1.19703e-46	1.74733e-15	19929.9	17219.9	14542.6	0.930791	0.965628	0.9431
O95817	BAG3	BAG family molecular chaperone regulator 3	SQSPAASDCSSSSSSASLPSSGR	(C179,S182)	_SQSPAASDC[Carbamidomethyl (C)]SSS[Phospho (STY)]SSSASLPSSGR_.3	_SQSPAASDC[Carbamidomethyl (C)]SSS[Phospho (STY)]SSSASLPSSGR_	1.34141e-18	3.58251e-48	4.78553e-10	17666.5	15962.3	13223.2	0.00022364	4.61772e-10	0.000193054
O95817	BAG3	BAG family molecular chaperone regulator 3	SQSPAASDCSSSSSSASLPSSGR	(C179,S184)	_SQSPAASDC[Carbamidomethyl (C)]SSSSS[Phospho (STY)]SASLPSSGR_.3	_SQSPAASDC[Carbamidomethyl (C)]SSSSS[Phospho (STY)]SASLPSSGR_	1.34141e-18	3.58251e-48	4.61481e-10	17666.5	15962.3	13223.2	9.50368e-07	1.80334e-12	5.90365e-07
O95817	BAG3	BAG family molecular chaperone regulator 3	SQSPAASDCSSSSSSASLPSSGR	(C179,S183)	_SQSPAASDC[Carbamidomethyl (C)]SSSS[Phospho (STY)]SSASLPSSGR_.3	_SQSPAASDC[Carbamidomethyl (C)]SSSS[Phospho (STY)]SSASLPSSGR_	1.92036e-16	4.48762e-42	1.97825e-14	17664.8	15963.6	13221.1	1.79029e-05	7.08784e-11	1.55763e-05
O95817	BAG3	BAG family molecular chaperone regulator 3	SQSPAASDCSSSSSSASLPSSGR	(C179,S185)	_SQSPAASDC[Carbamidomethyl (C)]SSSSSS[Phospho (STY)]ASLPSSGR_.3	_SQSPAASDC[Carbamidomethyl (C)]SSSSSS[Phospho (STY)]ASLPSSGR_	9.5158e-17	4.38842e-47	1.06423e-09	15568.6	13940	11727.3	4.97702e-08	4.17332e-14	2.40496e-08
O95817	BAG3	BAG family molecular chaperone regulator 3	VPPAPVPCPPPSPGPSAVPSSPK	(C373,S377,S386)	_VPPAPVPC[Carbamidomethyl (C)]PPPS[Phospho (STY)]PGPSAVPSS[Phospho (STY)]PK_.3	_VPPAPVPC[Carbamidomethyl (C)]PPPS[Phospho (STY)]PGPSAVPSS[Phospho (STY)]PK_	4.56225e-17	1.442e-34	3.81079e-13	60774	66909.5	42745	0.912746	0.562273	0.289318
O95817	BAG3	BAG family molecular chaperone regulator 3	SSTPLHSPSPIR	(T285,S289)	_SST[Phospho (STY)]PLHS[Phospho (STY)]PSPIR_.2	_SST[Phospho (STY)]PLHS[Phospho (STY)]PSPIR_	5.36755e-21	2.45288e-52	4.85638e-12	8716.43	8358.19	8967.57	0.8388	0.963936	0.977828
O95817	BAG3	BAG family molecular chaperone regulator 3	SSTPLHSPSPIR	(S283,S289)	_S[Phospho (STY)]STPLHS[Phospho (STY)]PSPIR_.2	_S[Phospho (STY)]STPLHS[Phospho (STY)]PSPIR_	6.15121e-19	1.30007e-42	1.07259e-09	7621.15	7280.49	7064.81	0.0621838	0.0138918	0.00846805
O95817	BAG3	BAG family molecular chaperone regulator 3	SSLGSHQLPR	(S195)	_SS[Phospho (STY)]LGSHQLPR_.2	_SS[Phospho (STY)]LGSHQLPR_	7.24779e-19	4.03203e-34	3.00693e-11	1795.51	2238.83	3295.68	0.3767	0.352418	0.748042
O95817	BAG3	BAG family molecular chaperone regulator 3	SSLGSHQLPR	(S194)	_S[Phospho (STY)]SLGSHQLPR_.2	_S[Phospho (STY)]SLGSHQLPR_	5.16224e-14	2.09308e-27	4.90776e-07	1346.53	1483.43	2210.02	0.632171	0.654527	0.244651
O95817	BAG3	BAG family molecular chaperone regulator 3	SSLGSHQLPR	(S198)	_SSLGS[Phospho (STY)]HQLPR_.2	_SSLGS[Phospho (STY)]HQLPR_	2.32501e-21	5.20119e-32	7.56243e-09	1047.5	1462.39	2215.96	7.98928e-05	0.000324235	0.00062112
O95819	MAP4K4	Mitogen-activated protein kinase kinase kinase kinase 4	KGSVVNVNPTNTRPQSDTPEIR	(S900)	_KGS[Phospho (STY)]VVNVNPTNTRPQSDTPEIR_.3	_KGS[Phospho (STY)]VVNVNPTNTRPQSDTPEIR_	4.17783e-21	5.12419e-50	2.76337e-18	11955.4	11016.3	10442.9	1	1	1
O95819	MAP4K4	Mitogen-activated protein kinase kinase kinase kinase 4	KGSVVNVNPTNTRPQSDTPEIR	(S900)	_KGS[Phospho (STY)]VVNVNPTNTRPQSDTPEIR_.4	_KGS[Phospho (STY)]VVNVNPTNTRPQSDTPEIR_	2.72925e-17	1.18789e-53	1.32338e-05	537.542	1369.7	1007.03	0.979906	0.952986	0.960264
O95819	MAP4K4	Mitogen-activated protein kinase kinase kinase kinase 4	AASSLNLSNGETESVK	(S805)	_AASSLNLS[Phospho (STY)]NGETESVK_.2	_AASSLNLS[Phospho (STY)]NGETESVK_	7.18967e-19	6.55398e-46	2.73304e-10	1903.77	2156.59	2556.2	0.965566	0.999506	0.99941
O95819	MAP4K4	Mitogen-activated protein kinase kinase kinase kinase 4	AASSLNLSNGETESVK	(T809)	_AASSLNLSNGET[Phospho (STY)]ESVK_.2	_AASSLNLSNGET[Phospho (STY)]ESVK_	1.59226e-17	1.46139e-42	2.69567e-08	1146.91	1546.35	1945.17	0.0136084	0.000882959	0.000692685
O95819	MAP4K4	Mitogen-activated protein kinase kinase kinase kinase 4	AASSLNLSNGETESVK	(S811)	_AASSLNLSNGETES[Phospho (STY)]VK_.2	_AASSLNLSNGETES[Phospho (STY)]VK_	3.22019e-13	3.57932e-29	6.2859e-09	862.301	930.989	1168.64	0.000690435	0.000166853	0.00113664
O95819	MAP4K4	Mitogen-activated protein kinase kinase kinase kinase 4	SESFSNGNSESVHPALQR	(S608)	_SESFSNGNS[Phospho (STY)]ESVHPALQR_.3	_SESFSNGNS[Phospho (STY)]ESVHPALQR_	6.75848e-09	1.34117e-10	8.4614e-05	1068.63	1321.83	841.862	0.107485	0.149052	0.125482
O95819	MAP4K4	Mitogen-activated protein kinase kinase kinase kinase 4	SESFSNGNSESVHPALQR	(S602)	_SES[Phospho (STY)]FSNGNSESVHPALQR_.3	_SES[Phospho (STY)]FSNGNSESVHPALQR_	1.37056e-06	1.66211e-14	0.00219383	1	407.507	1	0.445132	0.149638	0.210238
O95819	MAP4K4	Mitogen-activated protein kinase kinase kinase kinase 4	SESFSNGNSESVHPALQR	(S600)	_S[Phospho (STY)]ESFSNGNSESVHPALQR_.3	_S[Phospho (STY)]ESFSNGNSESVHPALQR_	7.23089e-07	5.68876e-09	0.000100322	1	279.261	1	0.233681	0.401862	0.2
O95819	MAP4K4	Mitogen-activated protein kinase kinase kinase kinase 4	SESFSNGNSESVHPALQR	(S610)	_SESFSNGNSES[Phospho (STY)]VHPALQR_.3	_SESFSNGNSES[Phospho (STY)]VHPALQR_	2.81726e-06	5.36042e-11	5.0428e-06	1	279.046	1	0.109638	0.149063	0.2
O95819	MAP4K4	Mitogen-activated protein kinase kinase kinase kinase 4	SESFSNGNSESVHPALQR	(S604)	_SESFS[Phospho (STY)]NGNSESVHPALQR_.3	_SESFS[Phospho (STY)]NGNSESVHPALQR_	4.62633e-07	2.6604e-11	3.88239e-07	1	278.985	1	0.105018	0.147444	0.120202
O95835	LATS1	Serine/threonine-protein kinase LATS1	SNSFNNPLGNR	(S462)	_S[Phospho (STY)]NSFNNPLGNR_.2	_S[Phospho (STY)]NSFNNPLGNR_	3.32131e-20	8.83052e-25	7.30585e-12	4872.6	5335.9	4532.42	0.0199223	0.0773636	0.019222
O95835	LATS1	Serine/threonine-protein kinase LATS1	SNSFNNPLGNR	(S464)	_SNS[Phospho (STY)]FNNPLGNR_.2	_SNS[Phospho (STY)]FNNPLGNR_	1.58858e-22	7.77783e-25	8.149e-12	4880.77	5340.39	4509.58	0.5	0.993583	0.970551
O95997;Q9NZH5	PTTG1;PTTG2	Securin;Securin-2	LFQLGPPSPVK	(S165);(S165)	_LFQLGPPS[Phospho (STY)]PVK_.2	_LFQLGPPS[Phospho (STY)]PVK_	1.7874e-16	8.2803e-48	5.20605e-07	3267.99	3775.22	3125.28	1	1	1
O96013	PAK4	Serine/threonine-protein kinase PAK 4	RPLSGPDVGTPQPAGLASGAK	(S181)	_RPLS[Phospho (STY)]GPDVGTPQPAGLASGAK_.3	_RPLS[Phospho (STY)]GPDVGTPQPAGLASGAK_	2.42942e-21	2.4171e-43	1.3945e-12	9627.96	10884.7	10876.1	0.996437	0.99852	0.98954
O96013	PAK4	Serine/threonine-protein kinase PAK 4	RPLSGPDVGTPQPAGLASGAK	(T187)	_RPLSGPDVGT[Phospho (STY)]PQPAGLASGAK_.3	_RPLSGPDVGT[Phospho (STY)]PQPAGLASGAK_	3.7414e-16	1.11764e-36	9.65697e-09	8860.21	9929.38	9357.62	0.00332271	0.00154799	0.0109529
O96018	APBA3	Amyloid-beta A4 precursor protein-binding family A member 3	SPSGPPAMDLEGPR	(S11,M16)	_SPS[Phospho (STY)]GPPAM[Oxidation (M)]DLEGPR_.2	_SPS[Phospho (STY)]GPPAM[Oxidation (M)]DLEGPR_	7.79883e-07	3.06592e-23	1.45124e-06	4368.16	7568.67	8949.02	0.65019	0.693591	0.526807
O96018	APBA3	Amyloid-beta A4 precursor protein-binding family A member 3	SPSGPPAMDLEGPR	(S9,M16)	_S[Phospho (STY)]PSGPPAM[Oxidation (M)]DLEGPR_.2	_S[Phospho (STY)]PSGPPAM[Oxidation (M)]DLEGPR_	3.02173e-17	1.08256e-23	2.3444e-06	3971.26	6136.5	6628.78	0.796867	0.306396	0.473572
O96020	CCNE2	G1/S-specific cyclin-E2	QQPQPSQTESPQEAQIIQAK	(T19)	_QQPQPSQT[Phospho (STY)]ESPQEAQIIQAK_.3	_QQPQPSQT[Phospho (STY)]ESPQEAQIIQAK_	9.66574e-11	1.2447e-25	Filtered	166.883	517.383	Filtered	0.357233	0.382223	Filtered
O96020	CCNE2	G1/S-specific cyclin-E2	QQPQPSQTESPQEAQIIQAK	(S21)	_QQPQPSQTES[Phospho (STY)]PQEAQIIQAK_.3	_QQPQPSQTES[Phospho (STY)]PQEAQIIQAK_	4.52906e-13	8.01175e-23	7.45003e-05	364.245	398.533	140.759	0.357187	0.382957	0.361695
O96020	CCNE2	G1/S-specific cyclin-E2	QQPQPSQTESPQEAQIIQAK	(S17)	_QQPQPS[Phospho (STY)]QTESPQEAQIIQAK_.3	_QQPQPS[Phospho (STY)]QTESPQEAQIIQAK_	5.88221e-11	1.82143e-40	Filtered	363.354	371.794	Filtered	0.285623	0.235283	Filtered
P00533	EGFR	Epidermal growth factor receptor	TPLLSSLSATSNNSTVACIDR	(S1039,C1049)	_TPLLSSLS[Phospho (STY)]ATSNNSTVAC[Carbamidomethyl (C)]IDR_.3	_TPLLSSLS[Phospho (STY)]ATSNNSTVAC[Carbamidomethyl (C)]IDR_	1.95588e-16	7.23563e-37	8.1597e-06	8336.28	11221.3	9416.47	0.218964	0.393057	0.0794479
P00533	EGFR	Epidermal growth factor receptor	TPLLSSLSATSNNSTVACIDR	(S1037,C1049)	_TPLLSS[Phospho (STY)]LSATSNNSTVAC[Carbamidomethyl (C)]IDR_.3	_TPLLSS[Phospho (STY)]LSATSNNSTVAC[Carbamidomethyl (C)]IDR_	3.68541e-11	4.93941e-30	8.70872e-06	7484.15	11101.6	9426.32	0.143424	0.326938	0.715023
P00533	EGFR	Epidermal growth factor receptor	TPLLSSLSATSNNSTVACIDR	(S1045,C1049)	_TPLLSSLSATSNNS[Phospho (STY)]TVAC[Carbamidomethyl (C)]IDR_.3	_TPLLSSLSATSNNS[Phospho (STY)]TVAC[Carbamidomethyl (C)]IDR_	1.18484e-10	1.73237e-36	9.3516e-06	8033.46	10168.1	8666.66	0.00147087	0.000326459	2.37614e-07
P00533	EGFR	Epidermal growth factor receptor	TPLLSSLSATSNNSTVACIDR	(T1032,C1049)	_T[Phospho (STY)]PLLSSLSATSNNSTVAC[Carbamidomethyl (C)]IDR_.3	_T[Phospho (STY)]PLLSSLSATSNNSTVAC[Carbamidomethyl (C)]IDR_	1.64966e-11	9.5479e-39	9.77178e-06	6557.08	9395.48	7656.02	0.00252861	7.11481e-05	0.00174882
P00533	EGFR	Epidermal growth factor receptor	TPLLSSLSATSNNSTVACIDR	(S1042,C1049)	_TPLLSSLSATS[Phospho (STY)]NNSTVAC[Carbamidomethyl (C)]IDR_.3	_TPLLSSLSATS[Phospho (STY)]NNSTVAC[Carbamidomethyl (C)]IDR_	3.11924e-16	4.32229e-37	9.62733e-08	5917.6	8874.01	6084.43	0.254892	0.129712	0.255996
P00533	EGFR	Epidermal growth factor receptor	TPLLSSLSATSNNSTVACIDR	(T1046,C1049)	_TPLLSSLSATSNNST[Phospho (STY)]VAC[Carbamidomethyl (C)]IDR_.3	_TPLLSSLSATSNNST[Phospho (STY)]VAC[Carbamidomethyl (C)]IDR_	1.87635e-12	3.82657e-37	7.60389e-06	5413.6	8072.32	6665.56	0.000338216	1.15003e-05	2.93731e-07
P00533	EGFR	Epidermal growth factor receptor	TPLLSSLSATSNNSTVACIDR	(T1041,S1042,C1049)	_TPLLSSLSAT[Phospho (STY)]S[Phospho (STY)]NNSTVAC[Carbamidomethyl (C)]IDR_.3	_TPLLSSLSAT[Phospho (STY)]S[Phospho (STY)]NNSTVAC[Carbamidomethyl (C)]IDR_	9.58017e-13	1.51604e-49	2.18637e-16	4716.69	3381.01	3604.02	0.236091	0.475209	0.390486
P00533	EGFR	Epidermal growth factor receptor	GSHQISLDNPDYQQDFFPK	(Y1172)	_GSHQISLDNPDY[Phospho (STY)]QQDFFPK_.3	_GSHQISLDNPDY[Phospho (STY)]QQDFFPK_	1.85117e-24	1.16733e-41	8.36806e-14	18074.7	21039.6	19062.8	1	1	1
P00533	EGFR	Epidermal growth factor receptor	GSHQISLDNPDYQQDFFPK	(S1166)	_GSHQIS[Phospho (STY)]LDNPDYQQDFFPK_.3	_GSHQIS[Phospho (STY)]LDNPDYQQDFFPK_	9.1252e-25	1.92771e-21	2.0537e-14	10093.6	11656.9	11070.4	2.28075e-10	1.22391e-12	3.8123e-08
P00533	EGFR	Epidermal growth factor receptor	RPAGSVQNPVYHNQPLNPAPSR	(Y1110)	_RPAGSVQNPVY[Phospho (STY)]HNQPLNPAPSR_.3	_RPAGSVQNPVY[Phospho (STY)]HNQPLNPAPSR_	3.11259e-17	1.23546e-57	1.20362e-16	13189.2	13073.8	14622	1	1	1
P00533	EGFR	Epidermal growth factor receptor	RPAGSVQNPVYHNQPLNPAPSR	(S1104)	_RPAGS[Phospho (STY)]VQNPVYHNQPLNPAPSR_.3	_RPAGS[Phospho (STY)]VQNPVYHNQPLNPAPSR_	2.27787e-15	1.60489e-47	2.67222e-18	11249.9	11125	11931.6	1.10071e-10	1.21097e-11	4.66312e-12
P00533	EGFR	Epidermal growth factor receptor	RPAGSVQNPVYHNQPLNPAPSR	(Y1110)	_RPAGSVQNPVY[Phospho (STY)]HNQPLNPAPSR_.4	_RPAGSVQNPVY[Phospho (STY)]HNQPLNPAPSR_	1.76474e-09	5.9597e-32	Filtered	551.619	791.418	Filtered	0.759198	0.999124	Filtered
P00533	EGFR	Epidermal growth factor receptor	RPAGSVQNPVYHNQPLNPAPSR	(S1120)	_RPAGSVQNPVYHNQPLNPAPS[Phospho (STY)]R_.4	_RPAGSVQNPVYHNQPLNPAPS[Phospho (STY)]R_	8.55668e-05	9.31775e-18	0.000522369	96.3376	260.879	126.494	0.0193351	0.000234731	0.145999
P00533	EGFR	Epidermal growth factor receptor	MHLPSPTDSNFYR	(M987,T993)	_M[Oxidation (M)]HLPSPT[Phospho (STY)]DSNFYR_.3	_M[Oxidation (M)]HLPSPT[Phospho (STY)]DSNFYR_	2.42058e-18	1.03515e-44	7.01862e-06	9464.95	8383.16	6533.85	0.361682	0.0248518	0.152285
P00533	EGFR	Epidermal growth factor receptor	MHLPSPTDSNFYR	(M987,S991)	_M[Oxidation (M)]HLPS[Phospho (STY)]PTDSNFYR_.3	_M[Oxidation (M)]HLPS[Phospho (STY)]PTDSNFYR_	1.65764e-18	1.5386e-53	1.24816e-06	4778.66	5100.12	2661.83	0.603766	0.968293	0.83111
P00533	EGFR	Epidermal growth factor receptor	MHLPSPTDSNFYR	(M987,S995)	_M[Oxidation (M)]HLPSPTDS[Phospho (STY)]NFYR_.3	_M[Oxidation (M)]HLPSPTDS[Phospho (STY)]NFYR_	2.36943e-15	3.61388e-26	7.18445e-10	4505.67	3940.57	1948.6	0.00543695	5.07873e-05	0.0110511
P00533	EGFR	Epidermal growth factor receptor	MHLPSPTDSNFYR	(M987,T993)	_M[Oxidation (M)]HLPSPT[Phospho (STY)]DSNFYR_.2	_M[Oxidation (M)]HLPSPT[Phospho (STY)]DSNFYR_	6.73898e-09	3.54775e-24	4.81403e-06	3928.86	2576.28	2394.09	0.241569	0.246203	0.315771
P00533	EGFR	Epidermal growth factor receptor	MHLPSPTDSNFYR	(M987,Y998)	_M[Oxidation (M)]HLPSPTDSNFY[Phospho (STY)]R_.3	_M[Oxidation (M)]HLPSPTDSNFY[Phospho (STY)]R_	3.23552e-16	1.25947e-26	1.74246e-07	1171.14	220.569	1.24437	4.22663e-05	3.26622e-05	0.00020684
P00533	EGFR	Epidermal growth factor receptor	GSTAENAEYLR	(Y1197)	_GSTAENAEY[Phospho (STY)]LR_.2	_GSTAENAEY[Phospho (STY)]LR_	1.69079e-15	3.61219e-56	6.15457e-10	11432.3	9499.38	10141.5	1	1	1
P00533	EGFR	Epidermal growth factor receptor	NGLQSCPIKEDSFLQR	(C1058,S1064)	_NGLQSC[Carbamidomethyl (C)]PIKEDS[Phospho (STY)]FLQR_.3	_NGLQSC[Carbamidomethyl (C)]PIKEDS[Phospho (STY)]FLQR_	Filtered	1.1367e-11	Filtered	Filtered	1	Filtered	Filtered	0.986414	Filtered
P00533	EGFR	Epidermal growth factor receptor	ALMDEEDMDDVVDADEYLIPQQGFFSSPSTSR	(M1002,M1007,S1025)	_ALM[Oxidation (M)]DEEDM[Oxidation (M)]DDVVDADEYLIPQQGFFS[Phospho (STY)]SPSTSR_.4	_ALM[Oxidation (M)]DEEDM[Oxidation (M)]DDVVDADEYLIPQQGFFS[Phospho (STY)]SPSTSR_	2.50222e-08	6.31876e-13	0.00208358	154.321	489.601	1.10113	0.213103	0.276974	0.147957
P00533	EGFR	Epidermal growth factor receptor	ALMDEEDMDDVVDADEYLIPQQGFFSSPSTSR	(M1002,M1007,S1026)	_ALM[Oxidation (M)]DEEDM[Oxidation (M)]DDVVDADEYLIPQQGFFSS[Phospho (STY)]PSTSR_.4	_ALM[Oxidation (M)]DEEDM[Oxidation (M)]DDVVDADEYLIPQQGFFSS[Phospho (STY)]PSTSR_	0.00177832	1.18513e-13	Filtered	1	367.832	Filtered	0.166667	0.287768	Filtered
P00558	PGK1	Phosphoglycerate kinase 1	ALESPERPFLAILGGAK	(S203)	_ALES[Phospho (STY)]PERPFLAILGGAK_.3	_ALES[Phospho (STY)]PERPFLAILGGAK_	6.8123e-11	5.208e-41	2.53225e-05	653.016	1214.78	997.524	1	1	1
P00558	PGK1	Phosphoglycerate kinase 1	ALESPERPFLAILGGAK	(S203)	_ALES[Phospho (STY)]PERPFLAILGGAK_.2	_ALES[Phospho (STY)]PERPFLAILGGAK_	6.41396e-17	1.67985e-32	0.000112198	414.061	239.666	171.039	1	1	1
P02538	KRT6A	Keratin, type II cytoskeletal 6A	SGFSSVSVSR	(S39)	_SGFSSVSVS[Phospho (STY)]R_.2	_SGFSSVSVS[Phospho (STY)]R_	7.03006e-16	4.43052e-47	2.88476e-09	3526.43	3280.16	3831.82	0.247544	0.0198901	0.0124238
P02538	KRT6A	Keratin, type II cytoskeletal 6A	SGFSSVSVSR	(S37)	_SGFSSVS[Phospho (STY)]VSR_.2	_SGFSSVS[Phospho (STY)]VSR_	2.7885e-12	1.04497e-51	1.22471e-09	3881.32	3278.53	2958.25	0.735502	0.923876	0.982106
P02538	KRT6A	Keratin, type II cytoskeletal 6A	SRGSGGLGGACGGAGFGSR	(S41,C51)	_S[Phospho (STY)]RGSGGLGGAC[Carbamidomethyl (C)]GGAGFGSR_.3	_S[Phospho (STY)]RGSGGLGGAC[Carbamidomethyl (C)]GGAGFGSR_	2.36659e-24	7.41757e-45	3.76482e-07	2488.95	3418.45	2483.56	0.499606	0.499439	0.499366
P02538	KRT6A	Keratin, type II cytoskeletal 6A	SRGSGGLGGACGGAGFGSR	(S44,C51)	_SRGS[Phospho (STY)]GGLGGAC[Carbamidomethyl (C)]GGAGFGSR_.3	_SRGS[Phospho (STY)]GGLGGAC[Carbamidomethyl (C)]GGAGFGSR_	9.83755e-24	1.43857e-40	4.76795e-07	2286.78	2796.2	2483.21	0.499747	0.50014	0.500316
P02538	KRT6A	Keratin, type II cytoskeletal 6A	RISIGGGSCAISGGYGSR	(S76,C77)	_RISIGGGS[Phospho (STY)]C[Carbamidomethyl (C)]AISGGYGSR_.3	_RISIGGGS[Phospho (STY)]C[Carbamidomethyl (C)]AISGGYGSR_	1.52958e-16	1.7037e-24	2.50506e-06	1830.25	2703.46	1625.28	0.526534	0.128699	0.4676
P02538	KRT6A	Keratin, type II cytoskeletal 6A	RISIGGGSCAISGGYGSR	(S71,C77)	_RIS[Phospho (STY)]IGGGSC[Carbamidomethyl (C)]AISGGYGSR_.3	_RIS[Phospho (STY)]IGGGSC[Carbamidomethyl (C)]AISGGYGSR_	3.41899e-16	3.1857e-22	1.04952e-05	1485.19	2304.32	1290.65	0.467681	0.868522	0.437111
P02538	KRT6A	Keratin, type II cytoskeletal 6A	SLYGLGGSK	(S60)	_S[Phospho (STY)]LYGLGGSK_.1	_S[Phospho (STY)]LYGLGGSK_	2.04807e-20	7.10439e-19	2.41612e-07	3725.89	1983.88	3515.83	0.999874	0.997616	0.99966
P02538	KRT6A	Keratin, type II cytoskeletal 6A	AIGGGLSSVGGGSSTIK	(S547)	_AIGGGLSSVGGGSS[Phospho (STY)]TIK_.2	_AIGGGLSSVGGGSS[Phospho (STY)]TIK_	2.16227e-05	1.74225e-48	1.77472e-06	86.2306	507.879	513.911	0.292493	0.294143	0.331755
P02538	KRT6A	Keratin, type II cytoskeletal 6A	AIGGGLSSVGGGSSTIK	(T548)	_AIGGGLSSVGGGSST[Phospho (STY)]IK_.2	_AIGGGLSSVGGGSST[Phospho (STY)]IK_	5.16305e-05	2.52892e-35	1.07618e-05	85.9236	507.485	153.164	0.287756	0.289533	0.319168
P02538	KRT6A	Keratin, type II cytoskeletal 6A	GRLDSELR	(S237)	_GRLDS[Phospho (STY)]ELR_.2	_GRLDS[Phospho (STY)]ELR_	9.34937e-11	6.72796e-26	3.7289e-09	481.51	556.065	721.613	1	1	1
P02538	KRT6A	Keratin, type II cytoskeletal 6A	GSGGLGGACGGAGFGSR	(S44,C51)	_GS[Phospho (STY)]GGLGGAC[Carbamidomethyl (C)]GGAGFGSR_.2	_GS[Phospho (STY)]GGLGGAC[Carbamidomethyl (C)]GGAGFGSR_	4.01186e-07	6.37765e-10	Filtered	448.102	198.874	Filtered	0.914169	0.630171	Filtered
P02545	LMNA	Prelamin-A/C	LRLSPSPTSQR	(S390,S392)	_LRLS[Phospho (STY)]PS[Phospho (STY)]PTSQR_.2	_LRLS[Phospho (STY)]PS[Phospho (STY)]PTSQR_	2.75135e-09	1.26954e-20	4.23358e-06	548439	553512	603932	1	0.999999	0.999996
P02545	LMNA	Prelamin-A/C	LRLSPSPTSQR	(S390)	_LRLS[Phospho (STY)]PSPTSQR_.2	_LRLS[Phospho (STY)]PSPTSQR_	3.7614e-20	1.39696e-54	1.30888e-07	24344.9	21175.4	29529.4	0.999913	0.999098	0.999992
P02545	LMNA	Prelamin-A/C	LRLSPSPTSQR	(S392)	_LRLSPS[Phospho (STY)]PTSQR_.2	_LRLSPS[Phospho (STY)]PTSQR_	3.65885e-08	3.21667e-49	1.67717e-06	17750.2	18044.3	23235	0.00158329	0.00101153	6.69831e-05
P02545	LMNA	Prelamin-A/C	LRLSPSPTSQR	(T394)	_LRLSPSPT[Phospho (STY)]SQR_.2	_LRLSPSPT[Phospho (STY)]SQR_	0.000127936	1.17653e-21	4.3812e-05	16087.2	17456.4	21828.6	0.000137741	6.75695e-07	8.27503e-08
P02545	LMNA	Prelamin-A/C	SGAQASSTPLSPTR	(S22)	_SGAQASSTPLS[Phospho (STY)]PTR_.2	_SGAQASSTPLS[Phospho (STY)]PTR_	1.45856e-23	3.01388e-21	1.84134e-10	25614.5	22461.3	31025.4	0.989438	0.893965	0.961718
P02545	LMNA	Prelamin-A/C	SGAQASSTPLSPTR	(T19,S22)	_SGAQASST[Phospho (STY)]PLS[Phospho (STY)]PTR_.2	_SGAQASST[Phospho (STY)]PLS[Phospho (STY)]PTR_	3.31937e-20	1.77541e-49	5.72397e-09	10786.4	10207.8	10013.2	0.983575	0.802917	0.976091
P02545	LMNA	Prelamin-A/C	SGAQASSTPLSPTR	(S12)	_S[Phospho (STY)]GAQASSTPLSPTR_.2	_S[Phospho (STY)]GAQASSTPLSPTR_	4.51658e-21	8.15036e-37	2.03598e-06	3829.17	3112.66	3216.14	0.858376	0.999927	0.0266039
P02545	LMNA	Prelamin-A/C	SGAQASSTPLSPTR	(S17)	_SGAQAS[Phospho (STY)]STPLSPTR_.2	_SGAQAS[Phospho (STY)]STPLSPTR_	3.10772e-16	4.83982e-45	9.76159e-07	1886.06	1365.73	1275.11	4.18187e-05	0.0370177	0.0062865
P02545	LMNA	Prelamin-A/C	SGAQASSTPLSPTR	(S18)	_SGAQASS[Phospho (STY)]TPLSPTR_.2	_SGAQASS[Phospho (STY)]TPLSPTR_	1.63218e-23	2.21422e-47	1.0365e-05	488.594	659.146	269.836	1.9132e-05	3.89991e-05	0.0093339
P02545	LMNA	Prelamin-A/C	SVGGSGGGSFGDNLVTR	(S628)	_S[Phospho (STY)]VGGSGGGSFGDNLVTR_.2	_S[Phospho (STY)]VGGSGGGSFGDNLVTR_	1.73036e-19	1.30636e-47	2.65934e-06	16053.3	16922.5	18057.3	0.00103077	0.000301035	0.00100766
P02545	LMNA	Prelamin-A/C	SVGGSGGGSFGDNLVTR	(S632)	_SVGGS[Phospho (STY)]GGGSFGDNLVTR_.2	_SVGGS[Phospho (STY)]GGGSFGDNLVTR_	5.60083e-19	2.52361e-45	3.2251e-07	14668.3	14444.2	16551.4	0.998899	0.999643	0.998919
P02545	LMNA	Prelamin-A/C	SVGGSGGGSFGDNLVTR	(S636)	_SVGGSGGGS[Phospho (STY)]FGDNLVTR_.2	_SVGGSGGGS[Phospho (STY)]FGDNLVTR_	1.73061e-06	3.33982e-22	4.16465e-07	7337.63	1127.84	1097.44	7.17203e-05	0.999625	0.981254
P02545	LMNA	Prelamin-A/C	SYLLGNSSPR	(S651)	_SYLLGNS[Phospho (STY)]SPR_.2	_SYLLGNS[Phospho (STY)]SPR_	6.81457e-16	2.14193e-10	1.66708e-10	1780.56	1162.85	1756.79	0.428772	0.436385	0.405448
P02545	LMNA	Prelamin-A/C	SYLLGNSSPR	(S652)	_SYLLGNSS[Phospho (STY)]PR_.2	_SYLLGNSS[Phospho (STY)]PR_	1.59058e-21	6.63857e-10	1.50395e-13	1778.91	1160.8	1756.76	0.569123	0.578634	0.594451
P02545	LMNA	Prelamin-A/C	LSPSPTSQR	(S392)	_LSPS[Phospho (STY)]PTSQR_.2	_LSPS[Phospho (STY)]PTSQR_	0.00137804	1.87396e-05	1.0484e-05	220.954	182.154	458.682	0.25	0.25	0.477351
P02545	LMNA	Prelamin-A/C	ASASGSGAQVGGPISSGSSASSVTVTR	(S616)	_ASASGSGAQVGGPISSGSS[Phospho (STY)]ASSVTVTR_.3	_ASASGSGAQVGGPISSGSS[Phospho (STY)]ASSVTVTR_	7.45664e-14	1.48644e-08	6.97622e-06	2262.61	1908.47	2267.38	0.214132	0.259025	0.384796
P02545	LMNA	Prelamin-A/C	ASASGSGAQVGGPISSGSSASSVTVTR	(S599)	_AS[Phospho (STY)]ASGSGAQVGGPISSGSSASSVTVTR_.3	_AS[Phospho (STY)]ASGSGAQVGGPISSGSSASSVTVTR_	Filtered	1.88403e-20	Filtered	Filtered	1	Filtered	Filtered	0.16603	Filtered
P02545	LMNA	Prelamin-A/C	ASASGSGAQVGGPISSGSSASSVTVTR	(S601)	_ASAS[Phospho (STY)]GSGAQVGGPISSGSSASSVTVTR_.3	_ASAS[Phospho (STY)]GSGAQVGGPISSGSSASSVTVTR_	Filtered	3.19884e-16	Filtered	Filtered	1	Filtered	Filtered	0.430319	Filtered
P02545	LMNA	Prelamin-A/C	ASASGSGAQVGGPISSGSSASSVTVTR	(S603)	_ASASGS[Phospho (STY)]GAQVGGPISSGSSASSVTVTR_.3	_ASASGS[Phospho (STY)]GAQVGGPISSGSSASSVTVTR_	Filtered	2.77313e-23	0.000125411	Filtered	1	1	Filtered	0.0583996	0.0725822
P02545	LMNA	Prelamin-A/C	SNEDQSMGNWQIK	(S458,M464)	_S[Phospho (STY)]NEDQSM[Oxidation (M)]GNWQIK_.2	_S[Phospho (STY)]NEDQSM[Oxidation (M)]GNWQIK_	1.18595e-09	3.3439e-07	Filtered	471.28	354.059	Filtered	0.97576	0.989534	Filtered
P04049	RAF1	RAF proto-oncogene serine/threonine-protein kinase	STSTPNVHMVSTTLPVDSR	(T260,M265)	_STST[Phospho (STY)]PNVHM[Oxidation (M)]VSTTLPVDSR_.3	_STST[Phospho (STY)]PNVHM[Oxidation (M)]VSTTLPVDSR_	8.9746e-11	4.40193e-43	7.55925e-09	7610.44	9129.19	6992.16	0.212876	0.244909	0.213318
P04049	RAF1	RAF proto-oncogene serine/threonine-protein kinase	STSTPNVHMVSTTLPVDSR	(S259,M265)	_STS[Phospho (STY)]TPNVHM[Oxidation (M)]VSTTLPVDSR_.3	_STS[Phospho (STY)]TPNVHM[Oxidation (M)]VSTTLPVDSR_	2.29911e-10	7.22728e-47	3.13788e-14	7300.73	8543.88	6990.43	0.527644	0.602896	0.493617
P04049	RAF1	RAF proto-oncogene serine/threonine-protein kinase	STSTPNVHMVSTTLPVDSR	(S257,M265)	_S[Phospho (STY)]TSTPNVHM[Oxidation (M)]VSTTLPVDSR_.3	_S[Phospho (STY)]TSTPNVHM[Oxidation (M)]VSTTLPVDSR_	2.16045e-09	3.75595e-46	9.96352e-09	7017.77	8500.78	6989.34	0.139059	0.140726	0.133357
P04049	RAF1	RAF proto-oncogene serine/threonine-protein kinase	STSTPNVHMVSTTLPVDSR	(T258,M265)	_ST[Phospho (STY)]STPNVHM[Oxidation (M)]VSTTLPVDSR_.3	_ST[Phospho (STY)]STPNVHM[Oxidation (M)]VSTTLPVDSR_	5.89909e-20	1.74555e-46	3.3041e-13	4764.39	8525.81	6549.08	0.12437	0.0711031	0.121798
P04049	RAF1	RAF proto-oncogene serine/threonine-protein kinase	STSTPNVHMVSTTLPVDSR	(M265,T269)	_STSTPNVHM[Oxidation (M)]VSTT[Phospho (STY)]LPVDSR_.3	_STSTPNVHM[Oxidation (M)]VSTT[Phospho (STY)]LPVDSR_	2.09252e-11	4.56181e-42	3.33873e-06	5348.37	5950.63	3957.05	0.000123403	9.97601e-06	0.00157891
P04049	RAF1	RAF proto-oncogene serine/threonine-protein kinase	STSTPNVHMVSTTLPVDSR	(M265,T268)	_STSTPNVHM[Oxidation (M)]VST[Phospho (STY)]TLPVDSR_.3	_STSTPNVHM[Oxidation (M)]VST[Phospho (STY)]TLPVDSR_	4.09384e-12	2.54969e-41	1.98143e-06	216.816	528.409	1.15829	0.00205339	0.00142514	0.00133547
P04049	RAF1	RAF proto-oncogene serine/threonine-protein kinase	STSTPNVHMVSTTLPVDSR	(M265,S267)	_STSTPNVHM[Oxidation (M)]VS[Phospho (STY)]TTLPVDSR_.3	_STSTPNVHM[Oxidation (M)]VS[Phospho (STY)]TTLPVDSR_	1.90654e-11	4.31167e-39	1.19421e-05	290.266	395.004	1.15799	5.89533e-05	0.0007361	0.000891924
P04049	RAF1	RAF proto-oncogene serine/threonine-protein kinase	YSTPHAFTFNTSSPSSEGSLSQR	(T239)	_YSTPHAFT[Phospho (STY)]FNTSSPSSEGSLSQR_.3	_YSTPHAFT[Phospho (STY)]FNTSSPSSEGSLSQR_	1.58699e-05	7.98741e-22	0.00122563	645.7	382.875	77.8531	0.105218	0.100906	0.0816233
P04049	RAF1	RAF proto-oncogene serine/threonine-protein kinase	YSTPHAFTFNTSSPSSEGSLSQR	(S233)	_YS[Phospho (STY)]TPHAFTFNTSSPSSEGSLSQR_.3	_YS[Phospho (STY)]TPHAFTFNTSSPSSEGSLSQR_	2.51685e-05	5.01909e-27	0.00129769	1	172.971	1	0.0970488	0.0858502	0.0818042
P04049	RAF1	RAF proto-oncogene serine/threonine-protein kinase	AAHTEDINACTLTTSPR	(C637,S642)	_AAHTEDINAC[Carbamidomethyl (C)]TLTTS[Phospho (STY)]PR_.3	_AAHTEDINAC[Carbamidomethyl (C)]TLTTS[Phospho (STY)]PR_	2.68688e-06	1.49634e-18	0.00114414	1	251.711	1	0.275792	0.331931	0.306168
P04049	RAF1	RAF proto-oncogene serine/threonine-protein kinase	AAHTEDINACTLTTSPR	(C637,T641)	_AAHTEDINAC[Carbamidomethyl (C)]TLTT[Phospho (STY)]SPR_.3	_AAHTEDINAC[Carbamidomethyl (C)]TLTT[Phospho (STY)]SPR_	1.07684e-05	6.49793e-15	Filtered	1	1	Filtered	0.275884	0.3177	Filtered
P04049	RAF1	RAF proto-oncogene serine/threonine-protein kinase	AAHTEDINACTLTTSPR	(C637,T640)	_AAHTEDINAC[Carbamidomethyl (C)]TLT[Phospho (STY)]TSPR_.3	_AAHTEDINAC[Carbamidomethyl (C)]TLT[Phospho (STY)]TSPR_	4.93111e-05	1.60427e-11	Filtered	1	130.922	Filtered	0.2	0.317606	Filtered
P04075	ALDOA	Fructose-bisphosphate aldolase A	GILAADESTGSIAK	(S39)	_GILAADESTGS[Phospho (STY)]IAK_.2	_GILAADESTGS[Phospho (STY)]IAK_	3.1519e-14	5.99193e-41	1.38806e-09	3655.08	4574.4	4336.95	0.995635	0.9668	0.999945
P04075	ALDOA	Fructose-bisphosphate aldolase A	GILAADESTGSIAK	(T37)	_GILAADEST[Phospho (STY)]GSIAK_.2	_GILAADEST[Phospho (STY)]GSIAK_	1.97314e-20	7.22779e-36	3.71525e-08	3654.47	4564.93	4335.99	0.00145684	0.0309614	3.52941e-05
P04075	ALDOA	Fructose-bisphosphate aldolase A	GILAADESTGSIAK	(S36)	_GILAADES[Phospho (STY)]TGSIAK_.2	_GILAADES[Phospho (STY)]TGSIAK_	9.35464e-07	2.04687e-34	1.04284e-05	765.623	850.509	327.045	0.755311	0.365323	0.371165
P04075	ALDOA	Fructose-bisphosphate aldolase A	LQSIGTENTEENR	(S46)	_LQS[Phospho (STY)]IGTENTEENR_.2	_LQS[Phospho (STY)]IGTENTEENR_	1.56677e-07	1.79926e-06	4.16105e-06	209.902	1	1	0.915582	0.968197	0.994509
P04150	NR3C1	Glucocorticoid receptor	LYTTDQSTFDILQDLEFSSGSPGK	(S201)	_LYTTDQSTFDILQDLEFSS[Phospho (STY)]GSPGK_.3	_LYTTDQSTFDILQDLEFSS[Phospho (STY)]GSPGK_	7.46492e-15	2.51251e-23	5.72434e-06	6249.56	918.954	1773.91	0.024093	0.205852	0.577276
P04150	NR3C1	Glucocorticoid receptor	LYTTDQSTFDILQDLEFSSGSPGK	(S203)	_LYTTDQSTFDILQDLEFSSGS[Phospho (STY)]PGK_.3	_LYTTDQSTFDILQDLEFSSGS[Phospho (STY)]PGK_	2.99119e-14	5.05706e-31	3.31058e-06	6083.65	918.951	1773.93	0.975271	0.511847	0.18395
P04150	NR3C1	Glucocorticoid receptor	LYTTDQSTFDILQDLEFSSGSPGK	(S200)	_LYTTDQSTFDILQDLEFS[Phospho (STY)]SGSPGK_.3	_LYTTDQSTFDILQDLEFS[Phospho (STY)]SGSPGK_	1.60525e-14	1.16484e-21	7.30453e-06	4577.87	772.941	1243.07	0.000899149	0.259027	0.23412
P04150	NR3C1	Glucocorticoid receptor	DNGDLVLSSPSNVTLPQVK	(S267)	_DNGDLVLSS[Phospho (STY)]PSNVTLPQVK_.3	_DNGDLVLSS[Phospho (STY)]PSNVTLPQVK_	9.09039e-05	1.79102e-42	0.000153913	568.617	2241.57	1523.87	0.279728	0.333026	0.316784
P04150	NR3C1	Glucocorticoid receptor	DNGDLVLSSPSNVTLPQVK	(S269)	_DNGDLVLSSPS[Phospho (STY)]NVTLPQVK_.3	_DNGDLVLSSPS[Phospho (STY)]NVTLPQVK_	0.000166532	1.50125e-37	2.44929e-05	573.757	2234.33	1218.46	0.25	0.33312	0.273992
P04150	NR3C1	Glucocorticoid receptor	DNGDLVLSSPSNVTLPQVK	(S266)	_DNGDLVLS[Phospho (STY)]SPSNVTLPQVK_.3	_DNGDLVLS[Phospho (STY)]SPSNVTLPQVK_	0.000678368	1.23257e-41	1.07652e-05	286.041	2091.89	991.391	0.25	0.333054	0.316661
P04150	NR3C1	Glucocorticoid receptor	DNGDLVLSSPSNVTLPQVK	(T272)	_DNGDLVLSSPSNVT[Phospho (STY)]LPQVK_.3	_DNGDLVLSSPSNVT[Phospho (STY)]LPQVK_	0.000498244	2.15347e-32	0.000152225	285.411	1698.42	990.065	0.25	0.0016294	0.0497741
P04183	TK1	Thymidine kinase, cytosolic	SCINLPTVLPGSPSK	(C3,S13)	_[Acetyl (Protein N-term)]SC[Carbamidomethyl (C)]INLPTVLPGS[Phospho (STY)]PSK_.2	_[Acetyl (Protein N-term)]SC[Carbamidomethyl (C)]INLPTVLPGS[Phospho (STY)]PSK_	1.87365e-16	5.79866e-41	1.90875e-07	7971.08	8541.16	7252.21	0.438143	0.888282	0.878529
P04183	TK1	Thymidine kinase, cytosolic	SCINLPTVLPGSPSK	(C3,S15)	_[Acetyl (Protein N-term)]SC[Carbamidomethyl (C)]INLPTVLPGSPS[Phospho (STY)]K_.2	_[Acetyl (Protein N-term)]SC[Carbamidomethyl (C)]INLPTVLPGSPS[Phospho (STY)]K_	2.4641e-12	2.49786e-38	2.65781e-06	7938.53	8512.83	7252.36	0.561602	0.111624	0.122324
P04183	TK1	Thymidine kinase, cytosolic	LFAPQQILQCSPAN	(C230,S231)	_LFAPQQILQC[Carbamidomethyl (C)]S[Phospho (STY)]PAN_.2	_LFAPQQILQC[Carbamidomethyl (C)]S[Phospho (STY)]PAN_	1.75137e-17	8.6854e-37	4.63564e-06	1870.6	2154.31	1151.73	1	1	1
P04626	ERBB2	Receptor tyrosine-protein kinase erbB-2	SGGGDLTLGLEPSEEEAPR	(T1060)	_SGGGDLT[Phospho (STY)]LGLEPSEEEAPR_.2	_SGGGDLT[Phospho (STY)]LGLEPSEEEAPR_	5.80543e-09	1.63916e-08	1.71596e-06	3173.02	2610.45	3375.16	0.729944	0.225764	0.0759562
P04626	ERBB2	Receptor tyrosine-protein kinase erbB-2	SGGGDLTLGLEPSEEEAPR	(S1054)	_S[Phospho (STY)]GGGDLTLGLEPSEEEAPR_.2	_S[Phospho (STY)]GGGDLTLGLEPSEEEAPR_	3.55889e-10	2.42419e-08	6.0691e-07	3127.73	2610.6	3375.46	0.268016	0.772842	0.91297
P04637	TP53	Cellular tumor antigen p53	ALPNNTSSSPQPK	(S314)	_ALPNNTSS[Phospho (STY)]SPQPK_.2	_ALPNNTSS[Phospho (STY)]SPQPK_	8.28725e-22	3.17782e-53	1.41112e-09	19254	15880.8	11539	0.491692	0.0367915	0.0340232
P04637	TP53	Cellular tumor antigen p53	ALPNNTSSSPQPK	(S315)	_ALPNNTSSS[Phospho (STY)]PQPK_.2	_ALPNNTSSS[Phospho (STY)]PQPK_	5.9248e-21	7.91269e-47	2.33938e-08	18235.7	15118.5	10365.2	0.491726	0.926271	0.957712
P04792	HSPB1	Heat shock protein beta-1	QLSSGVSEIR	(S82)	_QLS[Phospho (STY)]SGVSEIR_.2	_QLS[Phospho (STY)]SGVSEIR_	3.63403e-21	7.19456e-33	6.77354e-10	393495	489392	509037	1	1	0.999993
P04792	HSPB1	Heat shock protein beta-1	QLSSGVSEIR	(S83)	_QLSS[Phospho (STY)]GVSEIR_.2	_QLSS[Phospho (STY)]GVSEIR_	2.65565e-15	6.0368e-44	2.05806e-08	350894	438391	453898	2.24786e-13	8.83031e-10	7.18258e-06
P04920	SLC4A2	Anion exchange protein 2	TSPSSPAPLPHQEATPR	(S172,S173)	_TSPS[Phospho (STY)]S[Phospho (STY)]PAPLPHQEATPR_.3	_TSPS[Phospho (STY)]S[Phospho (STY)]PAPLPHQEATPR_	1.11017e-18	6.75303e-49	6.71742e-09	2725.52	2536.86	1740.46	0.738602	0.452631	0.414944
P04920	SLC4A2	Anion exchange protein 2	TSPSSPAPLPHQEATPR	(S172)	_TSPS[Phospho (STY)]SPAPLPHQEATPR_.3	_TSPS[Phospho (STY)]SPAPLPHQEATPR_	1.01935e-14	4.02115e-21	9.17656e-06	2070.58	1635.08	1991.94	0.239893	0.0144005	0.10428
P04920	SLC4A2	Anion exchange protein 2	TSPSSPAPLPHQEATPR	(T169)	_T[Phospho (STY)]SPSSPAPLPHQEATPR_.3	_T[Phospho (STY)]SPSSPAPLPHQEATPR_	4.88906e-20	1.25248e-44	1.28117e-07	1582.61	1332.72	1991.41	0.0307695	0.00535591	0.00504525
P04920	SLC4A2	Anion exchange protein 2	TSPSSPAPLPHQEATPR	(S173)	_TSPSS[Phospho (STY)]PAPLPHQEATPR_.3	_TSPSS[Phospho (STY)]PAPLPHQEATPR_	4.38862e-20	7.39868e-32	9.12031e-06	1582.35	1274.96	1992.07	0.698595	0.974151	0.884581
P04920	SLC4A2	Anion exchange protein 2	TSPSSPAPLPHQEATPR	(S170)	_TS[Phospho (STY)]PSSPAPLPHQEATPR_.3	_TS[Phospho (STY)]PSSPAPLPHQEATPR_	1.22407e-16	7.81338e-42	3.98983e-07	716.432	621.075	661.801	0.0314697	0.00597003	0.0753841
P04920	SLC4A2	Anion exchange protein 2	ALTQPSPVSTPSSVQFFLQEDDSADR	(S144)	_ALTQPS[Phospho (STY)]PVSTPSSVQFFLQEDDSADR_.3	_ALTQPS[Phospho (STY)]PVSTPSSVQFFLQEDDSADR_	4.75953e-12	3.15002e-23	1.02038e-05	984.413	1778.83	2580.11	0.14229	0.187882	0.109521
P04920	SLC4A2	Anion exchange protein 2	ALTQPSPVSTPSSVQFFLQEDDSADR	(T148)	_ALTQPSPVST[Phospho (STY)]PSSVQFFLQEDDSADR_.3	_ALTQPSPVST[Phospho (STY)]PSSVQFFLQEDDSADR_	1.67845e-16	9.04762e-15	3.28375e-07	777.578	1635.33	2032.06	0.193599	0.285102	0.17469
P04920	SLC4A2	Anion exchange protein 2	ALTQPSPVSTPSSVQFFLQEDDSADR	(T141)	_ALT[Phospho (STY)]QPSPVSTPSSVQFFLQEDDSADR_.3	_ALT[Phospho (STY)]QPSPVSTPSSVQFFLQEDDSADR_	1.3006e-06	1.21704e-20	6.75776e-07	777.161	1142.39	1751.74	0.0175747	0.17015	0.50549
P04920	SLC4A2	Anion exchange protein 2	ALTQPSPVSTPSSVQFFLQEDDSADR	(S147)	_ALTQPSPVS[Phospho (STY)]TPSSVQFFLQEDDSADR_.3	_ALTQPSPVS[Phospho (STY)]TPSSVQFFLQEDDSADR_	3.93798e-11	2.44565e-21	3.32018e-06	364.046	940.161	1248.24	0.179323	0.257787	0.155864
P04920	SLC4A2	Anion exchange protein 2	ALTQPSPVSTPSSVQFFLQEDDSADR	(S151)	_ALTQPSPVSTPSS[Phospho (STY)]VQFFLQEDDSADR_.3	_ALTQPSPVSTPSS[Phospho (STY)]VQFFLQEDDSADR_	4.72951e-07	4.21493e-19	6.22671e-06	1	927.589	829.777	0.241476	0.0495285	0.137553
P04920	SLC4A2	Anion exchange protein 2	RRPGASPTGETPTIEEGEEDEDEASEAEGAR	(T115)	_RRPGASPT[Phospho (STY)]GETPTIEEGEEDEDEASEAEGAR_.4	_RRPGASPT[Phospho (STY)]GETPTIEEGEEDEDEASEAEGAR_	2.99603e-08	5.3811e-39	5.90797e-09	1082.2	1530.18	2067.76	0.209177	0.122625	0.272509
P04920	SLC4A2	Anion exchange protein 2	RRPGASPTGETPTIEEGEEDEDEASEAEGAR	(T120)	_RRPGASPTGETPT[Phospho (STY)]IEEGEEDEDEASEAEGAR_.4	_RRPGASPTGETPT[Phospho (STY)]IEEGEEDEDEASEAEGAR_	1.83634e-07	2.32364e-15	8.87506e-06	1654.04	1361.63	1173.84	0.313709	0.325608	0.130839
P05386	RPLP1	60S acidic ribosomal protein P1	KEESEESDDDMGFGLFD	(S101,S104,M108)	_KEES[Phospho (STY)]EES[Phospho (STY)]DDDM[Oxidation (M)]GFGLFD_.3	_KEES[Phospho (STY)]EES[Phospho (STY)]DDDM[Oxidation (M)]GFGLFD_	2.19464e-11	9.92193e-37	2.69643e-06	16928.8	22748.1	27406.1	1	1	1
P05387	RPLP2	60S acidic ribosomal protein P2	YVASYLLAALGGNSSPSAK	(S16)	_YVASYLLAALGGNS[Phospho (STY)]SPSAK_.2	_YVASYLLAALGGNS[Phospho (STY)]SPSAK_	4.27037e-21	4.17221e-50	1.52331e-08	8355.51	4114.39	6086.45	0.241078	0.519546	0.812537
P05387	RPLP2	60S acidic ribosomal protein P2	YVASYLLAALGGNSSPSAK	(S17)	_YVASYLLAALGGNSS[Phospho (STY)]PSAK_.2	_YVASYLLAALGGNSS[Phospho (STY)]PSAK_	2.71341e-21	1.05186e-45	2.46432e-06	6272.39	3022.56	4430.39	0.683027	0.425647	0.182204
P05387	RPLP2	60S acidic ribosomal protein P2	YVASYLLAALGGNSSPSAK	(S19)	_YVASYLLAALGGNSSPS[Phospho (STY)]AK_.2	_YVASYLLAALGGNSSPS[Phospho (STY)]AK_	1.92148e-17	2.96319e-44	1.91841e-09	5656.79	3259.39	3960.47	0.0555879	0.05032	0.00765964
P05387	RPLP2	60S acidic ribosomal protein P2	YVASYLLAALGGNSSPSAK	(S19)	_YVASYLLAALGGNSSPS[Phospho (STY)]AK_.3	_YVASYLLAALGGNSSPS[Phospho (STY)]AK_	3.48258e-08	8.78751e-36	5.84344e-06	1183.19	1071.39	369.449	0.0472268	0.0545315	0.0114495
P05387	RPLP2	60S acidic ribosomal protein P2	YVASYLLAALGGNSSPSAK	(S16)	_YVASYLLAALGGNS[Phospho (STY)]SPSAK_.3	_YVASYLLAALGGNS[Phospho (STY)]SPSAK_	2.44264e-14	1.11879e-33	5.96004e-07	314.822	210.163	1	0.433919	0.505744	0.735299
P05387	RPLP2	60S acidic ribosomal protein P2	YVASYLLAALGGNSSPSAK	(S17)	_YVASYLLAALGGNSS[Phospho (STY)]PSAK_.3	_YVASYLLAALGGNSS[Phospho (STY)]PSAK_	1.40105e-10	5.19878e-38	3.35835e-07	1.64299	219.98	1	0.166015	0.43321	0.085925
P05387	RPLP2	60S acidic ribosomal protein P2	LASVPAGGAVAVSAAPGSAAPAAGSAPAAAEEK	(S64)	_LAS[Phospho (STY)]VPAGGAVAVSAAPGSAAPAAGSAPAAAEEK_.3	_LAS[Phospho (STY)]VPAGGAVAVSAAPGSAAPAAGSAPAAAEEK_	1.91654e-23	2.25875e-26	1.07849e-05	1663.91	2225.24	1982.24	0.530682	0.261557	0.225347
P05387	RPLP2	60S acidic ribosomal protein P2	LASVPAGGAVAVSAAPGSAAPAAGSAPAAAEEK	(S79)	_LASVPAGGAVAVSAAPGS[Phospho (STY)]AAPAAGSAPAAAEEK_.3	_LASVPAGGAVAVSAAPGS[Phospho (STY)]AAPAAGSAPAAAEEK_	7.89494e-25	7.0313e-25	1.07621e-05	1744.05	2054.31	1981.37	0.225395	0.346056	0.27211
P05387	RPLP2	60S acidic ribosomal protein P2	LASVPAGGAVAVSAAPGSAAPAAGSAPAAAEEK	(S74)	_LASVPAGGAVAVS[Phospho (STY)]AAPGSAAPAAGSAPAAAEEK_.3	_LASVPAGGAVAVS[Phospho (STY)]AAPGSAAPAAGSAPAAAEEK_	4.92255e-16	1.24602e-19	0.000138999	1412.22	1784.56	1981.35	0.24112	0.376184	0.277682
P05388;Q8NHW5	RPLP0;RPLP0P6	60S acidic ribosomal protein P0;60S acidic ribosomal protein P0-like	VEAKEESEESDEDMGFGLFD	(S304,S307,M311);(S304,S307,M311)	_VEAKEES[Phospho (STY)]EES[Phospho (STY)]DEDM[Oxidation (M)]GFGLFD_.3	_VEAKEES[Phospho (STY)]EES[Phospho (STY)]DEDM[Oxidation (M)]GFGLFD_	2.0595e-18	1.30172e-35	1.88177e-10	26924.7	36415.1	32398.5	1	1	1
P05388;Q8NHW5	RPLP0;RPLP0P6	60S acidic ribosomal protein P0;60S acidic ribosomal protein P0-like	EESEESDEDMGFGLFD	(S307,M311);(S307,M311)	_EESEES[Phospho (STY)]DEDM[Oxidation (M)]GFGLFD_.2	_EESEES[Phospho (STY)]DEDM[Oxidation (M)]GFGLFD_	3.09188e-07	1.25542e-13	6.11153e-06	222.534	122.141	304.401	0.293286	0.916379	0.0169089
P05412	JUN	Transcription factor AP-1	NSDLLTSPDVGLLK	(S63)	_NSDLLTS[Phospho (STY)]PDVGLLK_.2	_NSDLLTS[Phospho (STY)]PDVGLLK_	2.66823e-17	6.91021e-55	7.05511e-14	76336.7	64391.9	84492.5	1	1	1
P05412	JUN	Transcription factor AP-1	NSDLLTSPDVGLLK	(T62)	_NSDLLT[Phospho (STY)]SPDVGLLK_.2	_NSDLLT[Phospho (STY)]SPDVGLLK_	4.55966e-22	5.94611e-53	1.34917e-10	72573.1	60797.1	80493.8	1.58166e-09	7.95625e-10	4.34034e-09
P05455	SSB	Lupus La protein	FASDDEHDEHDENGATGPVK	(S366)	_FAS[Phospho (STY)]DDEHDEHDENGATGPVK_.3	_FAS[Phospho (STY)]DDEHDEHDENGATGPVK_	2.24432e-23	1.53854e-53	5.38445e-11	132393	137080	141725	1	1	1
P05455	SSB	Lupus La protein	FASDDEHDEHDENGATGPVK	(T379)	_FASDDEHDEHDENGAT[Phospho (STY)]GPVK_.3	_FASDDEHDEHDENGAT[Phospho (STY)]GPVK_	7.58129e-19	7.68677e-47	9.29276e-07	19362.2	17750	21123.9	2.20802e-31	2.36982e-29	6.26176e-12
P05455	SSB	Lupus La protein	FASDDEHDEHDENGATGPVK	(S366)	_FAS[Phospho (STY)]DDEHDEHDENGATGPVK_.4	_FAS[Phospho (STY)]DDEHDEHDENGATGPVK_	9.69633e-25	8.28625e-52	9.9893e-11	3802.73	4098.71	2764.09	0.999984	0.999998	0.999674
P05455	SSB	Lupus La protein	FASDDEHDEHDENGATGPVK	(T379)	_FASDDEHDEHDENGAT[Phospho (STY)]GPVK_.4	_FASDDEHDEHDENGAT[Phospho (STY)]GPVK_	1.72047e-18	8.28381e-39	1.07299e-10	704.789	789.516	481.092	7.61565e-05	5.21105e-05	0.427853
P05455	SSB	Lupus La protein	FASDDEHDEHDENGATGPVKR	(S366)	_FAS[Phospho (STY)]DDEHDEHDENGATGPVKR_.4	_FAS[Phospho (STY)]DDEHDEHDENGATGPVKR_	Filtered	0.000407377	2.56552e-12	Filtered	1.48605	1011.01	Filtered	0.5	0.894286
P05783	KRT18	Keratin, type I cytoskeletal 18	LLEDGEDFNLGDALDSSNSMQTIQK	(S398,M402)	_LLEDGEDFNLGDALDS[Phospho (STY)]SNSM[Oxidation (M)]QTIQK_.3	_LLEDGEDFNLGDALDS[Phospho (STY)]SNSM[Oxidation (M)]QTIQK_	1.72885e-22	1.73957e-62	4.50627e-11	38581	30637.9	35491.6	0.014513	0.00174161	0.0188441
P05783	KRT18	Keratin, type I cytoskeletal 18	LLEDGEDFNLGDALDSSNSMQTIQK	(S399,M402)	_LLEDGEDFNLGDALDSS[Phospho (STY)]NSM[Oxidation (M)]QTIQK_.3	_LLEDGEDFNLGDALDSS[Phospho (STY)]NSM[Oxidation (M)]QTIQK_	4.76033e-22	1.98989e-66	1.17895e-10	36012.2	28512	33408.3	0.985203	0.998175	0.981111
P05783	KRT18	Keratin, type I cytoskeletal 18	LLEDGEDFNLGDALDSSNSMQTIQK	(S401,M402)	_LLEDGEDFNLGDALDSSNS[Phospho (STY)]M[Oxidation (M)]QTIQK_.3	_LLEDGEDFNLGDALDSSNS[Phospho (STY)]M[Oxidation (M)]QTIQK_	1.40222e-21	5.95529e-65	1.13654e-09	32832.7	25772.4	30256.3	0.000101693	7.31695e-05	1.28817e-05
P05783	KRT18	Keratin, type I cytoskeletal 18	LLEDGEDFNLGDALDSSNSMQTIQK	(M402,T404)	_LLEDGEDFNLGDALDSSNSM[Oxidation (M)]QT[Phospho (STY)]IQK_.3	_LLEDGEDFNLGDALDSSNSM[Oxidation (M)]QT[Phospho (STY)]IQK_	6.17307e-20	2.76699e-51	8.9308e-13	26722.9	21011.3	23981.2	6.54126e-08	1.19937e-09	1.4411e-09
P05783	KRT18	Keratin, type I cytoskeletal 18	PVSSAASVYAGAGGSGSR	(S44)	_PVSSAASVYAGAGGSGS[Phospho (STY)]R_.2	_PVSSAASVYAGAGGSGS[Phospho (STY)]R_	4.67549e-24	9.55608e-46	1.97854e-10	21284	23486.9	22643.5	0.000325899	0.0240923	0.000596582
P05783	KRT18	Keratin, type I cytoskeletal 18	PVSSAASVYAGAGGSGSR	(S42)	_PVSSAASVYAGAGGS[Phospho (STY)]GSR_.2	_PVSSAASVYAGAGGS[Phospho (STY)]GSR_	1.35473e-19	9.59819e-40	2.72648e-12	20699.8	22529.5	22626.3	0.999671	0.975778	0.999402
P05783	KRT18	Keratin, type I cytoskeletal 18	PVSSAASVYAGAGGSGSR	(S42)	_PVSSAASVYAGAGGS[Phospho (STY)]GSR_.3	_PVSSAASVYAGAGGS[Phospho (STY)]GSR_	5.87184e-20	2.75309e-47	2.41209e-09	11464.6	12797.5	11776.2	0.966187	0.970727	0.924192
P05783	KRT18	Keratin, type I cytoskeletal 18	PVSSAASVYAGAGGSGSR	(S44)	_PVSSAASVYAGAGGSGS[Phospho (STY)]R_.3	_PVSSAASVYAGAGGSGS[Phospho (STY)]R_	1.94499e-16	2.13195e-47	4.76762e-08	11117.8	12400.4	11584.7	0.0341825	0.0297057	0.0841735
P05783	KRT18	Keratin, type I cytoskeletal 18	PVSSAASVYAGAGGSGSR	(S31)	_PVSS[Phospho (STY)]AASVYAGAGGSGSR_.2	_PVSS[Phospho (STY)]AASVYAGAGGSGSR_	1.65852e-05	6.1444e-14	7.44802e-06	2783.64	4988.44	5717.69	0.0886672	1.51852e-17	1.16007e-19
P05783	KRT18	Keratin, type I cytoskeletal 18	PVSSAASVYAGAGGSGSR	(S30)	_PVS[Phospho (STY)]SAASVYAGAGGSGSR_.2	_PVS[Phospho (STY)]SAASVYAGAGGSGSR_	1.46127e-06	4.82121e-12	1.47001e-08	3786.8	2612.16	3277.81	0.0975209	0.100662	0.221732
P05783	KRT18	Keratin, type I cytoskeletal 18	PVSSAASVYAGAGGSGSR	(S34)	_PVSSAAS[Phospho (STY)]VYAGAGGSGSR_.2	_PVSSAAS[Phospho (STY)]VYAGAGGSGSR_	2.71897e-14	6.79481e-24	9.29282e-06	2573.03	1613.02	4178.9	0.895202	0.857388	1.85164e-17
P05783	KRT18	Keratin, type I cytoskeletal 18	YWSQQIEESTTVVTTQSAEVGAAETTLTELR	(T280)	_YWSQQIEESTT[Phospho (STY)]VVTTQSAEVGAAETTLTELR_.4	_YWSQQIEESTT[Phospho (STY)]VVTTQSAEVGAAETTLTELR_	3.0607e-06	2.2316e-14	1.06996e-05	4119.8	5605.74	1973.73	0.102164	0.140552	0.110072
P05783	KRT18	Keratin, type I cytoskeletal 18	YWSQQIEESTTVVTTQSAEVGAAETTLTELR	(T284)	_YWSQQIEESTTVVTT[Phospho (STY)]QSAEVGAAETTLTELR_.4	_YWSQQIEESTTVVTT[Phospho (STY)]QSAEVGAAETTLTELR_	1.15616e-07	8.61927e-17	8.73565e-06	4387.68	5279.93	1974.27	0.132957	0.219286	0.138504
P05783	KRT18	Keratin, type I cytoskeletal 18	YWSQQIEESTTVVTTQSAEVGAAETTLTELR	(S278)	_YWSQQIEES[Phospho (STY)]TTVVTTQSAEVGAAETTLTELR_.4	_YWSQQIEES[Phospho (STY)]TTVVTTQSAEVGAAETTLTELR_	1.16941e-05	9.93774e-17	0.000419081	2049.92	8346.38	782.658	0.0350524	0.0346077	0.0608983
P05783	KRT18	Keratin, type I cytoskeletal 18	YWSQQIEESTTVVTTQSAEVGAAETTLTELR	(T279)	_YWSQQIEEST[Phospho (STY)]TVVTTQSAEVGAAETTLTELR_.4	_YWSQQIEEST[Phospho (STY)]TVVTTQSAEVGAAETTLTELR_	7.24222e-05	4.24248e-12	0.000100685	2049.92	8346.38	782.658	0.0394369	0.0388767	0.0635957
P05783	KRT18	Keratin, type I cytoskeletal 18	SLGSVQAPSYGAR	(S18)	_SLGS[Phospho (STY)]VQAPSYGAR_.2	_SLGS[Phospho (STY)]VQAPSYGAR_	5.22823e-10	9.88067e-45	9.0558e-08	27191.2	24498.7	22558	0.0458494	0.999715	0.995588
P05783	KRT18	Keratin, type I cytoskeletal 18	SLGSVQAPSYGAR	(S15)	_S[Phospho (STY)]LGSVQAPSYGAR_.2	_S[Phospho (STY)]LGSVQAPSYGAR_	1.95898e-11	5.20384e-43	1.08499e-09	27570.2	25569.1	20941	0.959565	0.000410835	0.999174
P05783	KRT18	Keratin, type I cytoskeletal 18	STSFRGGMGSGGLATGIAGGLAGMGGIQNEK	(M58,T65,M74)	_STSFRGGM[Oxidation (M)]GSGGLAT[Phospho (STY)]GIAGGLAGM[Oxidation (M)]GGIQNEK_.3	_STSFRGGM[Oxidation (M)]GSGGLAT[Phospho (STY)]GIAGGLAGM[Oxidation (M)]GGIQNEK_	2.59819e-06	7.3549e-15	1.0786e-05	20643.4	2233.34	16016.3	0.944047	0.0107287	0.333668
P05783	KRT18	Keratin, type I cytoskeletal 18	STSFRGGMGSGGLATGIAGGLAGMGGIQNEK	(M58,S60,M74)	_STSFRGGM[Oxidation (M)]GS[Phospho (STY)]GGLATGIAGGLAGM[Oxidation (M)]GGIQNEK_.3	_STSFRGGM[Oxidation (M)]GS[Phospho (STY)]GGLATGIAGGLAGM[Oxidation (M)]GGIQNEK_	3.85384e-06	1.72985e-15	6.45828e-06	20081.1	2232.76	15241	0.0256932	0.0772819	0.109628
P05783	KRT18	Keratin, type I cytoskeletal 18	STSFRGGMGSGGLATGIAGGLAGMGGIQNEK	(S51,M58,M74)	_S[Phospho (STY)]TSFRGGM[Oxidation (M)]GSGGLATGIAGGLAGM[Oxidation (M)]GGIQNEK_.3	_S[Phospho (STY)]TSFRGGM[Oxidation (M)]GSGGLATGIAGGLAGM[Oxidation (M)]GGIQNEK_	3.85384e-06	1.2797e-09	6.45828e-06	19587.2	2233.82	15345.1	0.00858846	0.103536	0.221995
P05783	KRT18	Keratin, type I cytoskeletal 18	STSFRGGMGSGGLATGIAGGLAGMGGIQNEK	(T52,M58,M74)	_ST[Phospho (STY)]SFRGGM[Oxidation (M)]GSGGLATGIAGGLAGM[Oxidation (M)]GGIQNEK_.3	_ST[Phospho (STY)]SFRGGM[Oxidation (M)]GSGGLATGIAGGLAGM[Oxidation (M)]GGIQNEK_	1.99457e-05	1.03972e-15	2.96134e-06	19549.2	2235.63	14793.5	0.00715487	0.0948699	0.17987
P05783	KRT18	Keratin, type I cytoskeletal 18	STSFRGGMGSGGLATGIAGGLAGMGGIQNEK	(S53,M58,M74)	_STS[Phospho (STY)]FRGGM[Oxidation (M)]GSGGLATGIAGGLAGM[Oxidation (M)]GGIQNEK_.3	_STS[Phospho (STY)]FRGGM[Oxidation (M)]GSGGLATGIAGGLAGM[Oxidation (M)]GGIQNEK_	3.93086e-06	2.15127e-13	1.04894e-05	19549.3	2235.63	14792.1	0.0201463	0.6764	0.145379
P05783	KRT18	Keratin, type I cytoskeletal 18	STFSTNYR	(S7)	_S[Phospho (STY)]TFSTNYR_.2	_S[Phospho (STY)]TFSTNYR_	4.53348e-16	1.72582e-44	1.92561e-08	22464.6	12041	10775.9	0.929753	0.95648	0.902739
P05783	KRT18	Keratin, type I cytoskeletal 18	STFSTNYR	(S10)	_STFS[Phospho (STY)]TNYR_.2	_STFS[Phospho (STY)]TNYR_	8.28408e-15	6.0892e-47	5.32265e-06	4904.38	2877.46	2387.52	2.98052e-05	0.000305659	3.33762e-05
P05783	KRT18	Keratin, type I cytoskeletal 18	GGMGSGGLATGIAGGLAGMGGIQNEK	(M58,T65,M74)	_GGM[Oxidation (M)]GSGGLAT[Phospho (STY)]GIAGGLAGM[Oxidation (M)]GGIQNEK_.3	_GGM[Oxidation (M)]GSGGLAT[Phospho (STY)]GIAGGLAGM[Oxidation (M)]GGIQNEK_	4.16886e-17	1.35946e-45	4.13721e-09	5347.79	7686.91	4615.83	0.426144	0.614644	0.0788474
P05783	KRT18	Keratin, type I cytoskeletal 18	GGMGSGGLATGIAGGLAGMGGIQNEK	(M58,S60,M74)	_GGM[Oxidation (M)]GS[Phospho (STY)]GGLATGIAGGLAGM[Oxidation (M)]GGIQNEK_.3	_GGM[Oxidation (M)]GS[Phospho (STY)]GGLATGIAGGLAGM[Oxidation (M)]GGIQNEK_	1.45061e-17	6.05283e-45	9.76358e-09	5185.16	7471.78	4366.8	0.559705	0.38675	0.918854
P05787	KRT8	Keratin, type II cytoskeletal 8	ASLEAAIADAEQR	(S330)	_AS[Phospho (STY)]LEAAIADAEQR_.2	_AS[Phospho (STY)]LEAAIADAEQR_	8.39661e-21	1.51088e-55	5.87058e-08	16680.2	14531.5	16866.9	1	1	1
P05787	KRT8	Keratin, type II cytoskeletal 8	SLDMDSIIAEVK	(S253,M256)	_S[Phospho (STY)]LDM[Oxidation (M)]DSIIAEVK_.2	_S[Phospho (STY)]LDM[Oxidation (M)]DSIIAEVK_	9.49482e-18	3.89806e-27	1.883e-06	6705.83	6408.79	4154.26	0.999999	1	0.999384
P05787	KRT8	Keratin, type II cytoskeletal 8	SLDMDSIIAEVK	(M256,S258)	_SLDM[Oxidation (M)]DS[Phospho (STY)]IIAEVK_.2	_SLDM[Oxidation (M)]DS[Phospho (STY)]IIAEVK_	3.18492e-12	4.23015e-43	6.39698e-06	3809.99	2320.5	1438.45	8.4279e-06	9.63096e-09	0.0011396
P05787	KRT8	Keratin, type II cytoskeletal 8	ELQSQISDTSVVLSMDNSR	(S243,M248)	_ELQSQISDTS[Phospho (STY)]VVLSM[Oxidation (M)]DNSR_.3	_ELQSQISDTS[Phospho (STY)]VVLSM[Oxidation (M)]DNSR_	2.54824e-05	3.3301e-24	9.45651e-05	783.941	1462.78	1027.82	0.103785	0.0913972	0.324946
P05787	KRT8	Keratin, type II cytoskeletal 8	ELQSQISDTSVVLSMDNSR	(S247,M248)	_ELQSQISDTSVVLS[Phospho (STY)]M[Oxidation (M)]DNSR_.3	_ELQSQISDTSVVLS[Phospho (STY)]M[Oxidation (M)]DNSR_	6.03849e-11	1.60769e-20	0.000106688	938.174	644.294	32.2344	0.740793	0.308735	0.100672
P05787	KRT8	Keratin, type II cytoskeletal 8	ELQSQISDTSVVLSMDNSR	(T242,M248)	_ELQSQISDT[Phospho (STY)]SVVLSM[Oxidation (M)]DNSR_.3	_ELQSQISDT[Phospho (STY)]SVVLSM[Oxidation (M)]DNSR_	2.64448e-06	1.35164e-34	1.12643e-05	319.111	841.805	252.24	0.139696	0.12141	0.0516933
P05787	KRT8	Keratin, type II cytoskeletal 8	ELQSQISDTSVVLSMDNSR	(M248,S251)	_ELQSQISDTSVVLSM[Oxidation (M)]DNS[Phospho (STY)]R_.3	_ELQSQISDTSVVLSM[Oxidation (M)]DNS[Phospho (STY)]R_	2.63144e-11	4.69151e-18	1.0737e-05	768.312	536.319	31.9562	0.133935	0.655992	0.114519
P05787	KRT8	Keratin, type II cytoskeletal 8	SRAEAESMYQIK	(S274,M281)	_S[Phospho (STY)]RAEAESM[Oxidation (M)]YQIK_.3	_S[Phospho (STY)]RAEAESM[Oxidation (M)]YQIK_	3.28732e-08	1.57693e-21	1.03645e-05	190.407	501.845	202.757	0.86803	0.999809	0.999847
P06400	RB1	Retinoblastoma-associated protein	TAATAAAAAAEPPAPPPPPPPEEDPEQDSGPEDLPLVR	(S37)	_TAATAAAAAAEPPAPPPPPPPEEDPEQDS[Phospho (STY)]GPEDLPLVR_.4	_TAATAAAAAAEPPAPPPPPPPEEDPEQDS[Phospho (STY)]GPEDLPLVR_	8.67945e-22	2.87336e-51	4.03569e-11	42244	47029.7	75786.7	1	1	1
P06400	RB1	Retinoblastoma-associated protein	TAATAAAAAAEPPAPPPPPPPEEDPEQDSGPEDLPLVR	(T12)	_TAAT[Phospho (STY)]AAAAAAEPPAPPPPPPPEEDPEQDSGPEDLPLVR_.4	_TAAT[Phospho (STY)]AAAAAAEPPAPPPPPPPEEDPEQDSGPEDLPLVR_	7.99956e-19	9.47568e-50	1.31285e-07	28721.6	33285.6	53521.9	2.25846e-16	3.29417e-18	9.7232e-17
P06400	RB1	Retinoblastoma-associated protein	TAATAAAAAAEPPAPPPPPPPEEDPEQDSGPEDLPLVR	(T9)	_T[Phospho (STY)]AATAAAAAAEPPAPPPPPPPEEDPEQDSGPEDLPLVR_.4	_T[Phospho (STY)]AATAAAAAAEPPAPPPPPPPEEDPEQDSGPEDLPLVR_	3.95482e-23	1.02322e-48	3.53019e-13	26118.2	30504.9	47257.3	2.63661e-16	3.84249e-18	1.93232e-16
P06400	RB1	Retinoblastoma-associated protein	ISEGLPTPTKMTPR	(T821,M825,T826)	_ISEGLPT[Phospho (STY)]PTKM[Oxidation (M)]T[Phospho (STY)]PR_.2	_ISEGLPT[Phospho (STY)]PTKM[Oxidation (M)]T[Phospho (STY)]PR_	2.39116e-23	8.03722e-52	8.20355e-09	15170.6	19629.5	18618.4	0.790611	0.999596	0.954326
P06400	RB1	Retinoblastoma-associated protein	ISEGLPTPTKMTPR	(T821,M825,T826)	_ISEGLPT[Phospho (STY)]PTKM[Oxidation (M)]T[Phospho (STY)]PR_.3	_ISEGLPT[Phospho (STY)]PTKM[Oxidation (M)]T[Phospho (STY)]PR_	1.29208e-19	3.19839e-56	1.41846e-07	6925.59	8128.69	7275.96	0.151244	0.993137	0.77307
P06400	RB1	Retinoblastoma-associated protein	IPGGNIYISPLKSPYK	(S807,S811)	_IPGGNIYIS[Phospho (STY)]PLKS[Phospho (STY)]PYK_.2	_IPGGNIYIS[Phospho (STY)]PLKS[Phospho (STY)]PYK_	6.93714e-10	6.65236e-26	5.79461e-10	14677.3	9686.57	9232.8	0.934644	0.990069	0.721906
P06400	RB1	Retinoblastoma-associated protein	IPGGNIYISPLKSPYK	(S807,S811)	_IPGGNIYIS[Phospho (STY)]PLKS[Phospho (STY)]PYK_.3	_IPGGNIYIS[Phospho (STY)]PLKS[Phospho (STY)]PYK_	1.46606e-13	3.66619e-34	2.12705e-06	6886.68	7893.41	3750.38	0.661728	0.691726	0.502341
P06400	RB1	Retinoblastoma-associated protein	TLQTDSIDSFETQRTPR	(S350)	_TLQTDSIDS[Phospho (STY)]FETQRTPR_.3	_TLQTDSIDS[Phospho (STY)]FETQRTPR_	0.00104822	1.68426e-16	Filtered	1	554.604	Filtered	0.102625	0.331926	Filtered
P06400	RB1	Retinoblastoma-associated protein	TLQTDSIDSFETQRTPR	(T356)	_TLQTDSIDSFETQRT[Phospho (STY)]PR_.3	_TLQTDSIDSFETQRT[Phospho (STY)]PR_	4.26811e-06	4.74782e-24	0.000156343	1	341.886	1	0.77072	0.331944	0.0570249
P06454	PTMA	Prothymosin alpha	SDAAVDTSSEITTK	(S2)	_[Acetyl (Protein N-term)]S[Phospho (STY)]DAAVDTSSEITTK_.2	_[Acetyl (Protein N-term)]S[Phospho (STY)]DAAVDTSSEITTK_	6.21598e-15	6.50202e-39	1.07622e-05	301316	305316	467282	1	1	1
P06454	PTMA	Prothymosin alpha	SDAAVDTSSEITTK	(S9)	_[Acetyl (Protein N-term)]SDAAVDTS[Phospho (STY)]SEITTK_.2	_[Acetyl (Protein N-term)]SDAAVDTS[Phospho (STY)]SEITTK_	1.2195e-13	2.08944e-41	3.55882e-06	64150.1	77099.4	85923.5	0.962039	0.980617	0.966471
P06493;P24941;Q00526	CDK1;CDK2;CDK3	Cyclin-dependent kinase 1;Cyclin-dependent kinase 2;Cyclin-dependent kinase 3	IGEGTYGVVYK	(Y15);(Y15);(Y15)	_IGEGTY[Phospho (STY)]GVVYK_.2	_IGEGTY[Phospho (STY)]GVVYK_	6.40311e-21	2.46225e-49	2.84226e-09	62467.2	47619.9	55376.6	1	1	1
P06493;P24941;Q00526	CDK1;CDK2;CDK3	Cyclin-dependent kinase 1;Cyclin-dependent kinase 2;Cyclin-dependent kinase 3	IGEGTYGVVYK	(T14,Y15);(T14,Y15);(T14,Y15)	_IGEGT[Phospho (STY)]Y[Phospho (STY)]GVVYK_.2	_IGEGT[Phospho (STY)]Y[Phospho (STY)]GVVYK_	1.31618e-19	3.67209e-48	6.69138e-11	42933	48135.4	49593.6	0.986897	0.920478	0.924538
P06493;P24941;Q00526	CDK1;CDK2;CDK3	Cyclin-dependent kinase 1;Cyclin-dependent kinase 2;Cyclin-dependent kinase 3	IGEGTYGVVYK	(T14);(T14);(T14)	_IGEGT[Phospho (STY)]YGVVYK_.2	_IGEGT[Phospho (STY)]YGVVYK_	6.18109e-18	1.88728e-40	3.70699e-08	53301.9	40340.5	46138.8	2.59029e-16	2.73474e-20	1.5195e-12
P06748	NPM1	Nucleophosmin	DELHIVEAEAMNYEGSPIK	(M65,S70)	_DELHIVEAEAM[Oxidation (M)]NYEGS[Phospho (STY)]PIK_.3	_DELHIVEAEAM[Oxidation (M)]NYEGS[Phospho (STY)]PIK_	2.15625e-09	2.52027e-41	5.53458e-10	557669	1.06848e+06	1.2075e+06	0.999999	0.999995	0.993577
P06748	NPM1	Nucleophosmin	DELHIVEAEAMNYEGSPIK	(M65,Y67)	_DELHIVEAEAM[Oxidation (M)]NY[Phospho (STY)]EGSPIK_.3	_DELHIVEAEAM[Oxidation (M)]NY[Phospho (STY)]EGSPIK_	5.10853e-09	1.87739e-40	1.33611e-06	509101	970206	528517	1.17868e-06	3.11472e-06	0.0033808
P06748	NPM1	Nucleophosmin	CGSGPVHISGQHLVAVEEDAESEDEEEEDVK	(C104,S125)	_C[Carbamidomethyl (C)]GSGPVHISGQHLVAVEEDAES[Phospho (STY)]EDEEEEDVK_.4	_C[Carbamidomethyl (C)]GSGPVHISGQHLVAVEEDAES[Phospho (STY)]EDEEEEDVK_	1.63419e-14	1.78489e-35	3.28637e-15	483576	603934	457091	1	1	1
P06748	NPM1	Nucleophosmin	CGSGPVHISGQHLVAVEEDAESEDEEEEDVK	(C104,S106)	_C[Carbamidomethyl (C)]GS[Phospho (STY)]GPVHISGQHLVAVEEDAESEDEEEEDVK_.4	_C[Carbamidomethyl (C)]GS[Phospho (STY)]GPVHISGQHLVAVEEDAESEDEEEEDVK_	1.22268e-10	1.20221e-32	9.5784e-06	165128	200062	152489	2.079e-35	6.71092e-37	5.60299e-34
P06748	NPM1	Nucleophosmin	CGSGPVHISGQHLVAVEEDAESEDEEEEDVK	(C104,S112)	_C[Carbamidomethyl (C)]GSGPVHIS[Phospho (STY)]GQHLVAVEEDAESEDEEEEDVK_.4	_C[Carbamidomethyl (C)]GSGPVHIS[Phospho (STY)]GQHLVAVEEDAESEDEEEEDVK_	2.66167e-08	4.91421e-27	3.28877e-06	145530	176186	133356	5.56745e-35	3.3605e-29	2.05088e-28
P06748	NPM1	Nucleophosmin	LKCGSGPVHISGQHLVAVEEDAESEDEEEEDVK	(C104,S112)	_LKC[Carbamidomethyl (C)]GSGPVHIS[Phospho (STY)]GQHLVAVEEDAESEDEEEEDVK_.4	_LKC[Carbamidomethyl (C)]GSGPVHIS[Phospho (STY)]GQHLVAVEEDAESEDEEEEDVK_	4.4665e-14	1.45731e-16	8.55303e-05	802.691	1198.59	16849.4	0.000890548	0.000261699	4.49158e-06
P06748	NPM1	Nucleophosmin	LKCGSGPVHISGQHLVAVEEDAESEDEEEEDVK	(C104,S106)	_LKC[Carbamidomethyl (C)]GS[Phospho (STY)]GPVHISGQHLVAVEEDAESEDEEEEDVK_.4	_LKC[Carbamidomethyl (C)]GS[Phospho (STY)]GPVHISGQHLVAVEEDAESEDEEEEDVK_	1.06603e-12	5.02333e-18	0.00014725	802.691	1198.56	16849.3	0.000833462	0.000261699	1.26476e-05
P06748	NPM1	Nucleophosmin	LKCGSGPVHISGQHLVAVEEDAESEDEEEEDVK	(C104,S125)	_LKC[Carbamidomethyl (C)]GSGPVHISGQHLVAVEEDAES[Phospho (STY)]EDEEEEDVK_.4	_LKC[Carbamidomethyl (C)]GSGPVHISGQHLVAVEEDAES[Phospho (STY)]EDEEEEDVK_	1.57609e-15	3.73728e-13	1.07744e-05	1068.73	1224.45	11960.4	0.997959	0.999048	0.999993
P06748	NPM1	Nucleophosmin	TVSLGAGAKDELHIVEAEAMNYEGSPIK	(M65,S70)	_TVSLGAGAKDELHIVEAEAM[Oxidation (M)]NYEGS[Phospho (STY)]PIK_.4	_TVSLGAGAKDELHIVEAEAM[Oxidation (M)]NYEGS[Phospho (STY)]PIK_	3.87312e-05	2.40448e-21	1.79488e-05	120.006	1400.65	638.1	0.473279	0.973426	0.00304775
P06748	NPM1	Nucleophosmin	GPSSVEDIK	(S243)	_GPSS[Phospho (STY)]VEDIK_.2	_GPSS[Phospho (STY)]VEDIK_	1.35313e-05	2.39823e-35	0.000136681	333.089	791.542	263.035	0.714509	0.97749	0.53725
P07355	ANXA2	Annexin A2	LSLEGDHSTPPSAYGSVK	(Y24)	_LSLEGDHSTPPSAY[Phospho (STY)]GSVK_.3	_LSLEGDHSTPPSAY[Phospho (STY)]GSVK_	9.34021e-25	2.19725e-53	1.8109e-11	26649.4	28620	29473.7	1	1	1
P07355	ANXA2	Annexin A2	LSLEGDHSTPPSAYGSVK	(Y24)	_LSLEGDHSTPPSAY[Phospho (STY)]GSVK_.2	_LSLEGDHSTPPSAY[Phospho (STY)]GSVK_	7.48798e-11	1.59142e-58	2.47562e-08	5626.19	8108.96	8638.23	0.98265	0.99669	0.997485
P07355	ANXA2	Annexin A2	LSLEGDHSTPPSAYGSVK	(T19)	_LSLEGDHST[Phospho (STY)]PPSAYGSVK_.3	_LSLEGDHST[Phospho (STY)]PPSAYGSVK_	1.83098e-12	1.112e-42	5.85367e-17	5186.52	4466.29	5148.45	0.803869	0.032691	0.00520776
P07355	ANXA2	Annexin A2	LSLEGDHSTPPSAYGSVK	(S12)	_LS[Phospho (STY)]LEGDHSTPPSAYGSVK_.3	_LS[Phospho (STY)]LEGDHSTPPSAYGSVK_	7.23895e-15	8.59532e-41	1.1522e-11	4135.81	3519.63	4408.55	0.870629	0.710293	0.867582
P07355	ANXA2	Annexin A2	LSLEGDHSTPPSAYGSVK	(S18)	_LSLEGDHS[Phospho (STY)]TPPSAYGSVK_.3	_LSLEGDHS[Phospho (STY)]TPPSAYGSVK_	1.42405e-19	1.45089e-43	1.34841e-17	3629.66	3525.69	3966.05	0.112551	0.249434	0.411468
P07355	ANXA2	Annexin A2	LSLEGDHSTPPSAYGSVK	(S12)	_LS[Phospho (STY)]LEGDHSTPPSAYGSVK_.2	_LS[Phospho (STY)]LEGDHSTPPSAYGSVK_	1.2212e-08	7.18302e-31	0.000350423	1	166.197	1	0.286463	0.259592	0.0294143
P07355	ANXA2	Annexin A2	STVHEILCK	(T3,C9)	_[Acetyl (Protein N-term)]ST[Phospho (STY)]VHEILC[Carbamidomethyl (C)]K_.2	_[Acetyl (Protein N-term)]ST[Phospho (STY)]VHEILC[Carbamidomethyl (C)]K_	4.9114e-05	2.41946e-21	0.000272411	266.298	439.109	244.178	0.5	0.380385	0.5
P07437	TUBB	Tubulin beta chain	IMNTFSVVPSPK	(M164,S172)	_IM[Oxidation (M)]NTFSVVPS[Phospho (STY)]PK_.2	_IM[Oxidation (M)]NTFSVVPS[Phospho (STY)]PK_	2.04776e-12	2.05086e-45	9.00516e-14	6959.9	7780.75	9056.07	0.991111	0.998891	0.999999
P07814	EPRS1	Bifunctional glutamate/proline--tRNA ligase	EYIPGQPPLSQSSDSSPTR	(S886)	_EYIPGQPPLSQSSDSS[Phospho (STY)]PTR_.3	_EYIPGQPPLSQSSDSS[Phospho (STY)]PTR_	1.46324e-20	2.75695e-42	1.88466e-10	7995.88	5542.96	5169.69	0.203927	0.450408	0.376657
P07814	EPRS1	Bifunctional glutamate/proline--tRNA ligase	EYIPGQPPLSQSSDSSPTR	(S880)	_EYIPGQPPLS[Phospho (STY)]QSSDSSPTR_.3	_EYIPGQPPLS[Phospho (STY)]QSSDSSPTR_	1.07699e-15	9.56328e-22	1.07639e-05	6362.81	4782.75	5591.64	6.92813e-05	0.000946662	0.000120254
P07814	EPRS1	Bifunctional glutamate/proline--tRNA ligase	EYIPGQPPLSQSSDSSPTR	(S885)	_EYIPGQPPLSQSSDS[Phospho (STY)]SPTR_.3	_EYIPGQPPLSQSSDS[Phospho (STY)]SPTR_	2.64066e-16	1.29644e-35	4.52588e-08	6308.82	5320.1	4921.94	0.446227	0.449279	0.379687
P07814	EPRS1	Bifunctional glutamate/proline--tRNA ligase	EYIPGQPPLSQSSDSSPTR	(S883,S886)	_EYIPGQPPLSQSS[Phospho (STY)]DSS[Phospho (STY)]PTR_.3	_EYIPGQPPLSQSS[Phospho (STY)]DSS[Phospho (STY)]PTR_	7.54326e-09	5.58548e-43	2.16261e-09	5741.79	5819.13	4582.84	0.356875	0.387877	0.504551
P07814	EPRS1	Bifunctional glutamate/proline--tRNA ligase	EYIPGQPPLSQSSDSSPTR	(T888)	_EYIPGQPPLSQSSDSSPT[Phospho (STY)]R_.3	_EYIPGQPPLSQSSDSSPT[Phospho (STY)]R_	2.79004e-16	3.47172e-32	6.91075e-14	6021.03	3611.05	3756.26	0.0255627	0.0560148	0.0166651
P07900	HSP90AA1	Heat shock protein HSP 90-alpha	ESEDKPEIEDVGSDEEEEKK	(S252)	_ES[Phospho (STY)]EDKPEIEDVGSDEEEEKK_.3	_ES[Phospho (STY)]EDKPEIEDVGSDEEEEKK_	4.08839e-06	6.46239e-13	1.00828e-05	1.19995e+06	531107	2512117	0	0	0
P07900	HSP90AA1	Heat shock protein HSP 90-alpha	ESEDKPEIEDVGSDEEEEKK	(S263)	_ESEDKPEIEDVGS[Phospho (STY)]DEEEEKK_.3	_ESEDKPEIEDVGS[Phospho (STY)]DEEEEKK_	3.98546e-08	1.75447e-12	5.90348e-06	25821.5	28375.4	3.2095e+06	1	1	1
P07900	HSP90AA1	Heat shock protein HSP 90-alpha	ESEDKPEIEDVGSDEEEEKK	(S252)	_ES[Phospho (STY)]EDKPEIEDVGSDEEEEKK_.4	_ES[Phospho (STY)]EDKPEIEDVGSDEEEEKK_	6.79269e-12	1.56971e-22	9.38395e-06	457297	473227	431023	0	5.22833e-40	0
P07900	HSP90AA1	Heat shock protein HSP 90-alpha	ESEDKPEIEDVGSDEEEEKK	(S263)	_ESEDKPEIEDVGS[Phospho (STY)]DEEEEKK_.4	_ESEDKPEIEDVGS[Phospho (STY)]DEEEEKK_	1.89991e-11	2.79315e-21	5.02721e-06	381062	393521	357755	1	1	1
P07900	HSP90AA1	Heat shock protein HSP 90-alpha	ESEDKPEIEDVGSDEEEEK	(S263)	_ESEDKPEIEDVGS[Phospho (STY)]DEEEEK_.3	_ESEDKPEIEDVGS[Phospho (STY)]DEEEEK_	4.97092e-08	7.18878e-16	2.54251e-08	33384.9	30844.9	4.25327e+06	1	1	1
P07900	HSP90AA1	Heat shock protein HSP 90-alpha	ESEDKPEIEDVGSDEEEEK	(S252)	_ES[Phospho (STY)]EDKPEIEDVGSDEEEEK_.3	_ES[Phospho (STY)]EDKPEIEDVGSDEEEEK_	9.762e-14	9.7885e-11	3.87354e-10	259782	590476	513611	8.99968e-38	4.26144e-30	3.40583e-35
P07900	HSP90AA1	Heat shock protein HSP 90-alpha	PEIEDVGSDEEEEKK	(S263)	_PEIEDVGS[Phospho (STY)]DEEEEKK_.3	_PEIEDVGS[Phospho (STY)]DEEEEKK_	7.64229e-13	3.82893e-29	0.000132141	2415.06	2840.22	113919	1	1	1
P07900	HSP90AA1	Heat shock protein HSP 90-alpha	EEKESEDKPEIEDVGSDEEEEK	(S252,S263)	_EEKES[Phospho (STY)]EDKPEIEDVGS[Phospho (STY)]DEEEEK_.3	_EEKES[Phospho (STY)]EDKPEIEDVGS[Phospho (STY)]DEEEEK_	7.34798e-18	4.98696e-35	3.17183e-10	17294.5	16295.6	18821.5	1	1	1
P07900	HSP90AA1	Heat shock protein HSP 90-alpha	EVSDDEAEEKEDKEEEK	(S231)	_EVS[Phospho (STY)]DDEAEEKEDKEEEK_.3	_EVS[Phospho (STY)]DDEAEEKEDKEEEK_	5.56372e-11	2.93911e-58	6.87321e-15	20056.4	17426.1	5999.7	1	1	1
P07900	HSP90AA1	Heat shock protein HSP 90-alpha	PEIEDVGSDEEEEK	(S263)	_PEIEDVGS[Phospho (STY)]DEEEEK_.2	_PEIEDVGS[Phospho (STY)]DEEEEK_	2.27136e-23	2.15642e-31	5.57042e-05	4442.59	4523.08	18296.3	1	1	1
P07900	HSP90AA1	Heat shock protein HSP 90-alpha	EVSDDEAEEK	(S231)	_EVS[Phospho (STY)]DDEAEEK_.2	_EVS[Phospho (STY)]DDEAEEK_	3.52238e-15	2.05115e-23	4.24652e-08	4082.31	2167.72	2722.19	1	1	1
P07910	HNRNPC	Heterogeneous nuclear ribonucleoproteins C1/C2	MESEGGADDSAEEGDLLDDDDNEDRGDDQLELIK	(M251,S260)	_M[Oxidation (M)]ESEGGADDS[Phospho (STY)]AEEGDLLDDDDNEDRGDDQLELIK_.4	_M[Oxidation (M)]ESEGGADDS[Phospho (STY)]AEEGDLLDDDDNEDRGDDQLELIK_	3.12187e-16	1.31069e-30	4.92096e-08	193844	181724	236066	1	1	1
P07910	HNRNPC	Heterogeneous nuclear ribonucleoproteins C1/C2	MESEGGADDSAEEGDLLDDDDNEDRGDDQLELIK	(M251,S253)	_M[Oxidation (M)]ES[Phospho (STY)]EGGADDSAEEGDLLDDDDNEDRGDDQLELIK_.4	_M[Oxidation (M)]ES[Phospho (STY)]EGGADDSAEEGDLLDDDDNEDRGDDQLELIK_	7.00384e-17	1.61038e-32	2.57477e-07	186815	173758	226314	1.13448e-19	1.89303e-19	3.6616e-19
P07910	HNRNPC	Heterogeneous nuclear ribonucleoproteins C1/C2	MESEGGADDSAEEGDLLDDDDNEDRGDDQLELIK	(M251,S253,S260)	_M[Oxidation (M)]ES[Phospho (STY)]EGGADDS[Phospho (STY)]AEEGDLLDDDDNEDRGDDQLELIK_.4	_M[Oxidation (M)]ES[Phospho (STY)]EGGADDS[Phospho (STY)]AEEGDLLDDDDNEDRGDDQLELIK_	2.37681e-17	6.941e-48	7.02452e-10	33320.3	45351.1	38740.5	1	1	1
P07910	HNRNPC	Heterogeneous nuclear ribonucleoproteins C1/C2	MESEGGADDSAEEGDLLDDDDNEDR	(M251,S260)	_M[Oxidation (M)]ESEGGADDS[Phospho (STY)]AEEGDLLDDDDNEDR_.3	_M[Oxidation (M)]ESEGGADDS[Phospho (STY)]AEEGDLLDDDDNEDR_	1.26362e-19	1.1086e-49	1.77671e-10	178972	177577	159200	1	1	1
P07910	HNRNPC	Heterogeneous nuclear ribonucleoproteins C1/C2	MESEGGADDSAEEGDLLDDDDNEDR	(M251,S253)	_M[Oxidation (M)]ES[Phospho (STY)]EGGADDSAEEGDLLDDDDNEDR_.3	_M[Oxidation (M)]ES[Phospho (STY)]EGGADDSAEEGDLLDDDDNEDR_	1.67944e-23	5.94464e-58	9.7808e-13	166221	165033	148466	2.49146e-13	3.07024e-18	4.89975e-16
P07948	LYN	Tyrosine-protein kinase Lyn	DSLSDDGVDLK	(S13)	_DSLS[Phospho (STY)]DDGVDLK_.2	_DSLS[Phospho (STY)]DDGVDLK_	3.09907e-18	3.89752e-37	7.50961e-14	22869.1	17004.4	22281.7	0.995404	0.999966	1
P07948	LYN	Tyrosine-protein kinase Lyn	DSLSDDGVDLK	(S11)	_DS[Phospho (STY)]LSDDGVDLK_.2	_DS[Phospho (STY)]LSDDGVDLK_	2.4923e-22	1.15688e-34	4.59758e-11	17073.8	12420.6	15492.7	0.00434195	3.18243e-05	2.37091e-08
P07948	LYN	Tyrosine-protein kinase Lyn	GKDSLSDDGVDLK	(S13)	_GKDSLS[Phospho (STY)]DDGVDLK_.2	_GKDSLS[Phospho (STY)]DDGVDLK_	4.30488e-14	2.62543e-45	1.08528e-06	1602.66	2217.73	2195.58	0.97868	1	0.999987
P07948	LYN	Tyrosine-protein kinase Lyn	GKDSLSDDGVDLK	(S11)	_GKDS[Phospho (STY)]LSDDGVDLK_.2	_GKDS[Phospho (STY)]LSDDGVDLK_	4.14575e-10	1.37148e-30	5.61091e-10	1778.34	1470.13	2315.61	0.940485	0.978145	0.9988
P08238	HSP90AB1	Heat shock protein HSP 90-beta	IEDVGSDEEDDSGK	(S255)	_IEDVGS[Phospho (STY)]DEEDDSGK_.2	_IEDVGS[Phospho (STY)]DEEDDSGK_	9.77709e-11	1.52575e-53	1.34806e-10	371071	335894	261532	1	1	1
P08238	HSP90AB1	Heat shock protein HSP 90-beta	IEDVGSDEEDDSGK	(S261)	_IEDVGSDEEDDS[Phospho (STY)]GK_.2	_IEDVGSDEEDDS[Phospho (STY)]GK_	3.36826e-12	1.2483e-62	1.18294e-06	260156	236943	184249	2.04072e-27	6.21631e-26	8.56824e-27
P08238	HSP90AB1	Heat shock protein HSP 90-beta	PKIEDVGSDEEDDSGK	(S255)	_PKIEDVGS[Phospho (STY)]DEEDDSGK_.2	_PKIEDVGS[Phospho (STY)]DEEDDSGK_	9.9649e-27	3.26123e-54	6.87364e-08	18633.2	19489.6	23542.4	1	1	1
P08238	HSP90AB1	Heat shock protein HSP 90-beta	PKIEDVGSDEEDDSGK	(S255)	_PKIEDVGS[Phospho (STY)]DEEDDSGK_.3	_PKIEDVGS[Phospho (STY)]DEEDDSGK_	3.65259e-20	2.00924e-25	7.11695e-09	18785.5	20193.5	19116.8	1	1	1
P08238	HSP90AB1	Heat shock protein HSP 90-beta	PKIEDVGSDEEDDSGK	(S261)	_PKIEDVGSDEEDDS[Phospho (STY)]GK_.2	_PKIEDVGSDEEDDS[Phospho (STY)]GK_	1.01473e-20	4.18309e-52	3.83488e-06	13236.5	13243.9	15458.1	7.26021e-10	3.42729e-13	1.11453e-14
P08238	HSP90AB1	Heat shock protein HSP 90-beta	PKIEDVGSDEEDDSGK	(S261)	_PKIEDVGSDEEDDS[Phospho (STY)]GK_.3	_PKIEDVGSDEEDDS[Phospho (STY)]GK_	3.28911e-14	1.46091e-36	1.20883e-06	1	1	1	7.70849e-08	1.62084e-05	0.000104012
P08238	HSP90AB1	Heat shock protein HSP 90-beta	EISDDEAEEEK	(S226)	_EIS[Phospho (STY)]DDEAEEEK_.2	_EIS[Phospho (STY)]DDEAEEEK_	1.23589e-15	6.24914e-56	2.61391e-12	34500.4	34962.6	29136.2	1	1	1
P08238	HSP90AB1	Heat shock protein HSP 90-beta	EISDDEAEEEKGEKEEEDK	(S226)	_EIS[Phospho (STY)]DDEAEEEKGEKEEEDK_.3	_EIS[Phospho (STY)]DDEAEEEKGEKEEEDK_	8.85205e-15	4.05677e-58	4.61861e-09	24218.7	33355.9	28632.2	1	1	1
P08238	HSP90AB1	Heat shock protein HSP 90-beta	IEDVGSDEEDDSGKDK	(S255)	_IEDVGS[Phospho (STY)]DEEDDSGKDK_.2	_IEDVGS[Phospho (STY)]DEEDDSGKDK_	3.11797e-09	3.01429e-56	1.06881e-06	294.085	3753.32	1369.16	0.527486	0.999961	0.987408
P08238	HSP90AB1	Heat shock protein HSP 90-beta	IEDVGSDEEDDSGKDK	(S255)	_IEDVGS[Phospho (STY)]DEEDDSGKDK_.3	_IEDVGS[Phospho (STY)]DEEDDSGKDK_	1.19968e-05	2.50809e-47	3.10288e-11	1.53523	3250.04	1492.52	0.527251	0.999933	0.999973
P08238	HSP90AB1	Heat shock protein HSP 90-beta	IEDVGSDEEDDSGKDK	(S261)	_IEDVGSDEEDDS[Phospho (STY)]GKDK_.3	_IEDVGSDEEDDS[Phospho (STY)]GKDK_	8.53626e-10	5.79683e-44	1.04417e-10	1	788.39	492.15	0.458782	0.000858801	0.460162
P08238	HSP90AB1	Heat shock protein HSP 90-beta	IEDVGSDEEDDSGKDK	(S261)	_IEDVGSDEEDDS[Phospho (STY)]GKDK_.2	_IEDVGSDEEDDS[Phospho (STY)]GKDK_	1.47712e-12	5.50539e-38	7.99636e-06	1	308.482	1	0.5	0.00404952	0.0157876
P08238	HSP90AB1	Heat shock protein HSP 90-beta	EKEISDDEAEEEK	(S226)	_EKEIS[Phospho (STY)]DDEAEEEK_.2	_EKEIS[Phospho (STY)]DDEAEEEK_	6.89002e-15	2.13878e-37	Filtered	5746.78	6988.03	Filtered	1	1	Filtered
P08238	HSP90AB1	Heat shock protein HSP 90-beta	EKEISDDEAEEEK	(S226)	_EKEIS[Phospho (STY)]DDEAEEEK_.3	_EKEIS[Phospho (STY)]DDEAEEEK_	1.32373e-10	3.67712e-37	Filtered	3179.59	1633.07	Filtered	1	1	Filtered
P08559;P29803	PDHA1;PDHA2	Pyruvate dehydrogenase E1 component subunit alpha, somatic form, mitochondrial;Pyruvate dehydrogenase E1 component subunit alpha, testis-specific form, mitochondrial	YHGHSMSDPGVSYR	(S293,M294);(S291,M292)	_YHGHS[Phospho (STY)]M[Oxidation (M)]SDPGVSYR_.3	_YHGHS[Phospho (STY)]M[Oxidation (M)]SDPGVSYR_	6.05898e-17	1.28267e-35	Filtered	3498.07	5582.91	Filtered	0.138723	0.273615	Filtered
P08559;P29803	PDHA1;PDHA2	Pyruvate dehydrogenase E1 component subunit alpha, somatic form, mitochondrial;Pyruvate dehydrogenase E1 component subunit alpha, testis-specific form, mitochondrial	YHGHSMSDPGVSYR	(Y289,M294);(Y287,M292)	_Y[Phospho (STY)]HGHSM[Oxidation (M)]SDPGVSYR_.3	_Y[Phospho (STY)]HGHSM[Oxidation (M)]SDPGVSYR_	5.73003e-17	1.60951e-21	Filtered	2454.35	4023.88	Filtered	0.719772	0.428646	Filtered
P08559;P29803	PDHA1;PDHA2	Pyruvate dehydrogenase E1 component subunit alpha, somatic form, mitochondrial;Pyruvate dehydrogenase E1 component subunit alpha, testis-specific form, mitochondrial	YHGHSMSDPGVSYR	(M294,S295);(M292,S293)	_YHGHSM[Oxidation (M)]S[Phospho (STY)]DPGVSYR_.3	_YHGHSM[Oxidation (M)]S[Phospho (STY)]DPGVSYR_	7.10537e-17	3.35347e-34	Filtered	1394.72	2675.62	Filtered	0.348964	0.566013	Filtered
P08581	MET	Hepatocyte growth factor receptor	SVSPTTEMVSNESVDYR	(T993,M995)	_SVSPTT[Phospho (STY)]EM[Oxidation (M)]VSNESVDYR_.2	_SVSPTT[Phospho (STY)]EM[Oxidation (M)]VSNESVDYR_	5.4552e-10	2.97389e-17	9.30453e-06	527.459	539.611	354.353	0.189286	0.235756	0.191843
P08581	MET	Hepatocyte growth factor receptor	SVSPTTEMVSNESVDYR	(T992,M995)	_SVSPT[Phospho (STY)]TEM[Oxidation (M)]VSNESVDYR_.2	_SVSPT[Phospho (STY)]TEM[Oxidation (M)]VSNESVDYR_	2.58929e-10	2.58879e-20	7.18318e-06	747.927	392.647	186.922	0.226676	0.27012	0.21378
P08581	MET	Hepatocyte growth factor receptor	SVSPTTEMVSNESVDYR	(S988,M995)	_S[Phospho (STY)]VSPTTEM[Oxidation (M)]VSNESVDYR_.2	_S[Phospho (STY)]VSPTTEM[Oxidation (M)]VSNESVDYR_	1.42321e-10	1.22235e-28	1.01663e-05	527.291	538.4	187.252	0.3134	0.178735	0.134874
P08581	MET	Hepatocyte growth factor receptor	SVSPTTEMVSNESVDYR	(S990,M995)	_SVS[Phospho (STY)]PTTEM[Oxidation (M)]VSNESVDYR_.2	_SVS[Phospho (STY)]PTTEM[Oxidation (M)]VSNESVDYR_	5.27128e-10	1.0485e-17	7.15567e-06	1	147.686	1	0.266214	0.307743	0.237488
P08621	SNRNP70	U1 small nuclear ribonucleoprotein 70 kDa	GGGGGQDNGLEGLGNDSR	(S410)	_GGGGGQDNGLEGLGNDS[Phospho (STY)]R_.2	_GGGGGQDNGLEGLGNDS[Phospho (STY)]R_	4.8636e-24	8.29016e-55	3.0903e-12	39168.1	28689.9	34895.4	1	1	1
P08621	SNRNP70	U1 small nuclear ribonucleoprotein 70 kDa	GGGGGQDNGLEGLGNDSR	(S410)	_GGGGGQDNGLEGLGNDS[Phospho (STY)]R_.3	_GGGGGQDNGLEGLGNDS[Phospho (STY)]R_	2.25065e-18	2.9481e-49	3.8663e-17	5594.68	5247.92	5238.64	1	1	1
P08621	SNRNP70	U1 small nuclear ribonucleoprotein 70 kDa	YDERPGPSPLPHR	(S226)	_YDERPGPS[Phospho (STY)]PLPHR_.3	_YDERPGPS[Phospho (STY)]PLPHR_	6.3695e-20	7.22016e-36	3.31972e-07	16122.3	17527.1	15647.2	0.999993	0.999997	0.999896
P08621	SNRNP70	U1 small nuclear ribonucleoprotein 70 kDa	YDERPGPSPLPHR	(Y219)	_Y[Phospho (STY)]DERPGPSPLPHR_.3	_Y[Phospho (STY)]DERPGPSPLPHR_	2.93434e-10	1.1089e-38	1.81265e-09	15101	16042.1	14136.1	1.95713e-05	7.85094e-05	1.8348e-05
P08651	NFIC	Nuclear factor 1 C-type	SPFNSPSPQDSPR	(S333)	_S[Phospho (STY)]PFNSPSPQDSPR_.2	_S[Phospho (STY)]PFNSPSPQDSPR_	2.04809e-12	1.33044e-16	6.71553e-06	17810.8	14703.1	19249.8	1	1	1
P08651	NFIC	Nuclear factor 1 C-type	SPFNSPSPQDSPR	(S333,S339)	_S[Phospho (STY)]PFNSPS[Phospho (STY)]PQDSPR_.2	_S[Phospho (STY)]PFNSPS[Phospho (STY)]PQDSPR_	4.0055e-16	2.39273e-53	3.18667e-14	15850.2	14059.8	19731.2	0.958595	0.995434	0.982003
P08651	NFIC	Nuclear factor 1 C-type	SPFNSPSPQDSPR	(S337)	_SPFNS[Phospho (STY)]PSPQDSPR_.2	_SPFNS[Phospho (STY)]PSPQDSPR_	1.16825e-09	1.54102e-31	7.50927e-06	14792.1	9690.63	16195.6	4.55039e-06	5.25255e-05	2.54322e-10
P08651	NFIC	Nuclear factor 1 C-type	SPFNSPSPQDSPR	(S339)	_SPFNSPS[Phospho (STY)]PQDSPR_.2	_SPFNSPS[Phospho (STY)]PQDSPR_	5.60338e-15	1.84477e-47	5.07474e-08	9407.1	10228.3	9396.22	0.998558	0.999545	0.987886
P08651	NFIC	Nuclear factor 1 C-type	SPFNSPSPQDSPR	(S343)	_SPFNSPSPQDS[Phospho (STY)]PR_.2	_SPFNSPSPQDS[Phospho (STY)]PR_	1.47256e-15	1.10289e-48	4.00551e-12	6560.94	6738.48	6066.62	0.0244477	0.000121382	0.0125249
P08651	NFIC	Nuclear factor 1 C-type	KTEMDKSPFNSPSPQDSPR	(M330,S333,S339)	_KTEM[Oxidation (M)]DKS[Phospho (STY)]PFNSPS[Phospho (STY)]PQDSPR_.3	_KTEM[Oxidation (M)]DKS[Phospho (STY)]PFNSPS[Phospho (STY)]PQDSPR_	0.000477955	2.68094e-37	Filtered	146.2	1256.33	Filtered	0.00297686	0.890841	Filtered
P08651	NFIC	Nuclear factor 1 C-type	NWTEDMEGGISSPVK	(M317,S323)	_NWTEDM[Oxidation (M)]EGGISS[Phospho (STY)]PVK_.2	_NWTEDM[Oxidation (M)]EGGISS[Phospho (STY)]PVK_	5.72017e-07	1.08508e-06	0.000116033	322.291	1.07228	1	0.538289	0.350485	0.132143
P08708	RPS17	40S ribosomal protein S17	LLDFGSLSNLQVTQPTVGMNFK	(T120,M126)	_LLDFGSLSNLQVT[Phospho (STY)]QPTVGM[Oxidation (M)]NFK_.3	_LLDFGSLSNLQVT[Phospho (STY)]QPTVGM[Oxidation (M)]NFK_	4.58902e-10	3.92223e-28	9.0786e-10	1637.59	3641.78	2043.99	0.0257602	3.33316e-08	0.0200636
P08708	RPS17	40S ribosomal protein S17	LLDFGSLSNLQVTQPTVGMNFK	(S113,M126)	_LLDFGS[Phospho (STY)]LSNLQVTQPTVGM[Oxidation (M)]NFK_.3	_LLDFGS[Phospho (STY)]LSNLQVTQPTVGM[Oxidation (M)]NFK_	1.48029e-09	5.63862e-52	2.80741e-12	1434.26	3223.44	2040.64	0.655099	0.72852	0.664936
P08708	RPS17	40S ribosomal protein S17	LLDFGSLSNLQVTQPTVGMNFK	(S115,M126)	_LLDFGSLS[Phospho (STY)]NLQVTQPTVGM[Oxidation (M)]NFK_.3	_LLDFGSLS[Phospho (STY)]NLQVTQPTVGM[Oxidation (M)]NFK_	1.48636e-09	3.06526e-48	3.34244e-11	204.422	1469.33	334.956	0.309495	0.27148	0.318083
P08708	RPS17	40S ribosomal protein S17	LLDFGSLSNLQVTQPTVGMNFK	(T123,M126)	_LLDFGSLSNLQVTQPT[Phospho (STY)]VGM[Oxidation (M)]NFK_.3	_LLDFGSLSNLQVTQPT[Phospho (STY)]VGM[Oxidation (M)]NFK_	8.85613e-06	3.012e-18	9.38207e-06	204.603	1100.79	448.122	0.0088522	9.61651e-12	0.000582425
P08727	KRT19	Keratin, type I cytoskeletal 19	QSSATSSFGGLGGGSVR	(S9)	_QS[Phospho (STY)]SATSSFGGLGGGSVR_.2	_QS[Phospho (STY)]SATSSFGGLGGGSVR_	4.0234e-18	1.12878e-51	8.19967e-11	11955.3	13398.8	14525.1	0.0211961	0.0153421	0.0181749
P08727	KRT19	Keratin, type I cytoskeletal 19	QSSATSSFGGLGGGSVR	(S10)	_QSS[Phospho (STY)]ATSSFGGLGGGSVR_.2	_QSS[Phospho (STY)]ATSSFGGLGGGSVR_	2.49509e-21	2.87124e-52	6.93231e-14	11500.7	13394.6	14534.1	0.91052	0.979298	0.97933
P08727	KRT19	Keratin, type I cytoskeletal 19	QSSATSSFGGLGGGSVR	(T12)	_QSSAT[Phospho (STY)]SSFGGLGGGSVR_.2	_QSSAT[Phospho (STY)]SSFGGLGGGSVR_	3.05581e-15	1.10305e-47	3.49948e-10	10171.7	11990.8	12763.9	0.0671461	0.00519269	0.00256712
P08727	KRT19	Keratin, type I cytoskeletal 19	QSSATSSFGGLGGGSVR	(S13)	_QSSATS[Phospho (STY)]SFGGLGGGSVR_.2	_QSSATS[Phospho (STY)]SFGGLGGGSVR_	2.1001e-22	2.42358e-53	1.11021e-11	7960.15	9232.86	9444.18	0.000442775	0.00010097	1.78176e-05
P08727	KRT19	Keratin, type I cytoskeletal 19	QSSATSSFGGLGGGSVR	(S22)	_QSSATSSFGGLGGGS[Phospho (STY)]VR_.2	_QSSATSSFGGLGGGS[Phospho (STY)]VR_	1.01571e-08	4.01766e-38	2.18312e-05	572.574	589.615	63.1858	0.999651	0.999997	0.987387
P08727	KRT19	Keratin, type I cytoskeletal 19	QSSATSSFGGLGGGSVR	(S14)	_QSSATSS[Phospho (STY)]FGGLGGGSVR_.2	_QSSATSS[Phospho (STY)]FGGLGGGSVR_	0.000363481	1.54704e-33	1.46383e-06	142.207	184.687	211.335	0.0168894	0.489822	0.525724
P08727	KRT19	Keratin, type I cytoskeletal 19	SLLEGQEDHYNNLSASK	(S382)	_S[Phospho (STY)]LLEGQEDHYNNLSASK_.3	_S[Phospho (STY)]LLEGQEDHYNNLSASK_	1.22161e-15	7.20251e-08	3.46152e-07	5419.56	5590.2	5879.45	2.86355e-06	4.05957e-06	8.18391e-06
P08727	KRT19	Keratin, type I cytoskeletal 19	SLLEGQEDHYNNLSASK	(S395)	_SLLEGQEDHYNNLS[Phospho (STY)]ASK_.2	_SLLEGQEDHYNNLS[Phospho (STY)]ASK_	8.33413e-06	1.3201e-50	2.58671e-06	1	1118.9	667.957	0.432751	0.989823	0.967948
P08727	KRT19	Keratin, type I cytoskeletal 19	SLLEGQEDHYNNLSASK	(Y391)	_SLLEGQEDHY[Phospho (STY)]NNLSASK_.2	_SLLEGQEDHY[Phospho (STY)]NNLSASK_	1.06246e-05	1.21248e-24	1.07619e-05	1.3639	150.187	289.77	0.257673	1.76451e-05	0.0198039
P08727	KRT19	Keratin, type I cytoskeletal 19	SLLEGQEDHYNNLSASK	(S395)	_SLLEGQEDHYNNLS[Phospho (STY)]ASK_.3	_SLLEGQEDHYNNLS[Phospho (STY)]ASK_	7.09246e-12	1.53116e-06	1.06867e-05	1.60897	1	199.347	0.729999	0.72416	0.956433
P08727	KRT19	Keratin, type I cytoskeletal 19	FVSSSSSGAYGGGYGGVLTASDGLLAGNEK	(S57)	_FVSSSS[Phospho (STY)]SGAYGGGYGGVLTASDGLLAGNEK_.3	_FVSSSS[Phospho (STY)]SGAYGGGYGGVLTASDGLLAGNEK_	8.511e-06	4.2305e-08	1.05783e-05	134.746	1872.19	855.519	0.00686847	0.00268908	0.00509572
P08727	KRT19	Keratin, type I cytoskeletal 19	FVSSSSSGAYGGGYGGVLTASDGLLAGNEK	(S58)	_FVSSSSS[Phospho (STY)]GAYGGGYGGVLTASDGLLAGNEK_.3	_FVSSSSS[Phospho (STY)]GAYGGGYGGVLTASDGLLAGNEK_	1.20436e-06	4.2305e-08	1.04386e-05	134.746	1872.19	855.519	0.00736081	0.028627	0.0507224
P08727	KRT19	Keratin, type I cytoskeletal 19	FVSSSSSGAYGGGYGGVLTASDGLLAGNEK	(Y61)	_FVSSSSSGAY[Phospho (STY)]GGGYGGVLTASDGLLAGNEK_.3	_FVSSSSSGAY[Phospho (STY)]GGGYGGVLTASDGLLAGNEK_	1.73085e-05	3.43809e-08	1.07619e-05	134.746	1872.19	855.519	0.444396	0.478537	0.460404
P08727	KRT19	Keratin, type I cytoskeletal 19	FVSSSSSGAYGGGYGGVLTASDGLLAGNEK	(S54)	_FVS[Phospho (STY)]SSSSGAYGGGYGGVLTASDGLLAGNEK_.3	_FVS[Phospho (STY)]SSSSGAYGGGYGGVLTASDGLLAGNEK_	9.24601e-06	6.21559e-09	2.31379e-06	134.815	1700.29	855.486	0.00663392	0.00254056	0.0048922
P08727	KRT19	Keratin, type I cytoskeletal 19	FVSSSSSGAYGGGYGGVLTASDGLLAGNEK	(S55)	_FVSS[Phospho (STY)]SSSGAYGGGYGGVLTASDGLLAGNEK_.3	_FVSS[Phospho (STY)]SSSGAYGGGYGGVLTASDGLLAGNEK_	2.62168e-05	3.07583e-08	1.07615e-05	134.541	1486.49	855.335	0.00651696	0.00248876	0.00480228
P08727	KRT19	Keratin, type I cytoskeletal 19	FVSSSSSGAYGGGYGGVLTASDGLLAGNEK	(S56)	_FVSSS[Phospho (STY)]SSGAYGGGYGGVLTASDGLLAGNEK_.3	_FVSSS[Phospho (STY)]SSGAYGGGYGGVLTASDGLLAGNEK_	3.66469e-06	8.476e-08	1.2026e-05	134.541	1486.49	855.335	0.00640958	0.00243736	0.00471283
P08727	KRT19	Keratin, type I cytoskeletal 19	FVSSSSSGAYGGGYGGVLTASDGLLAGNEK	(Y65)	_FVSSSSSGAYGGGY[Phospho (STY)]GGVLTASDGLLAGNEK_.3	_FVSSSSSGAYGGGY[Phospho (STY)]GGVLTASDGLLAGNEK_	8.73387e-06	8.89329e-07	1.58491e-05	134.383	905.916	574.716	0.444381	0.478537	0.460479
P08727	KRT19	Keratin, type I cytoskeletal 19	FVSSSSSGAYGGGYGGVLTASDGLLAGNEK	(T70)	_FVSSSSSGAYGGGYGGVLT[Phospho (STY)]ASDGLLAGNEK_.3	_FVSSSSSGAYGGGYGGVLT[Phospho (STY)]ASDGLLAGNEK_	2.27527e-07	1.95647e-07	0.000112586	1	824.32	1	0.0419944	0.00415982	0.00721029
P08729	KRT7	Keratin, type II cytoskeletal 7	SIHFSSPVFTSR	(S7)	_[Acetyl (Protein N-term)]SIHFSS[Phospho (STY)]PVFTSR_.2	_[Acetyl (Protein N-term)]SIHFSS[Phospho (STY)]PVFTSR_	1.70082e-09	5.87225e-44	8.82273e-09	114178	129459	200638	0.406536	0.996372	0.883486
P08729	KRT7	Keratin, type II cytoskeletal 7	SIHFSSPVFTSR	(S2,S7)	_[Acetyl (Protein N-term)]S[Phospho (STY)]IHFSS[Phospho (STY)]PVFTSR_.2	_[Acetyl (Protein N-term)]S[Phospho (STY)]IHFSS[Phospho (STY)]PVFTSR_	6.64051e-16	1.43688e-41	1.74598e-07	100195	113806	118231	0.999971	0.99928	0.998583
P08729	KRT7	Keratin, type II cytoskeletal 7	SIHFSSPVFTSR	(S2)	_[Acetyl (Protein N-term)]S[Phospho (STY)]IHFSSPVFTSR_.2	_[Acetyl (Protein N-term)]S[Phospho (STY)]IHFSSPVFTSR_	1.47985e-20	7.10695e-14	2.35036e-09	30464.9	29988.7	44501.3	0.999997	0.999997	1
P08729	KRT7	Keratin, type II cytoskeletal 7	SLDLDGIIAEVK	(S254)	_S[Phospho (STY)]LDLDGIIAEVK_.2	_S[Phospho (STY)]LDLDGIIAEVK_	5.08895e-23	1.38456e-53	1.75156e-12	8433.27	9088.46	13471.1	1	1	1
P08729	KRT7	Keratin, type II cytoskeletal 7	PGGLGSSSLYGLGASRPR	(S38,Y40)	_PGGLGSSS[Phospho (STY)]LY[Phospho (STY)]GLGASRPR_.3	_PGGLGSSS[Phospho (STY)]LY[Phospho (STY)]GLGASRPR_	2.94862e-09	3.89116e-32	1.32292e-10	2471.15	2748.7	2980.18	0.0138288	0.22325	0.0904677
P08729	KRT7	Keratin, type II cytoskeletal 7	PGGLGSSSLYGLGASRPR	(Y40)	_PGGLGSSSLY[Phospho (STY)]GLGASRPR_.3	_PGGLGSSSLY[Phospho (STY)]GLGASRPR_	3.47831e-05	7.24214e-14	3.76426e-09	1479.26	992.229	1001	0.766876	0.998219	0.999487
P08729	KRT7	Keratin, type II cytoskeletal 7	PGGLGSSSLYGLGASRPR	(S45)	_PGGLGSSSLYGLGAS[Phospho (STY)]RPR_.3	_PGGLGSSSLYGLGAS[Phospho (STY)]RPR_	3.93532e-08	9.27442e-38	1.19842e-05	143.328	545.009	1644.33	0.391876	0.0775083	0.00248503
P08729	KRT7	Keratin, type II cytoskeletal 7	PGGLGSSSLYGLGASRPR	(S38)	_PGGLGSSS[Phospho (STY)]LYGLGASRPR_.3	_PGGLGSSS[Phospho (STY)]LYGLGASRPR_	1.98414e-06	4.4436e-23	1.01418e-05	1.95819	419.513	235.547	0.097672	0.148355	0.158523
P08729	KRT7	Keratin, type II cytoskeletal 7	PGGLGSSSLYGLGASR	(S36)	_PGGLGS[Phospho (STY)]SSLYGLGASR_.2	_PGGLGS[Phospho (STY)]SSLYGLGASR_	2.46818e-13	3.37278e-05	3.47689e-06	839.481	180.222	482.014	0.664543	0.435184	0.100615
P08729	KRT7	Keratin, type II cytoskeletal 7	PGGLGSSSLYGLGASR	(S38)	_PGGLGSSS[Phospho (STY)]LYGLGASR_.2	_PGGLGSSS[Phospho (STY)]LYGLGASR_	1.0933e-13	0.000265248	1.98691e-05	196.352	155.724	658.54	0.253496	0.108498	0.67352
P08729	KRT7	Keratin, type II cytoskeletal 7	PGGLGSSSLYGLGASR	(S37)	_PGGLGSS[Phospho (STY)]SLYGLGASR_.2	_PGGLGSS[Phospho (STY)]SLYGLGASR_	1.88126e-14	3.13705e-05	2.6663e-05	1	1	1	0.020241	0.109315	0.191798
P09651	HNRNPA1	Heterogeneous nuclear ribonucleoprotein A1	SESPKEPEQLR	(S4)	_S[Phospho (STY)]ESPKEPEQLR_.2	_S[Phospho (STY)]ESPKEPEQLR_	2.29589e-22	2.64058e-45	8.46574e-07	159950	133732	130813	6.70186e-05	4.6768e-09	1.01935e-09
P09651	HNRNPA1	Heterogeneous nuclear ribonucleoprotein A1	SESPKEPEQLR	(S6)	_SES[Phospho (STY)]PKEPEQLR_.2	_SES[Phospho (STY)]PKEPEQLR_	1.28586e-23	4.10704e-47	9.35211e-07	138246	112071	112466	0.999936	1	1
P09651	HNRNPA1	Heterogeneous nuclear ribonucleoprotein A1	SESPKEPEQLRK	(S6)	_SES[Phospho (STY)]PKEPEQLRK_.3	_SES[Phospho (STY)]PKEPEQLRK_	6.34249e-21	3.57829e-35	3.50366e-07	6553.36	36551.1	51183	0.5	0.999792	0.999989
P09651	HNRNPA1	Heterogeneous nuclear ribonucleoprotein A1	SESPKEPEQLRK	(S6)	_SES[Phospho (STY)]PKEPEQLRK_.2	_SES[Phospho (STY)]PKEPEQLRK_	5.73482e-23	4.18099e-40	7.90626e-07	6384.75	4863.28	3845.91	0.5	0.5	0.5
P09651	HNRNPA1	Heterogeneous nuclear ribonucleoprotein A1	SKSESPKEPEQLR	(S4,S6)	_[Acetyl (Protein N-term)]SKS[Phospho (STY)]ES[Phospho (STY)]PKEPEQLR_.3	_[Acetyl (Protein N-term)]SKS[Phospho (STY)]ES[Phospho (STY)]PKEPEQLR_	4.82449e-25	1.29153e-54	1.11862e-09	14337.8	14800.1	16136.9	0.999906	0.999827	0.99931
P09651	HNRNPA1	Heterogeneous nuclear ribonucleoprotein A1	SKSESPKEPEQLR	(S4,S6)	_[Acetyl (Protein N-term)]SKS[Phospho (STY)]ES[Phospho (STY)]PKEPEQLR_.2	_[Acetyl (Protein N-term)]SKS[Phospho (STY)]ES[Phospho (STY)]PKEPEQLR_	1.38438e-17	6.16912e-57	2.74376e-10	12636.3	8553.5	11415.8	0.68174	0.75091	0.881303
P09651	HNRNPA1	Heterogeneous nuclear ribonucleoprotein A1	SSGPYGGGGQYFAK	(S338)	_SS[Phospho (STY)]GPYGGGGQYFAK_.2	_SS[Phospho (STY)]GPYGGGGQYFAK_	1.07786e-07	7.34367e-12	8.92228e-06	1532.49	1517.81	1849.83	0.00202978	0.48891	0.475568
P09651	HNRNPA1	Heterogeneous nuclear ribonucleoprotein A1	SSGPYGGGGQYFAK	(S337)	_S[Phospho (STY)]SGPYGGGGQYFAK_.2	_S[Phospho (STY)]SGPYGGGGQYFAK_	8.25741e-07	3.30096e-20	8.52587e-06	187.906	366.636	1.0764	0.00226936	0.510716	0.511905
P09884	POLA1	DNA polymerase alpha catalytic subunit	SIGASPNPFSVHTATAVPSGK	(S186)	_S[Phospho (STY)]IGASPNPFSVHTATAVPSGK_.3	_S[Phospho (STY)]IGASPNPFSVHTATAVPSGK_	2.24372e-24	1.68885e-51	5.77066e-08	6933.31	8696.76	9941.05	0.986769	0.999274	0.999803
P09884	POLA1	DNA polymerase alpha catalytic subunit	SIGASPNPFSVHTATAVPSGK	(S190)	_SIGAS[Phospho (STY)]PNPFSVHTATAVPSGK_.3	_SIGAS[Phospho (STY)]PNPFSVHTATAVPSGK_	3.88309e-22	4.77841e-43	7.09589e-10	5653.35	7067.07	7940.47	0.0103507	0.000867403	0.000200932
P09884	POLA1	DNA polymerase alpha catalytic subunit	SIGASPNPFSVHTATAVPSGK	(S195)	_SIGASPNPFS[Phospho (STY)]VHTATAVPSGK_.3	_SIGASPNPFS[Phospho (STY)]VHTATAVPSGK_	5.3148e-12	1.45503e-12	5.57114e-10	2524.39	3738.53	4140.98	0.308747	0.000107642	8.9842e-05
P0C1Z6	TFPT	TCF3 fusion partner	TPAPPEPGSPAPGEGPSGR	(S180)	_TPAPPEPGS[Phospho (STY)]PAPGEGPSGR_.3	_TPAPPEPGS[Phospho (STY)]PAPGEGPSGR_	3.60678e-13	7.62372e-24	9.09758e-06	3617.71	5622.31	3333.38	0.973509	0.998891	0.998391
P0C1Z6	TFPT	TCF3 fusion partner	TPAPPEPGSPAPGEGPSGR	(S180)	_TPAPPEPGS[Phospho (STY)]PAPGEGPSGR_.2	_TPAPPEPGS[Phospho (STY)]PAPGEGPSGR_	7.47724e-06	6.04235e-30	7.09253e-06	616.087	1071.08	2043.77	0.492975	0.433021	0.984976
P0C1Z6	TFPT	TCF3 fusion partner	TPAPPEPGSPAPGEGPSGR	(S188)	_TPAPPEPGSPAPGEGPS[Phospho (STY)]GR_.2	_TPAPPEPGSPAPGEGPS[Phospho (STY)]GR_	3.83981e-07	2.28818e-09	8.52567e-06	615.395	791.548	1326.27	0.433231	0.396995	0.0126411
P0C264	SBK3	Uncharacterized serine/threonine-protein kinase SBK3	RASETPEDGDPEEDTATALQR	(S6)	_RAS[Phospho (STY)]ETPEDGDPEEDTATALQR_.3	_RAS[Phospho (STY)]ETPEDGDPEEDTATALQR_	1.31608e-14	1.47683e-29	6.73215e-08	745.062	626.875	752.977	0.490999	0.499831	0.49964
P0C264	SBK3	Uncharacterized serine/threonine-protein kinase SBK3	RASETPEDGDPEEDTATALQR	(T8)	_RASET[Phospho (STY)]PEDGDPEEDTATALQR_.3	_RASET[Phospho (STY)]PEDGDPEEDTATALQR_	2.2439e-12	1.67036e-19	1.07689e-08	745.108	590.865	536.207	0.490458	0.499774	0.499608
P0CG47;P0CG48;P62979;P62987	UBB;UBC;RPS27A;UBA52	Polyubiquitin-B;Polyubiquitin-C;Ubiquitin-40S ribosomal protein S27a;Ubiquitin-60S ribosomal protein L40	ESTLHLVLR	(S65)(S141)(S217);(S65)(S141)(S217)(S293)(S369)(S445)(S521)(S597)(S673);(S65);(S65)	_ES[Phospho (STY)]TLHLVLR_.2	_ES[Phospho (STY)]TLHLVLR_	4.24237e-08	1.31405e-43	3.1509e-07	1983.13	2702.23	3715.09	0.5	0.5	0.5
P0DJ93	SMIM13	Small integral membrane protein 13	ELVGDTGSQEGDHEPSGSETEEDTSSSPHR	(S60,T62)	_ELVGDTGSQEGDHEPSGS[Phospho (STY)]ET[Phospho (STY)]EEDTSSSPHR_.4	_ELVGDTGSQEGDHEPSGS[Phospho (STY)]ET[Phospho (STY)]EEDTSSSPHR_	2.88723e-22	4.48592e-60	5.07931e-10	9141.21	9179.77	9205.62	0.0480305	0.0514653	0.0572284
P0DP91;Q8N328	ERCC6;PGBD3	Chimeric ERCC6-PGBD3 protein;PiggyBac transposable element-derived protein 3	DDSPDEVPSTFTVQQPPPSR	(S560);(S92)	_DDSPDEVPS[Phospho (STY)]TFTVQQPPPSR_.3	_DDSPDEVPS[Phospho (STY)]TFTVQQPPPSR_	2.31013e-15	3.12346e-20	7.8242e-12	11721.4	13206.1	14916.3	0.018481	0.116245	0.267057
P0DP91;Q8N328	ERCC6;PGBD3	Chimeric ERCC6-PGBD3 protein;PiggyBac transposable element-derived protein 3	DDSPDEVPSTFTVQQPPPSR	(T561);(T93)	_DDSPDEVPST[Phospho (STY)]FTVQQPPPSR_.3	_DDSPDEVPST[Phospho (STY)]FTVQQPPPSR_	1.18785e-19	3.36012e-25	3.02537e-11	11721.7	13202.3	14914.1	0.0662884	0.000680348	0.106849
P0DP91;Q8N328	ERCC6;PGBD3	Chimeric ERCC6-PGBD3 protein;PiggyBac transposable element-derived protein 3	DDSPDEVPSTFTVQQPPPSR	(T563);(T95)	_DDSPDEVPSTFT[Phospho (STY)]VQQPPPSR_.3	_DDSPDEVPSTFT[Phospho (STY)]VQQPPPSR_	4.52207e-08	3.45897e-20	1.15183e-09	11458.2	12843.8	14755.4	0.150313	0.0408027	0.0306239
P0DP91;Q8N328	ERCC6;PGBD3	Chimeric ERCC6-PGBD3 protein;PiggyBac transposable element-derived protein 3	DDSPDEVPSTFTVQQPPPSR	(S554);(S86)	_DDS[Phospho (STY)]PDEVPSTFTVQQPPPSR_.3	_DDS[Phospho (STY)]PDEVPSTFTVQQPPPSR_	1.51637e-23	1.89159e-25	8.5524e-10	8384.68	10064.8	10397.5	0.807013	0.997104	0.664691
P10075	GLI4	Zinc finger protein GLI4	SPGSQAPDEGAGGALR	(S89)	_SPGS[Phospho (STY)]QAPDEGAGGALR_.2	_SPGS[Phospho (STY)]QAPDEGAGGALR_	5.65651e-10	2.01935e-24	9.00801e-10	1905.1	1938.53	1624.68	0.5	0.5	0.286635
P10075	GLI4	Zinc finger protein GLI4	SPGSQAPDEGAGGALR	(S86)	_S[Phospho (STY)]PGSQAPDEGAGGALR_.2	_S[Phospho (STY)]PGSQAPDEGAGGALR_	8.9587e-07	1.67134e-26	1.0673e-06	1516.19	1403.55	1379.91	0.5	0.5	0.638274
P10244	MYBL2	Myb-related protein B	EEENSEEELAAATTSK	(S241)	_EEENS[Phospho (STY)]EEELAAATTSK_.2	_EEENS[Phospho (STY)]EEELAAATTSK_	4.46511e-15	2.56051e-08	3.23793e-08	2162.18	1408.51	2158.1	0.999287	0.998151	0.999953
P10412	H1-4	Histone H1.4	SETAPAAPAAPAPAEK	(S2)	_[Acetyl (Protein N-term)]S[Phospho (STY)]ETAPAAPAAPAPAEK_.2	_[Acetyl (Protein N-term)]S[Phospho (STY)]ETAPAAPAAPAPAEK_	4.27209e-10	2.55955e-31	5.07426e-07	138204	121100	176579	0.678044	0.65474	0.597535
P10412	H1-4	Histone H1.4	SETAPAAPAAPAPAEKTPVK	(T18)	_[Acetyl (Protein N-term)]SETAPAAPAAPAPAEKT[Phospho (STY)]PVK_.3	_[Acetyl (Protein N-term)]SETAPAAPAAPAPAEKT[Phospho (STY)]PVK_	1.38958e-18	1.82563e-39	3.37347e-14	10929.3	16629.6	13981.2	1	1	1
P10412	H1-4	Histone H1.4	SETAPAAPAAPAPAEKTPVK	(T4,T18)	_[Acetyl (Protein N-term)]SET[Phospho (STY)]APAAPAAPAPAEKT[Phospho (STY)]PVK_.3	_[Acetyl (Protein N-term)]SET[Phospho (STY)]APAAPAAPAPAEKT[Phospho (STY)]PVK_	2.09669e-10	1.57793e-26	8.31161e-11	5348.5	7427.56	4787.49	0.821525	0.886017	0.828512
P10412	H1-4	Histone H1.4	SETAPAAPAAPAPAEKTPVKK	(T4,T18)	_[Acetyl (Protein N-term)]SET[Phospho (STY)]APAAPAAPAPAEKT[Phospho (STY)]PVKK_.3	_[Acetyl (Protein N-term)]SET[Phospho (STY)]APAAPAAPAPAEKT[Phospho (STY)]PVKK_	0.00137833	2.71337e-35	0.000949056	455.47	1647.77	473.105	0.354559	0.238663	0.775603
P10451	SPP1	Osteopontin	ISHELDSASSEVN	(S311)	_ISHELDSASS[Phospho (STY)]EVN_.2	_ISHELDSASS[Phospho (STY)]EVN_	1.68794e-15	3.50062e-31	9.09991e-06	1527.85	1177.32	2256.28	0.127104	0.288465	0.18583
P10451	SPP1	Osteopontin	ISHELDSASSEVN	(S310)	_ISHELDSAS[Phospho (STY)]SEVN_.2	_ISHELDSAS[Phospho (STY)]SEVN_	5.72755e-13	1.57577e-38	1.98517e-06	606.376	1298.39	2155.64	0.369201	0.202449	0.525302
P10451	SPP1	Osteopontin	ISHELDSASSEVN	(S308)	_ISHELDS[Phospho (STY)]ASSEVN_.2	_ISHELDS[Phospho (STY)]ASSEVN_	2.76746e-09	1.30203e-23	5.71256e-06	1	1	1	0.492582	0.509054	0.265955
P10451	SPP1	Osteopontin	ANDESNEHSDVIDSQELSK	(S258)	_ANDESNEHS[Phospho (STY)]DVIDSQELSK_.3	_ANDESNEHS[Phospho (STY)]DVIDSQELSK_	1.85048e-13	2.66953e-42	1.07841e-05	1246.37	1620.16	1022.1	0.824358	0.153836	0.181653
P10451	SPP1	Osteopontin	ANDESNEHSDVIDSQELSK	(S254)	_ANDES[Phospho (STY)]NEHSDVIDSQELSK_.3	_ANDES[Phospho (STY)]NEHSDVIDSQELSK_	1.7738e-14	2.03422e-45	2.02617e-05	918.035	1535.47	1335.65	0.16532	0.85131	0.830515
P10451	SPP1	Osteopontin	GKDSYETSQLDDQSAETHSHK	(S224,S234)	_GKDS[Phospho (STY)]YETSQLDDQS[Phospho (STY)]AETHSHK_.3	_GKDS[Phospho (STY)]YETSQLDDQS[Phospho (STY)]AETHSHK_	6.54099e-06	2.60439e-52	1.01488e-05	760.134	1507.08	703.373	0.04002	0.44979	0.0539085
P10644	PRKAR1A	cAMP-dependent protein kinase type I-alpha regulatory subunit	TDSREDEISPPPPNPVVK	(S83)	_TDSREDEIS[Phospho (STY)]PPPPNPVVK_.3	_TDSREDEIS[Phospho (STY)]PPPPNPVVK_	2.90204e-18	1.83448e-47	1.32222e-13	25571.1	25742.8	28384.8	0.953719	0.989391	0.999993
P10644	PRKAR1A	cAMP-dependent protein kinase type I-alpha regulatory subunit	TDSREDEISPPPPNPVVK	(T75,S83)	_T[Phospho (STY)]DSREDEIS[Phospho (STY)]PPPPNPVVK_.3	_T[Phospho (STY)]DSREDEIS[Phospho (STY)]PPPPNPVVK_	1.29538e-23	4.6018e-46	1.55712e-15	14121.3	13162.6	11544.3	0.235753	0.18651	0.476434
P10644	PRKAR1A	cAMP-dependent protein kinase type I-alpha regulatory subunit	TDSREDEISPPPPNPVVK	(T75)	_T[Phospho (STY)]DSREDEISPPPPNPVVK_.3	_T[Phospho (STY)]DSREDEISPPPPNPVVK_	1.14777e-18	1.53509e-52	5.11484e-07	3828.57	4133.52	4632.37	0.0216626	0.0013575	0.0137785
P10644	PRKAR1A	cAMP-dependent protein kinase type I-alpha regulatory subunit	EDEISPPPPNPVVK	(S83)	_EDEIS[Phospho (STY)]PPPPNPVVK_.2	_EDEIS[Phospho (STY)]PPPPNPVVK_	1.34299e-14	1.92261e-38	5.6845e-07	9093.87	7249.03	8031.37	1	1	1
P11137	MAP2	Microtubule-associated protein 2	SVPSETVVEDSR	(S833)	_S[Phospho (STY)]VPSETVVEDSR_.2	_S[Phospho (STY)]VPSETVVEDSR_	2.82314e-16	8.27149e-44	1.57956e-07	41737.7	34720.6	45140.6	1	0.999996	1
P11137	MAP2	Microtubule-associated protein 2	SVPSETVVEDSR	(S836)	_SVPS[Phospho (STY)]ETVVEDSR_.2	_SVPS[Phospho (STY)]ETVVEDSR_	3.93772e-18	5.7469e-36	7.51698e-06	18349.7	15405.9	21255.5	4.71573e-07	4.62328e-06	3.91129e-08
P11137	MAP2	Microtubule-associated protein 2	GVSGDRDENSFSLNSSISSSAR	(S1555)	_GVS[Phospho (STY)]GDRDENSFSLNSSISSSAR_.3	_GVS[Phospho (STY)]GDRDENSFSLNSSISSSAR_	1.81395e-21	4.0958e-41	1.58947e-10	9108.71	6894.91	12423	0.107284	0.838681	0.21842
P11137	MAP2	Microtubule-associated protein 2	GVSGDRDENSFSLNSSISSSAR	(S1562)	_GVSGDRDENS[Phospho (STY)]FSLNSSISSSAR_.3	_GVSGDRDENS[Phospho (STY)]FSLNSSISSSAR_	7.1384e-26	7.43949e-45	5.48124e-11	8907.37	6639.79	12187.9	0.86509	0.160977	0.760684
P11137	MAP2	Microtubule-associated protein 2	GVSGDRDENSFSLNSSISSSAR	(S1564)	_GVSGDRDENSFS[Phospho (STY)]LNSSISSSAR_.3	_GVSGDRDENSFS[Phospho (STY)]LNSSISSSAR_	1.23617e-17	6.77914e-51	4.03859e-10	7850.62	5642.34	11052.3	0.028723	2.77141e-06	0.0219333
P11137	MAP2	Microtubule-associated protein 2	GVSGDRDENSFSLNSSISSSAR	(S1567)	_GVSGDRDENSFSLNS[Phospho (STY)]SISSSAR_.3	_GVSGDRDENSFSLNS[Phospho (STY)]SISSSAR_	4.39776e-21	4.98064e-45	1.10039e-09	1749.27	1493.72	3593.72	0.000268719	1.10189e-09	2.08342e-05
P11137	MAP2	Microtubule-associated protein 2	GVSGDRDENSFSLNSSISSSAR	(S1568)	_GVSGDRDENSFSLNSS[Phospho (STY)]ISSSAR_.3	_GVSGDRDENSFSLNSS[Phospho (STY)]ISSSAR_	6.31065e-17	2.51284e-33	8.00211e-11	2194.86	1956.01	2454.26	3.43977e-05	2.68711e-09	3.42101e-05
P11137	MAP2	Microtubule-associated protein 2	VDHGAEIITQSPGR	(S1782)	_VDHGAEIITQS[Phospho (STY)]PGR_.3	_VDHGAEIITQS[Phospho (STY)]PGR_	3.74116e-18	1.01752e-39	3.96818e-08	7387.59	7421.45	5507.22	0.955594	0.897603	0.9868
P11137	MAP2	Microtubule-associated protein 2	VDHGAEIITQSPGR	(T1780)	_VDHGAEIIT[Phospho (STY)]QSPGR_.3	_VDHGAEIIT[Phospho (STY)]QSPGR_	1.23153e-15	1.32415e-27	7.96204e-06	7112.89	6996.04	5051.94	0.0395676	0.0762802	0.0274219
P11137	MAP2	Microtubule-associated protein 2	VDHGAEIITQSPGR	(S1782)	_VDHGAEIITQS[Phospho (STY)]PGR_.2	_VDHGAEIITQS[Phospho (STY)]PGR_	5.99635e-15	1.79683e-50	4.86364e-07	4757.17	5542.87	4654.87	0.660645	0.999916	0.993706
P11137	MAP2	Microtubule-associated protein 2	VDHGAEIITQSPGR	(T1780)	_VDHGAEIIT[Phospho (STY)]QSPGR_.2	_VDHGAEIIT[Phospho (STY)]QSPGR_	5.81857e-16	7.40846e-43	2.72825e-08	4188.04	4799.35	4287.28	0.339393	8.34995e-05	0.00649568
P11137	MAP2	Microtubule-associated protein 2	DGSPEAPASPEREEVALSEYK	(S1347,S1353)	_DGS[Phospho (STY)]PEAPAS[Phospho (STY)]PEREEVALSEYK_.3	_DGS[Phospho (STY)]PEAPAS[Phospho (STY)]PEREEVALSEYK_	9.17577e-24	5.12109e-52	1.41108e-16	7423.83	8146	7902.55	1	1	0.999999
P11137	MAP2	Microtubule-associated protein 2	ETSPESSLIQDEIAVK	(S1155)	_ETS[Phospho (STY)]PESSLIQDEIAVK_.2	_ETS[Phospho (STY)]PESSLIQDEIAVK_	6.42783e-06	1.0016e-23	9.40758e-06	962.655	1121.07	1349.75	0.25	0.311718	0.252667
P11137	MAP2	Microtubule-associated protein 2	ETSPESSLIQDEIAVK	(T1154)	_ET[Phospho (STY)]SPESSLIQDEIAVK_.2	_ET[Phospho (STY)]SPESSLIQDEIAVK_	1.31623e-05	6.97165e-19	1.30462e-06	962.268	966.822	898.359	0.25	0.220602	0.248799
P11137	MAP2	Microtubule-associated protein 2	ETSPESSLIQDEIAVK	(S1158)	_ETSPES[Phospho (STY)]SLIQDEIAVK_.2	_ETSPES[Phospho (STY)]SLIQDEIAVK_	0.000405037	2.79805e-16	7.35333e-05	561.425	785.99	817.372	0.25	0.232979	0.246665
P11137	MAP2	Microtubule-associated protein 2	ETSPESSLIQDEIAVK	(S1159)	_ETSPESS[Phospho (STY)]LIQDEIAVK_.2	_ETSPESS[Phospho (STY)]LIQDEIAVK_	0.000189016	5.21751e-24	1.07621e-05	727.781	301.02	475.569	0.25	0.236196	0.25
P11137	MAP2	Microtubule-associated protein 2	VAIIRTPPKSPATPK	(T1649,S1653)	_VAIIRT[Phospho (STY)]PPKS[Phospho (STY)]PATPK_.3	_VAIIRT[Phospho (STY)]PPKS[Phospho (STY)]PATPK_	2.01858e-09	1.39854e-24	3.34543e-06	3465.98	2813.73	2135.65	0.896661	0.982445	0.514485
P11137	MAP2	Microtubule-associated protein 2	RPSPHDEEEFEVEEAAEAQAEPK	(S1324)	_RPS[Phospho (STY)]PHDEEEFEVEEAAEAQAEPK_.3	_RPS[Phospho (STY)]PHDEEEFEVEEAAEAQAEPK_	1.82886e-16	4.05409e-20	1.07616e-05	1337.73	1251.13	1088.2	1	1	1
P11172	UMPS	Uridine 5'-monophosphate synthase	FIQENVFVAANHNGSPLSIK	(S214)	_FIQENVFVAANHNGS[Phospho (STY)]PLSIK_.3	_FIQENVFVAANHNGS[Phospho (STY)]PLSIK_	6.25292e-10	1.19057e-32	1.90578e-12	253.419	569.871	643.752	0.5	0.742256	0.531241
P11172	UMPS	Uridine 5'-monophosphate synthase	FIQENVFVAANHNGSPLSIK	(S217)	_FIQENVFVAANHNGSPLS[Phospho (STY)]IK_.3	_FIQENVFVAANHNGSPLS[Phospho (STY)]IK_	3.12359e-05	2.41344e-24	8.92135e-06	1	1	270.096	0.5	0.310324	0.468143
P11274	BCR	Breakpoint cluster region protein	HQDGLPYIDDSPSSSPHLSSK	(S462)	_HQDGLPYIDDSPSS[Phospho (STY)]SPHLSSK_.3	_HQDGLPYIDDSPSS[Phospho (STY)]SPHLSSK_	2.07667e-21	5.39864e-33	3.31151e-10	9681.58	8990.76	8141.58	0.000253018	3.56561e-06	0.0015604
P11274	BCR	Breakpoint cluster region protein	HQDGLPYIDDSPSSSPHLSSK	(S463)	_HQDGLPYIDDSPSSS[Phospho (STY)]PHLSSK_.3	_HQDGLPYIDDSPSSS[Phospho (STY)]PHLSSK_	1.03448e-13	4.42967e-33	1.10101e-10	9775.32	8568.14	8141.62	1.54501e-05	1.93589e-07	0.00103198
P11274	BCR	Breakpoint cluster region protein	HQDGLPYIDDSPSSSPHLSSK	(S459)	_HQDGLPYIDDS[Phospho (STY)]PSSSPHLSSK_.3	_HQDGLPYIDDS[Phospho (STY)]PSSSPHLSSK_	1.54697e-18	2.35363e-36	1.81528e-10	9549.81	8545.97	7280.6	0.999834	0.99967	0.994842
P11274	BCR	Breakpoint cluster region protein	HQDGLPYIDDSPSSSPHLSSK	(S468)	_HQDGLPYIDDSPSSSPHLSS[Phospho (STY)]K_.3	_HQDGLPYIDDSPSSSPHLSS[Phospho (STY)]K_	9.10596e-10	1.6054e-31	9.29546e-08	7832.42	5871.94	5301.85	2.27977e-07	4.40086e-08	5.30975e-05
P11274	BCR	Breakpoint cluster region protein	HQDGLPYIDDSPSSSPHLSSK	(S467)	_HQDGLPYIDDSPSSSPHLS[Phospho (STY)]SK_.3	_HQDGLPYIDDSPSSSPHLS[Phospho (STY)]SK_	6.29038e-13	1.98434e-19	1.17608e-08	3865.07	2456.35	2371.06	1.26665e-07	1.77779e-08	3.41791e-05
P11274	BCR	Breakpoint cluster region protein	ASASRPQPAPADGADPPPAEEPEARPDGEGSPGK	(S122)	_ASASRPQPAPADGADPPPAEEPEARPDGEGS[Phospho (STY)]PGK_.4	_ASASRPQPAPADGADPPPAEEPEARPDGEGS[Phospho (STY)]PGK_	2.77069e-17	1.92065e-47	3.24697e-06	6125.44	7257.22	7028.19	0.999992	0.999545	0.991474
P11274	BCR	Breakpoint cluster region protein	VSPSPTTYR	(S354)	_VS[Phospho (STY)]PSPTTYR_.2	_VS[Phospho (STY)]PSPTTYR_	2.87565e-10	7.65549e-33	5.3242e-09	1722.83	1032.75	842.864	0.752833	0.281303	0.646343
P11274	BCR	Breakpoint cluster region protein	SQHGAGSSVGDASRPPYR	(S215)	_S[Phospho (STY)]QHGAGSSVGDASRPPYR_.3	_S[Phospho (STY)]QHGAGSSVGDASRPPYR_	2.30033e-08	6.00929e-23	8.82056e-06	229.214	161.094	1	0.2	0.602171	0.896455
P11387	TOP1	DNA topoisomerase 1	ENGFSSPPQIK	(S111)	_ENGFS[Phospho (STY)]SPPQIK_.2	_ENGFS[Phospho (STY)]SPPQIK_	8.97018e-11	5.85109e-25	4.2444e-06	4517.8	4661.98	6025.12	0.5	0.5	0.188729
P11387	TOP1	DNA topoisomerase 1	ENGFSSPPQIK	(S112)	_ENGFSS[Phospho (STY)]PPQIK_.2	_ENGFSS[Phospho (STY)]PPQIK_	7.08433e-13	3.79104e-32	2.23256e-06	4566.1	4041.94	5672.31	0.737359	0.5	0.781836
P11388	TOP2A	DNA topoisomerase 2-alpha	GSVPLSSSPPATHFPDETEITNPVPK	(S1391)	_GSVPLS[Phospho (STY)]SSPPATHFPDETEITNPVPK_.3	_GSVPLS[Phospho (STY)]SSPPATHFPDETEITNPVPK_	6.6155e-11	1.93268e-45	3.07443e-09	8729.72	10195.4	9283.62	0.095976	0.188987	0.0357179
P11388	TOP2A	DNA topoisomerase 2-alpha	GSVPLSSSPPATHFPDETEITNPVPK	(S1392)	_GSVPLSS[Phospho (STY)]SPPATHFPDETEITNPVPK_.3	_GSVPLSS[Phospho (STY)]SPPATHFPDETEITNPVPK_	4.2822e-11	4.40982e-44	7.05788e-11	8941.45	10043.9	9172.86	0.124064	0.233521	0.173207
P11388	TOP2A	DNA topoisomerase 2-alpha	GSVPLSSSPPATHFPDETEITNPVPK	(S1393)	_GSVPLSSS[Phospho (STY)]PPATHFPDETEITNPVPK_.3	_GSVPLSSS[Phospho (STY)]PPATHFPDETEITNPVPK_	8.87702e-10	7.04246e-27	4.60066e-11	8650	10739.9	8231.03	0.571408	0.480403	0.499828
P11388	TOP2A	DNA topoisomerase 2-alpha	GSVPLSSSPPATHFPDETEITNPVPK	(T1397)	_GSVPLSSSPPAT[Phospho (STY)]HFPDETEITNPVPK_.3	_GSVPLSSSPPAT[Phospho (STY)]HFPDETEITNPVPK_	5.38968e-10	3.62124e-47	5.81093e-06	7202.58	8131.35	8183.1	0.0668123	0.112985	0.277518
P11388	TOP2A	DNA topoisomerase 2-alpha	GSVPLSSSPPATHFPDETEITNPVPK	(S1387)	_GS[Phospho (STY)]VPLSSSPPATHFPDETEITNPVPK_.3	_GS[Phospho (STY)]VPLSSSPPATHFPDETEITNPVPK_	2.34033e-07	2.79354e-18	9.80503e-09	4716.87	6100.6	7119.15	7.29969e-06	9.89355e-07	3.46028e-06
P11388	TOP2A	DNA topoisomerase 2-alpha	GSVPLSSSPPATHFPDETEITNPVPK	(T1403)	_GSVPLSSSPPATHFPDET[Phospho (STY)]EITNPVPK_.3	_GSVPLSSSPPATHFPDET[Phospho (STY)]EITNPVPK_	4.07868e-12	6.05448e-50	3.43839e-06	3809.35	5087.91	3979.83	1.28286e-06	1.12232e-07	8.65018e-07
P11388	TOP2A	DNA topoisomerase 2-alpha	NENTEGSPQEDGVELEGLK	(T1244)	_NENT[Phospho (STY)]EGSPQEDGVELEGLK_.3	_NENT[Phospho (STY)]EGSPQEDGVELEGLK_	7.33112e-27	1.04031e-59	2.77111e-13	14486.3	13106.6	17811.2	0.00228772	2.00724e-05	6.79678e-09
P11388	TOP2A	DNA topoisomerase 2-alpha	NENTEGSPQEDGVELEGLK	(S1247)	_NENTEGS[Phospho (STY)]PQEDGVELEGLK_.3	_NENTEGS[Phospho (STY)]PQEDGVELEGLK_	2.13594e-27	9.85329e-57	4.94265e-13	14486.3	13020.8	17180	0.997644	0.999982	1
P11388	TOP2A	DNA topoisomerase 2-alpha	SVVSDLEADDVK	(S1377)	_SVVS[Phospho (STY)]DLEADDVK_.2	_SVVS[Phospho (STY)]DLEADDVK_	1.34235e-15	2.85463e-37	7.91751e-13	13555.5	17793.7	19639.5	0.999999	1	0.999995
P11388	TOP2A	DNA topoisomerase 2-alpha	SVVSDLEADDVK	(S1374,S1377)	_S[Phospho (STY)]VVS[Phospho (STY)]DLEADDVK_.2	_S[Phospho (STY)]VVS[Phospho (STY)]DLEADDVK_	1.03503e-13	6.03634e-47	9.19477e-12	5831.66	5544.87	4821.62	1	1	1
P11388	TOP2A	DNA topoisomerase 2-alpha	IKNENTEGSPQEDGVELEGLK	(S1247)	_IKNENTEGS[Phospho (STY)]PQEDGVELEGLK_.3	_IKNENTEGS[Phospho (STY)]PQEDGVELEGLK_	8.94244e-17	1.86488e-44	1.4605e-06	2065.09	6532.61	4903.61	0.622237	0.999438	0.635824
P11388	TOP2A	DNA topoisomerase 2-alpha	IKNENTEGSPQEDGVELEGLK	(T1244)	_IKNENT[Phospho (STY)]EGSPQEDGVELEGLK_.3	_IKNENT[Phospho (STY)]EGSPQEDGVELEGLK_	3.01722e-10	9.02207e-44	5.80023e-06	1848.85	6164.21	4409.7	0.378677	0.00122915	0.364166
P11388	TOP2A	DNA topoisomerase 2-alpha	YLEESDEDDLF	(S1525)	_YLEES[Phospho (STY)]DEDDLF_.2	_YLEES[Phospho (STY)]DEDDLF_	2.00647e-19	3.06748e-33	1.16669e-08	5557.97	7158.02	8261.39	0.995858	0.999666	0.999839
P11388	TOP2A	DNA topoisomerase 2-alpha	TQMAEVLPSPR	(M1207,S1213)	_TQM[Oxidation (M)]AEVLPS[Phospho (STY)]PR_.2	_TQM[Oxidation (M)]AEVLPS[Phospho (STY)]PR_	8.21959e-18	1.15272e-50	9.75289e-09	4170.28	4941.02	5298.56	1	1	1
P11388	TOP2A	DNA topoisomerase 2-alpha	TDDEDFVPSDASPPK	(T1343)	_T[Phospho (STY)]DDEDFVPSDASPPK_.2	_T[Phospho (STY)]DDEDFVPSDASPPK_	2.24467e-08	7.86186e-20	1.07852e-05	634.204	648.96	918.478	0.999199	0.987675	0.923771
P11717	IGF2R	Cation-independent mannose-6-phosphate receptor	ALSSLHGDDQDSEDEVLTIPEVK	(S2409)	_ALSSLHGDDQDS[Phospho (STY)]EDEVLTIPEVK_.3	_ALSSLHGDDQDS[Phospho (STY)]EDEVLTIPEVK_	5.95055e-16	2.29897e-56	2.358e-11	34579.1	31486.1	34060.8	1	1	1
P11717	IGF2R	Cation-independent mannose-6-phosphate receptor	ALSSLHGDDQDSEDEVLTIPEVK	(T2415)	_ALSSLHGDDQDSEDEVLT[Phospho (STY)]IPEVK_.3	_ALSSLHGDDQDSEDEVLT[Phospho (STY)]IPEVK_	3.68141e-14	1.01691e-30	5.6531e-07	20915.5	18522.5	20119.3	1.31648e-11	4.76586e-15	4.36808e-08
P11717	IGF2R	Cation-independent mannose-6-phosphate receptor	ALSSLHGDDQDSEDEVLTIPEVK	(S2401,S2409)	_ALSS[Phospho (STY)]LHGDDQDS[Phospho (STY)]EDEVLTIPEVK_.3	_ALSS[Phospho (STY)]LHGDDQDS[Phospho (STY)]EDEVLTIPEVK_	0.000177362	2.97804e-30	1.47854e-10	390.332	1794.63	2631.41	0.358907	0.206712	0.514527
P11717	IGF2R	Cation-independent mannose-6-phosphate receptor	LVSFHDDSDEDLLHI	(S2484)	_LVSFHDDS[Phospho (STY)]DEDLLHI_.2	_LVSFHDDS[Phospho (STY)]DEDLLHI_	2.18278e-06	2.13847e-14	1.65951e-07	3309.57	893.204	2088.93	1	0.999702	0.999983
P11717	IGF2R	Cation-independent mannose-6-phosphate receptor	LVSFHDDSDEDLLHI	(S2484)	_LVSFHDDS[Phospho (STY)]DEDLLHI_.3	_LVSFHDDS[Phospho (STY)]DEDLLHI_	3.623e-06	3.74936e-12	1.0759e-05	260.488	1381.92	468.668	0.88385	0.966203	0.570013
P12270	TPR	Nucleoprotein TPR	RPSTSQTVSTPAPVPVIESTEAIEAK	(S646)	_RPS[Phospho (STY)]TSQTVSTPAPVPVIESTEAIEAK_.3	_RPS[Phospho (STY)]TSQTVSTPAPVPVIESTEAIEAK_	1.04132e-11	3.87052e-39	2.49815e-08	4433.72	5013.08	4778.94	0.0524177	0.542623	0.158471
P12270	TPR	Nucleoprotein TPR	RPSTSQTVSTPAPVPVIESTEAIEAK	(T647)	_RPST[Phospho (STY)]SQTVSTPAPVPVIESTEAIEAK_.3	_RPST[Phospho (STY)]SQTVSTPAPVPVIESTEAIEAK_	6.95574e-23	1.05407e-37	8.04353e-09	4433.72	5013.08	4778.94	0.437197	0.129147	0.158471
P12270	TPR	Nucleoprotein TPR	RPSTSQTVSTPAPVPVIESTEAIEAK	(T650)	_RPSTSQT[Phospho (STY)]VSTPAPVPVIESTEAIEAK_.3	_RPSTSQT[Phospho (STY)]VSTPAPVPVIESTEAIEAK_	2.04368e-15	7.74585e-35	2.37774e-07	3908.58	5116.49	4777.4	0.0720841	0.287281	0.107589
P12270	TPR	Nucleoprotein TPR	RPSTSQTVSTPAPVPVIESTEAIEAK	(S648)	_RPSTS[Phospho (STY)]QTVSTPAPVPVIESTEAIEAK_.3	_RPSTS[Phospho (STY)]QTVSTPAPVPVIESTEAIEAK_	1.23835e-19	7.4962e-32	3.0268e-10	3899.53	4807.13	4778.65	0.437686	0.129592	0.158471
P12270	TPR	Nucleoprotein TPR	RPSTSQTVSTPAPVPVIESTEAIEAK	(S652)	_RPSTSQTVS[Phospho (STY)]TPAPVPVIESTEAIEAK_.3	_RPSTSQTVS[Phospho (STY)]TPAPVPVIESTEAIEAK_	1.28876e-14	1.75746e-34	1.99345e-09	603.978	528.738	768.856	0.00210062	0.00136037	0.245865
P12270	TPR	Nucleoprotein TPR	RPSTSQTVSTPAPVPVIESTEAIEAK	(T653)	_RPSTSQTVST[Phospho (STY)]PAPVPVIESTEAIEAK_.3	_RPSTSQTVST[Phospho (STY)]PAPVPVIESTEAIEAK_	7.54787e-14	4.34189e-23	9.69829e-06	358.75	157.398	1	0.000769333	0.00989989	0.333448
P12270	TPR	Nucleoprotein TPR	DEEVSSADISSSSEVISQHLVSYR	(S528)	_DEEVSSADISS[Phospho (STY)]SSEVISQHLVSYR_.3	_DEEVSSADISS[Phospho (STY)]SSEVISQHLVSYR_	2.57578e-18	3.49464e-34	0.000591917	1190.86	652.119	608.686	0.082812	0.0789468	0.147099
P12270	TPR	Nucleoprotein TPR	DEEVSSADISSSSEVISQHLVSYR	(S527)	_DEEVSSADIS[Phospho (STY)]SSSEVISQHLVSYR_.3	_DEEVSSADIS[Phospho (STY)]SSSEVISQHLVSYR_	1.6085e-12	5.1067e-43	0.000567299	1191.63	475.433	610.409	0.0741866	0.0708041	0.165248
P12270	TPR	Nucleoprotein TPR	DEEVSSADISSSSEVISQHLVSYR	(S522)	_DEEVS[Phospho (STY)]SADISSSSEVISQHLVSYR_.3	_DEEVS[Phospho (STY)]SADISSSSEVISQHLVSYR_	5.59593e-19	1.07246e-33	Filtered	736.627	800.952	Filtered	0.309076	0.317577	Filtered
P12270	TPR	Nucleoprotein TPR	DEEVSSADISSSSEVISQHLVSYR	(S530)	_DEEVSSADISSSS[Phospho (STY)]EVISQHLVSYR_.3	_DEEVSSADISSSS[Phospho (STY)]EVISQHLVSYR_	3.12757e-16	8.15892e-17	0.000101359	705.482	620.699	609.091	0.0942237	0.0872197	0.188813
P12270	TPR	Nucleoprotein TPR	DEEVSSADISSSSEVISQHLVSYR	(S523)	_DEEVSS[Phospho (STY)]ADISSSSEVISQHLVSYR_.3	_DEEVSS[Phospho (STY)]ADISSSSEVISQHLVSYR_	4.6265e-15	1.24296e-37	0.00126681	761.502	480.712	609.091	0.347428	0.350248	0.127257
P12270	TPR	Nucleoprotein TPR	AADSQNSGEGNTGAAESSFSQEVSR	(S2047)	_AADSQNSGEGNTGAAES[Phospho (STY)]SFSQEVSR_.3	_AADSQNSGEGNTGAAES[Phospho (STY)]SFSQEVSR_	1.38695e-16	6.37519e-16	1.15766e-08	974.362	1808.26	1748.51	0.336037	0.048355	0.232347
P12270	TPR	Nucleoprotein TPR	AADSQNSGEGNTGAAESSFSQEVSR	(S2037)	_AADSQNS[Phospho (STY)]GEGNTGAAESSFSQEVSR_.3	_AADSQNS[Phospho (STY)]GEGNTGAAESSFSQEVSR_	5.72868e-23	6.09418e-52	8.59325e-08	928.883	1343.44	440.533	0.0561579	0.297637	0.210415
P12270	TPR	Nucleoprotein TPR	AADSQNSGEGNTGAAESSFSQEVSR	(T2042)	_AADSQNSGEGNT[Phospho (STY)]GAAESSFSQEVSR_.3	_AADSQNSGEGNT[Phospho (STY)]GAAESSFSQEVSR_	1.83739e-22	4.04934e-58	1.07043e-05	928.192	1052.68	432.085	0.798697	0.436783	0.239406
P12270	TPR	Nucleoprotein TPR	AADSQNSGEGNTGAAESSFSQEVSR	(S2048)	_AADSQNSGEGNTGAAESS[Phospho (STY)]FSQEVSR_.3	_AADSQNSGEGNTGAAESS[Phospho (STY)]FSQEVSR_	7.74426e-12	2.7213e-19	2.01205e-09	343.308	420.02	495.116	0.285875	0.896487	0.536005
P12270	TPR	Nucleoprotein TPR	AADSQNSGEGNTGAAESSFSQEVSR	(S2034)	_AADS[Phospho (STY)]QNSGEGNTGAAESSFSQEVSR_.3	_AADS[Phospho (STY)]QNSGEGNTGAAESSFSQEVSR_	1.61844e-18	2.78639e-39	3.55581e-06	329.962	536.445	1	0.128478	0.254023	0.199421
P12270	TPR	Nucleoprotein TPR	AADSQNSGEGNTGAAESSFSQEVSR	(S2050)	_AADSQNSGEGNTGAAESSFS[Phospho (STY)]QEVSR_.3	_AADSQNSGEGNTGAAESSFS[Phospho (STY)]QEVSR_	4.65863e-10	9.34787e-33	5.31243e-14	1	384.871	262.29	0.0266503	0.0635403	0.0168593
P12270	TPR	Nucleoprotein TPR	TDGFAEAIHSPQVAGVPR	(S2155)	_TDGFAEAIHS[Phospho (STY)]PQVAGVPR_.3	_TDGFAEAIHS[Phospho (STY)]PQVAGVPR_	1.05817e-06	7.95573e-30	8.65875e-06	224.346	946.322	628.091	0.752786	0.987215	0.558281
P12270	TPR	Nucleoprotein TPR	TDGFAEAIHSPQVAGVPR	(T2146)	_T[Phospho (STY)]DGFAEAIHSPQVAGVPR_.3	_T[Phospho (STY)]DGFAEAIHSPQVAGVPR_	0.000104394	3.02499e-24	1.0765e-05	137.812	583.538	212.788	0.163692	0.0146829	0.5
P12270	TPR	Nucleoprotein TPR	EGVQGPLNVSLSEEGK	(S1187)	_EGVQGPLNVSLS[Phospho (STY)]EEGK_.2	_EGVQGPLNVSLS[Phospho (STY)]EEGK_	Filtered	1.02777e-42	0.000165271	Filtered	309.935	242.091	Filtered	0.012666	0.239323
P12270	TPR	Nucleoprotein TPR	EGVQGPLNVSLSEEGK	(S1185)	_EGVQGPLNVS[Phospho (STY)]LSEEGK_.2	_EGVQGPLNVS[Phospho (STY)]LSEEGK_	Filtered	7.29501e-25	8.29299e-06	Filtered	214.43	1.1531	Filtered	0.992344	0.748041
P12694	BCKDHA	2-oxoisovalerate dehydrogenase subunit alpha, mitochondrial	IGHHSTSDDSSAYR	(S339)	_IGHHSTS[Phospho (STY)]DDSSAYR_.3	_IGHHSTS[Phospho (STY)]DDSSAYR_	Filtered	1.36261e-27	2.41872e-05	Filtered	2661.8	1741.93	Filtered	0.450154	0.141329
P12694	BCKDHA	2-oxoisovalerate dehydrogenase subunit alpha, mitochondrial	IGHHSTSDDSSAYR	(S337)	_IGHHS[Phospho (STY)]TSDDSSAYR_.3	_IGHHS[Phospho (STY)]TSDDSSAYR_	0.000274537	4.62387e-24	1.07617e-05	1.66495	698.2	250.535	0.324913	0.0628428	0.0516679
P12694	BCKDHA	2-oxoisovalerate dehydrogenase subunit alpha, mitochondrial	IGHHSTSDDSSAYR	(T338)	_IGHHST[Phospho (STY)]SDDSSAYR_.3	_IGHHST[Phospho (STY)]SDDSSAYR_	Filtered	6.99408e-40	3.38414e-05	Filtered	244.828	1	Filtered	0.483642	0.15586
P12694	BCKDHA	2-oxoisovalerate dehydrogenase subunit alpha, mitochondrial	IGHHSTSDDSSAYR	(S342)	_IGHHSTSDDS[Phospho (STY)]SAYR_.3	_IGHHSTSDDS[Phospho (STY)]SAYR_	0.000371761	9.41483e-25	5.42888e-05	1.45665	242.17	1.00357	0.0313821	0.00455739	0.505793
P12931	SRC	Proto-oncogene tyrosine-protein kinase Src	SLEPAENVHGAGGGAFPASQTPSK	(S17)	_S[Phospho (STY)]LEPAENVHGAGGGAFPASQTPSK_.3	_S[Phospho (STY)]LEPAENVHGAGGGAFPASQTPSK_	1.00548e-22	6.24567e-29	2.27652e-08	147583	120371	143728	1	1	1
P12931	SRC	Proto-oncogene tyrosine-protein kinase Src	SLEPAENVHGAGGGAFPASQTPSKPASADGHR	(S17)	_S[Phospho (STY)]LEPAENVHGAGGGAFPASQTPSKPASADGHR_.4	_S[Phospho (STY)]LEPAENVHGAGGGAFPASQTPSKPASADGHR_	6.59821e-12	3.58224e-37	8.64842e-06	12588.1	19987.2	19611.1	1	1	1
P12931	SRC	Proto-oncogene tyrosine-protein kinase Src	SLEPAENVHGAGGGAFPASQTPSKPASADGHR	(S35)	_SLEPAENVHGAGGGAFPAS[Phospho (STY)]QTPSKPASADGHR_.4	_SLEPAENVHGAGGGAFPAS[Phospho (STY)]QTPSKPASADGHR_	8.13025e-13	2.27578e-22	8.7327e-07	6562.52	10808.5	10249.1	0.0164848	1.31893e-09	4.28997e-09
P12931	SRC	Proto-oncogene tyrosine-protein kinase Src	SLEPAENVHGAGGGAFPASQTPSKPASADGHR	(T37)	_SLEPAENVHGAGGGAFPASQT[Phospho (STY)]PSKPASADGHR_.4	_SLEPAENVHGAGGGAFPASQT[Phospho (STY)]PSKPASADGHR_	9.8983e-10	1.75671e-30	1.02899e-05	3231.91	5341.5	5102.19	0.0158275	2.24979e-06	9.12241e-09
P12931	SRC	Proto-oncogene tyrosine-protein kinase Src	SLEPAENVHGAGGGAFPASQTPSKPASADGHR	(S39)	_SLEPAENVHGAGGGAFPASQTPS[Phospho (STY)]KPASADGHR_.4	_SLEPAENVHGAGGGAFPASQTPS[Phospho (STY)]KPASADGHR_	3.23976e-06	4.01355e-12	9.8431e-06	1	1	1	0.00598774	1.26078e-08	6.11883e-08
P12931	SRC	Proto-oncogene tyrosine-protein kinase Src	LIEDNEYTAR	(Y419)	_LIEDNEY[Phospho (STY)]TAR_.2	_LIEDNEY[Phospho (STY)]TAR_	7.93184e-20	2.28689e-40	7.73285e-09	10038.7	10019.3	15368.2	0.999664	0.996114	0.997129
P12931	SRC	Proto-oncogene tyrosine-protein kinase Src	RRSLEPAENVHGAGGGAFPASQTPSK	(S17)	_RRS[Phospho (STY)]LEPAENVHGAGGGAFPASQTPSK_.4	_RRS[Phospho (STY)]LEPAENVHGAGGGAFPASQTPSK_	2.1118e-19	5.23689e-60	5.2007e-12	9434.73	10369.3	10123.5	0.999992	1	1
P12956	XRCC6	X-ray repair cross-complementing protein 6	TEGDEEAEEEQEENLEASGDYK	(S27)	_TEGDEEAEEEQEENLEAS[Phospho (STY)]GDYK_.3	_TEGDEEAEEEQEENLEAS[Phospho (STY)]GDYK_	2.12589e-12	5.5416e-22	1.03535e-09	1624.15	2330.8	2133.87	0.999997	1	0.999998
P12956	XRCC6	X-ray repair cross-complementing protein 6	TEGDEEAEEEQEENLEASGDYK	(Y30)	_TEGDEEAEEEQEENLEASGDY[Phospho (STY)]K_.3	_TEGDEEAEEEQEENLEASGDY[Phospho (STY)]K_	2.77041e-12	2.77943e-21	3.12369e-08	1616.61	1939.2	1705.87	1.396e-06	1.96777e-08	7.39834e-08
P13051	UNG	Uracil-DNA glycosylase	KAPAGQEEPGTPPSSPLSAEQLDR	(T60,S64)	_KAPAGQEEPGT[Phospho (STY)]PPSS[Phospho (STY)]PLSAEQLDR_.3	_KAPAGQEEPGT[Phospho (STY)]PPSS[Phospho (STY)]PLSAEQLDR_	9.71129e-17	3.55678e-59	2.93936e-08	13564.6	17029.7	12568.1	0.325163	0.228857	0.272115
P13051	UNG	Uracil-DNA glycosylase	APAGQEEPGTPPSSPLSAEQLDR	(T60,S64)	_APAGQEEPGT[Phospho (STY)]PPSS[Phospho (STY)]PLSAEQLDR_.3	_APAGQEEPGT[Phospho (STY)]PPSS[Phospho (STY)]PLSAEQLDR_	1.52606e-24	2.14082e-39	1.3915e-10	8507.51	8029.79	6338.37	0.263088	0.264724	0.316085
P13051	UNG	Uracil-DNA glycosylase	APAGQEEPGTPPSSPLSAEQLDR	(S63,S64)	_APAGQEEPGTPPS[Phospho (STY)]S[Phospho (STY)]PLSAEQLDR_.3	_APAGQEEPGTPPS[Phospho (STY)]S[Phospho (STY)]PLSAEQLDR_	1.76645e-20	3.88477e-50	2.41147e-07	4300.34	4896.89	3554.57	0.263258	0.264797	0.288362
P13051	UNG	Uracil-DNA glycosylase	HAPSPEPAVQGTGVAGVPEESGDAAAIPAK	(S23)	_HAPS[Phospho (STY)]PEPAVQGTGVAGVPEESGDAAAIPAK_.3	_HAPS[Phospho (STY)]PEPAVQGTGVAGVPEESGDAAAIPAK_	2.48362e-15	1.75771e-40	1.09846e-06	4139.55	4110.07	3274.32	0.965484	0.974879	0.99452
P13051	UNG	Uracil-DNA glycosylase	HAPSPEPAVQGTGVAGVPEESGDAAAIPAK	(T31)	_HAPSPEPAVQGT[Phospho (STY)]GVAGVPEESGDAAAIPAK_.3	_HAPSPEPAVQGT[Phospho (STY)]GVAGVPEESGDAAAIPAK_	1.4516e-14	5.46425e-26	8.52791e-09	3101.67	3547.87	2974.41	0.0157401	0.0172765	0.00367613
P13646	KRT13	Keratin, type I cytoskeletal 13	MIGFPSSAGSVSPR	(M416,S427)	_M[Oxidation (M)]IGFPSSAGSVS[Phospho (STY)]PR_.2	_M[Oxidation (M)]IGFPSSAGSVS[Phospho (STY)]PR_	1.80021e-16	6.78404e-48	4.97902e-07	122436	110503	128072	0.999934	0.999998	0.998746
P13646	KRT13	Keratin, type I cytoskeletal 13	MIGFPSSAGSVSPR	(M416,S425)	_M[Oxidation (M)]IGFPSSAGS[Phospho (STY)]VSPR_.2	_M[Oxidation (M)]IGFPSSAGS[Phospho (STY)]VSPR_	1.02628e-13	4.67916e-40	3.05047e-07	119188	107080	123067	0.00114297	3.04965e-06	0.00126966
P13646	KRT13	Keratin, type I cytoskeletal 13	MIGFPSSAGSVSPR	(M416,S421)	_M[Oxidation (M)]IGFPS[Phospho (STY)]SAGSVSPR_.2	_M[Oxidation (M)]IGFPS[Phospho (STY)]SAGSVSPR_	9.90206e-12	5.59912e-46	1.18946e-06	113923	101775	116858	1.87492e-11	6.05406e-16	5.82845e-09
P13646	KRT13	Keratin, type I cytoskeletal 13	MIGFPSSAGSVSPR	(M416,S422)	_M[Oxidation (M)]IGFPSS[Phospho (STY)]AGSVSPR_.2	_M[Oxidation (M)]IGFPSS[Phospho (STY)]AGSVSPR_	4.41519e-15	3.15641e-50	1.41682e-11	111671	99634.7	113917	9.33603e-10	1.56309e-15	2.0151e-08
P13647	KRT5	Keratin, type II cytoskeletal 5	SFSTASAITPSVSR	(T19)	_SFST[Phospho (STY)]ASAITPSVSR_.2	_SFST[Phospho (STY)]ASAITPSVSR_	7.1786e-19	6.20222e-19	1.83834e-08	3302.74	3064.28	2408.16	0.405886	0.0362107	0.00382461
P13647	KRT5	Keratin, type II cytoskeletal 5	SFSTASAITPSVSR	(S16)	_S[Phospho (STY)]FSTASAITPSVSR_.2	_S[Phospho (STY)]FSTASAITPSVSR_	3.43469e-20	2.79881e-17	1.24104e-06	3304.53	2846.22	2408.56	0.194051	0.525819	0.816507
P13647	KRT5	Keratin, type II cytoskeletal 5	SFSTASAITPSVSR	(S21)	_SFSTAS[Phospho (STY)]AITPSVSR_.2	_SFSTAS[Phospho (STY)]AITPSVSR_	1.64247e-13	1.2816e-18	1.41506e-07	1925.64	1622.08	1306.86	0.00466373	0.000402836	0.000170582
P13647	KRT5	Keratin, type II cytoskeletal 5	SLYNLGGSK	(S64)	_S[Phospho (STY)]LYNLGGSK_.2	_S[Phospho (STY)]LYNLGGSK_	2.10842e-12	1.7696e-49	2.32742e-09	5979.57	4068.32	4074.02	0.96514	0.834256	0.922907
P13796	LCP1	Plastin-2	GSVSDEEMMELR	(S5,M11,M12)	_GS[Phospho (STY)]VSDEEM[Oxidation (M)]M[Oxidation (M)]ELR_.2	_GS[Phospho (STY)]VSDEEM[Oxidation (M)]M[Oxidation (M)]ELR_	4.70328e-18	3.55288e-51	2.32785e-11	306558	287797	316196	1	1	1
P13796	LCP1	Plastin-2	GSVSDEEMMELR	(S7,M11,M12)	_GSVS[Phospho (STY)]DEEM[Oxidation (M)]M[Oxidation (M)]ELR_.2	_GSVS[Phospho (STY)]DEEM[Oxidation (M)]M[Oxidation (M)]ELR_	1.56933e-16	5.07492e-51	8.60904e-09	182549	176152	193991	3.62207e-10	2.75093e-09	4.66748e-07
P13796	LCP1	Plastin-2	EGESLEDLMK	(S257,M262)	_EGES[Phospho (STY)]LEDLM[Oxidation (M)]K_.2	_EGES[Phospho (STY)]LEDLM[Oxidation (M)]K_	2.45119e-14	2.86536e-43	1.04988e-09	8462.4	8288.14	9202.77	1	1	1
P13798	APEH	Acylamino-acid-releasing enzyme	ALDVSASDDEIAR	(S187)	_ALDVSAS[Phospho (STY)]DDEIAR_.2	_ALDVSAS[Phospho (STY)]DDEIAR_	1.08303e-08	1.06566e-36	1.32401e-07	2678.23	2720.15	3313.39	0.860846	0.948082	0.5
P13861	PRKAR2A	cAMP-dependent protein kinase type II-alpha regulatory subunit	VADAKGDSESEEDEDLEVPVPSR	(S78,S80)	_VADAKGDS[Phospho (STY)]ES[Phospho (STY)]EEDEDLEVPVPSR_.3	_VADAKGDS[Phospho (STY)]ES[Phospho (STY)]EEDEDLEVPVPSR_	2.38351e-18	1.82819e-47	2.44785e-11	80420.6	125959	113633	1	1	1
P13861	PRKAR2A	cAMP-dependent protein kinase type II-alpha regulatory subunit	GDSESEEDEDLEVPVPSR	(S78,S80)	_GDS[Phospho (STY)]ES[Phospho (STY)]EEDEDLEVPVPSR_.3	_GDS[Phospho (STY)]ES[Phospho (STY)]EEDEDLEVPVPSR_	1.87342e-19	1.2273e-50	2.79098e-17	28759.3	36353.5	36158.2	0.999999	1	1
P13861	PRKAR2A	cAMP-dependent protein kinase type II-alpha regulatory subunit	RVSVCAETYNPDEEEEDTDPR	(C101,T104)	_RVSVC[Carbamidomethyl (C)]AET[Phospho (STY)]YNPDEEEEDTDPR_.3	_RVSVC[Carbamidomethyl (C)]AET[Phospho (STY)]YNPDEEEEDTDPR_	2.73214e-09	8.56786e-16	0.00127313	414.147	720.762	1	0.0225467	0.297882	0.221954
P13861	PRKAR2A	cAMP-dependent protein kinase type II-alpha regulatory subunit	RVSVCAETYNPDEEEEDTDPR	(S99,C101)	_RVS[Phospho (STY)]VC[Carbamidomethyl (C)]AETYNPDEEEEDTDPR_.3	_RVS[Phospho (STY)]VC[Carbamidomethyl (C)]AETYNPDEEEEDTDPR_	2.1731e-15	7.24026e-11	0.00106758	412.343	674.651	1	0.966507	0.640367	0.202247
P14618	PKM	Pyruvate kinase PKM	LDIDSPPITAR	(S37)	_LDIDS[Phospho (STY)]PPITAR_.2	_LDIDS[Phospho (STY)]PPITAR_	8.24112e-19	4.79111e-29	1.41549e-10	6111.15	5312.33	6598.08	0.982264	0.99758	0.998289
P14625	HSP90B1	Endoplasmin	EESDDEAAVEEEEEEK	(S306)	_EES[Phospho (STY)]DDEAAVEEEEEEK_.2	_EES[Phospho (STY)]DDEAAVEEEEEEK_	2.6505e-16	2.02137e-43	1.12419e-08	11409.8	10697.8	10759.2	1	1	1
P14625	HSP90B1	Endoplasmin	EESDDEAAVEEEEEEK	(S306)	_EES[Phospho (STY)]DDEAAVEEEEEEK_.3	_EES[Phospho (STY)]DDEAAVEEEEEEK_	2.20952e-05	8.0395e-07	0.000414064	897.079	884.004	3573.5	1	1	1
P14625	HSP90B1	Endoplasmin	EEKEESDDEAAVEEEEEEK	(S306)	_EEKEES[Phospho (STY)]DDEAAVEEEEEEK_.3	_EEKEES[Phospho (STY)]DDEAAVEEEEEEK_	1.34389e-17	5.10083e-44	2.22681e-12	7338.45	5867.94	7592.51	1	1	1
P14923	JUP	Junction plakoglobin	RVSVELTNSLFK	(S671)	_RVSVELTNS[Phospho (STY)]LFK_.2	_RVSVELTNS[Phospho (STY)]LFK_	8.26986e-08	4.73832e-09	7.83353e-11	1196.62	1108.65	1277.02	0.750518	0.180508	0.732589
P14923	JUP	Junction plakoglobin	RVSVELTNSLFK	(S665)	_RVS[Phospho (STY)]VELTNSLFK_.2	_RVS[Phospho (STY)]VELTNSLFK_	3.83133e-06	8.98882e-37	9.26259e-07	950.567	915.01	1173.17	0.118453	0.821861	0.251698
P15056	BRAF	Serine/threonine-protein kinase B-raf	SSSAPNVHINTIEPVNIDDLIR	(S364)	_SS[Phospho (STY)]SAPNVHINTIEPVNIDDLIR_.3	_SS[Phospho (STY)]SAPNVHINTIEPVNIDDLIR_	7.51347e-16	3.93678e-43	1.67958e-11	14865.4	9495.45	18655.2	0.327004	0.0456803	0.253242
P15056	BRAF	Serine/threonine-protein kinase B-raf	SSSAPNVHINTIEPVNIDDLIR	(T373)	_SSSAPNVHINT[Phospho (STY)]IEPVNIDDLIR_.3	_SSSAPNVHINT[Phospho (STY)]IEPVNIDDLIR_	2.37639e-17	1.41444e-44	1.02544e-06	14455.7	9727.81	17897.9	0.0158125	0.00147743	0.00229649
P15056	BRAF	Serine/threonine-protein kinase B-raf	SSSAPNVHINTIEPVNIDDLIR	(S363)	_S[Phospho (STY)]SSAPNVHINTIEPVNIDDLIR_.3	_S[Phospho (STY)]SSAPNVHINTIEPVNIDDLIR_	1.66416e-20	2.05595e-45	7.48734e-12	14147.7	9184.41	17666	0.357207	0.0503726	0.276833
P15056	BRAF	Serine/threonine-protein kinase B-raf	SSSAPNVHINTIEPVNIDDLIR	(S365)	_SSS[Phospho (STY)]APNVHINTIEPVNIDDLIR_.3	_SSS[Phospho (STY)]APNVHINTIEPVNIDDLIR_	1.13125e-18	1.21151e-43	1.31881e-10	14180.7	9186.09	17015.5	0.299909	0.903548	0.438667
P15336	ATF2	Cyclic AMP-dependent transcription factor ATF-2	NDSVIVADQTPTPTR	(T69,T71)	_NDSVIVADQT[Phospho (STY)]PT[Phospho (STY)]PTR_.2	_NDSVIVADQT[Phospho (STY)]PT[Phospho (STY)]PTR_	1.61095e-15	3.15846e-42	6.81064e-11	31835.3	33980.7	33956.3	0.996733	0.990506	0.988866
P15336	ATF2	Cyclic AMP-dependent transcription factor ATF-2	NDSVIVADQTPTPTR	(T69,T73)	_NDSVIVADQT[Phospho (STY)]PTPT[Phospho (STY)]R_.3	_NDSVIVADQT[Phospho (STY)]PTPT[Phospho (STY)]R_	4.00264e-05	2.10593e-27	1.07614e-05	380.049	1055.16	700.195	0.070144	0.387278	0.127433
P15336	ATF2	Cyclic AMP-dependent transcription factor ATF-2	NDSVIVADQTPTPTR	(T71)	_NDSVIVADQTPT[Phospho (STY)]PTR_.2	_NDSVIVADQTPT[Phospho (STY)]PTR_	0.000206308	4.39541e-15	0.000645569	1.26132	1	1	0.0696025	0.393766	0.214642
P15336	ATF2	Cyclic AMP-dependent transcription factor ATF-2	MPLDLSPLATPIIR	(M107,S112)	_M[Oxidation (M)]PLDLS[Phospho (STY)]PLATPIIR_.2	_M[Oxidation (M)]PLDLS[Phospho (STY)]PLATPIIR_	5.70122e-11	7.53436e-50	4.60935e-07	4419.45	4113.17	3076.25	0.997041	0.999985	0.985743
P15336	ATF2	Cyclic AMP-dependent transcription factor ATF-2	MPLDLSPLATPIIR	(M107,T116)	_M[Oxidation (M)]PLDLSPLAT[Phospho (STY)]PIIR_.2	_M[Oxidation (M)]PLDLSPLAT[Phospho (STY)]PIIR_	2.32747e-09	4.29679e-37	6.21747e-06	1579.14	1468.91	954.713	0.00464671	2.40392e-05	0.0130386
P15336	ATF2	Cyclic AMP-dependent transcription factor ATF-2	PVTMVPSVPGIPGPSSPQPVQSEAK	(M254,S265)	_PVTM[Oxidation (M)]VPSVPGIPGPS[Phospho (STY)]SPQPVQSEAK_.3	_PVTM[Oxidation (M)]VPSVPGIPGPS[Phospho (STY)]SPQPVQSEAK_	0.000493305	3.59073e-08	4.43584e-05	1	1137.78	86.8935	0.436388	0.318497	0.457651
P15336	ATF2	Cyclic AMP-dependent transcription factor ATF-2	PVTMVPSVPGIPGPSSPQPVQSEAK	(M254,S266)	_PVTM[Oxidation (M)]VPSVPGIPGPSS[Phospho (STY)]PQPVQSEAK_.3	_PVTM[Oxidation (M)]VPSVPGIPGPSS[Phospho (STY)]PQPVQSEAK_	4.63641e-05	3.66755e-11	1.0761e-05	1	1137.78	86.8935	0.459715	0.604119	0.478738
P15336	ATF2	Cyclic AMP-dependent transcription factor ATF-2	PVTMVPSVPGIPGPSSPQPVQSEAK	(M254,S257)	_PVTM[Oxidation (M)]VPS[Phospho (STY)]VPGIPGPSSPQPVQSEAK_.3	_PVTM[Oxidation (M)]VPS[Phospho (STY)]VPGIPGPSSPQPVQSEAK_	0.00107087	2.31379e-08	Filtered	520.249	1733.44	Filtered	0.0925795	0.000294028	Filtered
P15336	ATF2	Cyclic AMP-dependent transcription factor ATF-2	PVTMVPSVPGIPGPSSPQPVQSEAK	(M254,S272)	_PVTM[Oxidation (M)]VPSVPGIPGPSSPQPVQS[Phospho (STY)]EAK_.3	_PVTM[Oxidation (M)]VPSVPGIPGPSSPQPVQS[Phospho (STY)]EAK_	Filtered	1.55714e-11	0.00211935	Filtered	1	1	Filtered	0.0770855	0.912404
P15336	ATF2	Cyclic AMP-dependent transcription factor ATF-2	NCEEVGLFNELASPFENEFK	(C79,S90)	_NC[Carbamidomethyl (C)]EEVGLFNELAS[Phospho (STY)]PFENEFK_.3	_NC[Carbamidomethyl (C)]EEVGLFNELAS[Phospho (STY)]PFENEFK_	Filtered	1.96478e-23	Filtered	Filtered	4289.66	Filtered	Filtered	1	Filtered
P15408	FOSL2	Fos-related antigen 2	SGLQKEIAELQK	(S164)	_S[Phospho (STY)]GLQKEIAELQK_.2	_S[Phospho (STY)]GLQKEIAELQK_	1.2551e-05	1.24004e-06	5.31876e-05	57426.6	128884	95353.2	1	1	1
P15408	FOSL2	Fos-related antigen 2	SPPAPGLQPMR	(S200,M209)	_S[Phospho (STY)]PPAPGLQPM[Oxidation (M)]R_.2	_S[Phospho (STY)]PPAPGLQPM[Oxidation (M)]R_	5.33917e-19	6.07995e-59	1.3726e-08	80555.8	80431.2	75200.5	1	1	1
P15408	FOSL2	Fos-related antigen 2	RSPPAPGLQPMR	(S200,M209)	_RS[Phospho (STY)]PPAPGLQPM[Oxidation (M)]R_.2	_RS[Phospho (STY)]PPAPGLQPM[Oxidation (M)]R_	6.18961e-08	6.27637e-37	1.2703e-10	2654.76	1979.62	2508.21	1	1	1
[truncated: 8,844 more rows]

## Sheet: (1b) dirDIA_500cells
Data S1b. Identification results of dirDIA for 500 cells PC9 cells
[truncated: 6,897 more rows]

## Sheet: (1c) dirDIA_100cells
Data S1c. Identification results of dirDIA for 100 cells PC9 cells
[truncated: 3,030 more rows]

## Sheet: (1d) dirDIA_50cells
Data S1d. Identification results of dirDIA for 50 cells PC9 cells
[truncated: 776 more rows]

[truncated: 1 more sheets: (1e) dirDIA_10cells]
