# Supplementary material for: Mapping Nanoscale‐To‐Single‐Cell Phosphoproteomic Landscape by Chip‐DIA
Source: Adv Sci (Weinh). 2024 Oct 14;12(1):2402421. doi: 10.1002/advs.202402421 (PMC11714195; doi:10.1002/advs.202402421)
Supplement: Supplementary file 3 — Supporting Information [file ADVS-12-2402421-s006.xlsx]

## Sheet: Supplementary Data 2 Summary
	Supplementary Data 2. Summary of identification results from library-based DIA methods
	Data S2a. Identification results of libDIA for 1000 cells PC9 cells
	Data S2b. Identification results of libDIA for 500 cells PC9 cells
	Data S2c. Identification results of libDIA for 100 cells PC9 cells
	Data S2d. Identification results of libDIA for 50 cells PC9 cells
	Data S2e. Identification results of libDIA for 10 cells PC9 cells

## Sheet: (2a) libDIA_1Kcells
Data S2a. Identification results of libDIA for 1000 cells PC9 cells
Protein Accessions	Genes	Protein Descriptions	Stripped Sequence	Protein PTM Locations	Precursor	Modified Sequence	1Kcells-01 Qvalue	1Kcells-02 Qvalue	1Kcells-03 Qvalue	1Kcells-01 Total Quantity	1Kcells-02 Total Quantity	1Kcells-03 Total Quantity	1Kcells-01 PTM Assay Probability	1Kcells-02 PTM Assay Probability	1Kcells-03 PTM Assay Probability
A0AVK6	E2F8	Transcription factor E2F8	DCIHEHLSGDEFEK	(C96,S102)	_DC[Carbamidomethyl (C)]IHEHLS[Phospho (STY)]GDEFEK_.3	_DC[Carbamidomethyl (C)]IHEHLS[Phospho (STY)]GDEFEK_	0.000827561	0.000399734	Filtered	1.23042	1	Filtered	1	1	Filtered
A0FGR8	ESYT2	Extended synaptotagmin-2	SHMSGSPGPGGSNTAPSTPVIGGSDKPGMEEK	(M690,S691,S693,M716)	_SHM[Oxidation (M)]S[Phospho (STY)]GS[Phospho (STY)]PGPGGSNTAPSTPVIGGSDKPGM[Oxidation (M)]EEK_.4	_SHM[Oxidation (M)]S[Phospho (STY)]GS[Phospho (STY)]PGPGGSNTAPSTPVIGGSDKPGM[Oxidation (M)]EEK_	3.81345e-12	6.6354e-06	6.77854e-06	15710.3	14325.1	11880.8	0.980308	0.999746	0.992029
A0FGR8	ESYT2	Extended synaptotagmin-2	SHMSGSPGPGGSNTAPSTPVIGGSDKPGMEEK	(S688,M690,S693,M716)	_S[Phospho (STY)]HM[Oxidation (M)]SGS[Phospho (STY)]PGPGGSNTAPSTPVIGGSDKPGM[Oxidation (M)]EEK_.4	_S[Phospho (STY)]HM[Oxidation (M)]SGS[Phospho (STY)]PGPGGSNTAPSTPVIGGSDKPGM[Oxidation (M)]EEK_	3.2905e-07	0.000356149	1.53356e-16	15225.4	13590.6	11534	0.0609303	0.00171584	0.0123088
A0FGR8	ESYT2	Extended synaptotagmin-2	SHMSGSPGPGGSNTAPSTPVIGGSDKPGMEEK	(S688,M690,M716)	_S[Phospho (STY)]HM[Oxidation (M)]SGSPGPGGSNTAPSTPVIGGSDKPGM[Oxidation (M)]EEK_.4	_S[Phospho (STY)]HM[Oxidation (M)]SGSPGPGGSNTAPSTPVIGGSDKPGM[Oxidation (M)]EEK_	0.000497177	0.000167483	6.75383e-20	5227.5	7700.48	4889.31	0.0477049	0.0548477	0.0434808
A0FGR8	ESYT2	Extended synaptotagmin-2	SHMSGSPGPGGSNTAPSTPVIGGSDKPGMEEK	(M690,S691,M716)	_SHM[Oxidation (M)]S[Phospho (STY)]GSPGPGGSNTAPSTPVIGGSDKPGM[Oxidation (M)]EEK_.4	_SHM[Oxidation (M)]S[Phospho (STY)]GSPGPGGSNTAPSTPVIGGSDKPGM[Oxidation (M)]EEK_	0.000478781	3.42172e-05	1.27641e-15	5220.09	7020.53	4720.08	0.432519	0.492526	0.410195
A0FGR8	ESYT2	Extended synaptotagmin-2	SHMSGSPGPGGSNTAPSTPVIGGSDKPGMEEK	(M690,S693,M716)	_SHM[Oxidation (M)]SGS[Phospho (STY)]PGPGGSNTAPSTPVIGGSDKPGM[Oxidation (M)]EEK_.4	_SHM[Oxidation (M)]SGS[Phospho (STY)]PGPGGSNTAPSTPVIGGSDKPGM[Oxidation (M)]EEK_	0.000497123	5.61929e-05	2.00558e-11	4373.94	6293.86	3913.66	0.543108	0.44369	0.56342
A0FGR8	ESYT2	Extended synaptotagmin-2	SHMSGSPGPGGSNTAPSTPVIGGSDKPGMEEK	(M690,T701,M716)	_SHM[Oxidation (M)]SGSPGPGGSNT[Phospho (STY)]APSTPVIGGSDKPGM[Oxidation (M)]EEK_.4	_SHM[Oxidation (M)]SGSPGPGGSNT[Phospho (STY)]APSTPVIGGSDKPGM[Oxidation (M)]EEK_	0.000497129	0.000350506	8.56856e-18	4168.98	5593.47	3535.16	0.038425	0.0024163	0.00408031
A0FGR8	ESYT2	Extended synaptotagmin-2	SHMSGSPGPGGSNTAPSTPVIGGSDKPGMEEK	(M690,S699,M716)	_SHM[Oxidation (M)]SGSPGPGGS[Phospho (STY)]NTAPSTPVIGGSDKPGM[Oxidation (M)]EEK_.4	_SHM[Oxidation (M)]SGSPGPGGS[Phospho (STY)]NTAPSTPVIGGSDKPGM[Oxidation (M)]EEK_	0.000268701	2.95121e-06	4.42084e-19	2266.26	3512.68	2160.84	0.0320651	0.0444972	0.0430757
A0FGR8	ESYT2	Extended synaptotagmin-2	SHMSGSPGPGGSNTAPSTPVIGGSDKPGMEEK	(M690,S691,S704,T705,M716)	_SHM[Oxidation (M)]S[Phospho (STY)]GSPGPGGSNTAPS[Phospho (STY)]T[Phospho (STY)]PVIGGSDKPGM[Oxidation (M)]EEK_.4	_SHM[Oxidation (M)]S[Phospho (STY)]GSPGPGGSNTAPS[Phospho (STY)]T[Phospho (STY)]PVIGGSDKPGM[Oxidation (M)]EEK_	0.000497121	1.72045e-06	0.00202942	908.725	996.179	750.554	0.13554	0.223167	0.359458
A0FGR8	ESYT2	Extended synaptotagmin-2	EPTPSIASDISLPIATQELR	(S755,S761)	_EPTPS[Phospho (STY)]IASDIS[Phospho (STY)]LPIATQELR_.3	_EPTPS[Phospho (STY)]IASDIS[Phospho (STY)]LPIATQELR_	0.00026093	0.000508253	2.11366e-16	14526.8	18847.1	19497.7	0.39124	0.29127	0.0869096
A0FGR8	ESYT2	Extended synaptotagmin-2	EPTPSIASDISLPIATQELR	(T753,S755)	_EPT[Phospho (STY)]PS[Phospho (STY)]IASDISLPIATQELR_.3	_EPT[Phospho (STY)]PS[Phospho (STY)]IASDISLPIATQELR_	0.00161525	0.000206588	1.96706e-09	10559.2	12885	13075.3	0.0941636	0.017079	0.00953226
A0FGR8	ESYT2	Extended synaptotagmin-2	EPTPSIASDISLPIATQELR	(T753)	_EPT[Phospho (STY)]PSIASDISLPIATQELR_.3	_EPT[Phospho (STY)]PSIASDISLPIATQELR_	0.000497091	0.000119283	2.07755e-05	3137.78	3042.14	2038.09	0.214012	0.11825	0.0440146
A0FGR8	ESYT2	Extended synaptotagmin-2	EPTPSIASDISLPIATQELR	(S755)	_EPTPS[Phospho (STY)]IASDISLPIATQELR_.3	_EPTPS[Phospho (STY)]IASDISLPIATQELR_	0.000499558	0.000164821	5.88048e-06	3137.78	3042.14	2038.09	0.210198	0.116166	0.0431926
A0FGR8	ESYT2	Extended synaptotagmin-2	EPTPSIASDISLPIATQELR	(S758)	_EPTPSIAS[Phospho (STY)]DISLPIATQELR_.3	_EPTPSIAS[Phospho (STY)]DISLPIATQELR_	0.000845617	0.000139178	3.88949e-10	2946.74	2312.05	2164.01	0.277396	0.388648	0.245002
A0FGR8	ESYT2	Extended synaptotagmin-2	SSSSLLASPGHISVK	(S736)	_S[Phospho (STY)]SSSLLASPGHISVK_.2	_S[Phospho (STY)]SSSLLASPGHISVK_	0.000497115	0.000516407	4.06981e-13	874.575	3644.82	3854.76	0.1497	0.0261899	0.0120182
A0FGR8	ESYT2	Extended synaptotagmin-2	SSSSLLASPGHISVK	(S738)	_SSS[Phospho (STY)]SLLASPGHISVK_.2	_SSS[Phospho (STY)]SLLASPGHISVK_	1.15999e-06	1.90043e-07	2.00914e-07	731.086	1950.56	4029.01	0.297287	0.627844	0.930148
A0FGR8	ESYT2	Extended synaptotagmin-2	SSSSLLASPGHISVK	(S739)	_SSSS[Phospho (STY)]LLASPGHISVK_.2	_SSSS[Phospho (STY)]LLASPGHISVK_	0.000497088	0.00039419	1.05811e-16	731.041	1948.96	4019.12	0.089123	0.0792862	0.026558
A0FGR8	ESYT2	Extended synaptotagmin-2	SSSSLLASPGHISVK	(S737)	_SS[Phospho (STY)]SSLLASPGHISVK_.2	_SS[Phospho (STY)]SSLLASPGHISVK_	0.000460238	0.000398804	1.3638e-17	646.825	1620.68	3129.07	0.14927	0.306657	0.0308314
A0FGR8	ESYT2	Extended synaptotagmin-2	SSSSLLASPGHISVK	(S736,S743)	_S[Phospho (STY)]SSSLLAS[Phospho (STY)]PGHISVK_.2	_S[Phospho (STY)]SSSLLAS[Phospho (STY)]PGHISVK_	1.1083e-05	0.000405594	0.0019509	1320.54	1155.55	845.99	0.238562	0.292626	0.0845845
A0FGR8	ESYT2	Extended synaptotagmin-2	SSSSLLASPGHISVK	(S739,S743)	_SSSS[Phospho (STY)]LLAS[Phospho (STY)]PGHISVK_.2	_SSSS[Phospho (STY)]LLAS[Phospho (STY)]PGHISVK_	9.11778e-25	6.86269e-07	0.00397035	1322.2	1110.89	845.566	0.428448	0.135775	0.339172
A0FGR8	ESYT2	Extended synaptotagmin-2	SSSSLLASPGHISVK	(S743)	_SSSSLLAS[Phospho (STY)]PGHISVK_.2	_SSSSLLAS[Phospho (STY)]PGHISVK_	0.000541778	3.51284e-06	1.30488e-08	569.503	1156.56	1178.62	0.0139511	0.00044191	1.4042e-05
A0FGR8	ESYT2	Extended synaptotagmin-2	SSSSLLASPGHISVK	(S736,S738)	_S[Phospho (STY)]SS[Phospho (STY)]SLLASPGHISVK_.2	_S[Phospho (STY)]SS[Phospho (STY)]SLLASPGHISVK_	9.22366e-11	4.74476e-06	0.000666605	832.647	974.251	797.429	0.29848	0.341529	0.318449
A0FGR8	ESYT2	Extended synaptotagmin-2	SSSSLLASPGHISVK	(S739)	_SSSS[Phospho (STY)]LLASPGHISVK_.3	_SSSS[Phospho (STY)]LLASPGHISVK_	0.00100694	1.24954e-07	0.00718417	444.265	919.995	487.437	0.126846	0.121344	0.117042
A0FGR8	ESYT2	Extended synaptotagmin-2	SSSSLLASPGHISVK	(S748)	_SSSSLLASPGHIS[Phospho (STY)]VK_.3	_SSSSLLASPGHIS[Phospho (STY)]VK_	Filtered	0.000631189	0.00273884	Filtered	2590.42	4416.59	Filtered	0.000284524	0.0065001
A0FGR8	ESYT2	Extended synaptotagmin-2	SSSSLLASPGHISVK	(S736,S739)	_S[Phospho (STY)]SSS[Phospho (STY)]LLASPGHISVK_.2	_S[Phospho (STY)]SSS[Phospho (STY)]LLASPGHISVK_	0.00049706	0.000352596	Filtered	1424.87	1267.72	Filtered	0.3523	0.43268	Filtered
A0FGR8	ESYT2	Extended synaptotagmin-2	SSSSLLASPGHISVK	(S738,S739)	_SSS[Phospho (STY)]S[Phospho (STY)]LLASPGHISVK_.2	_SSS[Phospho (STY)]S[Phospho (STY)]LLASPGHISVK_	0.000497094	0.000134946	Filtered	1379.1	1161.67	Filtered	0.300124	0.432847	Filtered
A0FGR8	ESYT2	Extended synaptotagmin-2	SSSSLLASPGHISVK	(S738)	_SSS[Phospho (STY)]SLLASPGHISVK_.3	_SSS[Phospho (STY)]SLLASPGHISVK_	0.000497112	0.000334221	Filtered	442.753	874.323	Filtered	0.481309	0.503761	Filtered
A0FGR8	ESYT2	Extended synaptotagmin-2	SSSSLLASPGHISVK	(S736)	_S[Phospho (STY)]SSSLLASPGHISVK_.3	_S[Phospho (STY)]SSSLLASPGHISVK_	0.00213599	1.30907e-05	Filtered	290.234	682.904	Filtered	0.190308	0.185658	Filtered
A0FGR8	ESYT2	Extended synaptotagmin-2	SSSSLLASPGHISVK	(S737)	_SS[Phospho (STY)]SSLLASPGHISVK_.3	_SS[Phospho (STY)]SSLLASPGHISVK_	0.0010419	0.000551561	Filtered	290.661	397.355	Filtered	0.188403	0.138164	Filtered
A0FGR8	ESYT2	Extended synaptotagmin-2	SSSSLLASPGHISVK	(S743)	_SSSSLLAS[Phospho (STY)]PGHISVK_.3	_SSSSLLAS[Phospho (STY)]PGHISVK_	0.00269531	Filtered	Filtered	520.165	Filtered	Filtered	0.0118949	Filtered	Filtered
A0FGR8	ESYT2	Extended synaptotagmin-2	SSSSLLASPGHISVK	(S748)	_SSSSLLASPGHIS[Phospho (STY)]VK_.2	_SSSSLLASPGHIS[Phospho (STY)]VK_	Filtered	0.00352351	Filtered	Filtered	265.603	Filtered	Filtered	1.77664e-05	Filtered
A0FGR8	ESYT2	Extended synaptotagmin-2	ERPPDHQHSAQVK	(S669)	_ERPPDHQHS[Phospho (STY)]AQVK_.3	_ERPPDHQHS[Phospho (STY)]AQVK_	0.000622904	0.00027287	Filtered	957.666	277.909	Filtered	1	1	Filtered
A0FGR8	ESYT2	Extended synaptotagmin-2	SHMSGSPGPGGSNTAPSTPVIGGSDK	(S688,M690,S693)	_S[Phospho (STY)]HM[Oxidation (M)]SGS[Phospho (STY)]PGPGGSNTAPSTPVIGGSDK_.3	_S[Phospho (STY)]HM[Oxidation (M)]SGS[Phospho (STY)]PGPGGSNTAPSTPVIGGSDK_	0.000497181	0.000277755	Filtered	603.853	369.822	Filtered	0.0587705	0.584492	Filtered
A0FGR8	ESYT2	Extended synaptotagmin-2	SHMSGSPGPGGSNTAPSTPVIGGSDK	(M690,S691,S693)	_SHM[Oxidation (M)]S[Phospho (STY)]GS[Phospho (STY)]PGPGGSNTAPSTPVIGGSDK_.3	_SHM[Oxidation (M)]S[Phospho (STY)]GS[Phospho (STY)]PGPGGSNTAPSTPVIGGSDK_	4.07934e-05	3.32815e-05	Filtered	419.297	220.694	Filtered	0.598171	0.261927	Filtered
A0FGR8	ESYT2	Extended synaptotagmin-2	SHMSGSPGPGGSNTAPSTPVIGGSDK	(M690,S699)	_SHM[Oxidation (M)]SGSPGPGGS[Phospho (STY)]NTAPSTPVIGGSDK_.3	_SHM[Oxidation (M)]SGSPGPGGS[Phospho (STY)]NTAPSTPVIGGSDK_	Filtered	0.00803951	0.00785848	Filtered	1.13833	1.35915	Filtered	0.271515	0.0903191
A0FGR8	ESYT2	Extended synaptotagmin-2	SHMSGSPGPGGSNTAPSTPVIGGSDK	(S688,M690,T705)	_S[Phospho (STY)]HM[Oxidation (M)]SGSPGPGGSNTAPST[Phospho (STY)]PVIGGSDK_.3	_S[Phospho (STY)]HM[Oxidation (M)]SGSPGPGGSNTAPST[Phospho (STY)]PVIGGSDK_	0.000497139	0.00935396	Filtered	1	1	Filtered	0.0120126	0.00979713	Filtered
A0FGR8	ESYT2	Extended synaptotagmin-2	SHMSGSPGPGGSNTAPSTPVIGGSDK	(M690,T701)	_SHM[Oxidation (M)]SGSPGPGGSNT[Phospho (STY)]APSTPVIGGSDK_.3	_SHM[Oxidation (M)]SGSPGPGGSNT[Phospho (STY)]APSTPVIGGSDK_	Filtered	Filtered	0.0044858	Filtered	Filtered	504.505	Filtered	Filtered	0.104869
A0FGR8	ESYT2	Extended synaptotagmin-2	SHMSGSPGPGGSNTAPSTPVIGGSDK	(M690,S693)	_SHM[Oxidation (M)]SGS[Phospho (STY)]PGPGGSNTAPSTPVIGGSDK_.3	_SHM[Oxidation (M)]SGS[Phospho (STY)]PGPGGSNTAPSTPVIGGSDK_	Filtered	Filtered	0.000463662	Filtered	Filtered	503.525	Filtered	Filtered	0.123662
A0FGR8	ESYT2	Extended synaptotagmin-2	SHMSGSPGPGGSNTAPSTPVIGGSDK	(M690,S691)	_SHM[Oxidation (M)]S[Phospho (STY)]GSPGPGGSNTAPSTPVIGGSDK_.3	_SHM[Oxidation (M)]S[Phospho (STY)]GSPGPGGSNTAPSTPVIGGSDK_	Filtered	Filtered	0.00215853	Filtered	Filtered	502.604	Filtered	Filtered	0.10208
A0FGR8	ESYT2	Extended synaptotagmin-2	SHMSGSPGPGGSNTAPSTPVIGGSDK	(S688,M690)	_S[Phospho (STY)]HM[Oxidation (M)]SGSPGPGGSNTAPSTPVIGGSDK_.3	_S[Phospho (STY)]HM[Oxidation (M)]SGSPGPGGSNTAPSTPVIGGSDK_	0.00770193	Filtered	Filtered	1	Filtered	Filtered	0.0122863	Filtered	Filtered
A0JLT2	MED19	Mediator of RNA polymerase II transcription subunit 19	NRHSPDHPGMGSSQASSSSSLR	(M232,S235)	_NRHSPDHPGM[Oxidation (M)]GSS[Phospho (STY)]QASSSSSLR_.4	_NRHSPDHPGM[Oxidation (M)]GSS[Phospho (STY)]QASSSSSLR_	7.90135e-09	0.000275949	1.72089e-17	843.312	9578.11	3841.37	0.395664	4.4213e-06	0.00368981
A0JLT2	MED19	Mediator of RNA polymerase II transcription subunit 19	NRHSPDHPGMGSSQASSSSSLR	(S226,M232)	_NRHS[Phospho (STY)]PDHPGM[Oxidation (M)]GSSQASSSSSLR_.4	_NRHS[Phospho (STY)]PDHPGM[Oxidation (M)]GSSQASSSSSLR_	0.000497096	6.20517e-07	1.21288e-06	843.31	7978.68	3290.28	0.232144	0.99999	0.988723
A0JLT2	MED19	Mediator of RNA polymerase II transcription subunit 19	NRHSPDHPGMGSSQASSSSSLR	(M232,S234)	_NRHSPDHPGM[Oxidation (M)]GS[Phospho (STY)]SQASSSSSLR_.4	_NRHSPDHPGM[Oxidation (M)]GS[Phospho (STY)]SQASSSSSLR_	0.000497095	2.40973e-07	1.58541e-07	843.134	5696.65	2362.52	0.306761	6.20378e-06	0.00489704
A0JLT2	MED19	Mediator of RNA polymerase II transcription subunit 19	NRHSPDHPGMGSSQASSSSSLR	(S226,M232)	_NRHS[Phospho (STY)]PDHPGM[Oxidation (M)]GSSQASSSSSLR_.3	_NRHS[Phospho (STY)]PDHPGM[Oxidation (M)]GSSQASSSSSLR_	0.000497081	0.000253304	0.00311678	1291.13	421.791	407.471	0.999952	0.425832	0.425555
A0JLT2	MED19	Mediator of RNA polymerase II transcription subunit 19	NRHSPDHPGMGSSQASSSSSLR	(M232,S238)	_NRHSPDHPGM[Oxidation (M)]GSSQAS[Phospho (STY)]SSSSLR_.4	_NRHSPDHPGM[Oxidation (M)]GSSQAS[Phospho (STY)]SSSSLR_	2.5842e-06	3.12952e-08	Filtered	591.169	4112.9	Filtered	0.0416378	1.57604e-09	Filtered
A0JLT2	MED19	Mediator of RNA polymerase II transcription subunit 19	NRHSPDHPGMGSSQASSSSSLR	(M232,S240)	_NRHSPDHPGM[Oxidation (M)]GSSQASSS[Phospho (STY)]SSLR_.4	_NRHSPDHPGM[Oxidation (M)]GSSQASSS[Phospho (STY)]SSLR_	0.00247027	9.40273e-07	Filtered	425.143	2141.46	Filtered	0.000401799	2.90345e-11	Filtered
A0JLT2	MED19	Mediator of RNA polymerase II transcription subunit 19	NRHSPDHPGMGSSQASSSSSLR	(M232,S239)	_NRHSPDHPGM[Oxidation (M)]GSSQASS[Phospho (STY)]SSSLR_.4	_NRHSPDHPGM[Oxidation (M)]GSSQASS[Phospho (STY)]SSSLR_	0.000497098	8.81215e-08	Filtered	333.564	1953.91	Filtered	0.00416545	1.16716e-10	Filtered
A0JLT2	MED19	Mediator of RNA polymerase II transcription subunit 19	NRHSPDHPGMGSSQASSSSSLR	(M232,S234)	_NRHSPDHPGM[Oxidation (M)]GS[Phospho (STY)]SQASSSSSLR_.3	_NRHSPDHPGM[Oxidation (M)]GS[Phospho (STY)]SQASSSSSLR_	Filtered	0.00276662	Filtered	Filtered	2920.24	Filtered	Filtered	0.119498	Filtered
A0JLT2	MED19	Mediator of RNA polymerase II transcription subunit 19	TQDPVPPETPSDSDHK	(S196)	_TQDPVPPETPSDS[Phospho (STY)]DHK_.3	_TQDPVPPETPSDS[Phospho (STY)]DHK_	Filtered	0.000429981	Filtered	Filtered	209.053	Filtered	Filtered	0.324619	Filtered
A0JLT2	MED19	Mediator of RNA polymerase II transcription subunit 19	TQDPVPPETPSDSDHK	(S194)	_TQDPVPPETPS[Phospho (STY)]DSDHK_.3	_TQDPVPPETPS[Phospho (STY)]DSDHK_	Filtered	0.00614555	Filtered	Filtered	8.32678	Filtered	Filtered	0.306638	Filtered
A0JNW5	UHRF1BP1L	UHRF1-binding protein 1-like	DHNVGSPPKSPTHASPQHTQTEK	(S414,S423)	_DHNVGS[Phospho (STY)]PPKSPTHAS[Phospho (STY)]PQHTQTEK_.4	_DHNVGS[Phospho (STY)]PPKSPTHAS[Phospho (STY)]PQHTQTEK_	0.000497049	4.56751e-11	7.0178e-14	37.7684	1395.67	1542.04	0.00923277	0.0575792	0.0169092
A0JNW5	UHRF1BP1L	UHRF1-binding protein 1-like	DHNVGSPPKSPTHASPQHTQTEK	(S414,T420)	_DHNVGS[Phospho (STY)]PPKSPT[Phospho (STY)]HASPQHTQTEK_.4	_DHNVGS[Phospho (STY)]PPKSPT[Phospho (STY)]HASPQHTQTEK_	0.00146562	1.97119e-05	1.93847e-10	1	1471.1	1475.53	0.00924474	0.0545581	0.330372
A0JNW5	UHRF1BP1L	UHRF1-binding protein 1-like	SMSVDLSHIPLK	(S933,M934)	_S[Phospho (STY)]M[Oxidation (M)]SVDLSHIPLK_.2	_S[Phospho (STY)]M[Oxidation (M)]SVDLSHIPLK_	0.000988832	Filtered	0.00848883	435.663	Filtered	197.097	0.20759	Filtered	0.0653088
A0JNW5	UHRF1BP1L	UHRF1-binding protein 1-like	SMSVDLSHIPLK	(M934,S939)	_SM[Oxidation (M)]SVDLS[Phospho (STY)]HIPLK_.2	_SM[Oxidation (M)]SVDLS[Phospho (STY)]HIPLK_	0.000492999	Filtered	0.00181075	1.00394	Filtered	1	0.36957	Filtered	0.547611
A0JNW5	UHRF1BP1L	UHRF1-binding protein 1-like	SMSVDLSHIPLK	(M934,S935)	_SM[Oxidation (M)]S[Phospho (STY)]VDLSHIPLK_.2	_SM[Oxidation (M)]S[Phospho (STY)]VDLSHIPLK_	5.61313e-05	Filtered	Filtered	1.2554	Filtered	Filtered	0.282112	Filtered	Filtered
A0JNW5	UHRF1BP1L	UHRF1-binding protein 1-like	SPVSESVSPVVPDYLPTENGDFLSSK	(S884,S889)	_S[Phospho (STY)]PVSES[Phospho (STY)]VSPVVPDYLPTENGDFLSSK_.3	_S[Phospho (STY)]PVSES[Phospho (STY)]VSPVVPDYLPTENGDFLSSK_	Filtered	0.00600763	Filtered	Filtered	1	Filtered	Filtered	0.000268156	Filtered
A0JNW5	UHRF1BP1L	UHRF1-binding protein 1-like	SPVSESVSPVVPDYLPTENGDFLSSK	(S884,S891)	_S[Phospho (STY)]PVSESVS[Phospho (STY)]PVVPDYLPTENGDFLSSK_.3	_S[Phospho (STY)]PVSESVS[Phospho (STY)]PVVPDYLPTENGDFLSSK_	Filtered	0.00418671	Filtered	Filtered	1	Filtered	Filtered	0.000275714	Filtered
A1A5D9	BICDL2	BICD family-like cargo adapter 2	TSLSPAEILEEK	(S349)	_TS[Phospho (STY)]LSPAEILEEK_.2	_TS[Phospho (STY)]LSPAEILEEK_	0.000497154	0.0027257	6.22848e-08	461.139	497.651	370.813	0.374657	0.328107	0.333333
A1A5D9	BICDL2	BICD family-like cargo adapter 2	RTSLSPAEILEEK	(S349)	_RTS[Phospho (STY)]LSPAEILEEK_.2	_RTS[Phospho (STY)]LSPAEILEEK_	0.00301142	Filtered	Filtered	1	Filtered	Filtered	0.346085	Filtered	Filtered
A1L170	C1orf226	Uncharacterized protein C1orf226	RASSPSLIER	(S222,S223)	_RAS[Phospho (STY)]S[Phospho (STY)]PSLIER_.2	_RAS[Phospho (STY)]S[Phospho (STY)]PSLIER_	0.000232011	2.64745e-05	6.30337e-13	2166.49	2291.25	1548.03	0.758658	0.823981	0.835809
A1L170	C1orf226	Uncharacterized protein C1orf226	RASSPSLIER	(S222)	_RAS[Phospho (STY)]SPSLIER_.2	_RAS[Phospho (STY)]SPSLIER_	Filtered	0.00534545	Filtered	Filtered	2.15649	Filtered	Filtered	0.333333	Filtered
A1L170	C1orf226	Uncharacterized protein C1orf226	ASSPSLIER	(S222)	_AS[Phospho (STY)]SPSLIER_.2	_AS[Phospho (STY)]SPSLIER_	Filtered	0.000384489	Filtered	Filtered	594.493	Filtered	Filtered	0.206618	Filtered
A1L170	C1orf226	Uncharacterized protein C1orf226	ASSPSLIER	(S223)	_ASS[Phospho (STY)]PSLIER_.2	_ASS[Phospho (STY)]PSLIER_	Filtered	0.000405962	Filtered	Filtered	63.6628	Filtered	Filtered	0.48166	Filtered
A1L390	PLEKHG3	Pleckstrin homology domain-containing family G member 3	GPLSPFNSR	(S76)	_GPLS[Phospho (STY)]PFNSR_.2	_GPLS[Phospho (STY)]PFNSR_	0.000497038	8.25363e-05	1.28408e-09	3310.74	5212.32	4217.98	0.958103	0.999961	0.958931
A1L390	PLEKHG3	Pleckstrin homology domain-containing family G member 3	SHSVPENMVEPPLSGR	(S1079,M1086)	_S[Phospho (STY)]HSVPENM[Oxidation (M)]VEPPLSGR_.3	_S[Phospho (STY)]HSVPENM[Oxidation (M)]VEPPLSGR_	0.000497129	0.000392915	0.00105345	9377.43	8919.38	10777.4	0.114547	0.103851	0.114818
A1L390	PLEKHG3	Pleckstrin homology domain-containing family G member 3	SHSVPENMVEPPLSGR	(S1081,M1086)	_SHS[Phospho (STY)]VPENM[Oxidation (M)]VEPPLSGR_.3	_SHS[Phospho (STY)]VPENM[Oxidation (M)]VEPPLSGR_	1.80794e-06	0.000352911	0.000904088	9096.31	8614.1	8373.42	0.89213	0.89872	0.889463
A1L390	PLEKHG3	Pleckstrin homology domain-containing family G member 3	SHSVPENMVEPPLSGR	(S1081,M1086)	_SHS[Phospho (STY)]VPENM[Oxidation (M)]VEPPLSGR_.2	_SHS[Phospho (STY)]VPENM[Oxidation (M)]VEPPLSGR_	0.000734178	0.000188591	Filtered	1	1	Filtered	0.875858	0.463529	Filtered
A1L390	PLEKHG3	Pleckstrin homology domain-containing family G member 3	SHSVPENMVEPPLSGR	(S1079,M1086)	_S[Phospho (STY)]HSVPENM[Oxidation (M)]VEPPLSGR_.2	_S[Phospho (STY)]HSVPENM[Oxidation (M)]VEPPLSGR_	Filtered	0.000197103	Filtered	Filtered	826.463	Filtered	Filtered	0.106131	Filtered
A1L390	PLEKHG3	Pleckstrin homology domain-containing family G member 3	SSSVLSLEGSEK	(S640,S643)	_SSS[Phospho (STY)]VLS[Phospho (STY)]LEGSEK_.2	_SSS[Phospho (STY)]VLS[Phospho (STY)]LEGSEK_	0.000554398	9.54928e-05	0.00345035	3198.25	4080.7	3809.69	0.831461	0.791401	0.748434
A1L390	PLEKHG3	Pleckstrin homology domain-containing family G member 3	SSSVLSLEGSEK	(S647)	_SSSVLSLEGS[Phospho (STY)]EK_.2	_SSSVLSLEGS[Phospho (STY)]EK_	0.00985467	Filtered	0.000826497	1	Filtered	192.67	0.352188	Filtered	0.17758
A1L390	PLEKHG3	Pleckstrin homology domain-containing family G member 3	SSSVLSLEGSEK	(S638)	_S[Phospho (STY)]SSVLSLEGSEK_.2	_S[Phospho (STY)]SSVLSLEGSEK_	Filtered	0.0081875	Filtered	Filtered	643.812	Filtered	Filtered	0.491041	Filtered
A1L390	PLEKHG3	Pleckstrin homology domain-containing family G member 3	SSSVLSLEGSEK	(S640)	_SSS[Phospho (STY)]VLSLEGSEK_.2	_SSS[Phospho (STY)]VLSLEGSEK_	Filtered	0.000606775	Filtered	Filtered	643.47	Filtered	Filtered	0.0950645	Filtered
A1L390	PLEKHG3	Pleckstrin homology domain-containing family G member 3	SSSVLSLEGSEK	(S639)	_SS[Phospho (STY)]SVLSLEGSEK_.2	_SS[Phospho (STY)]SVLSLEGSEK_	Filtered	0.00289407	Filtered	Filtered	170.183	Filtered	Filtered	0.397301	Filtered
A1L390	PLEKHG3	Pleckstrin homology domain-containing family G member 3	SSSVLSLEGSEK	(S643)	_SSSVLS[Phospho (STY)]LEGSEK_.2	_SSSVLS[Phospho (STY)]LEGSEK_	Filtered	0.00896751	Filtered	Filtered	1.05774	Filtered	Filtered	0.114376	Filtered
A1L390	PLEKHG3	Pleckstrin homology domain-containing family G member 3	SPLSPTETFSWPDVR	(S1037,S1040)	_S[Phospho (STY)]PLS[Phospho (STY)]PTETFSWPDVR_.2	_S[Phospho (STY)]PLS[Phospho (STY)]PTETFSWPDVR_	Filtered	0.000250336	Filtered	Filtered	303.291	Filtered	Filtered	0.765276	Filtered
A1L390	PLEKHG3	Pleckstrin homology domain-containing family G member 3	DGKSPTVPCLQEEAGEPLGGK	(S962,C967)	_DGKS[Phospho (STY)]PTVPC[Carbamidomethyl (C)]LQEEAGEPLGGK_.3	_DGKS[Phospho (STY)]PTVPC[Carbamidomethyl (C)]LQEEAGEPLGGK_	Filtered	0.000396478	0.00487415	Filtered	212.277	1	Filtered	0.5	0.5
A1X283	SH3PXD2B	SH3 and PX domain-containing protein 2B	KASSDMSASAGYEEISDPDMEEK	(S500,M502,M516)	_KASS[Phospho (STY)]DM[Oxidation (M)]SASAGYEEISDPDM[Oxidation (M)]EEK_.3	_KASS[Phospho (STY)]DM[Oxidation (M)]SASAGYEEISDPDM[Oxidation (M)]EEK_	7.09697e-13	0.000223848	0.00251922	11108.4	9957.42	8906.17	0.0888785	0.20886	0.186771
A1X283	SH3PXD2B	SH3 and PX domain-containing protein 2B	KASSDMSASAGYEEISDPDMEEK	(S499,M502,M516)	_KAS[Phospho (STY)]SDM[Oxidation (M)]SASAGYEEISDPDM[Oxidation (M)]EEK_.3	_KAS[Phospho (STY)]SDM[Oxidation (M)]SASAGYEEISDPDM[Oxidation (M)]EEK_	1.01574e-15	0.000190348	0.000413595	11537.7	9882.86	8529.91	0.193377	0.19523	0.403799
A1X283	SH3PXD2B	SH3 and PX domain-containing protein 2B	KASSDMSASAGYEEISDPDMEEK	(M502,S505,M516)	_KASSDM[Oxidation (M)]SAS[Phospho (STY)]AGYEEISDPDM[Oxidation (M)]EEK_.3	_KASSDM[Oxidation (M)]SAS[Phospho (STY)]AGYEEISDPDM[Oxidation (M)]EEK_	3.1373e-06	8.65058e-05	0.00330507	10243.5	9693.79	8184.22	0.313393	0.0210929	0.298813
A1X283	SH3PXD2B	SH3 and PX domain-containing protein 2B	KASSDMSASAGYEEISDPDMEEK	(M502,S503,M516)	_KASSDM[Oxidation (M)]S[Phospho (STY)]ASAGYEEISDPDM[Oxidation (M)]EEK_.3	_KASSDM[Oxidation (M)]S[Phospho (STY)]ASAGYEEISDPDM[Oxidation (M)]EEK_	3.66437e-07	0.000310941	2.61654e-17	9975.43	9791.07	7818.76	0.185889	0.227417	0.211782
A1X283	SH3PXD2B	SH3 and PX domain-containing protein 2B	PGPGSPSHPGALDLDGVSR	(S291)	_PGPGS[Phospho (STY)]PSHPGALDLDGVSR_.3	_PGPGS[Phospho (STY)]PSHPGALDLDGVSR_	7.49577e-07	3.38443e-05	8.45604e-26	1227.12	1703.26	1581.21	0.929287	0.412415	0.93733
A1X283	SH3PXD2B	SH3 and PX domain-containing protein 2B	PGPGSPSHPGALDLDGVSR	(S293)	_PGPGSPS[Phospho (STY)]HPGALDLDGVSR_.3	_PGPGSPS[Phospho (STY)]HPGALDLDGVSR_	1.2386e-25	4.04363e-08	1.15643e-19	1378.36	1179.74	1234.87	0.0711746	0.586934	0.0617347
A1X283	SH3PXD2B	SH3 and PX domain-containing protein 2B	ASSDMSASAGYEEISDPDMEEK	(S499,S505,Y508,M516)	_AS[Phospho (STY)]SDMSAS[Phospho (STY)]AGY[Phospho (STY)]EEISDPDM[Oxidation (M)]EEK_.3	_AS[Phospho (STY)]SDMSAS[Phospho (STY)]AGY[Phospho (STY)]EEISDPDM[Oxidation (M)]EEK_	0.00722025	0.00369946	0.00487848	10575.2	8712.68	8151.2	0.004898	0.057107	0.012385
A2RRP1	NBAS	Neuroblastoma-amplified sequence	AGEEDEGEEDSDSDYEISAK	(S473)	_AGEEDEGEEDS[Phospho (STY)]DSDYEISAK_.3	_AGEEDEGEEDS[Phospho (STY)]DSDYEISAK_	0.00585559	Filtered	Filtered	1.5326	Filtered	Filtered	0.207493	Filtered	Filtered
A2RRP1	NBAS	Neuroblastoma-amplified sequence	AGEEDEGEEDSDSDYEISAK	(S475)	_AGEEDEGEEDSDS[Phospho (STY)]DYEISAK_.3	_AGEEDEGEEDSDS[Phospho (STY)]DYEISAK_	0.000709585	Filtered	Filtered	1	Filtered	Filtered	0.192894	Filtered	Filtered
A2RU67	FAM234B	Protein FAM234B	SPLGEAPEPDSDAEVAEAAK	(S62)	_SPLGEAPEPDS[Phospho (STY)]DAEVAEAAK_.3	_SPLGEAPEPDS[Phospho (STY)]DAEVAEAAK_	Filtered	Filtered	0.000661602	Filtered	Filtered	1.45552	Filtered	Filtered	0.667277
A5YM69	ARHGEF35	Rho guanine nucleotide exchange factor 35	EEHRLSATQQSELR	(T59)	_EEHRLSAT[Phospho (STY)]QQSELR_.3	_EEHRLSAT[Phospho (STY)]QQSELR_	1.6714e-07	0.000136289	6.81177e-05	987.359	990.551	1112.11	0.331893	0.494608	0.0747013
A5YM69	ARHGEF35	Rho guanine nucleotide exchange factor 35	EEHRLSATQQSELR	(S57)	_EEHRLS[Phospho (STY)]ATQQSELR_.3	_EEHRLS[Phospho (STY)]ATQQSELR_	4.60362e-15	2.8321e-13	1.54925e-15	1	1	1	0.107185	0.491516	0.856202
A5YM69	ARHGEF35	Rho guanine nucleotide exchange factor 35	AEELSPAALSPLLEPIR	(S445,S450)	_AEELS[Phospho (STY)]PAALS[Phospho (STY)]PLLEPIR_.2	_AEELS[Phospho (STY)]PAALS[Phospho (STY)]PLLEPIR_	0.000312096	0.000233205	4.47666e-07	30967.7	16241.6	5259.88	1	1	1
A5YM69	ARHGEF35	Rho guanine nucleotide exchange factor 35	AEELSPAALSPLLEPIR	(S445,S450)	_AEELS[Phospho (STY)]PAALS[Phospho (STY)]PLLEPIR_.3	_AEELS[Phospho (STY)]PAALS[Phospho (STY)]PLLEPIR_	Filtered	0.000399981	0.00113368	Filtered	3482.74	8734.05	Filtered	1	1
A5YM69	ARHGEF35	Rho guanine nucleotide exchange factor 35	YYSPCEEHPAETNQNEGAESGTIR	(S184,C186)	_YYS[Phospho (STY)]PC[Carbamidomethyl (C)]EEHPAETNQNEGAESGTIR_.3	_YYS[Phospho (STY)]PC[Carbamidomethyl (C)]EEHPAETNQNEGAESGTIR_	Filtered	0.00369946	Filtered	Filtered	1.60908	Filtered	Filtered	0.166667	Filtered
A6ND36	FAM83G	Protein FAM83G	RHSEQVANGPTPPPR	(S634)	_RHS[Phospho (STY)]EQVANGPTPPPR_.3	_RHS[Phospho (STY)]EQVANGPTPPPR_	0.000271544	0.00039046	1.26824e-14	5504.14	4221.66	2977.18	1	1	0.991425
A6ND36	FAM83G	Protein FAM83G	RHSEQVANGPTPPPR	(T642)	_RHSEQVANGPT[Phospho (STY)]PPPR_.3	_RHSEQVANGPT[Phospho (STY)]PPPR_	0.000497201	0.00298587	0.00327993	3451.64	3333.95	2338.23	2.3751e-08	0.00462423	4.09476e-05
A6ND36	FAM83G	Protein FAM83G	QLSAPHITR	(S650)	_QLS[Phospho (STY)]APHITR_.2	_QLS[Phospho (STY)]APHITR_	1.4103e-07	0.000405181	4.76448e-17	2021.42	2343.53	2943.72	0.999985	0.996851	0.999994
A6ND36	FAM83G	Protein FAM83G	LLPDPGSPR	(S760)	_LLPDPGS[Phospho (STY)]PR_.2	_LLPDPGS[Phospho (STY)]PR_	Filtered	3.21226e-05	5.56816e-17	Filtered	766.219	916.817	Filtered	1	1
A6ND36	FAM83G	Protein FAM83G	GTFVGPQGGSPWAQSR	(S666)	_GTFVGPQGGS[Phospho (STY)]PWAQSR_.2	_GTFVGPQGGS[Phospho (STY)]PWAQSR_	0.00361677	Filtered	0.00354268	130.625	Filtered	1	0.464665	Filtered	0.403996
A6ND36	FAM83G	Protein FAM83G	AFSQVQCLDDNHVNWR	(S4,C8)	_[Acetyl (Protein N-term)]AFS[Phospho (STY)]QVQC[Carbamidomethyl (C)]LDDNHVNWR_.3	_[Acetyl (Protein N-term)]AFS[Phospho (STY)]QVQC[Carbamidomethyl (C)]LDDNHVNWR_	Filtered	0.00689924	Filtered	Filtered	1	Filtered	Filtered	1	Filtered
A6NDB9	PALM3	Paralemmin-3	VPEVVQTSSPR	(S303)	_VPEVVQTSS[Phospho (STY)]PR_.2	_VPEVVQTSS[Phospho (STY)]PR_	0.00049708	4.78789e-05	2.91571e-13	889.917	778.003	1158.13	0.446881	0.432477	0.119708
A6NDB9	PALM3	Paralemmin-3	VPEVVQTSSPR	(T301)	_VPEVVQT[Phospho (STY)]SSPR_.2	_VPEVVQT[Phospho (STY)]SSPR_	0.000497175	6.58332e-10	4.15476e-18	888.472	777.461	1153.93	0.231887	0.243326	0.351193
A6NDB9	PALM3	Paralemmin-3	QGHRPLSQSIVEAGSVGQTDLNK	(S124)	_QGHRPLS[Phospho (STY)]QSIVEAGSVGQTDLNK_.3	_QGHRPLS[Phospho (STY)]QSIVEAGSVGQTDLNK_	Filtered	Filtered	0.00277483	Filtered	Filtered	217.45	Filtered	Filtered	0.282779
A6NJL1;Q9BUG6	ZSCAN5B;ZSCAN5A	Zinc finger and SCAN domain-containing protein 5B;Zinc finger and SCAN domain-containing protein 5A	GDALNLSSPK	(S295);(S296)	_GDALNLSS[Phospho (STY)]PK_.2	_GDALNLSS[Phospho (STY)]PK_	0.000497146	Filtered	1.82433e-15	234.645	Filtered	253.505	0.689222	Filtered	0.597036
A6NJL1;Q9BUG6	ZSCAN5B;ZSCAN5A	Zinc finger and SCAN domain-containing protein 5B;Zinc finger and SCAN domain-containing protein 5A	GDALNLSSPK	(S294);(S295)	_GDALNLS[Phospho (STY)]SPK_.2	_GDALNLS[Phospho (STY)]SPK_	0.000497216	Filtered	3.0161e-07	281.598	Filtered	197.88	0.367336	Filtered	0.424597
A6NKF1	SAC3D1	SAC3 domain-containing protein 1	TLEEVVMAEEEDEGTDRPGSPA	(M389,T397)	_TLEEVVM[Oxidation (M)]AEEEDEGT[Phospho (STY)]DRPGSPA_.3	_TLEEVVM[Oxidation (M)]AEEEDEGT[Phospho (STY)]DRPGSPA_	0.00249743	0.000390285	0.00237307	251.918	614.905	1080.21	0.334737	4.38171e-05	0.0272454
A6NKF1	SAC3D1	SAC3 domain-containing protein 1	TLEEVVMAEEEDEGTDRPGSPA	(M389,S402)	_TLEEVVM[Oxidation (M)]AEEEDEGTDRPGS[Phospho (STY)]PA_.3	_TLEEVVM[Oxidation (M)]AEEEDEGTDRPGS[Phospho (STY)]PA_	0.000497181	0.000735353	1.69138e-17	222.758	614.242	792.52	0.997546	0.999972	0.971129
A6NMY6;P07355	ANXA2P2;ANXA2	Putative annexin A2-like protein;Annexin A2	SYSPYDMLESIR	(M240,S243);(M240,S243)	_SYSPYDM[Oxidation (M)]LES[Phospho (STY)]IR_.2	_SYSPYDM[Oxidation (M)]LES[Phospho (STY)]IR_	0.00049704	0.000373152	4.80795e-10	1.0803	118.041	1.07697	0.0990222	0.00241411	0.0599373
A6NMY6;P07355	ANXA2P2;ANXA2	Putative annexin A2-like protein;Annexin A2	SYSPYDMLESIR	(Y238,M240);(Y238,M240)	_SYSPY[Phospho (STY)]DM[Oxidation (M)]LESIR_.2	_SYSPY[Phospho (STY)]DM[Oxidation (M)]LESIR_	0.00049714	0.00127492	1.17224e-12	1.08001	1	1	0.995984	0.999014	0.927924
A6NMY6;P07355	ANXA2P2;ANXA2	Putative annexin A2-like protein;Annexin A2	LSLEGDHSTPPSAYGSVK	(Y24);(Y24)	_LSLEGDHSTPPSAY[Phospho (STY)]GSVK_.3	_LSLEGDHSTPPSAY[Phospho (STY)]GSVK_	0.000122914	0.000104424	6.5795e-21	26586.4	27473.7	28634	1	1	1
A6NMY6;P07355	ANXA2P2;ANXA2	Putative annexin A2-like protein;Annexin A2	LSLEGDHSTPPSAYGSVK	(Y24);(Y24)	_LSLEGDHSTPPSAY[Phospho (STY)]GSVK_.2	_LSLEGDHSTPPSAY[Phospho (STY)]GSVK_	6.56672e-07	0.000159939	4.72188e-17	5783.43	7740.1	8606.96	0.982684	0.996713	0.997542
A6NMY6;P07355	ANXA2P2;ANXA2	Putative annexin A2-like protein;Annexin A2	LSLEGDHSTPPSAYGSVK	(S12);(S12)	_LS[Phospho (STY)]LEGDHSTPPSAYGSVK_.3	_LS[Phospho (STY)]LEGDHSTPPSAYGSVK_	1.61757e-13	0.000387617	1.61685e-29	3842.62	3803.61	4046.1	0.887421	0.708658	0.958828
A6NMY6;P07355	ANXA2P2;ANXA2	Putative annexin A2-like protein;Annexin A2	LSLEGDHSTPPSAYGSVK	(T19);(T19)	_LSLEGDHST[Phospho (STY)]PPSAYGSVK_.3	_LSLEGDHST[Phospho (STY)]PPSAYGSVK_	0.000497157	0.000350693	2.2281e-12	2991.91	2359.46	2901.64	0.797127	0.664601	0.00197287
A6NMY6;P07355	ANXA2P2;ANXA2	Putative annexin A2-like protein;Annexin A2	LSLEGDHSTPPSAYGSVK	(S18);(S18)	_LSLEGDHS[Phospho (STY)]TPPSAYGSVK_.3	_LSLEGDHS[Phospho (STY)]TPPSAYGSVK_	0.000497124	0.000194359	6.45606e-22	1442.83	1833.71	2082.34	0.10323	0.250322	0.0366187
A6NMY6;P07355	ANXA2P2;ANXA2	Putative annexin A2-like protein;Annexin A2	LSLEGDHSTPPSAYGSVK	(S12);(S12)	_LS[Phospho (STY)]LEGDHSTPPSAYGSVK_.2	_LS[Phospho (STY)]LEGDHSTPPSAYGSVK_	0.00019768	0.000126589	5.18897e-06	2.33528	171.105	1.44017	0.286873	0.228451	0.029448
A6NMY6;P07355	ANXA2P2;ANXA2	Putative annexin A2-like protein;Annexin A2	LSLEGDHSTPPSAYGSVK	(S18);(S18)	_LSLEGDHS[Phospho (STY)]TPPSAYGSVK_.2	_LSLEGDHS[Phospho (STY)]TPPSAYGSVK_	0.000497195	0.000625805	0.00153175	2.03714	2.18643	1.25757	0.10493	0.272194	0.0295165
A6NMY6;P07355	ANXA2P2;ANXA2	Putative annexin A2-like protein;Annexin A2	LSLEGDHSTPPSAYGSVK	(T19);(T19)	_LSLEGDHST[Phospho (STY)]PPSAYGSVK_.2	_LSLEGDHST[Phospho (STY)]PPSAYGSVK_	0.00591019	0.000408479	Filtered	569.436	771.06	Filtered	0.29863	0.26912	Filtered
A6NMY6;P07355	ANXA2P2;ANXA2	Putative annexin A2-like protein;Annexin A2	LSLEGDHSTPPSAYGSVK	(S22);(S22)	_LSLEGDHSTPPS[Phospho (STY)]AYGSVK_.2	_LSLEGDHSTPPS[Phospho (STY)]AYGSVK_	Filtered	0.00711943	Filtered	Filtered	196.204	Filtered	Filtered	0.0576039	Filtered
A6NMY6;P07355	ANXA2P2;ANXA2	Putative annexin A2-like protein;Annexin A2	AYTNFDAER	(Y30);(Y30)	_AY[Phospho (STY)]TNFDAER_.2	_AY[Phospho (STY)]TNFDAER_	Filtered	1.63795e-10	2.74613e-17	Filtered	1342.19	696.42	Filtered	0.5	0.697494
A6NMY6;P07355	ANXA2P2;ANXA2	Putative annexin A2-like protein;Annexin A2	STVHEILCK	(T3,C9);(T3,C9)	_[Acetyl (Protein N-term)]ST[Phospho (STY)]VHEILC[Carbamidomethyl (C)]K_.2	_[Acetyl (Protein N-term)]ST[Phospho (STY)]VHEILC[Carbamidomethyl (C)]K_	Filtered	2.36165e-05	Filtered	Filtered	606.969	Filtered	Filtered	0.374279	Filtered
A7E2V4	ZSWIM8	Zinc finger SWIM domain-containing protein 8	HTGMASIDSSAPETTSDSSPTLSR	(M1141,S1155)	_HTGM[Oxidation (M)]ASIDSSAPETTSDS[Phospho (STY)]SPTLSR_.3	_HTGM[Oxidation (M)]ASIDSSAPETTSDS[Phospho (STY)]SPTLSR_	0.000497215	4.6469e-07	6.83236e-14	1877.31	1046.96	1182.55	0.215971	0.255929	0.038072
A7E2V4	ZSWIM8	Zinc finger SWIM domain-containing protein 8	HTGMASIDSSAPETTSDSSPTLSR	(M1141,T1151)	_HTGM[Oxidation (M)]ASIDSSAPET[Phospho (STY)]TSDSSPTLSR_.3	_HTGM[Oxidation (M)]ASIDSSAPET[Phospho (STY)]TSDSSPTLSR_	0.000497176	5.58978e-05	8.36663e-11	1624.98	1292.64	1018.95	0.161098	0.103904	0.0144843
A7E2V4	ZSWIM8	Zinc finger SWIM domain-containing protein 8	HTGMASIDSSAPETTSDSSPTLSR	(M1141,T1152)	_HTGM[Oxidation (M)]ASIDSSAPETT[Phospho (STY)]SDSSPTLSR_.3	_HTGM[Oxidation (M)]ASIDSSAPETT[Phospho (STY)]SDSSPTLSR_	2.91302e-07	3.30131e-05	8.06603e-08	1783.15	1046.19	1018.98	0.172643	0.114112	0.209358
A7E2V4	ZSWIM8	Zinc finger SWIM domain-containing protein 8	HTGMASIDSSAPETTSDSSPTLSR	(M1141,T1158)	_HTGM[Oxidation (M)]ASIDSSAPETTSDSSPT[Phospho (STY)]LSR_.3	_HTGM[Oxidation (M)]ASIDSSAPETTSDSSPT[Phospho (STY)]LSR_	0.000137888	7.35674e-06	4.53234e-06	1288.56	927.654	694.538	0.0191143	0.024369	0.0229941
A7E2V4	ZSWIM8	Zinc finger SWIM domain-containing protein 8	HTGMASIDSSAPETTSDSSPTLSR	(M1141,S1160)	_HTGM[Oxidation (M)]ASIDSSAPETTSDSSPTLS[Phospho (STY)]R_.3	_HTGM[Oxidation (M)]ASIDSSAPETTSDSSPTLS[Phospho (STY)]R_	0.000497108	0.000109278	2.6977e-13	1288.56	927.654	694.538	0.00163693	0.00214757	0.00195682
A7E2V4	ZSWIM8	Zinc finger SWIM domain-containing protein 8	HTGMASIDSSAPETTSDSSPTLSR	(M1141,S1156)	_HTGM[Oxidation (M)]ASIDSSAPETTSDSS[Phospho (STY)]PTLSR_.3	_HTGM[Oxidation (M)]ASIDSSAPETTSDSS[Phospho (STY)]PTLSR_	0.000153003	8.81079e-06	7.13618e-19	1133.57	927.423	693.373	0.233498	0.285815	0.27209
A7E2V4	ZSWIM8	Zinc finger SWIM domain-containing protein 8	HTGMASIDSSAPETTSDSSPTLSR	(M1141,S1147)	_HTGM[Oxidation (M)]ASIDSS[Phospho (STY)]APETTSDSSPTLSR_.3	_HTGM[Oxidation (M)]ASIDSS[Phospho (STY)]APETTSDSSPTLSR_	0.000497108	0.00648811	0.000721747	650.823	368.429	326.036	0.00557081	2.90173e-05	0.000626455
A7E2V4	ZSWIM8	Zinc finger SWIM domain-containing protein 8	HTGMASIDSSAPETTSDSSPTLSR	(M1141,S1153,S1156)	_HTGM[Oxidation (M)]ASIDSSAPETTS[Phospho (STY)]DSS[Phospho (STY)]PTLSR_.3	_HTGM[Oxidation (M)]ASIDSSAPETTS[Phospho (STY)]DSS[Phospho (STY)]PTLSR_	4.7914e-07	0.000102299	0.000215378	466.14	513.808	355.744	0.398707	0.390135	0.389948
A7E2V4	ZSWIM8	Zinc finger SWIM domain-containing protein 8	HTGMASIDSSAPETTSDSSPTLSR	(M1141,S1155,S1156)	_HTGM[Oxidation (M)]ASIDSSAPETTSDS[Phospho (STY)]S[Phospho (STY)]PTLSR_.3	_HTGM[Oxidation (M)]ASIDSSAPETTSDS[Phospho (STY)]S[Phospho (STY)]PTLSR_	6.83965e-05	3.70911e-06	8.11099e-20	1	145.935	1	0.397536	0.284163	0.389931
A7E2V4	ZSWIM8	Zinc finger SWIM domain-containing protein 8	HTGMASIDSSAPETTSDSSPTLSR	(M1141,S1153,T1158)	_HTGM[Oxidation (M)]ASIDSSAPETTS[Phospho (STY)]DSSPT[Phospho (STY)]LSR_.3	_HTGM[Oxidation (M)]ASIDSSAPETTS[Phospho (STY)]DSSPT[Phospho (STY)]LSR_	3.61557e-05	4.03352e-08	0.00227344	1	1	1.45517	0.0109342	0.281031	0.0837111
A7E2V4	ZSWIM8	Zinc finger SWIM domain-containing protein 8	NVPESSPHSPCEGLPSEAALTPRPEGK	(S1089,C1094)	_NVPESS[Phospho (STY)]PHSPC[Carbamidomethyl (C)]EGLPSEAALTPRPEGK_.4	_NVPESS[Phospho (STY)]PHSPC[Carbamidomethyl (C)]EGLPSEAALTPRPEGK_	0.00743552	0.00534152	Filtered	1.46511	1.17818	Filtered	0.112717	0.17986	Filtered
A7E2V4	ZSWIM8	Zinc finger SWIM domain-containing protein 8	NVPESSPHSPCEGLPSEAALTPRPEGK	(S1088,C1094)	_NVPES[Phospho (STY)]SPHSPC[Carbamidomethyl (C)]EGLPSEAALTPRPEGK_.4	_NVPES[Phospho (STY)]SPHSPC[Carbamidomethyl (C)]EGLPSEAALTPRPEGK_	0.00427478	0.00284814	Filtered	1.46408	1.17818	Filtered	0.109599	0.170082	Filtered
A7E2V4	ZSWIM8	Zinc finger SWIM domain-containing protein 8	NVPESSPHSPCEGLPSEAALTPRPEGK	(C1094,T1104)	_NVPESSPHSPC[Carbamidomethyl (C)]EGLPSEAALT[Phospho (STY)]PRPEGK_.3	_NVPESSPHSPC[Carbamidomethyl (C)]EGLPSEAALT[Phospho (STY)]PRPEGK_	Filtered	0.00349396	Filtered	Filtered	2.14101	Filtered	Filtered	0.2	Filtered
A7E2V4	ZSWIM8	Zinc finger SWIM domain-containing protein 8	NVPESSPHSPCEGLPSEAALTPRPEGK	(C1094,S1099)	_NVPESSPHSPC[Carbamidomethyl (C)]EGLPS[Phospho (STY)]EAALTPRPEGK_.3	_NVPESSPHSPC[Carbamidomethyl (C)]EGLPS[Phospho (STY)]EAALTPRPEGK_	Filtered	0.00256067	Filtered	Filtered	1.42691	Filtered	Filtered	0.2	Filtered
A7E2V4	ZSWIM8	Zinc finger SWIM domain-containing protein 8	NVPESSPHSPCEGLPSEAALTPRPEGK	(S1088,C1094)	_NVPES[Phospho (STY)]SPHSPC[Carbamidomethyl (C)]EGLPSEAALTPRPEGK_.3	_NVPES[Phospho (STY)]SPHSPC[Carbamidomethyl (C)]EGLPSEAALTPRPEGK_	Filtered	0.00349569	Filtered	Filtered	1.1894	Filtered	Filtered	0.2	Filtered
A7E2V4	ZSWIM8	Zinc finger SWIM domain-containing protein 8	NVPESSPHSPCEGLPSEAALTPRPEGK	(S1089,C1094)	_NVPESS[Phospho (STY)]PHSPC[Carbamidomethyl (C)]EGLPSEAALTPRPEGK_.3	_NVPESS[Phospho (STY)]PHSPC[Carbamidomethyl (C)]EGLPSEAALTPRPEGK_	Filtered	0.00267339	Filtered	Filtered	1.1894	Filtered	Filtered	0.2	Filtered
A7E2V4	ZSWIM8	Zinc finger SWIM domain-containing protein 8	NVPESSPHSPCEGLPSEAALTPRPEGK	(S1092,C1094)	_NVPESSPHS[Phospho (STY)]PC[Carbamidomethyl (C)]EGLPSEAALTPRPEGK_.4	_NVPESSPHS[Phospho (STY)]PC[Carbamidomethyl (C)]EGLPSEAALTPRPEGK_	Filtered	0.00329285	Filtered	Filtered	1	Filtered	Filtered	0.211849	Filtered
A7E2V4	ZSWIM8	Zinc finger SWIM domain-containing protein 8	NVPESSPHSPCEGLPSEAALTPRPEGK	(C1094,S1099)	_NVPESSPHSPC[Carbamidomethyl (C)]EGLPS[Phospho (STY)]EAALTPRPEGK_.4	_NVPESSPHSPC[Carbamidomethyl (C)]EGLPS[Phospho (STY)]EAALTPRPEGK_	0.000497142	Filtered	Filtered	1	Filtered	Filtered	0.287204	Filtered	Filtered
A7E2V4	ZSWIM8	Zinc finger SWIM domain-containing protein 8	NVPESSPHSPCEGLPSEAALTPRPEGK	(S1092,C1094)	_NVPESSPHS[Phospho (STY)]PC[Carbamidomethyl (C)]EGLPSEAALTPRPEGK_.3	_NVPESSPHS[Phospho (STY)]PC[Carbamidomethyl (C)]EGLPSEAALTPRPEGK_	Filtered	0.00257836	Filtered	Filtered	1	Filtered	Filtered	0.2	Filtered
A7E2V4	ZSWIM8	Zinc finger SWIM domain-containing protein 8	GWGSPGRPK	(S1130)	_GWGS[Phospho (STY)]PGRPK_.2	_GWGS[Phospho (STY)]PGRPK_	0.00776402	Filtered	Filtered	1	Filtered	Filtered	1	Filtered	Filtered
A7KAX9	ARHGAP32	Rho GTPase-activating protein 32	SEESLTSLHAVDGDSK	(S706)	_S[Phospho (STY)]EESLTSLHAVDGDSK_.2	_S[Phospho (STY)]EESLTSLHAVDGDSK_	0.000374104	7.58523e-08	7.6019e-17	2737.26	1645.02	2658.09	0.818476	0.915305	0.969277
A7KAX9	ARHGAP32	Rho GTPase-activating protein 32	SEESLTSLHAVDGDSK	(S709)	_SEES[Phospho (STY)]LTSLHAVDGDSK_.2	_SEES[Phospho (STY)]LTSLHAVDGDSK_	0.000397501	1.54762e-05	1.11068e-17	2093.11	1493.06	2321.85	0.186951	0.0865199	0.0290258
A7KAX9	ARHGAP32	Rho GTPase-activating protein 32	SEESLTSLHAVDGDSK	(S709)	_SEES[Phospho (STY)]LTSLHAVDGDSK_.3	_SEES[Phospho (STY)]LTSLHAVDGDSK_	3.33996e-08	1.98412e-07	2.59252e-33	1333.31	1148.63	1714.38	0.272528	0.445572	0.71001
A7KAX9	ARHGAP32	Rho GTPase-activating protein 32	SEESLTSLHAVDGDSK	(T711)	_SEESLT[Phospho (STY)]SLHAVDGDSK_.2	_SEESLT[Phospho (STY)]SLHAVDGDSK_	0.000497038	3.7605e-05	3.88533e-17	1367.19	1183.57	1612.72	7.24782e-05	0.00658028	0.000549228
A7KAX9	ARHGAP32	Rho GTPase-activating protein 32	SEESLTSLHAVDGDSK	(S712)	_SEESLTS[Phospho (STY)]LHAVDGDSK_.3	_SEESLTS[Phospho (STY)]LHAVDGDSK_	2.36102e-06	1.09735e-08	3.0186e-34	1331.97	1149.2	1440.86	0.214371	0.217166	0.00953526
A7KAX9	ARHGAP32	Rho GTPase-activating protein 32	SEESLTSLHAVDGDSK	(S712)	_SEESLTS[Phospho (STY)]LHAVDGDSK_.2	_SEESLTS[Phospho (STY)]LHAVDGDSK_	0.000497129	7.9434e-05	4.32867e-24	994.717	619.819	1106.26	2.51446e-06	0.000865553	0.000234519
A7KAX9	ARHGAP32	Rho GTPase-activating protein 32	SEESLTSLHAVDGDSK	(T711)	_SEESLT[Phospho (STY)]SLHAVDGDSK_.3	_SEESLT[Phospho (STY)]SLHAVDGDSK_	4.59791e-05	9.88223e-09	1.31291e-42	557.912	745.122	639.672	0.217393	0.21956	0.00943831
A7KAX9	ARHGAP32	Rho GTPase-activating protein 32	SEESLTSLHAVDGDSK	(S706)	_S[Phospho (STY)]EESLTSLHAVDGDSK_.3	_S[Phospho (STY)]EESLTSLHAVDGDSK_	0.000156842	9.78497e-09	3.90934e-27	1.34209	455.192	1.21078	0.290872	0.47497	0.271342
A7KAX9	ARHGAP32	Rho GTPase-activating protein 32	TQAQVNSPIVTENK	(S613)	_TQAQVNS[Phospho (STY)]PIVTENK_.2	_TQAQVNS[Phospho (STY)]PIVTENK_	0.000497046	0.000936091	6.91483e-05	275.495	284.206	232.025	0.801895	0.816873	0.354562
A7KAX9	ARHGAP32	Rho GTPase-activating protein 32	SAKSEESLTSLHAVDGDSK	(S703)	_S[Phospho (STY)]AKSEESLTSLHAVDGDSK_.3	_S[Phospho (STY)]AKSEESLTSLHAVDGDSK_	0.0026735	2.6779e-05	0.00233345	1.30285	161.172	1.17661	0.00144083	0.0108828	0.0128675
A7KAX9	ARHGAP32	Rho GTPase-activating protein 32	SAKSEESLTSLHAVDGDSK	(T711)	_SAKSEESLT[Phospho (STY)]SLHAVDGDSK_.3	_SAKSEESLT[Phospho (STY)]SLHAVDGDSK_	0.0039299	3.52391e-05	0.00588801	1.30199	161.147	1.17722	0.262227	0.253712	0.295364
A7KAX9	ARHGAP32	Rho GTPase-activating protein 32	SAKSEESLTSLHAVDGDSK	(S706)	_SAKS[Phospho (STY)]EESLTSLHAVDGDSK_.3	_SAKS[Phospho (STY)]EESLTSLHAVDGDSK_	0.00802466	0.000376845	Filtered	1.11599	402.224	Filtered	0.210473	0.216817	Filtered
A7KAX9	ARHGAP32	Rho GTPase-activating protein 32	SAKSEESLTSLHAVDGDSK	(S709)	_SAKSEES[Phospho (STY)]LTSLHAVDGDSK_.3	_SAKSEES[Phospho (STY)]LTSLHAVDGDSK_	Filtered	6.02108e-05	0.00646674	Filtered	1.45456	1.5133	Filtered	0.253708	0.295362
A7KAX9	ARHGAP32	Rho GTPase-activating protein 32	SAKSEESLTSLHAVDGDSK	(S712)	_SAKSEESLTS[Phospho (STY)]LHAVDGDSK_.3	_SAKSEESLTS[Phospho (STY)]LHAVDGDSK_	Filtered	0.000375942	Filtered	Filtered	402.295	Filtered	Filtered	0.253722	Filtered
A7KAX9	ARHGAP32	Rho GTPase-activating protein 32	SSVHSEEDDFVPELHR	(S43)	_S[Phospho (STY)]SVHSEEDDFVPELHR_.3	_S[Phospho (STY)]SVHSEEDDFVPELHR_	0.00673481	0.000429541	Filtered	1	58.7716	Filtered	0.333333	0.333333	Filtered
A7KAX9	ARHGAP32	Rho GTPase-activating protein 32	SSVHSEEDDFVPELHR	(S44)	_SS[Phospho (STY)]VHSEEDDFVPELHR_.3	_SS[Phospho (STY)]VHSEEDDFVPELHR_	Filtered	0.00164857	Filtered	Filtered	452.813	Filtered	Filtered	0.333333	Filtered
A7KAX9	ARHGAP32	Rho GTPase-activating protein 32	SSVHSEEDDFVPELHR	(S47)	_SSVHS[Phospho (STY)]EEDDFVPELHR_.3	_SSVHS[Phospho (STY)]EEDDFVPELHR_	Filtered	0.00319363	Filtered	Filtered	1	Filtered	Filtered	0.333333	Filtered
A7KAX9	ARHGAP32	Rho GTPase-activating protein 32	DATNRSPTQIVK	(S952)	_DATNRS[Phospho (STY)]PTQIVK_.2	_DATNRS[Phospho (STY)]PTQIVK_	Filtered	0.00350155	Filtered	Filtered	1.39915	Filtered	Filtered	0.333333	Filtered
A7KAX9	ARHGAP32	Rho GTPase-activating protein 32	DATNRSPTQIVK	(T949)	_DAT[Phospho (STY)]NRSPTQIVK_.2	_DAT[Phospho (STY)]NRSPTQIVK_	Filtered	0.00314304	Filtered	Filtered	1.22417	Filtered	Filtered	0.333333	Filtered
A7KAX9	ARHGAP32	Rho GTPase-activating protein 32	NSMPTVSFLDQDQSPPR	(M1192,S1203)	_NSM[Oxidation (M)]PTVSFLDQDQS[Phospho (STY)]PPR_.3	_NSM[Oxidation (M)]PTVSFLDQDQS[Phospho (STY)]PPR_	Filtered	0.00175327	Filtered	Filtered	1.54729	Filtered	Filtered	0.431092	Filtered
A7KAX9	ARHGAP32	Rho GTPase-activating protein 32	SPTPPNLPSDK	(S1234)	_S[Phospho (STY)]PTPPNLPSDK_.2	_S[Phospho (STY)]PTPPNLPSDK_	Filtered	0.000687589	Filtered	Filtered	1	Filtered	Filtered	0.691243	Filtered
A8CG34	POM121C	Nuclear envelope pore membrane protein POM 121C	SSSMSSLTGAYTSGIPSSSR	(S369,M371)	_SS[Phospho (STY)]SM[Oxidation (M)]SSLTGAYTSGIPSSSR_.3	_SS[Phospho (STY)]SM[Oxidation (M)]SSLTGAYTSGIPSSSR_	Filtered	0.000201427	Filtered	Filtered	1	Filtered	Filtered	0.0767653	Filtered
A8CG34	POM121C	Nuclear envelope pore membrane protein POM 121C	SSSMSSLTGAYTSGIPSSSR	(S370,M371)	_SSS[Phospho (STY)]M[Oxidation (M)]SSLTGAYTSGIPSSSR_.3	_SSS[Phospho (STY)]M[Oxidation (M)]SSLTGAYTSGIPSSSR_	Filtered	4.83496e-05	Filtered	Filtered	161.252	Filtered	Filtered	0.0749452	Filtered
A8CG34	POM121C	Nuclear envelope pore membrane protein POM 121C	SSSMSSLTGAYTSGIPSSSR	(M371,Y378)	_SSSM[Oxidation (M)]SSLTGAY[Phospho (STY)]TSGIPSSSR_.3	_SSSM[Oxidation (M)]SSLTGAY[Phospho (STY)]TSGIPSSSR_	Filtered	4.97439e-08	Filtered	Filtered	161.225	Filtered	Filtered	0.244222	Filtered
A8CG34	POM121C	Nuclear envelope pore membrane protein POM 121C	SSSMSSLTGAYTSGIPSSSR	(S368,M371)	_S[Phospho (STY)]SSM[Oxidation (M)]SSLTGAYTSGIPSSSR_.3	_S[Phospho (STY)]SSM[Oxidation (M)]SSLTGAYTSGIPSSSR_	Filtered	7.87072e-06	Filtered	Filtered	1	Filtered	Filtered	0.07861	Filtered
A8CG34	POM121C	Nuclear envelope pore membrane protein POM 121C	SSSMSSLTGAYTSGIPSSSR	(M371,S372)	_SSSM[Oxidation (M)]S[Phospho (STY)]SLTGAYTSGIPSSSR_.3	_SSSM[Oxidation (M)]S[Phospho (STY)]SLTGAYTSGIPSSSR_	Filtered	0.000209114	Filtered	Filtered	1	Filtered	Filtered	0.0743229	Filtered
A8CG34	POM121C	Nuclear envelope pore membrane protein POM 121C	SSSMSSLTGAYTSGIPSSSR	(M371,S373)	_SSSM[Oxidation (M)]SS[Phospho (STY)]LTGAYTSGIPSSSR_.3	_SSSM[Oxidation (M)]SS[Phospho (STY)]LTGAYTSGIPSSSR_	Filtered	0.000279653	Filtered	Filtered	1	Filtered	Filtered	0.0801008	Filtered
A8MPP1;Q96FC9	DDX11L8;DDX11	Putative ATP-dependent RNA helicase DDX11-like protein 8;ATP-dependent DNA helicase DDX11	LEQLESGEEELVLAEYESDEEK	(S204);(S204)	_LEQLESGEEELVLAEYES[Phospho (STY)]DEEK_.3	_LEQLESGEEELVLAEYES[Phospho (STY)]DEEK_	0.000497126	0.000347911	0.00165388	3372.55	3303.18	6049.68	0.999965	0.999942	0.999994
A8MT19;Q8IUC4	RHPN2P1;RHPN2	Putative rhophilin-2-like protein RHPN2P1;Rhophilin-2	SASTLCLPSVGAAR	(S551,C554);(S654,C657)	_SAS[Phospho (STY)]TLC[Carbamidomethyl (C)]LPSVGAAR_.2	_SAS[Phospho (STY)]TLC[Carbamidomethyl (C)]LPSVGAAR_	0.00195929	0.000682366	Filtered	598.577	750.549	Filtered	0.497438	0.315702	Filtered
A8MT19;Q8IUC4	RHPN2P1;RHPN2	Putative rhophilin-2-like protein RHPN2P1;Rhophilin-2	SASTLCLPSVGAAR	(S549,C554);(S652,C657)	_S[Phospho (STY)]ASTLC[Carbamidomethyl (C)]LPSVGAAR_.2	_S[Phospho (STY)]ASTLC[Carbamidomethyl (C)]LPSVGAAR_	0.00166302	0.00039416	Filtered	279.277	338.115	Filtered	0.161719	0.0738117	Filtered
B2RBV5		Putative MORF4 family-associated protein 1-like protein UPP	EEPGSPLSPAPR	(S18,S21)	_EEPGS[Phospho (STY)]PLS[Phospho (STY)]PAPR_.2	_EEPGS[Phospho (STY)]PLS[Phospho (STY)]PAPR_	0.000497151	0.000186977	0.00079247	1081.27	587.583	15.4313	1	1	1
B2RBV5		Putative MORF4 family-associated protein 1-like protein UPP	EEPGSPLSPAPR	(S21)	_EEPGSPLS[Phospho (STY)]PAPR_.2	_EEPGSPLS[Phospho (STY)]PAPR_	Filtered	0.00539309	0.000141347	Filtered	1	1	Filtered	0.5	0.436246
B2RBV5		Putative MORF4 family-associated protein 1-like protein UPP	EEPGSPLSPAPR	(S18)	_EEPGS[Phospho (STY)]PLSPAPR_.2	_EEPGS[Phospho (STY)]PLSPAPR_	Filtered	0.0030661	Filtered	Filtered	116.517	Filtered	Filtered	0.5	Filtered
B5ME19;Q99613	EIF3CL;EIF3C	Eukaryotic translation initiation factor 3 subunit C-like protein;Eukaryotic translation initiation factor 3 subunit C	QPLLLSEDEEDTKR	(S39);(S39)	_QPLLLS[Phospho (STY)]EDEEDTKR_.3	_QPLLLS[Phospho (STY)]EDEEDTKR_	0.000497168	5.41917e-12	5.14917e-19	12854.1	17647.4	17445.9	0.999999	1	0.999956
B5ME19;Q99613	EIF3CL;EIF3C	Eukaryotic translation initiation factor 3 subunit C-like protein;Eukaryotic translation initiation factor 3 subunit C	QPLLLSEDEEDTKR	(S39);(S39)	_QPLLLS[Phospho (STY)]EDEEDTKR_.2	_QPLLLS[Phospho (STY)]EDEEDTKR_	0.00219251	0.00122624	2.04326e-11	296.167	1433.99	2005.11	0.972169	0.998848	0.999829
B5ME19;Q99613	EIF3CL;EIF3C	Eukaryotic translation initiation factor 3 subunit C-like protein;Eukaryotic translation initiation factor 3 subunit C	QPLLLSEDEEDTKR	(T45);(T45)	_QPLLLSEDEEDT[Phospho (STY)]KR_.2	_QPLLLSEDEEDT[Phospho (STY)]KR_	0.00293972	0.00042023	3.08775e-11	398.863	1427.16	1642.49	0.0314656	0.00156641	0.000333925
B5ME19;Q99613	EIF3CL;EIF3C	Eukaryotic translation initiation factor 3 subunit C-like protein;Eukaryotic translation initiation factor 3 subunit C	QPLLLSEDEEDTKR	(T45);(T45)	_QPLLLSEDEEDT[Phospho (STY)]KR_.3	_QPLLLSEDEEDT[Phospho (STY)]KR_	0.000497169	1.01836e-06	1.76783e-06	1	253.948	333.11	0.00052976	0.00252239	0.00178874
B5ME19;Q99613	EIF3CL;EIF3C	Eukaryotic translation initiation factor 3 subunit C-like protein;Eukaryotic translation initiation factor 3 subunit C	QPLLLSEDEEDTK	(S39);(S39)	_QPLLLS[Phospho (STY)]EDEEDTK_.2	_QPLLLS[Phospho (STY)]EDEEDTK_	8.22223e-08	0.000650984	5.93641e-14	13826.3	20605.9	25517.6	0.999993	1	1
B5ME19;Q99613	EIF3CL;EIF3C	Eukaryotic translation initiation factor 3 subunit C-like protein;Eukaryotic translation initiation factor 3 subunit C	QPLLLSEDEEDTK	(T45);(T45)	_QPLLLSEDEEDT[Phospho (STY)]K_.2	_QPLLLSEDEEDT[Phospho (STY)]K_	0.000497082	0.000403052	8.42141e-21	9696.36	15526.1	16920.5	0.000254666	3.16303e-08	9.72165e-07
C9JI98	TMEM238	Transmembrane protein 238	LQLATLEAGPGAAGAGSE	(S175)	_LQLATLEAGPGAAGAGS[Phospho (STY)]E_.2	_LQLATLEAGPGAAGAGS[Phospho (STY)]E_	0.000497066	0.000373662	2.2281e-17	4814.85	4285.67	5606.45	1	1	1
C9JLW8	MCRIP1	Mapk-regulated corepressor-interacting protein 1	SPPSSSEIFTPAHEENVR	(S21)	_S[Phospho (STY)]PPSSSEIFTPAHEENVR_.3	_S[Phospho (STY)]PPSSSEIFTPAHEENVR_	0.000497055	1.98059e-08	4.38215e-23	38036.8	51614.5	67363.4	0.96971	0.992538	0.879035
C9JLW8	MCRIP1	Mapk-regulated corepressor-interacting protein 1	SPPSSSEIFTPAHEENVR	(S26)	_SPPSSS[Phospho (STY)]EIFTPAHEENVR_.3	_SPPSSS[Phospho (STY)]EIFTPAHEENVR_	0.000497047	0.000844428	3.93319e-05	38985	52463.8	63961.7	3.20578e-06	0.000490615	0.187437
C9JLW8	MCRIP1	Mapk-regulated corepressor-interacting protein 1	SPPSSSEIFTPAHEENVR	(T30)	_SPPSSSEIFT[Phospho (STY)]PAHEENVR_.3	_SPPSSSEIFT[Phospho (STY)]PAHEENVR_	3.54717e-06	0.00041895	0.000305211	33838	41746.2	52664.6	9.6651e-07	3.22582e-07	2.55307e-08
C9JLW8	MCRIP1	Mapk-regulated corepressor-interacting protein 1	TSSPRSPPSSSEIFTPAHEENVR	(T16,S21)	_T[Phospho (STY)]SSPRS[Phospho (STY)]PPSSSEIFTPAHEENVR_.3	_T[Phospho (STY)]SSPRS[Phospho (STY)]PPSSSEIFTPAHEENVR_	0.000497151	0.000239357	0.0017841	10053.6	9430.78	8385.61	0.0448698	0.289835	0.164557
C9JLW8	MCRIP1	Mapk-regulated corepressor-interacting protein 1	TSSPRSPPSSSEIFTPAHEENVR	(T16,S26)	_T[Phospho (STY)]SSPRSPPSSS[Phospho (STY)]EIFTPAHEENVR_.3	_T[Phospho (STY)]SSPRSPPSSS[Phospho (STY)]EIFTPAHEENVR_	6.87207e-06	0.000137752	8.91161e-18	8540.89	6893.88	6902.07	0.044909	0.0400398	0.080077
C9JLW8	MCRIP1	Mapk-regulated corepressor-interacting protein 1	TSSPRSPPSSSEIFTPAHEENVR	(T16,S18)	_T[Phospho (STY)]SS[Phospho (STY)]PRSPPSSSEIFTPAHEENVR_.3	_T[Phospho (STY)]SS[Phospho (STY)]PRSPPSSSEIFTPAHEENVR_	0.000497033	0.000400429	2.40749e-11	1859.81	1105.93	1381.27	0.0451184	0.29169	0.0853303
E9PAV3;Q13765	NACA	Nascent polypeptide-associated complex subunit alpha, muscle-specific form;Nascent polypeptide-associated complex subunit alpha	VQGEAVSNIQENTQTPTVQEESEEEEVDETGVEVK	(S2029);(S166)	_VQGEAVSNIQENTQTPTVQEES[Phospho (STY)]EEEEVDETGVEVK_.4	_VQGEAVSNIQENTQTPTVQEES[Phospho (STY)]EEEEVDETGVEVK_	4.69067e-05	2.67015e-05	4.60329e-32	204813	213415	220329	0.818322	0.220744	0.308401
E9PAV3;Q13765	NACA	Nascent polypeptide-associated complex subunit alpha, muscle-specific form;Nascent polypeptide-associated complex subunit alpha	VQGEAVSNIQENTQTPTVQEESEEEEVDETGVEVK	(T2024);(T161)	_VQGEAVSNIQENTQTPT[Phospho (STY)]VQEESEEEEVDETGVEVK_.4	_VQGEAVSNIQENTQTPT[Phospho (STY)]VQEESEEEEVDETGVEVK_	4.69067e-05	3.23467e-05	1.60363e-32	203030	211161	217915	0.180507	0.778754	0.691113
E9PAV3;Q13765	NACA	Nascent polypeptide-associated complex subunit alpha, muscle-specific form;Nascent polypeptide-associated complex subunit alpha	VQGEAVSNIQENTQTPTVQEESEEEEVDETGVEVK	(S2014);(S151)	_VQGEAVS[Phospho (STY)]NIQENTQTPTVQEESEEEEVDETGVEVK_.4	_VQGEAVS[Phospho (STY)]NIQENTQTPTVQEESEEEEVDETGVEVK_	0.000497031	3.71811e-05	4.87968e-05	191416	199096	207061	8.43453e-21	1.47952e-20	1.77151e-20
E9PAV3;Q13765	NACA	Nascent polypeptide-associated complex subunit alpha, muscle-specific form;Nascent polypeptide-associated complex subunit alpha	VQGEAVSNIQENTQTPTVQEESEEEEVDETGVEVK	(T2037);(T174)	_VQGEAVSNIQENTQTPTVQEESEEEEVDET[Phospho (STY)]GVEVK_.4	_VQGEAVSNIQENTQTPTVQEESEEEEVDET[Phospho (STY)]GVEVK_	2.20266e-11	0.000235562	3.36251e-11	79636.4	83519.5	85560	4.87818e-13	6.92948e-11	1.47546e-11
E9PAV3;Q13765	NACA	Nascent polypeptide-associated complex subunit alpha, muscle-specific form;Nascent polypeptide-associated complex subunit alpha	VQGEAVSNIQENTQTPTVQEESEEEEVDETGVEVK	(S2029);(S166)	_VQGEAVSNIQENTQTPTVQEES[Phospho (STY)]EEEEVDETGVEVK_.5	_VQGEAVSNIQENTQTPTVQEES[Phospho (STY)]EEEEVDETGVEVK_	0.000686323	2.12454e-06	0.003724	2528.26	2294.37	3017.63	0.233007	0.247587	0.205846
E9PAV3;Q13765	NACA	Nascent polypeptide-associated complex subunit alpha, muscle-specific form;Nascent polypeptide-associated complex subunit alpha	VQGEAVSNIQENTQTPTVQEESEEEEVDETGVEVK	(S2014);(S151)	_VQGEAVS[Phospho (STY)]NIQENTQTPTVQEESEEEEVDETGVEVK_.5	_VQGEAVS[Phospho (STY)]NIQENTQTPTVQEESEEEEVDETGVEVK_	0.000888558	1.90415e-05	0.00757167	1	721.569	339.924	0.0566143	0.00957281	0.127068
E9PAV3;Q13765	NACA	Nascent polypeptide-associated complex subunit alpha, muscle-specific form;Nascent polypeptide-associated complex subunit alpha	VQGEAVSNIQENTQTPTVQEESEEEEVDETGVEVK	(T2037);(T174)	_VQGEAVSNIQENTQTPTVQEESEEEEVDET[Phospho (STY)]GVEVK_.5	_VQGEAVSNIQENTQTPTVQEESEEEEVDET[Phospho (STY)]GVEVK_	0.00102194	0.000157016	Filtered	1405.48	1887.3	Filtered	0.0101816	6.58961e-07	Filtered
E9PAV3;Q13765	NACA	Nascent polypeptide-associated complex subunit alpha, muscle-specific form;Nascent polypeptide-associated complex subunit alpha	VQGEAVSNIQENTQTPTVQEESEEEEVDETGVEVK	(T2020);(T157)	_VQGEAVSNIQENT[Phospho (STY)]QTPTVQEESEEEEVDETGVEVK_.4	_VQGEAVSNIQENT[Phospho (STY)]QTPTVQEESEEEEVDETGVEVK_	Filtered	0.000397966	Filtered	Filtered	212.827	Filtered	Filtered	0.177872	Filtered
E9PAV3;Q13765	NACA	Nascent polypeptide-associated complex subunit alpha, muscle-specific form;Nascent polypeptide-associated complex subunit alpha	VQGEAVSNIQENTQTPTVQEESEEEEVDETGVEVK	(T2022);(T159)	_VQGEAVSNIQENTQT[Phospho (STY)]PTVQEESEEEEVDETGVEVK_.4	_VQGEAVSNIQENTQT[Phospho (STY)]PTVQEESEEEEVDETGVEVK_	0.00473671	Filtered	Filtered	1.12257	Filtered	Filtered	0.1969	Filtered	Filtered
O00116	AGPS	Alkyldihydroxyacetonephosphate synthase, peroxisomal	AASAATAAPTATPAAQESGTIPK	(T74)	_AASAATAAPTAT[Phospho (STY)]PAAQESGTIPK_.3	_AASAATAAPTAT[Phospho (STY)]PAAQESGTIPK_	0.000497197	Filtered	0.00416424	657.683	Filtered	554.18	0.0986089	Filtered	0.0616429
O00116	AGPS	Alkyldihydroxyacetonephosphate synthase, peroxisomal	AASAATAAPTATPAAQESGTIPK	(T68)	_AASAAT[Phospho (STY)]AAPTATPAAQESGTIPK_.3	_AASAAT[Phospho (STY)]AAPTATPAAQESGTIPK_	0.000967151	Filtered	0.00778458	1	Filtered	1	0.380675	Filtered	0.0866314
O00116	AGPS	Alkyldihydroxyacetonephosphate synthase, peroxisomal	AASAATAAPTATPAAQESGTIPK	(T72)	_AASAATAAPT[Phospho (STY)]ATPAAQESGTIPK_.3	_AASAATAAPT[Phospho (STY)]ATPAAQESGTIPK_	1.04262e-06	Filtered	Filtered	1662.68	Filtered	Filtered	0.0830635	Filtered	Filtered
O00116	AGPS	Alkyldihydroxyacetonephosphate synthase, peroxisomal	AASAATAAPTATPAAQESGTIPK	(S80)	_AASAATAAPTATPAAQES[Phospho (STY)]GTIPK_.3	_AASAATAAPTATPAAQES[Phospho (STY)]GTIPK_	0.000980674	Filtered	Filtered	604.785	Filtered	Filtered	0.00319582	Filtered	Filtered
O00116	AGPS	Alkyldihydroxyacetonephosphate synthase, peroxisomal	AASAATAAPTATPAAQESGTIPK	(T82)	_AASAATAAPTATPAAQESGT[Phospho (STY)]IPK_.3	_AASAATAAPTATPAAQESGT[Phospho (STY)]IPK_	0.00112447	Filtered	Filtered	224.999	Filtered	Filtered	0.00312205	Filtered	Filtered
O00116	AGPS	Alkyldihydroxyacetonephosphate synthase, peroxisomal	AASAATAAPTATPAAQESGTIPK	(S65)	_AAS[Phospho (STY)]AATAAPTATPAAQESGTIPK_.3	_AAS[Phospho (STY)]AATAAPTATPAAQESGTIPK_	0.000497108	Filtered	Filtered	1.12744	Filtered	Filtered	0.435599	Filtered	Filtered
O00116	AGPS	Alkyldihydroxyacetonephosphate synthase, peroxisomal	RAASAATAAPTATPAAQESGTIPK	(S65)	_RAAS[Phospho (STY)]AATAAPTATPAAQESGTIPK_.3	_RAAS[Phospho (STY)]AATAAPTATPAAQESGTIPK_	Filtered	0.00240303	0.0046211	Filtered	1	1	Filtered	0.154227	0.194255
O00116	AGPS	Alkyldihydroxyacetonephosphate synthase, peroxisomal	RAASAATAAPTATPAAQESGTIPK	(T68)	_RAASAAT[Phospho (STY)]AAPTATPAAQESGTIPK_.3	_RAASAAT[Phospho (STY)]AAPTATPAAQESGTIPK_	Filtered	0.00479882	Filtered	Filtered	1.41549	Filtered	Filtered	0.163305	Filtered
O00116	AGPS	Alkyldihydroxyacetonephosphate synthase, peroxisomal	RAASAATAAPTATPAAQESGTIPK	(T74)	_RAASAATAAPTAT[Phospho (STY)]PAAQESGTIPK_.3	_RAASAATAAPTAT[Phospho (STY)]PAAQESGTIPK_	Filtered	0.00862892	Filtered	Filtered	1.41549	Filtered	Filtered	0.187226	Filtered
O00116	AGPS	Alkyldihydroxyacetonephosphate synthase, peroxisomal	RAASAATAAPTATPAAQESGTIPK	(T72)	_RAASAATAAPT[Phospho (STY)]ATPAAQESGTIPK_.3	_RAASAATAAPT[Phospho (STY)]ATPAAQESGTIPK_	Filtered	0.00212297	Filtered	Filtered	1	Filtered	Filtered	0.182294	Filtered
O00148;Q13838	DDX39A;DDX39B	ATP-dependent RNA helicase DDX39A;Spliceosome RNA helicase DDX39B	GSYVSIHSSGFR	(Y38);(Y39)	_GSY[Phospho (STY)]VSIHSSGFR_.2	_GSY[Phospho (STY)]VSIHSSGFR_	Filtered	Filtered	2.06383e-06	Filtered	Filtered	598.362	Filtered	Filtered	0.639852
O00148;Q13838	DDX39A;DDX39B	ATP-dependent RNA helicase DDX39A;Spliceosome RNA helicase DDX39B	GSYVSIHSSGFR	(S37);(S38)	_GS[Phospho (STY)]YVSIHSSGFR_.2	_GS[Phospho (STY)]YVSIHSSGFR_	Filtered	Filtered	8.87268e-06	Filtered	Filtered	281.505	Filtered	Filtered	0.21113
O00148;Q13838	DDX39A;DDX39B	ATP-dependent RNA helicase DDX39A;Spliceosome RNA helicase DDX39B	GSYVSIHSSGFR	(S40);(S41)	_GSYVS[Phospho (STY)]IHSSGFR_.2	_GSYVS[Phospho (STY)]IHSSGFR_	Filtered	Filtered	0.00995622	Filtered	Filtered	1.06781	Filtered	Filtered	0.149109
O00151	PDLIM1	PDZ and LIM domain protein 1	SAMPFTASPASSTTAR	(M125,S130)	_SAM[Oxidation (M)]PFTAS[Phospho (STY)]PASSTTAR_.2	_SAM[Oxidation (M)]PFTAS[Phospho (STY)]PASSTTAR_	9.98719e-09	0.000286541	0.00351394	570.382	819.319	168.136	0.081014	0.437207	0.0872768
O00151	PDLIM1	PDZ and LIM domain protein 1	SAMPFTASPASSTTAR	(M125,T128)	_SAM[Oxidation (M)]PFT[Phospho (STY)]ASPASSTTAR_.2	_SAM[Oxidation (M)]PFT[Phospho (STY)]ASPASSTTAR_	0.000497102	1.16358e-09	3.1888e-05	1	1	123.567	0.0552003	0.281365	0.0190747
O00151	PDLIM1	PDZ and LIM domain protein 1	SAMPFTASPASSTTAR	(M125,T135)	_SAM[Oxidation (M)]PFTASPASST[Phospho (STY)]TAR_.2	_SAM[Oxidation (M)]PFTASPASST[Phospho (STY)]TAR_	0.00425794	0.000403893	0.00252773	1	1	1	0.247898	0.0871913	0.215567
O00151	PDLIM1	PDZ and LIM domain protein 1	SAMPFTASPASSTTAR	(M125,S133)	_SAM[Oxidation (M)]PFTASPAS[Phospho (STY)]STTAR_.2	_SAM[Oxidation (M)]PFTASPAS[Phospho (STY)]STTAR_	Filtered	3.13655e-09	0.00164613	Filtered	507.009	292.716	Filtered	0.0579237	0.157169
O00161	SNAP23	Synaptosomal-associated protein 23	MDNLSSEEIQQR	(M1,S5)	_[Acetyl (Protein N-term)]M[Oxidation (M)]DNLS[Phospho (STY)]SEEIQQR_.2	_[Acetyl (Protein N-term)]M[Oxidation (M)]DNLS[Phospho (STY)]SEEIQQR_	2.10372e-07	0.000392039	1.7162e-18	5494.28	4533.29	4205.01	0.341138	0.866365	0.834684
O00161	SNAP23	Synaptosomal-associated protein 23	MDNLSSEEIQQR	(M1,S6)	_[Acetyl (Protein N-term)]M[Oxidation (M)]DNLSS[Phospho (STY)]EEIQQR_.2	_[Acetyl (Protein N-term)]M[Oxidation (M)]DNLSS[Phospho (STY)]EEIQQR_	8.9336e-07	1.19502e-10	1.91275e-20	2620.68	2025.56	2475.55	0.658862	0.131833	0.169106
O00178	GTPBP1	GTP-binding protein 1	SAMDSPVPASMFAPEPSSPGAAR	(M10,M18,S25)	_SAM[Oxidation (M)]DSPVPASM[Oxidation (M)]FAPEPSS[Phospho (STY)]PGAAR_.3	_SAM[Oxidation (M)]DSPVPASM[Oxidation (M)]FAPEPSS[Phospho (STY)]PGAAR_	5.84445e-05	3.25129e-05	7.66005e-16	7010.73	13005.8	12792.2	0.580584	0.82211	0.675286
O00178	GTPBP1	GTP-binding protein 1	SAMDSPVPASMFAPEPSSPGAAR	(M10,M18,S24)	_SAM[Oxidation (M)]DSPVPASM[Oxidation (M)]FAPEPS[Phospho (STY)]SPGAAR_.3	_SAM[Oxidation (M)]DSPVPASM[Oxidation (M)]FAPEPS[Phospho (STY)]SPGAAR_	1.3738e-05	1.95625e-05	0.00237383	7292.92	12268.1	10100.8	0.420371	0.179013	0.438779
O00178	GTPBP1	GTP-binding protein 1	SAMDSPVPASMFAPEPSSPGAAR	(M10,S17,M18)	_SAM[Oxidation (M)]DSPVPAS[Phospho (STY)]M[Oxidation (M)]FAPEPSSPGAAR_.3	_SAM[Oxidation (M)]DSPVPAS[Phospho (STY)]M[Oxidation (M)]FAPEPSSPGAAR_	5.02137e-23	0.000323635	9.87281e-13	2435.12	5026.65	6147.24	5.12084e-10	2.09955e-10	0.518619
O00178	GTPBP1	GTP-binding protein 1	SAMDSPVPASMFAPEPSSPGAAR	(M10,S12,M18)	_SAM[Oxidation (M)]DS[Phospho (STY)]PVPASM[Oxidation (M)]FAPEPSSPGAAR_.3	_SAM[Oxidation (M)]DS[Phospho (STY)]PVPASM[Oxidation (M)]FAPEPSSPGAAR_	0.000497157	7.30581e-06	4.38516e-09	3033.14	2340.07	2973.99	1.7384e-13	5.34884e-12	0.00155559
O00178	GTPBP1	GTP-binding protein 1	SAMDSPVPASMFAPEPSSPGAAR	(S8,M10,M18)	_S[Phospho (STY)]AM[Oxidation (M)]DSPVPASM[Oxidation (M)]FAPEPSSPGAAR_.3	_S[Phospho (STY)]AM[Oxidation (M)]DSPVPASM[Oxidation (M)]FAPEPSSPGAAR_	2.00968e-06	0.000389771	9.50112e-18	187.774	266.013	578.289	1.55596e-08	3.5199e-13	1.24119e-11
O00178	GTPBP1	GTP-binding protein 1	SAMDSPVPASMFAPEPSSPGAAR	(S8,M10,M18,S25)	_S[Phospho (STY)]AM[Oxidation (M)]DSPVPASM[Oxidation (M)]FAPEPSS[Phospho (STY)]PGAAR_.3	_S[Phospho (STY)]AM[Oxidation (M)]DSPVPASM[Oxidation (M)]FAPEPSS[Phospho (STY)]PGAAR_	Filtered	0.00048853	0.00605786	Filtered	7380.28	880.798	Filtered	0.000642548	0.00406227
O00193	SMAP	Small acidic protein	EESAEELQAAEHPDEVEDPK	(S147)	_EES[Phospho (STY)]AEELQAAEHPDEVEDPK_.3	_EES[Phospho (STY)]AEELQAAEHPDEVEDPK_	0.000747462	7.54476e-05	1.64135e-14	1019.58	2820.74	1610.61	1	1	1
O00193	SMAP	Small acidic protein	SASPDDDLGSSNWEAADLGNEER	(S17)	_SAS[Phospho (STY)]PDDDLGSSNWEAADLGNEER_.3	_SAS[Phospho (STY)]PDDDLGSSNWEAADLGNEER_	0.000161654	8.55388e-05	5.11478e-29	19941	14316	11516.5	0.949199	0.950988	0.103045
O00193	SMAP	Small acidic protein	SASPDDDLGSSNWEAADLGNEER	(S25)	_SASPDDDLGSS[Phospho (STY)]NWEAADLGNEER_.3	_SASPDDDLGSS[Phospho (STY)]NWEAADLGNEER_	0.000497036	0.00019356	5.19995e-27	18364.6	14822	11803.6	0.000378241	0.000136534	0.145482
O00193	SMAP	Small acidic protein	SASPDDDLGSSNWEAADLGNEER	(S15)	_S[Phospho (STY)]ASPDDDLGSSNWEAADLGNEER_.3	_S[Phospho (STY)]ASPDDDLGSSNWEAADLGNEER_	0.000112677	0.000114584	8.6655e-26	15612.3	12133.4	10252.5	0.0472445	0.0486816	0.0344167
O00193	SMAP	Small acidic protein	SASPDDDLGSSNWEAADLGNEER	(S24)	_SASPDDDLGS[Phospho (STY)]SNWEAADLGNEER_.3	_SASPDDDLGS[Phospho (STY)]SNWEAADLGNEER_	7.05593e-12	8.69196e-08	1.73042e-12	14741.4	12200.9	10032.2	0.0030457	0.000114446	0.121577
O00203	AP3B1	AP-3 complex subunit beta-1	NFYESDDDQK	(S276)	_NFYES[Phospho (STY)]DDDQK_.2	_NFYES[Phospho (STY)]DDDQK_	3.65776e-05	2.15005e-06	2.61984e-07	19616.4	14194.5	15943.1	1	1	1
O00204	SULT2B1	Sulfotransferase 2B1	EPRPNSSPSPSPGQASETPHPRPS	(S347)	_EPRPNS[Phospho (STY)]SPSPSPGQASETPHPRPS_.3	_EPRPNS[Phospho (STY)]SPSPSPGQASETPHPRPS_	0.000497191	3.25067e-05	9.58512e-06	3217.52	3073.17	3171.03	0.206987	0.352063	0.055071
O00204	SULT2B1	Sulfotransferase 2B1	EPRPNSSPSPSPGQASETPHPRPS	(S348)	_EPRPNSS[Phospho (STY)]PSPSPGQASETPHPRPS_.3	_EPRPNSS[Phospho (STY)]PSPSPGQASETPHPRPS_	0.000497067	1.2895e-07	1.96899e-10	3214.85	2615.54	2841.37	0.218836	0.624358	0.482941
O00204	SULT2B1	Sulfotransferase 2B1	EPRPNSSPSPSPGQASETPHPRPS	(S350)	_EPRPNSSPS[Phospho (STY)]PSPGQASETPHPRPS_.3	_EPRPNSSPS[Phospho (STY)]PSPGQASETPHPRPS_	0.000497149	4.24263e-07	6.28331e-19	3217.18	2618.78	2825.25	0.244676	0.290862	0.18983
O00204	SULT2B1	Sulfotransferase 2B1	EPRPNSSPSPSPGQASETPHPRPS	(S352)	_EPRPNSSPSPS[Phospho (STY)]PGQASETPHPRPS_.3	_EPRPNSSPSPS[Phospho (STY)]PGQASETPHPRPS_	0.000497137	0.000399248	0.00024132	2054.86	1888.03	1777.69	0.272424	0.0309588	0.258878
O00204	SULT2B1	Sulfotransferase 2B1	EPRPNSSPSPSPGQASETPHPRPS	(S348)	_EPRPNSS[Phospho (STY)]PSPSPGQASETPHPRPS_.4	_EPRPNSS[Phospho (STY)]PSPSPGQASETPHPRPS_	0.000528547	8.29548e-06	0.000189085	1311.65	1701.96	1788.09	0.0242186	0.232378	0.083528
O00204	SULT2B1	Sulfotransferase 2B1	EPRPNSSPSPSPGQASETPHPRPS	(S357)	_EPRPNSSPSPSPGQAS[Phospho (STY)]ETPHPRPS_.3	_EPRPNSSPSPSPGQAS[Phospho (STY)]ETPHPRPS_	0.000497209	0.000294487	3.53809e-06	1162.9	1309.75	1269.91	0.019312	0.0106194	0.00458552
O00204	SULT2B1	Sulfotransferase 2B1	EPRPNSSPSPSPGQASETPHPRPS	(S350)	_EPRPNSSPS[Phospho (STY)]PSPGQASETPHPRPS_.4	_EPRPNSSPS[Phospho (STY)]PSPGQASETPHPRPS_	0.000497177	5.85181e-12	0.000185174	629.428	1303.96	1619.7	0.220581	0.308778	0.2666
O00204	SULT2B1	Sulfotransferase 2B1	EPRPNSSPSPSPGQASETPHPRPS	(S347)	_EPRPNS[Phospho (STY)]SPSPSPGQASETPHPRPS_.4	_EPRPNS[Phospho (STY)]SPSPSPGQASETPHPRPS_	3.2149e-05	0.000142791	2.37498e-16	628.464	927.297	1383.31	0.0220672	0.0259797	0.084475
O00204	SULT2B1	Sulfotransferase 2B1	EPRPNSSPSPSPGQASETPHPRPS	(T359)	_EPRPNSSPSPSPGQASET[Phospho (STY)]PHPRPS_.3	_EPRPNSSPSPSPGQASET[Phospho (STY)]PHPRPS_	0.000497163	2.31644e-05	3.38316e-14	1162.47	967.433	741.565	0.019312	0.0113889	0.00442226
O00204	SULT2B1	Sulfotransferase 2B1	EPRPNSSPSPSPGQASETPHPRPS	(T359)	_EPRPNSSPSPSPGQASET[Phospho (STY)]PHPRPS_.4	_EPRPNSSPSPSPGQASET[Phospho (STY)]PHPRPS_	0.00199992	5.21174e-05	5.85697e-08	1114.63	786.004	969.099	0.033617	0.0122462	0.00319479
O00204	SULT2B1	Sulfotransferase 2B1	EPRPNSSPSPSPGQASETPHPRPS	(S352)	_EPRPNSSPSPS[Phospho (STY)]PGQASETPHPRPS_.4	_EPRPNSSPSPS[Phospho (STY)]PGQASETPHPRPS_	0.000497049	0.000310908	5.59118e-14	363.214	934.451	937.891	0.260638	0.405316	0.0839628
O00204	SULT2B1	Sulfotransferase 2B1	EPRPNSSPSPSPGQASETPHPRPS	(S365)	_EPRPNSSPSPSPGQASETPHPRPS[Phospho (STY)]_.4	_EPRPNSSPSPSPGQASETPHPRPS[Phospho (STY)]_	0.000497098	0.000318554	7.709e-19	194.043	154.827	585.239	0.0320612	0.0341375	0.395812
O00204	SULT2B1	Sulfotransferase 2B1	EPRPNSSPSPSPGQASETPHPRPS	(S350,S352)	_EPRPNSSPS[Phospho (STY)]PS[Phospho (STY)]PGQASETPHPRPS_.3	_EPRPNSSPS[Phospho (STY)]PS[Phospho (STY)]PGQASETPHPRPS_	0.00643548	0.000391306	0.000146182	163.411	223.116	427.229	0.312279	0.456829	0.375168
O00204	SULT2B1	Sulfotransferase 2B1	EPRPNSSPSPSPGQASETPHPRPS	(S348,S352)	_EPRPNSS[Phospho (STY)]PSPS[Phospho (STY)]PGQASETPHPRPS_.3	_EPRPNSS[Phospho (STY)]PSPS[Phospho (STY)]PGQASETPHPRPS_	0.00294763	0.000295015	0.00144831	1	236.616	1	0.299702	0.457213	0.39935
O00204	SULT2B1	Sulfotransferase 2B1	EPRPNSSPSPSPGQASETPHPRPS	(S357)	_EPRPNSSPSPSPGQAS[Phospho (STY)]ETPHPRPS_.4	_EPRPNSSPSPSPGQAS[Phospho (STY)]ETPHPRPS_	0.000497106	0.00028507	1.97126e-24	1.22938	1	225.168	0.220464	0.0156037	0.153415
O00204	SULT2B1	Sulfotransferase 2B1	PNSSPSPSPGQASETPHPRPS	(T359)	_PNSSPSPSPGQASET[Phospho (STY)]PHPRPS_.3	_PNSSPSPSPGQASET[Phospho (STY)]PHPRPS_	0.00543907	0.000302431	1.21921e-19	1.33704	325.522	231.241	0.0854843	0.14271	0.121136
O00204	SULT2B1	Sulfotransferase 2B1	PNSSPSPSPGQASETPHPRPS	(S348)	_PNSS[Phospho (STY)]PSPSPGQASETPHPRPS_.3	_PNSS[Phospho (STY)]PSPSPGQASETPHPRPS_	0.00699902	0.000382897	1.00536e-14	1	309.166	230.893	0.152413	0.293556	0.121146
O00204	SULT2B1	Sulfotransferase 2B1	PNSSPSPSPGQASETPHPRPS	(S347)	_PNS[Phospho (STY)]SPSPSPGQASETPHPRPS_.3	_PNS[Phospho (STY)]SPSPSPGQASETPHPRPS_	0.00478529	0.00021137	1.56552e-09	1	309.226	230.717	0.0687976	0.293556	0.0476997
O00204	SULT2B1	Sulfotransferase 2B1	PNSSPSPSPGQASETPHPRPS	(S350)	_PNSSPS[Phospho (STY)]PSPGQASETPHPRPS_.3	_PNSSPS[Phospho (STY)]PSPGQASETPHPRPS_	0.00264704	0.000148296	1.36807e-08	205.993	1	315.798	0.161987	0.311769	0.390116
O00204	SULT2B1	Sulfotransferase 2B1	PNSSPSPSPGQASETPHPRPS	(S357)	_PNSSPSPSPGQAS[Phospho (STY)]ETPHPRPS_.3	_PNSSPSPSPGQAS[Phospho (STY)]ETPHPRPS_	0.00540848	4.11367e-06	1.53017e-13	1.52842	2.49521	151.282	0.19334	0.14374	0.12539
O00204	SULT2B1	Sulfotransferase 2B1	PNSSPSPSPGQASETPHPRPS	(S352)	_PNSSPSPS[Phospho (STY)]PGQASETPHPRPS_.3	_PNSSPSPS[Phospho (STY)]PGQASETPHPRPS_	0.00343067	0.000198708	1.43745e-24	1	1.05958	150.689	0.229829	0.14271	0.465478
O00204	SULT2B1	Sulfotransferase 2B1	PNSSPSPSPGQASETPHPRPS	(S365)	_PNSSPSPSPGQASETPHPRPS[Phospho (STY)]_.3	_PNSSPSPSPGQASETPHPRPS[Phospho (STY)]_	0.00874052	0.000406188	0.00382843	1	1.0651	1.3368	0.085644	0.1427	0.269347
O00204	SULT2B1	Sulfotransferase 2B1	EPRPNSSPSPSPGQASETPHPR	(S352)	_EPRPNSSPSPS[Phospho (STY)]PGQASETPHPR_.3	_EPRPNSSPSPS[Phospho (STY)]PGQASETPHPR_	Filtered	2.73848e-06	0.00153489	Filtered	169.268	373.515	Filtered	0.166667	0.166667
O00204	SULT2B1	Sulfotransferase 2B1	EPRPNSSPSPSPGQASETPHPR	(S350)	_EPRPNSSPS[Phospho (STY)]PSPGQASETPHPR_.3	_EPRPNSSPS[Phospho (STY)]PSPGQASETPHPR_	Filtered	0.000125213	1.21848e-11	Filtered	168.974	235.387	Filtered	0.166667	0.166667
O00204	SULT2B1	Sulfotransferase 2B1	EPRPNSSPSPSPGQASETPHPR	(S347)	_EPRPNS[Phospho (STY)]SPSPSPGQASETPHPR_.3	_EPRPNS[Phospho (STY)]SPSPSPGQASETPHPR_	Filtered	0.000307391	9.21527e-06	Filtered	1.15549	138.915	Filtered	0.166667	0.166667
O00204	SULT2B1	Sulfotransferase 2B1	EPRPNSSPSPSPGQASETPHPR	(S348)	_EPRPNSS[Phospho (STY)]PSPSPGQASETPHPR_.3	_EPRPNSS[Phospho (STY)]PSPSPGQASETPHPR_	Filtered	9.86225e-06	3.85596e-06	Filtered	1.15531	138.904	Filtered	0.166667	0.166667
O00204	SULT2B1	Sulfotransferase 2B1	EPRPNSSPSPSPGQASETPHPR	(T359)	_EPRPNSSPSPSPGQASET[Phospho (STY)]PHPR_.3	_EPRPNSSPSPSPGQASET[Phospho (STY)]PHPR_	Filtered	0.00447629	0.00337458	Filtered	1	1	Filtered	0.166667	0.166667
O00204	SULT2B1	Sulfotransferase 2B1	EPRPNSSPSPSPGQASETPHPR	(S352)	_EPRPNSSPSPS[Phospho (STY)]PGQASETPHPR_.4	_EPRPNSSPSPS[Phospho (STY)]PGQASETPHPR_	Filtered	0.0047711	Filtered	Filtered	1.32075	Filtered	Filtered	0.166667	Filtered
O00204	SULT2B1	Sulfotransferase 2B1	EPRPNSSPSPSPGQASETPHPR	(S357)	_EPRPNSSPSPSPGQAS[Phospho (STY)]ETPHPR_.4	_EPRPNSSPSPSPGQAS[Phospho (STY)]ETPHPR_	Filtered	0.00970184	Filtered	Filtered	1	Filtered	Filtered	0.166667	Filtered
O00231	PSMD11	26S proteasome non-ATPase regulatory subunit 11	AQSLLSTDR	(S14)	_AQS[Phospho (STY)]LLSTDR_.2	_AQS[Phospho (STY)]LLSTDR_	0.000394885	0.000115221	0.00305933	189.429	814.235	80.1106	0.98157	0.982115	0.54717
O00264	PGRMC1	Membrane-associated progesterone receptor component 1	EGEEPTVYSDEEEPKDESARK	(S181)	_EGEEPTVYS[Phospho (STY)]DEEEPKDESARK_.3	_EGEEPTVYS[Phospho (STY)]DEEEPKDESARK_	8.10199e-15	1.81036e-06	1.28996e-24	1553.3	4034.44	3390.11	0.916856	0.962526	0.965691
O00264	PGRMC1	Membrane-associated progesterone receptor component 1	GDQPAASGDSDDDEPPPLPR	(S57)	_GDQPAASGDS[Phospho (STY)]DDDEPPPLPR_.3	_GDQPAASGDS[Phospho (STY)]DDDEPPPLPR_	4.95923e-06	2.61344e-05	7.31275e-07	500082	493234	470442	0.999945	1	0.947416
O00264	PGRMC1	Membrane-associated progesterone receptor component 1	GDQPAASGDSDDDEPPPLPR	(S54)	_GDQPAAS[Phospho (STY)]GDSDDDEPPPLPR_.3	_GDQPAAS[Phospho (STY)]GDSDDDEPPPLPR_	0.000517207	1.13582e-06	5.86811e-31	485464	473321	458489	5.15669e-05	2.75298e-07	0.0514419
O00264	PGRMC1	Membrane-associated progesterone receptor component 1	GDQPAASGDSDDDEPPPLPR	(S54)	_GDQPAAS[Phospho (STY)]GDSDDDEPPPLPR_.4	_GDQPAAS[Phospho (STY)]GDSDDDEPPPLPR_	Filtered	1.69473e-07	Filtered	Filtered	85.9647	Filtered	Filtered	0.5	Filtered
O00264	PGRMC1	Membrane-associated progesterone receptor component 1	GDQPAASGDSDDDEPPPLPR	(S57)	_GDQPAASGDS[Phospho (STY)]DDDEPPPLPR_.4	_GDQPAASGDS[Phospho (STY)]DDDEPPPLPR_	Filtered	0.000587743	Filtered	Filtered	1	Filtered	Filtered	0.5	Filtered
O00264	PGRMC1	Membrane-associated progesterone receptor component 1	EGEEPTVYSDEEEPKDESAR	(T178)	_EGEEPT[Phospho (STY)]VYSDEEEPKDESAR_.3	_EGEEPT[Phospho (STY)]VYSDEEEPKDESAR_	4.23899e-10	0.000138899	3.29834e-26	154216	145902	169740	8.30914e-12	5.35104e-15	4.54448e-11
O00264	PGRMC1	Membrane-associated progesterone receptor component 1	EGEEPTVYSDEEEPKDESAR	(S181)	_EGEEPTVYS[Phospho (STY)]DEEEPKDESAR_.3	_EGEEPTVYS[Phospho (STY)]DEEEPKDESAR_	4.37261e-06	7.4435e-10	1.06106e-15	108437	104388	119675	1	1	1
O00264	PGRMC1	Membrane-associated progesterone receptor component 1	EGEEPTVYSDEEEPKDESAR	(Y180)	_EGEEPTVY[Phospho (STY)]SDEEEPKDESAR_.3	_EGEEPTVY[Phospho (STY)]SDEEEPKDESAR_	5.49686e-19	4.14852e-06	6.70905e-26	100179	96877.7	111329	4.33135e-15	4.84043e-12	2.91919e-13
O00264	PGRMC1	Membrane-associated progesterone receptor component 1	EGEEPTVYSDEEEPKDESAR	(S190)	_EGEEPTVYSDEEEPKDES[Phospho (STY)]AR_.3	_EGEEPTVYSDEEEPKDES[Phospho (STY)]AR_	5.18993e-06	6.12255e-07	3.02959e-14	30694.1	33499.6	36844.1	1.69992e-27	4.71389e-30	7.74209e-35
O00264	PGRMC1	Membrane-associated progesterone receptor component 1	IVRGDQPAASGDSDDDEPPPLPR	(S54)	_IVRGDQPAAS[Phospho (STY)]GDSDDDEPPPLPR_.3	_IVRGDQPAAS[Phospho (STY)]GDSDDDEPPPLPR_	0.000544772	0.000295264	2.56385e-18	10502.5	8917.38	12432.4	0.451597	0.451823	0.452135
O00264	PGRMC1	Membrane-associated progesterone receptor component 1	IVRGDQPAASGDSDDDEPPPLPR	(S57)	_IVRGDQPAASGDS[Phospho (STY)]DDDEPPPLPR_.3	_IVRGDQPAASGDS[Phospho (STY)]DDDEPPPLPR_	2.97569e-05	0.000390655	4.93923e-19	6710.36	6110.3	7163.66	0.548446	0.548128	0.547699
O00264	PGRMC1	Membrane-associated progesterone receptor component 1	EGEEPTVYSDEEEPK	(T178)	_EGEEPT[Phospho (STY)]VYSDEEEPK_.2	_EGEEPT[Phospho (STY)]VYSDEEEPK_	3.83659e-06	0.000100188	4.96588e-10	84461.8	74920.1	83642.7	1.12009e-14	6.67949e-14	2.85194e-21
O00264	PGRMC1	Membrane-associated progesterone receptor component 1	EGEEPTVYSDEEEPK	(S181)	_EGEEPTVYS[Phospho (STY)]DEEEPK_.2	_EGEEPTVYS[Phospho (STY)]DEEEPK_	6.04314e-12	4.37277e-05	2.0338e-05	58615	54197.1	59330.9	1	1	1
O00264	PGRMC1	Membrane-associated progesterone receptor component 1	EGEEPTVYSDEEEPK	(S181)	_EGEEPTVYS[Phospho (STY)]DEEEPK_.3	_EGEEPTVYS[Phospho (STY)]DEEEPK_	Filtered	0.00290362	Filtered	Filtered	298.412	Filtered	Filtered	0.794311	Filtered
O00267	SUPT5H	Transcription elongation factor SPT5	DVTNFTVGGFAPMSPR	(M665,S666)	_DVTNFTVGGFAPM[Oxidation (M)]S[Phospho (STY)]PR_.2	_DVTNFTVGGFAPM[Oxidation (M)]S[Phospho (STY)]PR_	0.000497056	7.30918e-06	1.69011e-13	10691.8	12857.1	10169.8	1	1	0.999366
O00267	SUPT5H	Transcription elongation factor SPT5	DVTNFTVGGFAPMSPR	(M665,S666)	_DVTNFTVGGFAPM[Oxidation (M)]S[Phospho (STY)]PR_.3	_DVTNFTVGGFAPM[Oxidation (M)]S[Phospho (STY)]PR_	0.00485454	0.000365773	0.00536229	143.558	576.23	596.096	0.238557	0.94316	0.964457
O00267	SUPT5H	Transcription elongation factor SPT5	TPHYGSQTPLHDGSR	(T799,T806)	_T[Phospho (STY)]PHYGSQT[Phospho (STY)]PLHDGSR_.3	_T[Phospho (STY)]PHYGSQT[Phospho (STY)]PLHDGSR_	0.00940379	0.000405063	0.00208159	1	1	290.028	0.347116	0.370865	0.103244
O00267	SUPT5H	Transcription elongation factor SPT5	TPHYGSQTPLHDGSR	(S804)	_TPHYGS[Phospho (STY)]QTPLHDGSR_.3	_TPHYGS[Phospho (STY)]QTPLHDGSR_	Filtered	0.000407948	Filtered	Filtered	1.5034	Filtered	Filtered	0.186498	Filtered
O00267	SUPT5H	Transcription elongation factor SPT5	TPHYGSQTPLHDGSR	(T806)	_TPHYGSQT[Phospho (STY)]PLHDGSR_.3	_TPHYGSQT[Phospho (STY)]PLHDGSR_	Filtered	0.000247195	Filtered	Filtered	1.33679	Filtered	Filtered	0.186498	Filtered
O00267	SUPT5H	Transcription elongation factor SPT5	TPHYGSQTPLHDGSR	(T799)	_T[Phospho (STY)]PHYGSQTPLHDGSR_.3	_T[Phospho (STY)]PHYGSQTPLHDGSR_	Filtered	0.000941315	Filtered	Filtered	1	Filtered	Filtered	0.186383	Filtered
O00267	SUPT5H	Transcription elongation factor SPT5	TPHYGSQTPLHDGSR	(Y802)	_TPHY[Phospho (STY)]GSQTPLHDGSR_.3	_TPHY[Phospho (STY)]GSQTPLHDGSR_	Filtered	0.000111019	Filtered	Filtered	1	Filtered	Filtered	0.254008	Filtered
O00267	SUPT5H	Transcription elongation factor SPT5	TPAQSGAWDPNNPNTPSR	(T814)	_T[Phospho (STY)]PAQSGAWDPNNPNTPSR_.2	_T[Phospho (STY)]PAQSGAWDPNNPNTPSR_	Filtered	Filtered	0.00483828	Filtered	Filtered	306.294	Filtered	Filtered	0.359299
O00401	WASL	Neural Wiskott-Aldrich syndrome protein	VIYDFIEK	(Y256)	_VIY[Phospho (STY)]DFIEK_.2	_VIY[Phospho (STY)]DFIEK_	Filtered	0.000402009	Filtered	Filtered	196.963	Filtered	Filtered	1	Filtered
O00418	EEF2K	Eukaryotic elongation factor 2 kinase	LEGVDGGQSPR	(S18)	_LEGVDGGQS[Phospho (STY)]PR_.2	_LEGVDGGQS[Phospho (STY)]PR_	0.000497121	2.4366e-05	1.78978e-07	849.426	764.158	320.07	1	1	1
O00418	EEF2K	Eukaryotic elongation factor 2 kinase	KYESDEDSLGSSGR	(S470)	_KYES[Phospho (STY)]DEDSLGSSGR_.2	_KYES[Phospho (STY)]DEDSLGSSGR_	Filtered	Filtered	0.00724634	Filtered	Filtered	146.064	Filtered	Filtered	0.198913
O00418	EEF2K	Eukaryotic elongation factor 2 kinase	YSSSGSPANSFHFK	(S74)	_YSSSGS[Phospho (STY)]PANSFHFK_.2	_YSSSGS[Phospho (STY)]PANSFHFK_	Filtered	0.000750148	Filtered	Filtered	1.54064	Filtered	Filtered	0.164578	Filtered
O00418	EEF2K	Eukaryotic elongation factor 2 kinase	YSSSGSPANSFHFK	(S70)	_YS[Phospho (STY)]SSGSPANSFHFK_.2	_YS[Phospho (STY)]SSGSPANSFHFK_	Filtered	0.00491331	Filtered	Filtered	1	Filtered	Filtered	0.164573	Filtered
O00418	EEF2K	Eukaryotic elongation factor 2 kinase	YSSSGSPANSFHFK	(S72)	_YSSS[Phospho (STY)]GSPANSFHFK_.2	_YSSS[Phospho (STY)]GSPANSFHFK_	Filtered	0.00951638	Filtered	Filtered	1	Filtered	Filtered	0.164578	Filtered
O00429	DNM1L	Dynamin-1-like protein	SKPIPIMPASPQK	(M613,S616)	_SKPIPIM[Oxidation (M)]PAS[Phospho (STY)]PQK_.2	_SKPIPIM[Oxidation (M)]PAS[Phospho (STY)]PQK_	0.000497061	4.05312e-05	1.13125e-26	70473.1	62335.3	68874.1	1	1	1
O00429	DNM1L	Dynamin-1-like protein	PIPIMPASPQK	(M613,S616)	_PIPIM[Oxidation (M)]PAS[Phospho (STY)]PQK_.2	_PIPIM[Oxidation (M)]PAS[Phospho (STY)]PQK_	0.000497031	1.43398e-06	Filtered	582.67	404.743	Filtered	1	1	Filtered
O00443	PIK3C2A	Phosphatidylinositol 4-phosphate 3-kinase C2 domain-containing subunit alpha	VSNLQVSPK	(S259)	_VSNLQVS[Phospho (STY)]PK_.2	_VSNLQVS[Phospho (STY)]PK_	0.000497213	0.00120889	1.57387e-06	493.761	546.902	447.393	0.981578	0.915449	0.825062
O00443	PIK3C2A	Phosphatidylinositol 4-phosphate 3-kinase C2 domain-containing subunit alpha	LLLDDSFETK	(S108)	_LLLDDS[Phospho (STY)]FETK_.2	_LLLDDS[Phospho (STY)]FETK_	Filtered	0.00641673	Filtered	Filtered	1	Filtered	Filtered	0.5	Filtered
O00499	BIN1	Myc box-dependent-interacting protein 1	SPSPPDGSPAATPEIR	(S296)	_S[Phospho (STY)]PSPPDGSPAATPEIR_.2	_S[Phospho (STY)]PSPPDGSPAATPEIR_	0.000497076	4.30791e-05	7.25296e-19	90447.7	76948.4	95863.4	0.96452	0.931605	0.90304
O00499	BIN1	Myc box-dependent-interacting protein 1	SPSPPDGSPAATPEIR	(S298)	_SPS[Phospho (STY)]PPDGSPAATPEIR_.2	_SPS[Phospho (STY)]PPDGSPAATPEIR_	0.000497156	0.0011958	2.71255e-19	90027.3	45694.6	54697.2	0.0358175	0.931897	0.912706
O00499	BIN1	Myc box-dependent-interacting protein 1	SPSPPDGSPAATPEIR	(S296,S303)	_S[Phospho (STY)]PSPPDGS[Phospho (STY)]PAATPEIR_.2	_S[Phospho (STY)]PSPPDGS[Phospho (STY)]PAATPEIR_	0.000497072	0.000368889	7.23172e-07	16589.8	16292.1	10383.9	0.656742	0.0126595	0.138561
O00499	BIN1	Myc box-dependent-interacting protein 1	SPSPPDGSPAATPEIR	(S298)	_SPS[Phospho (STY)]PPDGSPAATPEIR_.3	_SPS[Phospho (STY)]PPDGSPAATPEIR_	0.000151528	0.000163406	5.54758e-24	6712.98	7265.91	5521.47	0.0232451	0.474516	0.669556
O00499	BIN1	Myc box-dependent-interacting protein 1	SPSPPDGSPAATPEIR	(S296)	_S[Phospho (STY)]PSPPDGSPAATPEIR_.3	_S[Phospho (STY)]PSPPDGSPAATPEIR_	1.36313e-21	0.000259419	1.55296e-09	5488.34	6960.54	4136.46	0.278107	0.0920904	0.282072
O00499	BIN1	Myc box-dependent-interacting protein 1	SPSPPDGSPAATPEIR	(S303)	_SPSPPDGS[Phospho (STY)]PAATPEIR_.2	_SPSPPDGS[Phospho (STY)]PAATPEIR_	0.000497041	0.000202945	2.78521e-16	13954.9	731.865	1138.43	1.27265e-07	0.749713	0.613554
O00499	BIN1	Myc box-dependent-interacting protein 1	SPSPPDGSPAATPEIR	(T307)	_SPSPPDGSPAAT[Phospho (STY)]PEIR_.2	_SPSPPDGSPAAT[Phospho (STY)]PEIR_	0.000497183	0.000102537	1.82915e-09	3017.56	2884.69	3353.31	2.36279e-07	0.00898804	0.0840941
O00499	BIN1	Myc box-dependent-interacting protein 1	SPSPPDGSPAATPEIR	(S296,S298)	_S[Phospho (STY)]PS[Phospho (STY)]PPDGSPAATPEIR_.2	_S[Phospho (STY)]PS[Phospho (STY)]PPDGSPAATPEIR_	0.000107347	8.39839e-05	0.00098826	563.6	1603.14	698.66	0.909635	0.995883	0.798771
O00499	BIN1	Myc box-dependent-interacting protein 1	SPSPPDGSPAATPEIR	(S303)	_SPSPPDGS[Phospho (STY)]PAATPEIR_.3	_SPSPPDGS[Phospho (STY)]PAATPEIR_	0.000546793	3.20789e-05	0.00226926	509.531	839.002	512.205	0.00132221	0.00513486	0.0176773
O00499	BIN1	Myc box-dependent-interacting protein 1	SPSPPDGSPAATPEIR	(T307)	_SPSPPDGSPAAT[Phospho (STY)]PEIR_.3	_SPSPPDGSPAAT[Phospho (STY)]PEIR_	0.00176046	0.000311295	9.68525e-05	300.449	541.574	408.009	0.00102647	0.000189825	0.00347303
O00499	BIN1	Myc box-dependent-interacting protein 1	SPSPPDGSPAATPEIR	(S296,S303)	_S[Phospho (STY)]PSPPDGS[Phospho (STY)]PAATPEIR_.3	_S[Phospho (STY)]PSPPDGS[Phospho (STY)]PAATPEIR_	Filtered	0.000349579	Filtered	Filtered	1	Filtered	Filtered	0.607226	Filtered
O00499	BIN1	Myc box-dependent-interacting protein 1	GNKSPSPPDGSPAATPEIR	(S298,S303)	_GNKSPS[Phospho (STY)]PPDGS[Phospho (STY)]PAATPEIR_.3	_GNKSPS[Phospho (STY)]PPDGS[Phospho (STY)]PAATPEIR_	1.39767e-23	0.000392408	1.90326e-15	14073.6	11755.5	14240.6	0.0134367	0.000777417	0.579258
O00499	BIN1	Myc box-dependent-interacting protein 1	GNKSPSPPDGSPAATPEIR	(S296,S298,S303)	_GNKS[Phospho (STY)]PS[Phospho (STY)]PPDGS[Phospho (STY)]PAATPEIR_.3	_GNKS[Phospho (STY)]PS[Phospho (STY)]PPDGS[Phospho (STY)]PAATPEIR_	0.000497195	6.45028e-05	7.29074e-14	1426.16	4801.75	3658.16	0.97839	0.998955	0.999318
O00505	KPNA3	Importin subunit alpha-4	NVPQEESLEDSDVDADFK	(S56)	_NVPQEES[Phospho (STY)]LEDSDVDADFK_.3	_NVPQEES[Phospho (STY)]LEDSDVDADFK_	0.000328821	0.000352423	8.9201e-08	23412.2	23371.4	31668	2.66092e-05	1.88415e-05	2.50387e-06
O00505	KPNA3	Importin subunit alpha-4	NVPQEESLEDSDVDADFK	(S60)	_NVPQEESLEDS[Phospho (STY)]DVDADFK_.3	_NVPQEESLEDS[Phospho (STY)]DVDADFK_	0.000497087	9.95058e-06	7.00603e-25	8042.52	8952.87	10805.5	0.999935	0.999991	0.999991
O00505	KPNA3	Importin subunit alpha-4	RNVPQEESLEDSDVDADFK	(S60)	_RNVPQEESLEDS[Phospho (STY)]DVDADFK_.3	_RNVPQEESLEDS[Phospho (STY)]DVDADFK_	Filtered	0.000455066	0.00956822	Filtered	118.406	1.14449	Filtered	0.5	0.5
O00512	BCL9	B-cell CLL/lymphoma 9 protein	SPTMHQVQSPMLGSPSGNLK	(T867,M868,M875)	_SPT[Phospho (STY)]M[Oxidation (M)]HQVQSPM[Oxidation (M)]LGSPSGNLK_.3	_SPT[Phospho (STY)]M[Oxidation (M)]HQVQSPM[Oxidation (M)]LGSPSGNLK_	0.00049716	0.000247968	0.0056991	2421.43	4402.82	2658.25	0.220624	0.211815	0.2696
O00512	BCL9	B-cell CLL/lymphoma 9 protein	SPTMHQVQSPMLGSPSGNLK	(M868,S873,M875)	_SPTM[Oxidation (M)]HQVQS[Phospho (STY)]PM[Oxidation (M)]LGSPSGNLK_.3	_SPTM[Oxidation (M)]HQVQS[Phospho (STY)]PM[Oxidation (M)]LGSPSGNLK_	0.000497046	0.000386081	5.09186e-14	1906.36	2659.83	1852.76	0.304621	0.0311411	0.708516
O00512	BCL9	B-cell CLL/lymphoma 9 protein	SISADSFDQR	(S102)	_S[Phospho (STY)]ISADSFDQR_.2	_S[Phospho (STY)]ISADSFDQR_	4.11769e-12	8.18131e-05	0.00293047	3169.52	2409.63	1940.36	0.0389779	0.000455983	0.333333
O00512	BCL9	B-cell CLL/lymphoma 9 protein	SISADSFDQR	(S104)	_SIS[Phospho (STY)]ADSFDQR_.2	_SIS[Phospho (STY)]ADSFDQR_	3.33224e-29	0.000131609	9.88651e-05	2115.75	1754.13	1450.85	0.968472	0.999397	0.333333
O00512	BCL9	B-cell CLL/lymphoma 9 protein	IPVEGPLSPSR	(S687)	_IPVEGPLS[Phospho (STY)]PSR_.2	_IPVEGPLS[Phospho (STY)]PSR_	1.65532e-16	0.000405618	Filtered	1731	1069.72	Filtered	0.740074	0.765475	Filtered
O00512	BCL9	B-cell CLL/lymphoma 9 protein	IPVEGPLSPSR	(S689)	_IPVEGPLSPS[Phospho (STY)]R_.2	_IPVEGPLSPS[Phospho (STY)]R_	0.000497125	0.000755428	Filtered	1.08234	132.721	Filtered	0.324577	0.243736	Filtered
O00512	BCL9	B-cell CLL/lymphoma 9 protein	PAAPPRPLDRESPGVENK	(S278)	_PAAPPRPLDRES[Phospho (STY)]PGVENK_.4	_PAAPPRPLDRES[Phospho (STY)]PGVENK_	0.00211274	0.00400297	Filtered	138.12	2.28782	Filtered	1	1	Filtered
O00512	BCL9	B-cell CLL/lymphoma 9 protein	PAAPPRPLDRESPGVENK	(S278)	_PAAPPRPLDRES[Phospho (STY)]PGVENK_.3	_PAAPPRPLDRES[Phospho (STY)]PGVENK_	0.00269575	Filtered	0.0049638	1.32131	Filtered	6.69692	1	Filtered	1
O00515	LAD1	Ladinin-1	LEAEEGRNSLSPVQATQK	(S121,S123)	_LEAEEGRNS[Phospho (STY)]LS[Phospho (STY)]PVQATQK_.3	_LEAEEGRNS[Phospho (STY)]LS[Phospho (STY)]PVQATQK_	6.0383e-26	1.42407e-10	2.12177e-16	7737.68	9333.53	10582.4	0.999962	1	1
O00515	LAD1	Ladinin-1	NSLSPVQATQK	(S123)	_NSLS[Phospho (STY)]PVQATQK_.2	_NSLS[Phospho (STY)]PVQATQK_	0.000759932	0.000379737	8.04254e-21	4462.39	3510.79	2594.71	0.999995	0.999991	0.999999
O00515	LAD1	Ladinin-1	NSLSPVQATQK	(S121)	_NS[Phospho (STY)]LSPVQATQK_.2	_NS[Phospho (STY)]LSPVQATQK_	2.13378e-06	0.000496963	0.00259499	3814.38	3191.97	2033.68	2.17254e-06	2.57399e-06	2.18934e-08
O00515	LAD1	Ladinin-1	NSLSPVQATQK	(T128)	_NSLSPVQAT[Phospho (STY)]QK_.2	_NSLSPVQAT[Phospho (STY)]QK_	0.000467368	0.00033792	1.36028e-05	703.914	527.081	388.008	6.1944e-05	6.27371e-06	3.80472e-05
O00515	LAD1	Ladinin-1	LPSVEEAEVPK	(S64)	_LPS[Phospho (STY)]VEEAEVPK_.2	_LPS[Phospho (STY)]VEEAEVPK_	6.18884e-05	5.7199e-06	0.00338793	6749.23	5797.14	2042.34	1	1	1
O00515	LAD1	Ladinin-1	ATASEQPLAQEPPASGGSPATTK	(T305)	_ATASEQPLAQEPPASGGSPATT[Phospho (STY)]K_.3	_ATASEQPLAQEPPASGGSPATT[Phospho (STY)]K_	0.000525546	0.000407442	0.00170865	640.765	872.372	931.746	0.74928	0.879502	0.0273436
O00515	LAD1	Ladinin-1	ATASEQPLAQEPPASGGSPATTK	(S298)	_ATASEQPLAQEPPAS[Phospho (STY)]GGSPATTK_.3	_ATASEQPLAQEPPAS[Phospho (STY)]GGSPATTK_	0.000497203	0.000378015	0.000897252	22.4327	1	1	0.0112374	0.249454	0.00287561
O00515	LAD1	Ladinin-1	ATASEQPLAQEPPASGGSPATTK	(T304)	_ATASEQPLAQEPPASGGSPAT[Phospho (STY)]TK_.3	_ATASEQPLAQEPPASGGSPAT[Phospho (STY)]TK_	0.00231824	Filtered	Filtered	877.292	Filtered	Filtered	0.0103899	Filtered	Filtered
O00515	LAD1	Ladinin-1	ATASEQPLAQEPPASGGSPATTK	(S301)	_ATASEQPLAQEPPASGGS[Phospho (STY)]PATTK_.3	_ATASEQPLAQEPPASGGS[Phospho (STY)]PATTK_	0.00706991	Filtered	Filtered	499.395	Filtered	Filtered	0.010324	Filtered	Filtered
O00515	LAD1	Ladinin-1	NLSSTTDDEAPR	(S38)	_NLS[Phospho (STY)]STTDDEAPR_.2	_NLS[Phospho (STY)]STTDDEAPR_	Filtered	0.00552279	0.00582582	Filtered	1.68497	2.11902	Filtered	0.254515	0.398465
O00515	LAD1	Ladinin-1	NLSSTTDDEAPR	(T41)	_NLSSTT[Phospho (STY)]DDEAPR_.2	_NLSSTT[Phospho (STY)]DDEAPR_	Filtered	0.00318313	0.00985137	Filtered	1.18917	1.11077	Filtered	0.240283	0.260972
O00515	LAD1	Ladinin-1	NLSSTTDDEAPR	(S39)	_NLSS[Phospho (STY)]TTDDEAPR_.2	_NLSS[Phospho (STY)]TTDDEAPR_	Filtered	0.00973169	Filtered	Filtered	1	Filtered	Filtered	0.243761	Filtered
O00515	LAD1	Ladinin-1	RATASEQPLAQEPPASGGSPATTK	(S301)	_RATASEQPLAQEPPASGGS[Phospho (STY)]PATTK_.3	_RATASEQPLAQEPPASGGS[Phospho (STY)]PATTK_	Filtered	0.000406374	Filtered	Filtered	161.15	Filtered	Filtered	0.205676	Filtered
O00515	LAD1	Ladinin-1	RATASEQPLAQEPPASGGSPATTK	(S298)	_RATASEQPLAQEPPAS[Phospho (STY)]GGSPATTK_.3	_RATASEQPLAQEPPAS[Phospho (STY)]GGSPATTK_	Filtered	0.000446603	Filtered	Filtered	1	Filtered	Filtered	0.222495	Filtered
O00515	LAD1	Ladinin-1	RATASEQPLAQEPPASGGSPATTK	(T304)	_RATASEQPLAQEPPASGGSPAT[Phospho (STY)]TK_.3	_RATASEQPLAQEPPASGGSPAT[Phospho (STY)]TK_	Filtered	0.00507694	Filtered	Filtered	1	Filtered	Filtered	0.200138	Filtered
O00559	EBAG9	Receptor-binding cancer antigen expressed on SiSo cells	KLSGDQITLPTTVDYSSVPK	(S36)	_KLS[Phospho (STY)]GDQITLPTTVDYSSVPK_.3	_KLS[Phospho (STY)]GDQITLPTTVDYSSVPK_	1.45805e-06	1.1446e-08	3.89237e-25	33159.4	23076.7	30148	0.999999	0.999998	1
O00559	EBAG9	Receptor-binding cancer antigen expressed on SiSo cells	KLSGDQITLPTTVDYSSVPK	(T41)	_KLSGDQIT[Phospho (STY)]LPTTVDYSSVPK_.3	_KLSGDQIT[Phospho (STY)]LPTTVDYSSVPK_	6.11345e-12	4.2069e-06	5.49821e-23	26759.4	17792.2	23939.7	5.16708e-07	3.05583e-06	5.73814e-09
O00559	EBAG9	Receptor-binding cancer antigen expressed on SiSo cells	KLSGDQITLPTTVDYSSVPK	(T44)	_KLSGDQITLPT[Phospho (STY)]TVDYSSVPK_.3	_KLSGDQITLPT[Phospho (STY)]TVDYSSVPK_	7.39299e-05	0.000353241	1.2025e-15	13076.6	7440.2	10980.1	1.91404e-11	3.13237e-12	1.98095e-16
O00559	EBAG9	Receptor-binding cancer antigen expressed on SiSo cells	KLSGDQITLPTTVDYSSVPK	(T45)	_KLSGDQITLPTT[Phospho (STY)]VDYSSVPK_.3	_KLSGDQITLPTT[Phospho (STY)]VDYSSVPK_	2.71325e-36	3.00867e-06	4.08669e-16	10486	5923.97	9004.46	2.15345e-10	5.63268e-11	1.83092e-12
O00559	EBAG9	Receptor-binding cancer antigen expressed on SiSo cells	IEGGNGNVATQQNSLEQLEPDYFK	(S86)	_IEGGNGNVATQQNS[Phospho (STY)]LEQLEPDYFK_.3	_IEGGNGNVATQQNS[Phospho (STY)]LEQLEPDYFK_	Filtered	0.000372708	Filtered	Filtered	231.74	Filtered	Filtered	0.346413	Filtered
O00566	MPHOSPH10	U3 small nucleolar ribonucleoprotein protein MPP10	EDLEDLEEEEVSDMGNDDPEMGER	(S139,M141,M148)	_EDLEDLEEEEVS[Phospho (STY)]DM[Oxidation (M)]GNDDPEM[Oxidation (M)]GER_.3	_EDLEDLEEEEVS[Phospho (STY)]DM[Oxidation (M)]GNDDPEM[Oxidation (M)]GER_	7.00135e-05	0.000220548	9.41476e-15	5553.56	4671.8	4666.23	1	1	1
O00567	NOP56	Nucleolar protein 56	EEPVSSGPEEAVGK	(S569,S570)	_EEPVS[Phospho (STY)]S[Phospho (STY)]GPEEAVGK_.2	_EEPVS[Phospho (STY)]S[Phospho (STY)]GPEEAVGK_	0.00049707	3.68291e-08	2.05822e-26	135127	123972	149914	1	1	1
O00567	NOP56	Nucleolar protein 56	EEPVSSGPEEAVGK	(S569)	_EEPVS[Phospho (STY)]SGPEEAVGK_.2	_EEPVS[Phospho (STY)]SGPEEAVGK_	0.000497128	1.15888e-08	7.14157e-35	23538.5	19872.7	23828	3.14476e-05	3.1959e-07	1.42403e-10
O00567	NOP56	Nucleolar protein 56	EEPVSSGPEEAVGK	(S570)	_EEPVSS[Phospho (STY)]GPEEAVGK_.2	_EEPVSS[Phospho (STY)]GPEEAVGK_	0.000497083	3.4823e-07	1.31196e-29	23468.6	19930.1	23749.9	0.999969	1	1
O00567	NOP56	Nucleolar protein 56	LAALALASSENSSSTPEECEEMSEKPK	(S461,C472,M475)	_LAALALAS[Phospho (STY)]SENSSSTPEEC[Carbamidomethyl (C)]EEM[Oxidation (M)]SEKPK_.3	_LAALALAS[Phospho (STY)]SENSSSTPEEC[Carbamidomethyl (C)]EEM[Oxidation (M)]SEKPK_	0.00870604	0.00607699	0.00311785	1.27713	1.58026	1.33013	0.20908	0.157113	0.276786
O00567	NOP56	Nucleolar protein 56	LAALALASSENSSSTPEECEEMSEKPK	(S462,C472,M475)	_LAALALASS[Phospho (STY)]ENSSSTPEEC[Carbamidomethyl (C)]EEM[Oxidation (M)]SEKPK_.3	_LAALALASS[Phospho (STY)]ENSSSTPEEC[Carbamidomethyl (C)]EEM[Oxidation (M)]SEKPK_	0.0060585	0.00366515	0.00609186	1.27713	1.58026	1.33013	0.210914	0.158837	0.281877
O00567	NOP56	Nucleolar protein 56	LAALALASSENSSSTPEECEEMSEKPK	(S467,C472,M475)	_LAALALASSENSSS[Phospho (STY)]TPEEC[Carbamidomethyl (C)]EEM[Oxidation (M)]SEKPK_.3	_LAALALASSENSSS[Phospho (STY)]TPEEC[Carbamidomethyl (C)]EEM[Oxidation (M)]SEKPK_	0.00501463	0.000618276	0.000473912	1	1	1	0.142857	0.160008	0.0696919
O00567	NOP56	Nucleolar protein 56	LAALALASSENSSSTPEECEEMSEKPK	(C472,M475,S476)	_LAALALASSENSSSTPEEC[Carbamidomethyl (C)]EEM[Oxidation (M)]S[Phospho (STY)]EKPK_.3	_LAALALASSENSSSTPEEC[Carbamidomethyl (C)]EEM[Oxidation (M)]S[Phospho (STY)]EKPK_	Filtered	0.000422682	1.39322e-06	Filtered	1.35621	156.883	Filtered	0.0123503	0.0202394
O00567	NOP56	Nucleolar protein 56	LAALALASSENSSSTPEECEEMSEKPK	(T468,C472,M475)	_LAALALASSENSSST[Phospho (STY)]PEEC[Carbamidomethyl (C)]EEM[Oxidation (M)]SEKPK_.3	_LAALALASSENSSST[Phospho (STY)]PEEC[Carbamidomethyl (C)]EEM[Oxidation (M)]SEKPK_	Filtered	0.000664082	1.1216e-05	Filtered	1.58026	1.33013	Filtered	0.146546	0.0644437
O00567	NOP56	Nucleolar protein 56	EELMSSDLEETAGSTSIPK	(M518,S519)	_EELM[Oxidation (M)]S[Phospho (STY)]SDLEETAGSTSIPK_.3	_EELM[Oxidation (M)]S[Phospho (STY)]SDLEETAGSTSIPK_	4.40349e-10	0.00010702	2.92331e-08	94565.3	88388.8	80691.8	0.269269	0.00932848	0.014952
O00567	NOP56	Nucleolar protein 56	EELMSSDLEETAGSTSIPK	(M518,S520)	_EELM[Oxidation (M)]SS[Phospho (STY)]DLEETAGSTSIPK_.3	_EELM[Oxidation (M)]SS[Phospho (STY)]DLEETAGSTSIPK_	1.07334e-09	7.8701e-05	2.83069e-07	89993.5	82900.5	77749.1	0.730714	0.990536	0.984928
O00567	NOP56	Nucleolar protein 56	EELMSSDLEETAGSTSIPK	(M518,T525)	_EELM[Oxidation (M)]SSDLEET[Phospho (STY)]AGSTSIPK_.3	_EELM[Oxidation (M)]SSDLEET[Phospho (STY)]AGSTSIPK_	0.000497117	6.34469e-07	1.0618e-34	73569.8	68629.9	62088.2	1.07797e-08	4.36264e-16	3.27914e-10
O00567	NOP56	Nucleolar protein 56	EELMSSDLEETAGSTSIPK	(M518,S528)	_EELM[Oxidation (M)]SSDLEETAGS[Phospho (STY)]TSIPK_.3	_EELM[Oxidation (M)]SSDLEETAGS[Phospho (STY)]TSIPK_	0.00264751	0.000743182	2.78888e-05	9871.18	9515.72	8565.59	8.20386e-12	2.55174e-16	1.71311e-10
O00567	NOP56	Nucleolar protein 56	EELMSSDLEETAGSTSIPK	(M518,S519,S520)	_EELM[Oxidation (M)]S[Phospho (STY)]S[Phospho (STY)]DLEETAGSTSIPK_.3	_EELM[Oxidation (M)]S[Phospho (STY)]S[Phospho (STY)]DLEETAGSTSIPK_	0.000497055	5.27801e-05	0.00230631	4888.3	5927.58	994.603	0.999436	1	0.814666
O00567	NOP56	Nucleolar protein 56	LAALALASSENSSSTPEECEEMSEK	(S462,C472,M475)	_LAALALASS[Phospho (STY)]ENSSSTPEEC[Carbamidomethyl (C)]EEM[Oxidation (M)]SEK_.3	_LAALALASS[Phospho (STY)]ENSSSTPEEC[Carbamidomethyl (C)]EEM[Oxidation (M)]SEK_	2.46576e-07	0.000402205	0.00235206	1	1	1	0.0442285	0.177743	0.170681
O00567	NOP56	Nucleolar protein 56	LAALALASSENSSSTPEECEEMSEK	(S465,C472,M475)	_LAALALASSENS[Phospho (STY)]SSTPEEC[Carbamidomethyl (C)]EEM[Oxidation (M)]SEK_.3	_LAALALASSENS[Phospho (STY)]SSTPEEC[Carbamidomethyl (C)]EEM[Oxidation (M)]SEK_	0.00049705	0.000375688	0.00307451	1	1	1	0.0455426	0.180932	0.17299
O00567	NOP56	Nucleolar protein 56	LAALALASSENSSSTPEECEEMSEK	(S467,C472,M475)	_LAALALASSENSSS[Phospho (STY)]TPEEC[Carbamidomethyl (C)]EEM[Oxidation (M)]SEK_.3	_LAALALASSENSSS[Phospho (STY)]TPEEC[Carbamidomethyl (C)]EEM[Oxidation (M)]SEK_	0.000497072	0.000375538	1.40032e-06	1	1	1	0.161688	0.15241	0.152469
O00567	NOP56	Nucleolar protein 56	LAALALASSENSSSTPEECEEMSEK	(T468,C472,M475)	_LAALALASSENSSST[Phospho (STY)]PEEC[Carbamidomethyl (C)]EEM[Oxidation (M)]SEK_.3	_LAALALASSENSSST[Phospho (STY)]PEEC[Carbamidomethyl (C)]EEM[Oxidation (M)]SEK_	0.000497163	0.000185055	Filtered	380.485	1	Filtered	0.116675	0.130408	Filtered
O00567	NOP56	Nucleolar protein 56	LAALALASSENSSSTPEECEEMSEK	(S461,C472,M475)	_LAALALAS[Phospho (STY)]SENSSSTPEEC[Carbamidomethyl (C)]EEM[Oxidation (M)]SEK_.3	_LAALALAS[Phospho (STY)]SENSSSTPEEC[Carbamidomethyl (C)]EEM[Oxidation (M)]SEK_	0.000497178	0.000345404	Filtered	188.425	1	Filtered	0.408563	0.174675	Filtered
O00567	NOP56	Nucleolar protein 56	LAALALASSENSSSTPEECEEMSEK	(S467,T468,C472,M475)	_LAALALASSENSSS[Phospho (STY)]T[Phospho (STY)]PEEC[Carbamidomethyl (C)]EEM[Oxidation (M)]SEK_.3	_LAALALASSENSSS[Phospho (STY)]T[Phospho (STY)]PEEC[Carbamidomethyl (C)]EEM[Oxidation (M)]SEK_	0.000497201	0.00770973	Filtered	83.3616	1	Filtered	0.208572	0.26747	Filtered
O00567	NOP56	Nucleolar protein 56	LAALALASSENSSSTPEECEEMSEK	(S466,C472,M475)	_LAALALASSENSS[Phospho (STY)]STPEEC[Carbamidomethyl (C)]EEM[Oxidation (M)]SEK_.3	_LAALALASSENSS[Phospho (STY)]STPEEC[Carbamidomethyl (C)]EEM[Oxidation (M)]SEK_	0.000497129	0.000188579	Filtered	1	1	Filtered	0.223164	0.177747	Filtered
O00567	NOP56	Nucleolar protein 56	LAALALASSENSSSTPEECEEMSEK	(C472,M475,S476)	_LAALALASSENSSSTPEEC[Carbamidomethyl (C)]EEM[Oxidation (M)]S[Phospho (STY)]EK_.3	_LAALALASSENSSSTPEEC[Carbamidomethyl (C)]EEM[Oxidation (M)]S[Phospho (STY)]EK_	0.000497064	Filtered	0.00673079	1	Filtered	1	0.000171438	Filtered	0.0489283
O00571	DDX3X	ATP-dependent RNA helicase DDX3X	SSFFSDRGSGSR	(S90)	_SSFFSDRGS[Phospho (STY)]GSR_.2	_SSFFSDRGS[Phospho (STY)]GSR_	Filtered	0.000413727	Filtered	Filtered	1.02031	Filtered	Filtered	0.193983	Filtered
O00592	PODXL	Podocalyxin	LTEELQTVENGYHDNPTLEVMETSSEMQEK	(T512,M516,M522)	_LTEELQTVENGYHDNPT[Phospho (STY)]LEVM[Oxidation (M)]ETSSEM[Oxidation (M)]QEK_.4	_LTEELQTVENGYHDNPT[Phospho (STY)]LEVM[Oxidation (M)]ETSSEM[Oxidation (M)]QEK_	0.000531833	0.00566365	Filtered	499.25	51.3053	Filtered	0.00018054	0.0123879	Filtered
O00592	PODXL	Podocalyxin	LTEELQTVENGYHDNPTLEVMETSSEMQEK	(M516,T518,M522)	_LTEELQTVENGYHDNPTLEVM[Oxidation (M)]ET[Phospho (STY)]SSEM[Oxidation (M)]QEK_.4	_LTEELQTVENGYHDNPTLEVM[Oxidation (M)]ET[Phospho (STY)]SSEM[Oxidation (M)]QEK_	0.000497103	0.000705654	Filtered	186.252	137.678	Filtered	6.33044e-05	0.0057526	Filtered
O00592	PODXL	Podocalyxin	LTEELQTVENGYHDNPTLEVMETSSEMQEK	(M516,S519,M522)	_LTEELQTVENGYHDNPTLEVM[Oxidation (M)]ETS[Phospho (STY)]SEM[Oxidation (M)]QEK_.4	_LTEELQTVENGYHDNPTLEVM[Oxidation (M)]ETS[Phospho (STY)]SEM[Oxidation (M)]QEK_	0.000497058	0.00702049	Filtered	1	1	Filtered	5.43513e-05	0.00527308	Filtered
O00592	PODXL	Podocalyxin	LTEELQTVENGYHDNPTLEVMETSSEMQEK	(M516,S520,M522)	_LTEELQTVENGYHDNPTLEVM[Oxidation (M)]ETSS[Phospho (STY)]EM[Oxidation (M)]QEK_.4	_LTEELQTVENGYHDNPTLEVM[Oxidation (M)]ETSS[Phospho (STY)]EM[Oxidation (M)]QEK_	0.00049714	0.00186097	Filtered	1	1	Filtered	4.64875e-05	0.00483244	Filtered
O00592	PODXL	Podocalyxin	LASVPGSQTVVVK	(S405)	_LASVPGS[Phospho (STY)]QTVVVK_.2	_LASVPGS[Phospho (STY)]QTVVVK_	Filtered	0.00888222	Filtered	Filtered	39279.8	Filtered	Filtered	0.333333	Filtered
O00629	KPNA4	Importin subunit alpha-3	NVPHEDICEDSDIDGDYR	(C57,S60)	_NVPHEDIC[Carbamidomethyl (C)]EDS[Phospho (STY)]DIDGDYR_.3	_NVPHEDIC[Carbamidomethyl (C)]EDS[Phospho (STY)]DIDGDYR_	6.44852e-30	9.13341e-09	1.50385e-09	8492.48	9230.6	7268.55	0.994738	0.999713	0.997162
O00712	NFIB	Nuclear factor 1 B-type	PLFSSASPQDSSPR	(S328)	_PLFSSAS[Phospho (STY)]PQDSSPR_.2	_PLFSSAS[Phospho (STY)]PQDSSPR_	4.98777e-08	0.00018214	7.60717e-07	560.788	291.333	922.454	0.135974	0.282946	0.400856
O00712	NFIB	Nuclear factor 1 B-type	PLFSSASPQDSSPR	(S326)	_PLFSS[Phospho (STY)]ASPQDSSPR_.2	_PLFSS[Phospho (STY)]ASPQDSSPR_	0.00105852	0.000337715	1.43878e-05	156.223	98.9945	219.646	0.313118	0.297334	0.298455
O00712	NFIB	Nuclear factor 1 B-type	PLFSSASPQDSSPR	(S333)	_PLFSSASPQDSS[Phospho (STY)]PR_.2	_PLFSSASPQDSS[Phospho (STY)]PR_	0.00315172	0.00415673	Filtered	119.063	1.47368	Filtered	0.143955	0.045209	Filtered
O00712	NFIB	Nuclear factor 1 B-type	PLFSSASPQDSSPR	(S325,S333)	_PLFS[Phospho (STY)]SASPQDSS[Phospho (STY)]PR_.2	_PLFS[Phospho (STY)]SASPQDSS[Phospho (STY)]PR_	0.00165429	0.00392095	Filtered	7.29099	1	Filtered	0.365219	0.385487	Filtered
O00712	NFIB	Nuclear factor 1 B-type	PLFSSASPQDSSPR	(S326,S333)	_PLFSS[Phospho (STY)]ASPQDSS[Phospho (STY)]PR_.2	_PLFSS[Phospho (STY)]ASPQDSS[Phospho (STY)]PR_	0.000182924	0.000754295	Filtered	1	1	Filtered	0.365362	0.385568	Filtered
O00712	NFIB	Nuclear factor 1 B-type	PLFSSASPQDSSPR	(S328,S333)	_PLFSSAS[Phospho (STY)]PQDSS[Phospho (STY)]PR_.2	_PLFSSAS[Phospho (STY)]PQDSS[Phospho (STY)]PR_	0.000497195	0.00783749	Filtered	1	1	Filtered	0.365344	0.439366	Filtered
O00712	NFIB	Nuclear factor 1 B-type	PLFSSASPQDSSPR	(S332)	_PLFSSASPQDS[Phospho (STY)]SPR_.2	_PLFSSASPQDS[Phospho (STY)]SPR_	0.000956974	Filtered	Filtered	118.974	Filtered	Filtered	0.136849	Filtered	Filtered
O14497	ARID1A	AT-rich interactive domain-containing protein 1A	GPSPSPVGSPASVAQSR	(S696)	_GPS[Phospho (STY)]PSPVGSPASVAQSR_.2	_GPS[Phospho (STY)]PSPVGSPASVAQSR_	6.4358e-05	0.000186219	1.71349e-13	17363.3	14130.4	14900	0.993901	0.998399	0.974868
O14497	ARID1A	AT-rich interactive domain-containing protein 1A	GPSPSPVGSPASVAQSR	(S698)	_GPSPS[Phospho (STY)]PVGSPASVAQSR_.2	_GPSPS[Phospho (STY)]PVGSPASVAQSR_	0.000497038	0.00039115	8.91587e-17	14313.2	11511.8	13207.3	0.0104064	0.00175936	0.0265813
O14497	ARID1A	AT-rich interactive domain-containing protein 1A	GPSPSPVGSPASVAQSR	(S696,S702)	_GPS[Phospho (STY)]PSPVGS[Phospho (STY)]PASVAQSR_.2	_GPS[Phospho (STY)]PSPVGS[Phospho (STY)]PASVAQSR_	0.000497095	0.00040472	6.8144e-21	2935.11	3094.49	2359.15	0.0181375	0.975623	0.988957
O14497	ARID1A	AT-rich interactive domain-containing protein 1A	GPSPSPVGSPASVAQSR	(S702)	_GPSPSPVGS[Phospho (STY)]PASVAQSR_.3	_GPSPSPVGS[Phospho (STY)]PASVAQSR_	0.000497169	0.000213091	4.72922e-08	1273.7	854.808	976.983	0.310014	0.183569	0.457433
O14497	ARID1A	AT-rich interactive domain-containing protein 1A	GPSPSPVGSPASVAQSR	(S696)	_GPS[Phospho (STY)]PSPVGSPASVAQSR_.3	_GPS[Phospho (STY)]PSPVGSPASVAQSR_	6.62727e-06	5.51318e-08	9.82442e-07	650.469	752.63	301.81	0.173399	0.607922	0.55744
O14497	ARID1A	AT-rich interactive domain-containing protein 1A	GPSPSPVGSPASVAQSR	(S698)	_GPSPS[Phospho (STY)]PVGSPASVAQSR_.3	_GPSPS[Phospho (STY)]PVGSPASVAQSR_	0.000532777	0.000405187	4.43718e-10	654.162	590.825	301.804	0.427294	0.193781	0.4709
O14497	ARID1A	AT-rich interactive domain-containing protein 1A	GPSPSPVGSPASVAQSR	(S698,S702)	_GPSPS[Phospho (STY)]PVGS[Phospho (STY)]PASVAQSR_.3	_GPSPS[Phospho (STY)]PVGS[Phospho (STY)]PASVAQSR_	0.00602196	4.10237e-05	Filtered	446.6	493.828	Filtered	0.220134	0.290889	Filtered
O14497	ARID1A	AT-rich interactive domain-containing protein 1A	GPSPSPVGSPASVAQSR	(S696,S702)	_GPS[Phospho (STY)]PSPVGS[Phospho (STY)]PASVAQSR_.3	_GPS[Phospho (STY)]PSPVGS[Phospho (STY)]PASVAQSR_	0.000795936	5.29582e-05	Filtered	1	1	Filtered	0.0553037	0.386821	Filtered
O14497	ARID1A	AT-rich interactive domain-containing protein 1A	GPSPSPVGSPASVAQSR	(S696,S698)	_GPS[Phospho (STY)]PS[Phospho (STY)]PVGSPASVAQSR_.2	_GPS[Phospho (STY)]PS[Phospho (STY)]PVGSPASVAQSR_	0.000512262	Filtered	Filtered	1	Filtered	Filtered	0.509874	Filtered	Filtered
O14497	ARID1A	AT-rich interactive domain-containing protein 1A	SNSVGIQDAFNDGSDSTFQK	(S1182)	_S[Phospho (STY)]NSVGIQDAFNDGSDSTFQK_.3	_S[Phospho (STY)]NSVGIQDAFNDGSDSTFQK_	0.000497035	6.9511e-05	8.31336e-14	4454.18	4458.73	3679.58	0.039586	0.076878	0.263331
O14497	ARID1A	AT-rich interactive domain-containing protein 1A	SNSVGIQDAFNDGSDSTFQK	(S1184)	_SNS[Phospho (STY)]VGIQDAFNDGSDSTFQK_.3	_SNS[Phospho (STY)]VGIQDAFNDGSDSTFQK_	0.00049716	0.000259209	0.00010597	4092.89	4458.84	3642.72	0.960426	0.922683	0.73679
O14497	ARID1A	AT-rich interactive domain-containing protein 1A	SNSVGIQDAFNDGSDSTFQK	(S1195)	_SNSVGIQDAFNDGS[Phospho (STY)]DSTFQK_.3	_SNSVGIQDAFNDGS[Phospho (STY)]DSTFQK_	1.05456e-08	9.61416e-07	1.11204e-05	1686.2	2338.08	2288.69	3.01675e-07	2.33183e-08	2.38341e-06
O14497	ARID1A	AT-rich interactive domain-containing protein 1A	SNSVGIQDAFNDGSDSTFQK	(S1197)	_SNSVGIQDAFNDGSDS[Phospho (STY)]TFQK_.3	_SNSVGIQDAFNDGSDS[Phospho (STY)]TFQK_	4.21106e-05	1.40088e-05	Filtered	1012.27	1704.83	Filtered	8.99627e-08	1.1611e-08	Filtered
O14497	ARID1A	AT-rich interactive domain-containing protein 1A	SNSVGIQDAFNDGSDSTFQK	(T1198)	_SNSVGIQDAFNDGSDST[Phospho (STY)]FQK_.3	_SNSVGIQDAFNDGSDST[Phospho (STY)]FQK_	0.000220363	9.07536e-07	Filtered	567.586	772.542	Filtered	3.66691e-08	3.85742e-08	Filtered
O14497	ARID1A	AT-rich interactive domain-containing protein 1A	SHHAPMSPGSSGGGGQPLAR	(M362,S363)	_SHHAPM[Oxidation (M)]S[Phospho (STY)]PGSSGGGGQPLAR_.3	_SHHAPM[Oxidation (M)]S[Phospho (STY)]PGSSGGGGQPLAR_	0.000497208	0.000352437	0.000942735	11429	23666.1	17911.4	0.994919	0.999992	1
O14497	ARID1A	AT-rich interactive domain-containing protein 1A	SHHAPMSPGSSGGGGQPLAR	(S357,M362)	_S[Phospho (STY)]HHAPM[Oxidation (M)]SPGSSGGGGQPLAR_.3	_S[Phospho (STY)]HHAPM[Oxidation (M)]SPGSSGGGGQPLAR_	0.000497153	2.88055e-05	Filtered	7306.49	14507.3	Filtered	0.0120728	1.26457e-05	Filtered
O14497	ARID1A	AT-rich interactive domain-containing protein 1A	SHHAPMSPGSSGGGGQPLAR	(M362,S366)	_SHHAPM[Oxidation (M)]SPGS[Phospho (STY)]SGGGGQPLAR_.3	_SHHAPM[Oxidation (M)]SPGS[Phospho (STY)]SGGGGQPLAR_	0.000497139	0.000415237	Filtered	5814.01	13087.7	Filtered	8.28139e-07	9.16629e-07	Filtered
O14497	ARID1A	AT-rich interactive domain-containing protein 1A	SHHAPMSPGSSGGGGQPLAR	(M362,S367)	_SHHAPM[Oxidation (M)]SPGSS[Phospho (STY)]GGGGQPLAR_.3	_SHHAPM[Oxidation (M)]SPGSS[Phospho (STY)]GGGGQPLAR_	0.000511773	4.63141e-05	Filtered	2717.73	5456.66	Filtered	5.06433e-07	1.62212e-09	Filtered
O14497	ARID1A	AT-rich interactive domain-containing protein 1A	NPQMPQYSSPQPGSALSPR	(M759,S769)	_NPQM[Oxidation (M)]PQYSSPQPGS[Phospho (STY)]ALSPR_.3	_NPQM[Oxidation (M)]PQYSSPQPGS[Phospho (STY)]ALSPR_	Filtered	1.41596e-05	0.00291339	Filtered	121.954	1.62026	Filtered	0.419364	0.155491
O14497	ARID1A	AT-rich interactive domain-containing protein 1A	NPQMPQYSSPQPGSALSPR	(M759,S772)	_NPQM[Oxidation (M)]PQYSSPQPGSALS[Phospho (STY)]PR_.3	_NPQM[Oxidation (M)]PQYSSPQPGSALS[Phospho (STY)]PR_	Filtered	8.47605e-05	0.00318673	Filtered	1	1	Filtered	0.491557	0.182632
O14497	ARID1A	AT-rich interactive domain-containing protein 1A	FPPPQELSQDSFGSQASSAPSMTSSK	(S604,M618)	_FPPPQELS[Phospho (STY)]QDSFGSQASSAPSM[Oxidation (M)]TSSK_.3	_FPPPQELS[Phospho (STY)]QDSFGSQASSAPSM[Oxidation (M)]TSSK_	Filtered	Filtered	0.00161835	Filtered	Filtered	777.184	Filtered	Filtered	0.104927
O14497	ARID1A	AT-rich interactive domain-containing protein 1A	FPPPQELSQDSFGSQASSAPSMTSSK	(S613,M618)	_FPPPQELSQDSFGSQAS[Phospho (STY)]SAPSM[Oxidation (M)]TSSK_.3	_FPPPQELSQDSFGSQAS[Phospho (STY)]SAPSM[Oxidation (M)]TSSK_	Filtered	Filtered	0.00192808	Filtered	Filtered	246.928	Filtered	Filtered	0.138559
O14497	ARID1A	AT-rich interactive domain-containing protein 1A	FPPPQELSQDSFGSQASSAPSMTSSK	(S610,M618)	_FPPPQELSQDSFGS[Phospho (STY)]QASSAPSM[Oxidation (M)]TSSK_.3	_FPPPQELSQDSFGS[Phospho (STY)]QASSAPSM[Oxidation (M)]TSSK_	Filtered	Filtered	0.00139628	Filtered	Filtered	2.82707	Filtered	Filtered	0.220268
O14497	ARID1A	AT-rich interactive domain-containing protein 1A	FPPPQELSQDSFGSQASSAPSMTSSK	(S607,M618)	_FPPPQELSQDS[Phospho (STY)]FGSQASSAPSM[Oxidation (M)]TSSK_.3	_FPPPQELSQDS[Phospho (STY)]FGSQASSAPSM[Oxidation (M)]TSSK_	Filtered	Filtered	0.000891241	Filtered	Filtered	1.25076	Filtered	Filtered	0.239312
O14497	ARID1A	AT-rich interactive domain-containing protein 1A	NSMTPNPGYQPSMNTSDMMGR	(M1205,Y1211,M1215,M1220,M1221)	_NSM[Oxidation (M)]TPNPGY[Phospho (STY)]QPSM[Oxidation (M)]NTSDM[Oxidation (M)]M[Oxidation (M)]GR_.3	_NSM[Oxidation (M)]TPNPGY[Phospho (STY)]QPSM[Oxidation (M)]NTSDM[Oxidation (M)]M[Oxidation (M)]GR_	Filtered	0.00494329	Filtered	Filtered	1.48614	Filtered	Filtered	0.240425	Filtered
O14523	C2CD2L	Phospholipid transfer protein C2CD2L	EAGLSQSHDDLSNATATPSVR	(S667)	_EAGLSQSHDDLS[Phospho (STY)]NATATPSVR_.3	_EAGLSQSHDDLS[Phospho (STY)]NATATPSVR_	5.56096e-07	0.000112784	0.00110038	730.481	970.948	640.311	0.0400885	0.377001	0.387695
O14523	C2CD2L	Phospholipid transfer protein C2CD2L	EAGLSQSHDDLSNATATPSVR	(S660)	_EAGLS[Phospho (STY)]QSHDDLSNATATPSVR_.3	_EAGLS[Phospho (STY)]QSHDDLSNATATPSVR_	7.50902e-19	0.000234449	0.00287078	512.341	719.697	306.186	0.406639	0.260805	0.252409
O14523	C2CD2L	Phospholipid transfer protein C2CD2L	EAGLSQSHDDLSNATATPSVR	(S662)	_EAGLSQS[Phospho (STY)]HDDLSNATATPSVR_.3	_EAGLSQS[Phospho (STY)]HDDLSNATATPSVR_	0.000497054	0.00040518	0.00150765	410.752	430.12	332.71	0.548089	0.311538	0.310799
O14523	C2CD2L	Phospholipid transfer protein C2CD2L	EAGLSQSHDDLSNATATPSVR	(T670)	_EAGLSQSHDDLSNAT[Phospho (STY)]ATPSVR_.3	_EAGLSQSHDDLSNAT[Phospho (STY)]ATPSVR_	0.000497105	0.00054753	0.00371596	320.072	1	255.053	0.00369605	0.166667	0.0408652
O14523	C2CD2L	Phospholipid transfer protein C2CD2L	EAGLSQSHDDLSNATATPSVR	(T672)	_EAGLSQSHDDLSNATAT[Phospho (STY)]PSVR_.3	_EAGLSQSHDDLSNATAT[Phospho (STY)]PSVR_	Filtered	0.00244585	Filtered	Filtered	1.50745	Filtered	Filtered	0.159315	Filtered
O14545	TRAFD1	TRAF-type zinc finger domain-containing protein 1	LDSQPQETSPELPR	(S415)	_LDSQPQETS[Phospho (STY)]PELPR_.2	_LDSQPQETS[Phospho (STY)]PELPR_	0.00049708	0.000102019	1.57946e-24	21788.9	20798.5	23731.4	0.994335	0.961309	0.990181
O14545	TRAFD1	TRAF-type zinc finger domain-containing protein 1	LDSQPQETSPELPR	(T414)	_LDSQPQET[Phospho (STY)]SPELPR_.2	_LDSQPQET[Phospho (STY)]SPELPR_	8.3593e-09	3.25455e-05	1.77008e-09	16279.6	15772.2	17941.7	0.0055203	0.0429081	0.00975
O14545	TRAFD1	TRAF-type zinc finger domain-containing protein 1	LDSQPQETSPELPR	(S415)	_LDSQPQETS[Phospho (STY)]PELPR_.3	_LDSQPQETS[Phospho (STY)]PELPR_	0.000150453	4.60745e-08	6.00533e-06	788.191	734.213	656.288	0.330999	0.477831	0.345736
O14545	TRAFD1	TRAF-type zinc finger domain-containing protein 1	LDSQPQETSPELPR	(S409)	_LDS[Phospho (STY)]QPQETSPELPR_.3	_LDS[Phospho (STY)]QPQETSPELPR_	2.09197e-07	1.17395e-09	0.000670556	809.061	661.744	539.24	0.383838	0.0457607	0.307052
O14545	TRAFD1	TRAF-type zinc finger domain-containing protein 1	LDSQPQETSPELPR	(T414)	_LDSQPQET[Phospho (STY)]SPELPR_.3	_LDSQPQET[Phospho (STY)]SPELPR_	7.77944e-20	3.44856e-09	3.0865e-07	499.298	461.922	266.437	0.328075	0.479002	0.319927
O14545	TRAFD1	TRAF-type zinc finger domain-containing protein 1	ALPSLNTGSSSPR	(S326)	_ALPSLNTGSS[Phospho (STY)]SPR_.2	_ALPSLNTGSS[Phospho (STY)]SPR_	0.000522711	1.80699e-07	5.12988e-20	18136.2	16769.2	22425.5	0.0213096	0.00722569	0.052198
O14545	TRAFD1	TRAF-type zinc finger domain-containing protein 1	ALPSLNTGSSSPR	(S327)	_ALPSLNTGSSS[Phospho (STY)]PR_.2	_ALPSLNTGSSS[Phospho (STY)]PR_	2.80582e-33	7.50323e-08	3.00378e-14	18112.8	16769.2	22427.1	0.899175	0.962477	0.726992
O14578	CIT	Citron Rho-interacting kinase	SPEHQPSAMSLLAPPSSR	(S1328,M1330)	_SPEHQPS[Phospho (STY)]AM[Oxidation (M)]SLLAPPSSR_.3	_SPEHQPS[Phospho (STY)]AM[Oxidation (M)]SLLAPPSSR_	1.32962e-08	1.68912e-05	0.00100648	5067.38	5385.35	8926.58	0.503035	0.293133	0.535887
O14578	CIT	Citron Rho-interacting kinase	SPEHQPSAMSLLAPPSSR	(S1322,M1330)	_S[Phospho (STY)]PEHQPSAM[Oxidation (M)]SLLAPPSSR_.3	_S[Phospho (STY)]PEHQPSAM[Oxidation (M)]SLLAPPSSR_	0.000497193	0.000358571	6.80601e-09	5068.63	5380.55	8479.94	0.0990117	0.0887878	0.0541125
O14578	CIT	Citron Rho-interacting kinase	SPEHQPSAMSLLAPPSSR	(M1330,S1331)	_SPEHQPSAM[Oxidation (M)]S[Phospho (STY)]LLAPPSSR_.3	_SPEHQPSAM[Oxidation (M)]S[Phospho (STY)]LLAPPSSR_	2.81085e-05	5.03984e-05	5.16305e-05	3423.46	5385.32	4697.76	0.412513	0.495673	0.406154
O14578	CIT	Citron Rho-interacting kinase	SESVVSGLDSPAK	(S440)	_SESVVSGLDS[Phospho (STY)]PAK_.2	_SESVVSGLDS[Phospho (STY)]PAK_	0.0020082	Filtered	0.00631003	1002.59	Filtered	1380.19	0.0359019	Filtered	0.58565
O14578	CIT	Citron Rho-interacting kinase	RVSEVEAVLSQK	(S480)	_RVS[Phospho (STY)]EVEAVLSQK_.2	_RVS[Phospho (STY)]EVEAVLSQK_	Filtered	0.000469962	0.00859622	Filtered	1.14254	1	Filtered	0.765501	0.674443
O14578	CIT	Citron Rho-interacting kinase	VASSPAPPEGPSHPR	(S1939)	_VAS[Phospho (STY)]SPAPPEGPSHPR_.3	_VAS[Phospho (STY)]SPAPPEGPSHPR_	Filtered	Filtered	9.73768e-14	Filtered	Filtered	764.351	Filtered	Filtered	0.113168
O14578	CIT	Citron Rho-interacting kinase	VASSPAPPEGPSHPR	(S1940)	_VASS[Phospho (STY)]PAPPEGPSHPR_.3	_VASS[Phospho (STY)]PAPPEGPSHPR_	Filtered	Filtered	6.06102e-15	Filtered	Filtered	1	Filtered	Filtered	0.459907
O14579	COPE	Coatomer subunit epsilon	RDSIVAELDR	(S99)	_RDS[Phospho (STY)]IVAELDR_.2	_RDS[Phospho (STY)]IVAELDR_	0.000497151	6.8684e-05	8.47167e-15	1472.94	1259.04	1339.94	1	1	1
O14617	AP3D1	AP-3 complex subunit delta-1	HRPSEADEEELAR	(S658)	_HRPS[Phospho (STY)]EADEEELAR_.3	_HRPS[Phospho (STY)]EADEEELAR_	Filtered	Filtered	9.55519e-10	Filtered	Filtered	1.1502	Filtered	Filtered	1
O14639	ABLIM1	Actin-binding LIM protein 1	RSSGREEDDEELLR	(S587)	_RSS[Phospho (STY)]GREEDDEELLR_.3	_RSS[Phospho (STY)]GREEDDEELLR_	0.000497066	1.8402e-07	5.56604e-09	8058.22	9693.38	8286.53	0.999186	1	0.994233
O14639	ABLIM1	Actin-binding LIM protein 1	SSGREEDDEELLR	(S587)	_SS[Phospho (STY)]GREEDDEELLR_.2	_SS[Phospho (STY)]GREEDDEELLR_	0.000497098	1.23615e-05	0.000748308	858.862	1125.35	829.799	0.5	0.430047	0.5
O14639	ABLIM1	Actin-binding LIM protein 1	SSGREEDDEELLR	(S586)	_S[Phospho (STY)]SGREEDDEELLR_.3	_S[Phospho (STY)]SGREEDDEELLR_	1.71411e-07	1.51744e-05	2.70477e-17	1169.36	758.115	636.648	0.5	0.5	0.5
O14639	ABLIM1	Actin-binding LIM protein 1	SSGREEDDEELLR	(S586)	_S[Phospho (STY)]SGREEDDEELLR_.2	_S[Phospho (STY)]SGREEDDEELLR_	0.000497097	0.000405034	0.00277582	399.415	465.216	118.846	0.5	0.601419	0.5
O14639	ABLIM1	Actin-binding LIM protein 1	SSGREEDDEELLR	(S587)	_SS[Phospho (STY)]GREEDDEELLR_.3	_SS[Phospho (STY)]GREEDDEELLR_	2.07227e-05	0.000133226	1.44065e-12	1.04714	1	1	0.5	0.5	0.5
O14639	ABLIM1	Actin-binding LIM protein 1	TASLPGYGR	(S655)	_TAS[Phospho (STY)]LPGYGR_.2	_TAS[Phospho (STY)]LPGYGR_	0.000497189	0.000398313	0.00218986	484.599	1589.43	2417.67	0.775764	0.677142	0.75893
O14639	ABLIM1	Actin-binding LIM protein 1	TLSPTPSAEGYQDVR	(T429)	_T[Phospho (STY)]LSPTPSAEGYQDVR_.2	_T[Phospho (STY)]LSPTPSAEGYQDVR_	0.000497639	0.000351056	3.45567e-05	3455.2	3312.17	3090.23	0.0240275	0.0156171	0.0228185
O14639	ABLIM1	Actin-binding LIM protein 1	TLSPTPSAEGYQDVR	(T433)	_TLSPT[Phospho (STY)]PSAEGYQDVR_.2	_TLSPT[Phospho (STY)]PSAEGYQDVR_	0.000497204	0.000405617	0.00250162	2009.12	2272.41	2258.48	0.00179364	0.0247014	0.0125952
O14639	ABLIM1	Actin-binding LIM protein 1	TLSPTPSAEGYQDVR	(S431)	_TLS[Phospho (STY)]PTPSAEGYQDVR_.2	_TLS[Phospho (STY)]PTPSAEGYQDVR_	0.000497029	2.35712e-05	5.24024e-12	2230.82	2242.98	1934.05	0.969619	0.961622	0.961313
O14639	ABLIM1	Actin-binding LIM protein 1	TLSPTPSAEGYQDVR	(S431,S435)	_TLS[Phospho (STY)]PTPS[Phospho (STY)]AEGYQDVR_.2	_TLS[Phospho (STY)]PTPS[Phospho (STY)]AEGYQDVR_	2.16973e-12	0.000202348	0.00150235	2079.77	1200	896.054	0.555686	0.544989	0.360087
O14639	ABLIM1	Actin-binding LIM protein 1	TLSPTPSAEGYQDVR	(S435)	_TLSPTPS[Phospho (STY)]AEGYQDVR_.2	_TLSPTPS[Phospho (STY)]AEGYQDVR_	0.000497133	0.000292634	0.00847893	250.029	526.594	221.27	0.00154866	0.00017207	0.000583779
O14639	ABLIM1	Actin-binding LIM protein 1	TLSPTPSAEGYQDVR	(T433,S435)	_TLSPT[Phospho (STY)]PS[Phospho (STY)]AEGYQDVR_.2	_TLSPT[Phospho (STY)]PS[Phospho (STY)]AEGYQDVR_	1.30417e-14	7.30497e-05	Filtered	2080.72	1503.48	Filtered	0.377614	0.27144	Filtered
O14639	ABLIM1	Actin-binding LIM protein 1	STSQGSINSPVYSR	(S452)	_STS[Phospho (STY)]QGSINSPVYSR_.2	_STS[Phospho (STY)]QGSINSPVYSR_	0.000443283	5.64975e-05	3.15602e-20	4439	4616.06	4616.77	0.869316	0.807037	0.31672
O14639	ABLIM1	Actin-binding LIM protein 1	STSQGSINSPVYSR	(S450)	_S[Phospho (STY)]TSQGSINSPVYSR_.2	_S[Phospho (STY)]TSQGSINSPVYSR_	1.87641e-18	4.05702e-11	9.00616e-15	4162.04	4245.02	4392.77	0.0121188	0.0934893	0.336771
O14639	ABLIM1	Actin-binding LIM protein 1	STSQGSINSPVYSR	(T451)	_ST[Phospho (STY)]SQGSINSPVYSR_.2	_ST[Phospho (STY)]SQGSINSPVYSR_	1.97891e-14	1.10145e-11	1.30179e-27	4162.04	4245.02	4392.77	0.116623	0.0941816	0.338014
O14639	ABLIM1	Actin-binding LIM protein 1	STSQGSINSPVYSR	(S455)	_STSQGS[Phospho (STY)]INSPVYSR_.2	_STSQGS[Phospho (STY)]INSPVYSR_	6.06788e-23	5.80928e-12	4.65893e-11	2732.9	2917.54	3047.08	0.0018601	0.00611521	0.00260883
O14639	ABLIM1	Actin-binding LIM protein 1	PGSSIPGSPGHTIYAK	(T371)	_PGSSIPGSPGHT[Phospho (STY)]IYAK_.3	_PGSSIPGSPGHT[Phospho (STY)]IYAK_	Filtered	0.00329043	3.57861e-11	Filtered	1	163.802	Filtered	0.00193004	0.0199021
O14639	ABLIM1	Actin-binding LIM protein 1	PGSSIPGSPGHTIYAK	(Y373)	_PGSSIPGSPGHTIY[Phospho (STY)]AK_.3	_PGSSIPGSPGHTIY[Phospho (STY)]AK_	Filtered	0.00748089	3.26019e-06	Filtered	1.41349	1.52057	Filtered	0.00441132	0.227049
O14639	ABLIM1	Actin-binding LIM protein 1	PGSSIPGSPGHTIYAK	(S367)	_PGSSIPGS[Phospho (STY)]PGHTIYAK_.3	_PGSSIPGS[Phospho (STY)]PGHTIYAK_	Filtered	Filtered	4.98898e-07	Filtered	Filtered	553.548	Filtered	Filtered	0.723654
O14641	DVL2	Segment polarity protein dishevelled homolog DVL-2	HLAGYESSSTLMTSELESTSLGDSDEEDTMSR	(M199,S211,M217)	_HLAGYESSSTLM[Oxidation (M)]TSELESTSLGDS[Phospho (STY)]DEEDTM[Oxidation (M)]SR_.4	_HLAGYESSSTLM[Oxidation (M)]TSELESTSLGDS[Phospho (STY)]DEEDTM[Oxidation (M)]SR_	0.00159322	0.00038977	Filtered	1.73426	683.568	Filtered	0.0745942	0.150021	Filtered
O14641	DVL2	Segment polarity protein dishevelled homolog DVL-2	HLAGYESSSTLMTSELESTSLGDSDEEDTMSR	(T197,M199,M217)	_HLAGYESSST[Phospho (STY)]LM[Oxidation (M)]TSELESTSLGDSDEEDTM[Oxidation (M)]SR_.4	_HLAGYESSST[Phospho (STY)]LM[Oxidation (M)]TSELESTSLGDSDEEDTM[Oxidation (M)]SR_	0.000516261	0.000282025	Filtered	1	538.865	Filtered	0.0724573	0.073557	Filtered
O14641	DVL2	Segment polarity protein dishevelled homolog DVL-2	HLAGYESSSTLMTSELESTSLGDSDEEDTMSR	(M199,T200,M217)	_HLAGYESSSTLM[Oxidation (M)]T[Phospho (STY)]SELESTSLGDSDEEDTM[Oxidation (M)]SR_.4	_HLAGYESSSTLM[Oxidation (M)]T[Phospho (STY)]SELESTSLGDSDEEDTM[Oxidation (M)]SR_	0.000793432	0.00055827	Filtered	1	390.97	Filtered	0.0753798	0.102083	Filtered
O14641	DVL2	Segment polarity protein dishevelled homolog DVL-2	HLAGYESSSTLMTSELESTSLGDSDEEDTMSR	(S194,M199,M217)	_HLAGYES[Phospho (STY)]SSTLM[Oxidation (M)]TSELESTSLGDSDEEDTM[Oxidation (M)]SR_.4	_HLAGYES[Phospho (STY)]SSTLM[Oxidation (M)]TSELESTSLGDSDEEDTM[Oxidation (M)]SR_	0.000497207	8.09688e-07	Filtered	1	372.092	Filtered	0.0702626	0.00553665	Filtered
O14641	DVL2	Segment polarity protein dishevelled homolog DVL-2	HLAGYESSSTLMTSELESTSLGDSDEEDTMSR	(M199,S201,M217)	_HLAGYESSSTLM[Oxidation (M)]TS[Phospho (STY)]ELESTSLGDSDEEDTM[Oxidation (M)]SR_.4	_HLAGYESSSTLM[Oxidation (M)]TS[Phospho (STY)]ELESTSLGDSDEEDTM[Oxidation (M)]SR_	0.00803617	0.000761506	Filtered	1.73459	311.373	Filtered	0.0760683	0.105579	Filtered
O14641	DVL2	Segment polarity protein dishevelled homolog DVL-2	HLAGYESSSTLMTSELESTSLGDSDEEDTMSR	(M199,T206,M217)	_HLAGYESSSTLM[Oxidation (M)]TSELEST[Phospho (STY)]SLGDSDEEDTM[Oxidation (M)]SR_.4	_HLAGYESSSTLM[Oxidation (M)]TSELEST[Phospho (STY)]SLGDSDEEDTM[Oxidation (M)]SR_	0.000497157	0.000404703	Filtered	1	310.757	Filtered	0.0797304	0.126976	Filtered
O14641	DVL2	Segment polarity protein dishevelled homolog DVL-2	HLAGYESSSTLMTSELESTSLGDSDEEDTMSR	(S196,M199,M217)	_HLAGYESSS[Phospho (STY)]TLM[Oxidation (M)]TSELESTSLGDSDEEDTM[Oxidation (M)]SR_.4	_HLAGYESSS[Phospho (STY)]TLM[Oxidation (M)]TSELESTSLGDSDEEDTM[Oxidation (M)]SR_	0.000704328	0.000393456	Filtered	1	310.739	Filtered	0.07171	0.0704464	Filtered
O14641	DVL2	Segment polarity protein dishevelled homolog DVL-2	HLAGYESSSTLMTSELESTSLGDSDEEDTMSR	(M199,S205,M217)	_HLAGYESSSTLM[Oxidation (M)]TSELES[Phospho (STY)]TSLGDSDEEDTM[Oxidation (M)]SR_.4	_HLAGYESSSTLM[Oxidation (M)]TSELES[Phospho (STY)]TSLGDSDEEDTM[Oxidation (M)]SR_	0.00185861	0.000909854	Filtered	1	202.566	Filtered	0.0789687	0.122151	Filtered
O14641	DVL2	Segment polarity protein dishevelled homolog DVL-2	HLAGYESSSTLMTSELESTSLGDSDEEDTMSR	(Y192,M199,M217)	_HLAGY[Phospho (STY)]ESSSTLM[Oxidation (M)]TSELESTSLGDSDEEDTM[Oxidation (M)]SR_.4	_HLAGY[Phospho (STY)]ESSSTLM[Oxidation (M)]TSELESTSLGDSDEEDTM[Oxidation (M)]SR_	0.004543	0.00038383	Filtered	1	170.175	Filtered	0.206845	0.302319	Filtered
O14641	DVL2	Segment polarity protein dishevelled homolog DVL-2	HLAGYESSSTLMTSELESTSLGDSDEEDTMSR	(M199,S207,M217)	_HLAGYESSSTLM[Oxidation (M)]TSELESTS[Phospho (STY)]LGDSDEEDTM[Oxidation (M)]SR_.4	_HLAGYESSSTLM[Oxidation (M)]TSELESTS[Phospho (STY)]LGDSDEEDTM[Oxidation (M)]SR_	0.000718377	0.000355356	Filtered	1.34876	1	Filtered	0.0805124	0.132069	Filtered
O14641	DVL2	Segment polarity protein dishevelled homolog DVL-2	HLAGYESSSTLMTSELESTSLGDSDEEDTMSR	(M199,T216,M217)	_HLAGYESSSTLM[Oxidation (M)]TSELESTSLGDSDEEDT[Phospho (STY)]M[Oxidation (M)]SR_.4	_HLAGYESSSTLM[Oxidation (M)]TSELESTSLGDSDEEDT[Phospho (STY)]M[Oxidation (M)]SR_	1.52353e-05	0.00221805	Filtered	1.15603	1	Filtered	0.0692201	1.00443e-05	Filtered
O14641	DVL2	Segment polarity protein dishevelled homolog DVL-2	HLAGYESSSTLMTSELESTSLGDSDEEDTMSR	(M199,M217,S218)	_HLAGYESSSTLM[Oxidation (M)]TSELESTSLGDSDEEDTM[Oxidation (M)]S[Phospho (STY)]R_.4	_HLAGYESSSTLM[Oxidation (M)]TSELESTSLGDSDEEDTM[Oxidation (M)]S[Phospho (STY)]R_	0.00169061	0.000865832	Filtered	1	1	Filtered	0.00327289	5.05841e-07	Filtered
O14641	DVL2	Segment polarity protein dishevelled homolog DVL-2	HLAGYESSSTLMTSELESTSLGDSDEEDTMSR	(S195,M199,M217)	_HLAGYESS[Phospho (STY)]STLM[Oxidation (M)]TSELESTSLGDSDEEDTM[Oxidation (M)]SR_.4	_HLAGYESS[Phospho (STY)]STLM[Oxidation (M)]TSELESTSLGDSDEEDTM[Oxidation (M)]SR_	Filtered	0.000369635	Filtered	Filtered	518.806	Filtered	Filtered	0.00571766	Filtered
O14646	CHD1	Chromodomain-helicase-DNA-binding protein 1	SSPSILAVQR	(S89)	_S[Phospho (STY)]SPSILAVQR_.2	_S[Phospho (STY)]SPSILAVQR_	Filtered	0.000194303	6.72273e-05	Filtered	1334.36	2372.04	Filtered	0.53354	0.333333
O14646	CHD1	Chromodomain-helicase-DNA-binding protein 1	SSPSILAVQR	(S90)	_SS[Phospho (STY)]PSILAVQR_.2	_SS[Phospho (STY)]PSILAVQR_	Filtered	1.35509e-05	9.84025e-09	Filtered	1333.89	2367.56	Filtered	0.396508	0.381387
O14646	CHD1	Chromodomain-helicase-DNA-binding protein 1	SSPSILAVQR	(S92)	_SSPS[Phospho (STY)]ILAVQR_.2	_SSPS[Phospho (STY)]ILAVQR_	Filtered	1.09749e-08	0.000737054	Filtered	969.822	1534.23	Filtered	0.0793281	0.0995847
O14646	CHD1	Chromodomain-helicase-DNA-binding protein 1	SPFEHSVEHK	(S1689)	_S[Phospho (STY)]PFEHSVEHK_.2	_S[Phospho (STY)]PFEHSVEHK_	Filtered	Filtered	3.43772e-05	Filtered	Filtered	1020.39	Filtered	Filtered	0.944436
O14646	CHD1	Chromodomain-helicase-DNA-binding protein 1	KSSVSDAPVHITASGEPVPISEESEELDQK	(S1384)	_KS[Phospho (STY)]SVSDAPVHITASGEPVPISEESEELDQK_.4	_KS[Phospho (STY)]SVSDAPVHITASGEPVPISEESEELDQK_	Filtered	Filtered	0.00579664	Filtered	Filtered	315.295	Filtered	Filtered	0.104827
O14646	CHD1	Chromodomain-helicase-DNA-binding protein 1	KSSVSDAPVHITASGEPVPISEESEELDQK	(T1394)	_KSSVSDAPVHIT[Phospho (STY)]ASGEPVPISEESEELDQK_.4	_KSSVSDAPVHIT[Phospho (STY)]ASGEPVPISEESEELDQK_	Filtered	Filtered	0.00354287	Filtered	Filtered	314.705	Filtered	Filtered	0.104762
O14646	CHD1	Chromodomain-helicase-DNA-binding protein 1	KSSVSDAPVHITASGEPVPISEESEELDQK	(S1387)	_KSSVS[Phospho (STY)]DAPVHITASGEPVPISEESEELDQK_.4	_KSSVS[Phospho (STY)]DAPVHITASGEPVPISEESEELDQK_	Filtered	Filtered	0.00319465	Filtered	Filtered	314.632	Filtered	Filtered	0.326791
O14646	CHD1	Chromodomain-helicase-DNA-binding protein 1	SPYGSRSPFEHSVEHK	(S1683,S1694)	_S[Phospho (STY)]PYGSRSPFEHS[Phospho (STY)]VEHK_.3	_S[Phospho (STY)]PYGSRSPFEHS[Phospho (STY)]VEHK_	Filtered	0.000374881	0.00190668	Filtered	276.805	1	Filtered	0.271509	0.112905
O14646	CHD1	Chromodomain-helicase-DNA-binding protein 1	SPYGSRSPFEHSVEHK	(S1683,S1689)	_S[Phospho (STY)]PYGSRS[Phospho (STY)]PFEHSVEHK_.3	_S[Phospho (STY)]PYGSRS[Phospho (STY)]PFEHSVEHK_	Filtered	0.00169096	0.00344143	Filtered	1.62598	1.2696	Filtered	0.347329	0.360454
O14646	CHD1	Chromodomain-helicase-DNA-binding protein 1	VANFSNMDEDDIELEPERNSK	(M1027,S1040)	_VANFSNM[Oxidation (M)]DEDDIELEPERNS[Phospho (STY)]K_.3	_VANFSNM[Oxidation (M)]DEDDIELEPERNS[Phospho (STY)]K_	Filtered	0.000366847	Filtered	Filtered	1.40184	Filtered	Filtered	0.797629	Filtered
O14647	CHD2	Chromodomain-helicase-DNA-binding protein 2	EEHGIELSSPRHSDNPSEEGEVKDDGLEK	(S1365,S1369,S1373)	_EEHGIELSS[Phospho (STY)]PRHS[Phospho (STY)]DNPS[Phospho (STY)]EEGEVKDDGLEK_.4	_EEHGIELSS[Phospho (STY)]PRHS[Phospho (STY)]DNPS[Phospho (STY)]EEGEVKDDGLEK_	0.00788769	0.000407414	Filtered	808.993	590.463	Filtered	0.680222	0.723628	Filtered
O14647	CHD2	Chromodomain-helicase-DNA-binding protein 2	EEHGIELSSPRHSDNPSEEGEVK	(S1365,S1369,S1373)	_EEHGIELSS[Phospho (STY)]PRHS[Phospho (STY)]DNPS[Phospho (STY)]EEGEVK_.3	_EEHGIELSS[Phospho (STY)]PRHS[Phospho (STY)]DNPS[Phospho (STY)]EEGEVK_	0.00429496	0.00951645	Filtered	1	1.28134	Filtered	0.592521	0.735748	Filtered
O14681	EI24	Etoposide-induced protein 2.4 homolog	FPSPHPSPAK	(S326,S330)	_FPS[Phospho (STY)]PHPS[Phospho (STY)]PAK_.2	_FPS[Phospho (STY)]PHPS[Phospho (STY)]PAK_	6.80997e-06	0.000186329	0.000565236	38237	35159.4	36951.8	1	1	1
O14681	EI24	Etoposide-induced protein 2.4 homolog	FPSPHPSPAK	(S326)	_FPS[Phospho (STY)]PHPSPAK_.2	_FPS[Phospho (STY)]PHPSPAK_	Filtered	8.20801e-05	6.2168e-18	Filtered	530.206	2.17764	Filtered	0.567198	0.911931
O14681	EI24	Etoposide-induced protein 2.4 homolog	FPSPHPSPAK	(S330)	_FPSPHPS[Phospho (STY)]PAK_.2	_FPSPHPS[Phospho (STY)]PAK_	Filtered	0.000276497	0.00437511	Filtered	364.905	1.71315	Filtered	0.41586	0.0674514
O14686	KMT2D	Histone-lysine N-methyltransferase 2D	LSPLPVVSR	(S654)	_LS[Phospho (STY)]PLPVVSR_.2	_LS[Phospho (STY)]PLPVVSR_	0.000559533	0.000383195	Filtered	1776.14	1132.1	Filtered	0.770089	0.953629	Filtered
O14686	KMT2D	Histone-lysine N-methyltransferase 2D	ASEPLLSPPPFGESR	(S2274)	_ASEPLLS[Phospho (STY)]PPPFGESR_.2	_ASEPLLS[Phospho (STY)]PPPFGESR_	Filtered	Filtered	0.00111847	Filtered	Filtered	261.067	Filtered	Filtered	0.392593
O14686	KMT2D	Histone-lysine N-methyltransferase 2D	LEGPVSPDVEPGKEETEESK	(S1671)	_LEGPVS[Phospho (STY)]PDVEPGKEETEESK_.3	_LEGPVS[Phospho (STY)]PDVEPGKEETEESK_	0.00863682	Filtered	Filtered	21.7337	Filtered	Filtered	0.661022	Filtered	Filtered
O14686	KMT2D	Histone-lysine N-methyltransferase 2D	LEGPVSPDVEPGKEETEESK	(S1684)	_LEGPVSPDVEPGKEETEES[Phospho (STY)]K_.3	_LEGPVSPDVEPGKEETEES[Phospho (STY)]K_	Filtered	0.0065907	Filtered	Filtered	1.50726	Filtered	Filtered	0.302608	Filtered
O14686	KMT2D	Histone-lysine N-methyltransferase 2D	LEGPVSPDVEPGKEETEESK	(T1681)	_LEGPVSPDVEPGKEET[Phospho (STY)]EESK_.3	_LEGPVSPDVEPGKEET[Phospho (STY)]EESK_	Filtered	0.00761148	Filtered	Filtered	1	Filtered	Filtered	0.315793	Filtered
O14686	KMT2D	Histone-lysine N-methyltransferase 2D	PGAGQPGEFHTTPPGTPR	(T2229,T2233)	_PGAGQPGEFHTT[Phospho (STY)]PPGT[Phospho (STY)]PR_.3	_PGAGQPGEFHTT[Phospho (STY)]PPGT[Phospho (STY)]PR_	0.00940406	0.000870683	Filtered	7.26702	2.97285	Filtered	0.672498	0.687528	Filtered
O14686	KMT2D	Histone-lysine N-methyltransferase 2D	DSEPAADGPAASEDPSATESDLPNPHVGEVSVLSSGSPR	(S48)	_DSEPAADGPAASEDPSATESDLPNPHVGEVSVLSSGS[Phospho (STY)]PR_.4	_DSEPAADGPAASEDPSATESDLPNPHVGEVSVLSSGS[Phospho (STY)]PR_	Filtered	0.00360646	Filtered	Filtered	1	Filtered	Filtered	0.135078	Filtered
O14733	MAP2K7	Dual specificity mitogen-activated protein kinase kinase 7	SPSSESSPQHPTPPARPR	(S55)	_S[Phospho (STY)]PSSESSPQHPTPPARPR_.3	_S[Phospho (STY)]PSSESSPQHPTPPARPR_	0.000497066	0.000401355	0.00400491	2018.35	4414.39	1.10603	0.471028	0.953872	0.654066
O14733	MAP2K7	Dual specificity mitogen-activated protein kinase kinase 7	SPSSESSPQHPTPPARPR	(S58)	_SPSS[Phospho (STY)]ESSPQHPTPPARPR_.3	_SPSS[Phospho (STY)]ESSPQHPTPPARPR_	0.000497212	0.000407322	0.000568224	1269	2958.18	169.587	0.0123716	0.000325781	0.044512
O14733	MAP2K7	Dual specificity mitogen-activated protein kinase kinase 7	SPSSESSPQHPTPPARPR	(S57)	_SPS[Phospho (STY)]SESSPQHPTPPARPR_.3	_SPS[Phospho (STY)]SESSPQHPTPPARPR_	1.94436e-06	0.000134509	0.00317924	1534.39	2738.6	1	0.529435	0.0468744	0.166667
O14733	MAP2K7	Dual specificity mitogen-activated protein kinase kinase 7	SPSSESSPQHPTPPARPR	(S61)	_SPSSESS[Phospho (STY)]PQHPTPPARPR_.3	_SPSSESS[Phospho (STY)]PQHPTPPARPR_	0.000492999	0.000575517	0.00125633	742.338	1549.74	169.186	0.00197817	3.90344e-06	0.0448258
O14733	MAP2K7	Dual specificity mitogen-activated protein kinase kinase 7	SPSSESSPQHPTPPARPR	(S60)	_SPSSES[Phospho (STY)]SPQHPTPPARPR_.3	_SPSSES[Phospho (STY)]SPQHPTPPARPR_	0.000991589	0.00030577	0.00277625	447.987	904.452	169.407	0.00195345	3.67207e-06	0.0466374
O14733	MAP2K7	Dual specificity mitogen-activated protein kinase kinase 7	SPSSESSPQHPTPPARPR	(T66)	_SPSSESSPQHPT[Phospho (STY)]PPARPR_.3	_SPSSESSPQHPT[Phospho (STY)]PPARPR_	0.00049721	0.000346674	Filtered	834.445	1027.26	Filtered	0.00182399	9.25387e-06	Filtered
O14745	SLC9A3R1	Na(+)/H(+) exchange regulatory cofactor NHE-RF1	SASSDTSEELNSQDSPPK	(S290)	_SAS[Phospho (STY)]SDTSEELNSQDSPPK_.2	_SAS[Phospho (STY)]SDTSEELNSQDSPPK_	0.000497176	0.000122138	9.94634e-24	24166.1	20297.6	21299.2	0.783445	0.44243	0.783337
O14745	SLC9A3R1	Na(+)/H(+) exchange regulatory cofactor NHE-RF1	SASSDTSEELNSQDSPPK	(S291)	_SASS[Phospho (STY)]DTSEELNSQDSPPK_.2	_SASS[Phospho (STY)]DTSEELNSQDSPPK_	0.000433976	0.000323313	8.90487e-22	24149.9	20293.6	21299.2	0.191495	0.101051	0.172971
O14745	SLC9A3R1	Na(+)/H(+) exchange regulatory cofactor NHE-RF1	SASSDTSEELNSQDSPPK	(S288)	_S[Phospho (STY)]ASSDTSEELNSQDSPPK_.2	_S[Phospho (STY)]ASSDTSEELNSQDSPPK_	0.000497154	0.000249507	2.19069e-20	24125.6	20297.7	21316.4	0.0239023	0.445513	0.0180066
O14745	SLC9A3R1	Na(+)/H(+) exchange regulatory cofactor NHE-RF1	SASSDTSEELNSQDSPPK	(S294)	_SASSDTS[Phospho (STY)]EELNSQDSPPK_.2	_SASSDTS[Phospho (STY)]EELNSQDSPPK_	0.000478904	0.000365913	2.50577e-21	21661.5	17601	19077.4	5.92718e-05	0.000312981	0.00831567
O14745	SLC9A3R1	Na(+)/H(+) exchange regulatory cofactor NHE-RF1	SASSDTSEELNSQDSPPK	(S290)	_SAS[Phospho (STY)]SDTSEELNSQDSPPK_.3	_SAS[Phospho (STY)]SDTSEELNSQDSPPK_	0.000497044	0.0003216	4.1571e-25	5452.23	4742.46	5197.89	0.510353	0.289818	0.440494
O14745	SLC9A3R1	Na(+)/H(+) exchange regulatory cofactor NHE-RF1	SASSDTSEELNSQDSPPK	(S288)	_S[Phospho (STY)]ASSDTSEELNSQDSPPK_.3	_S[Phospho (STY)]ASSDTSEELNSQDSPPK_	0.000497057	0.00010022	1.37453e-07	5444.91	4707.52	4991.8	0.063921	0.0353179	0.0403131
O14745	SLC9A3R1	Na(+)/H(+) exchange regulatory cofactor NHE-RF1	SASSDTSEELNSQDSPPK	(S291)	_SASS[Phospho (STY)]DTSEELNSQDSPPK_.3	_SASS[Phospho (STY)]DTSEELNSQDSPPK_	4.08949e-06	8.94947e-05	1.39974e-24	5454.06	4491.58	4989.36	0.170688	0.289268	0.336059
O14745	SLC9A3R1	Na(+)/H(+) exchange regulatory cofactor NHE-RF1	SASSDTSEELNSQDSPPK	(S294)	_SASSDTS[Phospho (STY)]EELNSQDSPPK_.3	_SASSDTS[Phospho (STY)]EELNSQDSPPK_	1.12495e-07	0.000217806	1.71208e-23	4041.79	3859.94	4020.09	0.0617296	0.096872	0.15028
O14745	SLC9A3R1	Na(+)/H(+) exchange regulatory cofactor NHE-RF1	EALAEAALESPRPALVR	(S280)	_EALAEAALES[Phospho (STY)]PRPALVR_.3	_EALAEAALES[Phospho (STY)]PRPALVR_	2.90762e-06	1.71847e-05	8.76236e-06	3956.84	3898.9	885.38	1	1	1
O14745	SLC9A3R1	Na(+)/H(+) exchange regulatory cofactor NHE-RF1	EALAEAALESPRPALVR	(S280)	_EALAEAALES[Phospho (STY)]PRPALVR_.2	_EALAEAALES[Phospho (STY)]PRPALVR_	0.00238268	0.00271506	Filtered	1	192.645	Filtered	1	1	Filtered
O14745	SLC9A3R1	Na(+)/H(+) exchange regulatory cofactor NHE-RF1	ENSREALAEAALESPR	(S269)	_ENS[Phospho (STY)]REALAEAALESPR_.3	_ENS[Phospho (STY)]REALAEAALESPR_	Filtered	0.000290657	8.60751e-05	Filtered	4647.68	3997.6	Filtered	0.997339	0.987995
O14745	SLC9A3R1	Na(+)/H(+) exchange regulatory cofactor NHE-RF1	SADAAAGAPLPR	(S2)	_[Acetyl (Protein N-term)]S[Phospho (STY)]ADAAAGAPLPR_.2	_[Acetyl (Protein N-term)]S[Phospho (STY)]ADAAAGAPLPR_	Filtered	0.000296216	Filtered	Filtered	572.073	Filtered	Filtered	1	Filtered
O14896	IRF6	Interferon regulatory factor 6	LQISTPDIK	(S424)	_LQIS[Phospho (STY)]TPDIK_.2	_LQIS[Phospho (STY)]TPDIK_	3.88165e-15	0.000922143	6.5821e-13	2673.26	3327.43	4157.61	0.5	0.998307	0.9934
O14896	IRF6	Interferon regulatory factor 6	LQISTPDIK	(T425)	_LQIST[Phospho (STY)]PDIK_.2	_LQIST[Phospho (STY)]PDIK_	2.45166e-12	1.65128e-05	6.76708e-06	2592.26	2989.78	3274.41	0.5	0.00187936	0.0267509
O14896	IRF6	Interferon regulatory factor 6	HSPQQEEENTIFK	(S47)	_HS[Phospho (STY)]PQQEEENTIFK_.2	_HS[Phospho (STY)]PQQEEENTIFK_	0.000497087	0.000183007	4.05839e-22	290.356	567.867	532.761	0.852205	0.989924	0.837391
O14896	IRF6	Interferon regulatory factor 6	HSPQQEEENTIFK	(S47)	_HS[Phospho (STY)]PQQEEENTIFK_.3	_HS[Phospho (STY)]PQQEEENTIFK_	0.000305663	3.34825e-08	1.30697e-05	406.466	1	1	0.984488	0.979035	0.797763
O14896	IRF6	Interferon regulatory factor 6	HATRHSPQQEEENTIFK	(S47)	_HATRHS[Phospho (STY)]PQQEEENTIFK_.4	_HATRHS[Phospho (STY)]PQQEEENTIFK_	Filtered	0.00231223	Filtered	Filtered	1.3173	Filtered	Filtered	0.333333	Filtered
O14896	IRF6	Interferon regulatory factor 6	HATRHSPQQEEENTIFK	(T44)	_HAT[Phospho (STY)]RHSPQQEEENTIFK_.4	_HAT[Phospho (STY)]RHSPQQEEENTIFK_	Filtered	0.00412562	Filtered	Filtered	1	Filtered	Filtered	0.333333	Filtered
O14908	GIPC1	PDZ domain-containing protein GIPC1	SAGGRPGSGPQLGTGR	(S232)	_SAGGRPGS[Phospho (STY)]GPQLGTGR_.3	_SAGGRPGS[Phospho (STY)]GPQLGTGR_	0.000497147	2.05494e-05	3.15925e-14	286.902	1222.06	1001.38	0.447279	0.874493	0.944972
O14908	GIPC1	PDZ domain-containing protein GIPC1	SAGGRPGSGPQLGTGR	(S225)	_S[Phospho (STY)]AGGRPGSGPQLGTGR_.3	_S[Phospho (STY)]AGGRPGSGPQLGTGR_	0.000497151	1.71076e-05	8.85888e-18	286.02	766.624	642.773	0.487857	0.0623185	0.0443954
O14908	GIPC1	PDZ domain-containing protein GIPC1	SAGGRPGSGPQLGTGR	(S232)	_SAGGRPGS[Phospho (STY)]GPQLGTGR_.2	_SAGGRPGS[Phospho (STY)]GPQLGTGR_	Filtered	0.00769559	0.00276336	Filtered	2.05215	1	Filtered	0.333333	0.402923
O14924	RGS12	Regulator of G-protein signaling 12	ALPDSQQVPSSPASK	(S850)	_ALPDSQQVPSS[Phospho (STY)]PASK_.2	_ALPDSQQVPSS[Phospho (STY)]PASK_	Filtered	0.000526668	4.36031e-09	Filtered	1	144.845	Filtered	0.243739	0.436047
O14924	RGS12	Regulator of G-protein signaling 12	ALPDSQQVPSSPASK	(S844)	_ALPDS[Phospho (STY)]QQVPSSPASK_.2	_ALPDS[Phospho (STY)]QQVPSSPASK_	Filtered	0.00863705	0.00295154	Filtered	1.0017	1.3658	Filtered	0.308465	0.554344
O14924	RGS12	Regulator of G-protein signaling 12	ALPDSQQVPSSPASK	(S853)	_ALPDSQQVPSSPAS[Phospho (STY)]K_.2	_ALPDSQQVPSSPAS[Phospho (STY)]K_	Filtered	0.000435474	7.6609e-05	Filtered	1.02377	1	Filtered	0.359974	0.0709821
O14950;P19105;P24844	MYL12B;MYL12A;MYL9	Myosin regulatory light chain 12B;Myosin regulatory light chain 12A;Myosin regulatory light polypeptide 9	ATSNVFAMFDQSQIQEFK	(T19,M25);(T18,M24);(T19,M25)	_AT[Phospho (STY)]SNVFAM[Oxidation (M)]FDQSQIQEFK_.3	_AT[Phospho (STY)]SNVFAM[Oxidation (M)]FDQSQIQEFK_	0.000497107	1.77682e-06	0.00266527	1783.82	3117.94	3413.24	0.237719	0.105292	0.248323
O14950;P19105;P24844	MYL12B;MYL12A;MYL9	Myosin regulatory light chain 12B;Myosin regulatory light chain 12A;Myosin regulatory light polypeptide 9	ATSNVFAMFDQSQIQEFK	(S20,M25);(S19,M24);(S20,M25)	_ATS[Phospho (STY)]NVFAM[Oxidation (M)]FDQSQIQEFK_.3	_ATS[Phospho (STY)]NVFAM[Oxidation (M)]FDQSQIQEFK_	0.000497122	1.77682e-06	0.00115219	1590.13	2798.72	1490.94	0.757986	0.779832	0.7425
O14950;P19105;P24844	MYL12B;MYL12A;MYL9	Myosin regulatory light chain 12B;Myosin regulatory light chain 12A;Myosin regulatory light polypeptide 9	ATSNVFAMFDQSQIQEFK	(M25,S29);(M24,S28);(M25,S29)	_ATSNVFAM[Oxidation (M)]FDQS[Phospho (STY)]QIQEFK_.3	_ATSNVFAM[Oxidation (M)]FDQS[Phospho (STY)]QIQEFK_	0.00201775	6.1492e-05	0.00214279	375.983	1548.76	749.281	0.277291	0.0967454	0.0579889
O14974	PPP1R12A	Protein phosphatase 1 regulatory subunit 12A	SPLIESTANMDNNQSQK	(S299,M308)	_S[Phospho (STY)]PLIESTANM[Oxidation (M)]DNNQSQK_.3	_S[Phospho (STY)]PLIESTANM[Oxidation (M)]DNNQSQK_	0.000497121	2.13983e-07	2.95066e-23	19484.6	14605.1	15481.4	0.999576	0.994072	0.999955
O14974	PPP1R12A	Protein phosphatase 1 regulatory subunit 12A	SPLIESTANMDNNQSQK	(T305,M308)	_SPLIEST[Phospho (STY)]ANM[Oxidation (M)]DNNQSQK_.3	_SPLIEST[Phospho (STY)]ANM[Oxidation (M)]DNNQSQK_	6.07772e-09	0.000130495	4.29156e-06	16852.4	11894.5	12938.7	0.0212856	0.00217608	5.6411e-06
O14974	PPP1R12A	Protein phosphatase 1 regulatory subunit 12A	SPLIESTANMDNNQSQK	(S299,M308)	_S[Phospho (STY)]PLIESTANM[Oxidation (M)]DNNQSQK_.2	_S[Phospho (STY)]PLIESTANM[Oxidation (M)]DNNQSQK_	0.000497104	0.000104773	1.8201e-22	12988.5	10490.1	13014.6	1	1	1
O14974	PPP1R12A	Protein phosphatase 1 regulatory subunit 12A	SPLIESTANMDNNQSQK	(T305,M308)	_SPLIEST[Phospho (STY)]ANM[Oxidation (M)]DNNQSQK_.2	_SPLIEST[Phospho (STY)]ANM[Oxidation (M)]DNNQSQK_	0.00030717	0.000213487	3.00531e-20	8702.38	6515.3	9320.05	3.44976e-13	1.07979e-12	1.50177e-10
O14974	PPP1R12A	Protein phosphatase 1 regulatory subunit 12A	TGSYGALAEITASK	(S445)	_TGS[Phospho (STY)]YGALAEITASK_.2	_TGS[Phospho (STY)]YGALAEITASK_	0.000497083	1.4036e-05	1.7803e-21	5247.29	6815.43	8203.04	0.949421	0.960277	0.926473
O14974	PPP1R12A	Protein phosphatase 1 regulatory subunit 12A	TGSYGALAEITASK	(T443)	_T[Phospho (STY)]GSYGALAEITASK_.2	_T[Phospho (STY)]GSYGALAEITASK_	0.000497096	1.61787e-05	6.23235e-27	5247.54	6812.34	8202.15	0.0504398	0.0397773	0.0334378
O14974	PPP1R12A	Protein phosphatase 1 regulatory subunit 12A	TGSYGALAEITASK	(Y446)	_TGSY[Phospho (STY)]GALAEITASK_.2	_TGSY[Phospho (STY)]GALAEITASK_	0.000182199	9.43537e-05	1.04902e-13	5223.72	6373.38	7878.18	0.000137106	3.94178e-08	0.0518648
O14974	PPP1R12A	Protein phosphatase 1 regulatory subunit 12A	KSPLIESTANMDNNQSQK	(T305,M308)	_KSPLIEST[Phospho (STY)]ANM[Oxidation (M)]DNNQSQK_.3	_KSPLIEST[Phospho (STY)]ANM[Oxidation (M)]DNNQSQK_	8.36766e-08	0.00029747	0.000303619	11881.6	8205.98	9710.15	3.95708e-10	3.07766e-09	3.9471e-10
O14974	PPP1R12A	Protein phosphatase 1 regulatory subunit 12A	KSPLIESTANMDNNQSQK	(S299,M308)	_KS[Phospho (STY)]PLIESTANM[Oxidation (M)]DNNQSQK_.3	_KS[Phospho (STY)]PLIESTANM[Oxidation (M)]DNNQSQK_	1.47762e-07	1.10426e-06	5.59805e-11	10587.6	7679.09	8507.85	1	1	1
O14974	PPP1R12A	Protein phosphatase 1 regulatory subunit 12A	SGSYSYLEER	(S910)	_SGS[Phospho (STY)]YSYLEER_.2	_SGS[Phospho (STY)]YSYLEER_	0.00170165	3.59496e-07	3.15885e-05	2858.05	2825.06	3154.53	0.972849	0.988539	0.999112
O14974	PPP1R12A	Protein phosphatase 1 regulatory subunit 12A	SGSYSYLEER	(Y911)	_SGSY[Phospho (STY)]SYLEER_.2	_SGSY[Phospho (STY)]SYLEER_	1.13361e-05	1.76988e-05	2.8116e-06	2576.41	2848.01	2756.64	0.000943802	0.00243883	6.37295e-05
O14974	PPP1R12A	Protein phosphatase 1 regulatory subunit 12A	SGSYSYLEER	(S908)	_S[Phospho (STY)]GSYSYLEER_.2	_S[Phospho (STY)]GSYSYLEER_	0.000357388	3.38913e-07	3.29134e-09	2578.16	2844.55	2756.67	0.0234819	0.00657763	0.000648235
O14974	PPP1R12A	Protein phosphatase 1 regulatory subunit 12A	SGSYSYLEER	(S912)	_SGSYS[Phospho (STY)]YLEER_.2	_SGSYS[Phospho (STY)]YLEER_	0.00049704	1.22153e-09	0.000224551	768.961	558.581	1012.33	0.000277898	0.00695426	0.000276044
O14974	PPP1R12A	Protein phosphatase 1 regulatory subunit 12A	LASTSDIEEK	(S509)	_LASTS[Phospho (STY)]DIEEK_.2	_LASTS[Phospho (STY)]DIEEK_	Filtered	0.00790101	Filtered	Filtered	1	Filtered	Filtered	0.333333	Filtered
O14974	PPP1R12A	Protein phosphatase 1 regulatory subunit 12A	STGVSFWTQDSDENEQEQQSDTEEGSNKK	(T873)	_STGVSFWTQDSDENEQEQQSDT[Phospho (STY)]EEGSNKK_.4	_STGVSFWTQDSDENEQEQQSDT[Phospho (STY)]EEGSNKK_	Filtered	0.00251239	Filtered	Filtered	1	Filtered	Filtered	0.125	Filtered
O14976	GAK	Cyclin-G-associated kinase	ESESALMEDRDESEVSDEGGSPISSEGQEPR	(S815,M820,S834)	_ES[Phospho (STY)]ESALM[Oxidation (M)]EDRDESEVSDEGGS[Phospho (STY)]PISSEGQEPR_.4	_ES[Phospho (STY)]ESALM[Oxidation (M)]EDRDESEVSDEGGS[Phospho (STY)]PISSEGQEPR_	0.000497065	2.9502e-09	Filtered	632.531	412.75	Filtered	0.00783428	0.0210938	Filtered
O14976	GAK	Cyclin-G-associated kinase	ESESALMEDRDESEVSDEGGSPISSEGQEPR	(S817,M820)	_ESES[Phospho (STY)]ALM[Oxidation (M)]EDRDESEVSDEGGSPISSEGQEPR_.4	_ESES[Phospho (STY)]ALM[Oxidation (M)]EDRDESEVSDEGGSPISSEGQEPR_	Filtered	0.000764883	Filtered	Filtered	109.796	Filtered	Filtered	0.0190817	Filtered
O14976	GAK	Cyclin-G-associated kinase	ESESALMEDRDESEVSDEGGSPISSEGQEPR	(S815,M820)	_ES[Phospho (STY)]ESALM[Oxidation (M)]EDRDESEVSDEGGSPISSEGQEPR_.4	_ES[Phospho (STY)]ESALM[Oxidation (M)]EDRDESEVSDEGGSPISSEGQEPR_	Filtered	0.000402236	Filtered	Filtered	1	Filtered	Filtered	0.16964	Filtered
O15013	ARHGEF10	Rho guanine nucleotide exchange factor 10	SDLSSSSGSLSLSHGSSSLEHR	(S1284,S1287)	_SDLSSS[Phospho (STY)]SGS[Phospho (STY)]LSLSHGSSSLEHR_.3	_SDLSSS[Phospho (STY)]SGS[Phospho (STY)]LSLSHGSSSLEHR_	1.45749e-17	0.00014736	6.46787e-38	3344.9	3626.33	2824.47	0.353221	0.529951	0.320132
O15013	ARHGEF10	Rho guanine nucleotide exchange factor 10	SDLSSSSGSLSLSHGSSSLEHR	(S1283)	_SDLSS[Phospho (STY)]SSGSLSLSHGSSSLEHR_.3	_SDLSS[Phospho (STY)]SSGSLSLSHGSSSLEHR_	0.000497048	3.34814e-08	4.41665e-16	743.473	1410.72	2854.23	0.201495	0.286995	0.153934
O15013	ARHGEF10	Rho guanine nucleotide exchange factor 10	SDLSSSSGSLSLSHGSSSLEHR	(S1282)	_SDLS[Phospho (STY)]SSSGSLSLSHGSSSLEHR_.3	_SDLS[Phospho (STY)]SSSGSLSLSHGSSSLEHR_	0.000724778	9.29839e-05	7.77609e-17	785.509	954.336	1853.22	0.194938	0.28565	0.0120318
O15013	ARHGEF10	Rho guanine nucleotide exchange factor 10	SDLSSSSGSLSLSHGSSSLEHR	(S1289)	_SDLSSSSGSLS[Phospho (STY)]LSHGSSSLEHR_.3	_SDLSSSSGSLS[Phospho (STY)]LSHGSSSLEHR_	0.000497181	0.000203849	3.64084e-17	455.952	1011.51	2076.85	0.0554014	0.0130848	0.000340083
O15013	ARHGEF10	Rho guanine nucleotide exchange factor 10	SDLSSSSGSLSLSHGSSSLEHR	(S1287)	_SDLSSSSGS[Phospho (STY)]LSLSHGSSSLEHR_.3	_SDLSSSSGS[Phospho (STY)]LSLSHGSSSLEHR_	0.000497193	0.000375482	8.23691e-24	249.035	799.572	1487.46	0.0482035	0.0100079	0.0153161
O15013	ARHGEF10	Rho guanine nucleotide exchange factor 10	SDLSSSSGSLSLSHGSSSLEHR	(S1284)	_SDLSSS[Phospho (STY)]SGSLSLSHGSSSLEHR_.3	_SDLSSS[Phospho (STY)]SGSLSLSHGSSSLEHR_	0.000875074	0.000390811	1.06131e-37	248.821	800.404	1241.01	0.232193	0.355375	0.736587
O15013	ARHGEF10	Rho guanine nucleotide exchange factor 10	SDLSSSSGSLSLSHGSSSLEHR	(S1285)	_SDLSSSS[Phospho (STY)]GSLSLSHGSSSLEHR_.3	_SDLSSSS[Phospho (STY)]GSLSLSHGSSSLEHR_	0.00888784	0.000327544	1.18248e-22	217.444	483.58	1332.17	0.242409	0.054464	0.0871727
O15013	ARHGEF10	Rho guanine nucleotide exchange factor 10	SDLSSSSGSLSLSHGSSSLEHR	(S1291)	_SDLSSSSGSLSLS[Phospho (STY)]HGSSSLEHR_.3	_SDLSSSSGSLSLS[Phospho (STY)]HGSSSLEHR_	0.000497103	0.000128934	1.87568e-05	1.4656	440.028	269.403	0.0541824	0.00163345	2.0417e-05
O15013	ARHGEF10	Rho guanine nucleotide exchange factor 10	SDLSSSSGSLSLSHGSSSLEHR	(S1296)	_SDLSSSSGSLSLSHGSSS[Phospho (STY)]LEHR_.3	_SDLSSSSGSLSLSHGSSS[Phospho (STY)]LEHR_	0.000497121	0.000248203	6.2753e-21	1.4656	1	247.155	0.00896965	7.33974e-05	1.36813e-06
O15013	ARHGEF10	Rho guanine nucleotide exchange factor 10	SDLSSSSGSLSLSHGSSSLEHR	(S1284,S1289)	_SDLSSS[Phospho (STY)]SGSLS[Phospho (STY)]LSHGSSSLEHR_.3	_SDLSSS[Phospho (STY)]SGSLS[Phospho (STY)]LSHGSSSLEHR_	Filtered	0.00448233	0.00978939	Filtered	512.125	1492.69	Filtered	0.178447	0.18133
O15013	ARHGEF10	Rho guanine nucleotide exchange factor 10	SRDSLAPGPEPQDEDQK	(S1229)	_S[Phospho (STY)]RDSLAPGPEPQDEDQK_.3	_S[Phospho (STY)]RDSLAPGPEPQDEDQK_	Filtered	3.86946e-07	9.40114e-06	Filtered	360.823	1	Filtered	0.5	0.5
O15013	ARHGEF10	Rho guanine nucleotide exchange factor 10	SRDSLAPGPEPQDEDQK	(S1232)	_SRDS[Phospho (STY)]LAPGPEPQDEDQK_.3	_SRDS[Phospho (STY)]LAPGPEPQDEDQK_	Filtered	3.50515e-05	1.44342e-11	Filtered	194.98	1.11284	Filtered	0.5	0.5
O15013	ARHGEF10	Rho guanine nucleotide exchange factor 10	YDTNNNEEEEGEQFDFDSGDEIPEADR	(S59)	_YDTNNNEEEEGEQFDFDS[Phospho (STY)]GDEIPEADR_.4	_YDTNNNEEEEGEQFDFDS[Phospho (STY)]GDEIPEADR_	0.00244005	Filtered	Filtered	252.494	Filtered	Filtered	0.254851	Filtered	Filtered
O15013	ARHGEF10	Rho guanine nucleotide exchange factor 10	ASDVPTICVGTEEGSISIYK	(C992,Y1003)	_ASDVPTIC[Carbamidomethyl (C)]VGTEEGSISIY[Phospho (STY)]K_.3	_ASDVPTIC[Carbamidomethyl (C)]VGTEEGSISIY[Phospho (STY)]K_	Filtered	Filtered	0.00504557	Filtered	Filtered	164.107	Filtered	Filtered	0.932811
O15014	ZNF609	Zinc finger protein 609	TNSMGSATGPLPGTK	(T465,M468)	_T[Phospho (STY)]NSM[Oxidation (M)]GSATGPLPGTK_.2	_T[Phospho (STY)]NSM[Oxidation (M)]GSATGPLPGTK_	0.000455439	1.65742e-07	9.7463e-23	4652.73	3327.29	4192.82	0.00816939	0.00403556	0.00410709
O15014	ZNF609	Zinc finger protein 609	TNSMGSATGPLPGTK	(M468,S470)	_TNSM[Oxidation (M)]GS[Phospho (STY)]ATGPLPGTK_.2	_TNSM[Oxidation (M)]GS[Phospho (STY)]ATGPLPGTK_	0.00049712	2.83258e-05	1.14003e-16	4167.47	2424.6	3610	0.00355307	0.0518636	0.00312448
O15014	ZNF609	Zinc finger protein 609	TNSMGSATGPLPGTK	(S467,M468)	_TNS[Phospho (STY)]M[Oxidation (M)]GSATGPLPGTK_.2	_TNS[Phospho (STY)]M[Oxidation (M)]GSATGPLPGTK_	0.000497157	1.72863e-05	1.4389e-18	3422.21	2648.16	3011.51	0.986532	0.927484	0.989963
O15014	ZNF609	Zinc finger protein 609	TNSMGSATGPLPGTK	(M468,T472)	_TNSM[Oxidation (M)]GSAT[Phospho (STY)]GPLPGTK_.2	_TNSM[Oxidation (M)]GSAT[Phospho (STY)]GPLPGTK_	0.000497146	2.19373e-07	2.69183e-14	3172.92	1953.36	3066.81	1.99657e-05	0.000372035	1.05346e-05
O15014	ZNF609	Zinc finger protein 609	ELESPLTPGK	(S743,T746)	_ELES[Phospho (STY)]PLT[Phospho (STY)]PGK_.2	_ELES[Phospho (STY)]PLT[Phospho (STY)]PGK_	0.000497032	0.000415397	8.30249e-07	1312.95	1381.97	1311.61	1	1	1
O15014	ZNF609	Zinc finger protein 609	RGSQNSSEHRPPASSTSEDVK	(S413)	_RGS[Phospho (STY)]QNSSEHRPPASSTSEDVK_.4	_RGS[Phospho (STY)]QNSSEHRPPASSTSEDVK_	0.00189001	0.000137542	0.00656147	1	531.441	241.248	0.0031176	0.316426	0.0103696
O15014	ZNF609	Zinc finger protein 609	RGSQNSSEHRPPASSTSEDVK	(S417)	_RGSQNSS[Phospho (STY)]EHRPPASSTSEDVK_.4	_RGSQNSS[Phospho (STY)]EHRPPASSTSEDVK_	0.00121615	0.000265302	0.00339773	1	463.653	1	0.0260734	0.041395	0.0349658
O15014	ZNF609	Zinc finger protein 609	RGSQNSSEHRPPASSTSEDVK	(S416)	_RGSQNS[Phospho (STY)]SEHRPPASSTSEDVK_.4	_RGSQNS[Phospho (STY)]SEHRPPASSTSEDVK_	0.00117426	7.08958e-05	Filtered	1	715.087	Filtered	0.00862575	0.628713	Filtered
O15014	ZNF609	Zinc finger protein 609	RGSQNSSEHRPPASSTSEDVK	(S427)	_RGSQNSSEHRPPASSTS[Phospho (STY)]EDVK_.4	_RGSQNSSEHRPPASSTS[Phospho (STY)]EDVK_	0.00433964	0.000805491	Filtered	1	216.026	Filtered	0.0239511	0.000858394	Filtered
O15014	ZNF609	Zinc finger protein 609	LVEPHSPSPSSK	(S576,S578)	_LVEPHS[Phospho (STY)]PS[Phospho (STY)]PSSK_.2	_LVEPHS[Phospho (STY)]PS[Phospho (STY)]PSSK_	0.000316952	0.000322761	2.82606e-19	2626.4	1735.32	1536.59	0.978707	0.998219	0.999511
O15014	ZNF609	Zinc finger protein 609	LVEPHSPSPSSK	(S576)	_LVEPHS[Phospho (STY)]PSPSSK_.2	_LVEPHS[Phospho (STY)]PSPSSK_	Filtered	Filtered	0.00964843	Filtered	Filtered	1	Filtered	Filtered	0.245428
O15014	ZNF609	Zinc finger protein 609	NCPSPVLIDCPHPNCNK	(C489,S491,C497,C502)	_NC[Carbamidomethyl (C)]PS[Phospho (STY)]PVLIDC[Carbamidomethyl (C)]PHPNC[Carbamidomethyl (C)]NK_.3	_NC[Carbamidomethyl (C)]PS[Phospho (STY)]PVLIDC[Carbamidomethyl (C)]PHPNC[Carbamidomethyl (C)]NK_	Filtered	0.00330099	Filtered	Filtered	1	Filtered	Filtered	1	Filtered
O15014	ZNF609	Zinc finger protein 609	APSLTDLVK	(T1057)	_APSLT[Phospho (STY)]DLVK_.2	_APSLT[Phospho (STY)]DLVK_	Filtered	0.000697254	Filtered	Filtered	1427.73	Filtered	Filtered	0.585625	Filtered
O15018	PDZD2	PDZ domain-containing protein 2	EACGHVSGHCCPGGSRESPVTDIDSFIK	(C1407,S1411,C1414,C1415)	_EAC[Carbamidomethyl (C)]GHVS[Phospho (STY)]GHC[Carbamidomethyl (C)]C[Carbamidomethyl (C)]PGGSRESPVTDIDSFIK_.4	_EAC[Carbamidomethyl (C)]GHVS[Phospho (STY)]GHC[Carbamidomethyl (C)]C[Carbamidomethyl (C)]PGGSRESPVTDIDSFIK_	0.0069415	0.00174852	0.00589653	1.0989	1.32351	1.1127	0.0409307	0.120068	0.00900638
O15018	PDZD2	PDZ domain-containing protein 2	EACGHVSGHCCPGGSRESPVTDIDSFIK	(C1407,C1414,C1415,T1425)	_EAC[Carbamidomethyl (C)]GHVSGHC[Carbamidomethyl (C)]C[Carbamidomethyl (C)]PGGSRESPVT[Phospho (STY)]DIDSFIK_.4	_EAC[Carbamidomethyl (C)]GHVSGHC[Carbamidomethyl (C)]C[Carbamidomethyl (C)]PGGSRESPVT[Phospho (STY)]DIDSFIK_	0.00049712	0.000643519	0.000707863	1.0989	1.32351	1.11262	0.0512443	0.116463	0.241603
O15018	PDZD2	PDZ domain-containing protein 2	EACGHVSGHCCPGGSRESPVTDIDSFIK	(C1407,C1414,C1415,S1419)	_EAC[Carbamidomethyl (C)]GHVSGHC[Carbamidomethyl (C)]C[Carbamidomethyl (C)]PGGS[Phospho (STY)]RESPVTDIDSFIK_.4	_EAC[Carbamidomethyl (C)]GHVSGHC[Carbamidomethyl (C)]C[Carbamidomethyl (C)]PGGS[Phospho (STY)]RESPVTDIDSFIK_	0.000497122	0.000412035	0.00204643	1	1.10292	1	0.696228	0.530325	0.400627
O15020	SPTBN2	Spectrin beta chain, non-erythrocytic 2	LEHSSFPEGPGPGSGDEANGPR	(S2171)	_LEHSSFPEGPGPGS[Phospho (STY)]GDEANGPR_.3	_LEHSSFPEGPGPGS[Phospho (STY)]GDEANGPR_	0.000497047	0.000154766	2.85995e-14	1180.16	1667.92	710.076	0.987413	0.994118	0.990588
O15020	SPTBN2	Spectrin beta chain, non-erythrocytic 2	QAEGVLSSQEYVLSHTEMPGTLQAADAAIKK	(M1200,T1203)	_QAEGVLSSQEYVLSHTEM[Oxidation (M)]PGT[Phospho (STY)]LQAADAAIKK_.4	_QAEGVLSSQEYVLSHTEM[Oxidation (M)]PGT[Phospho (STY)]LQAADAAIKK_	Filtered	Filtered	0.00485492	Filtered	Filtered	627.473	Filtered	Filtered	0.01356
O15021	MAST4	Microtubule-associated serine/threonine-protein kinase 4	KHSLEVTQEEVQR	(T1471)	_KHSLEVT[Phospho (STY)]QEEVQR_.3	_KHSLEVT[Phospho (STY)]QEEVQR_	3.56785e-06	0.000123194	4.14939e-20	2569.48	1783.48	1471.72	0.416689	0.0236837	0.0121264
O15021	MAST4	Microtubule-associated serine/threonine-protein kinase 4	KHSLEVTQEEVQR	(S1467)	_KHS[Phospho (STY)]LEVTQEEVQR_.3	_KHS[Phospho (STY)]LEVTQEEVQR_	3.19223e-17	0.000215754	1.60363e-18	1620.13	1162.97	851.547	0.583137	0.973883	0.983151
O15021	MAST4	Microtubule-associated serine/threonine-protein kinase 4	SAGNIPLSPLAR	(S1370)	_S[Phospho (STY)]AGNIPLSPLAR_.2	_S[Phospho (STY)]AGNIPLSPLAR_	0.000498396	0.000359243	0.0029685	1656.7	2086.22	2022.46	0.882127	0.996176	0.98892
O15027	SEC16A	Protein transport protein Sec16A	AQQELVPPQQQASPPQLPK	(S1069)	_AQQELVPPQQQAS[Phospho (STY)]PPQLPK_.3	_AQQELVPPQQQAS[Phospho (STY)]PPQLPK_	4.46125e-08	6.53404e-05	1.00859e-20	36419.8	42690	39308.7	1	1	1
O15027	SEC16A	Protein transport protein Sec16A	SPDPGIVPQEAPVGNSLSELSEENFDGK	(S2037)	_SPDPGIVPQEAPVGNS[Phospho (STY)]LSELSEENFDGK_.3	_SPDPGIVPQEAPVGNS[Phospho (STY)]LSELSEENFDGK_	0.000497127	0.000108366	7.89932e-11	9515.46	11853.7	12696.2	6.76721e-07	2.46215e-12	1.21775e-10
O15027	SEC16A	Protein transport protein Sec16A	SPDPGIVPQEAPVGNSLSELSEENFDGK	(S2039)	_SPDPGIVPQEAPVGNSLS[Phospho (STY)]ELSEENFDGK_.3	_SPDPGIVPQEAPVGNSLS[Phospho (STY)]ELSEENFDGK_	9.03682e-05	0.00030909	2.39752e-11	8447.58	10696	11505.5	1.65339e-08	1.59309e-08	1.22768e-10
O15027	SEC16A	Protein transport protein Sec16A	SPDPGIVPQEAPVGNSLSELSEENFDGK	(S2022)	_S[Phospho (STY)]PDPGIVPQEAPVGNSLSELSEENFDGK_.3	_S[Phospho (STY)]PDPGIVPQEAPVGNSLSELSEENFDGK_	2.06194e-08	8.03813e-10	1.98427e-21	7183.73	10290	10594.2	1	1	1
O15027	SEC16A	Protein transport protein Sec16A	QIDSSPVGGETDETTVSQNYR	(T575)	_QIDSSPVGGET[Phospho (STY)]DETTVSQNYR_.3	_QIDSSPVGGET[Phospho (STY)]DETTVSQNYR_	0.000497196	0.00210327	7.45838e-25	5819.91	6797.36	3319.73	0.429682	0.489948	0.891293
O15027	SEC16A	Protein transport protein Sec16A	QIDSSPVGGETDETTVSQNYR	(S569)	_QIDSS[Phospho (STY)]PVGGETDETTVSQNYR_.3	_QIDSS[Phospho (STY)]PVGGETDETTVSQNYR_	0.000497173	0.000446434	7.33322e-20	5515.17	6596.67	2994.47	0.482101	0.238741	0.049277
O15027	SEC16A	Protein transport protein Sec16A	QIDSSPVGGETDETTVSQNYR	(S568)	_QIDS[Phospho (STY)]SPVGGETDETTVSQNYR_.3	_QIDS[Phospho (STY)]SPVGGETDETTVSQNYR_	4.27462e-29	0.000199343	2.32477e-06	5512.94	6597.62	2994.8	0.279729	0.238836	0.0480088
O15027	SEC16A	Protein transport protein Sec16A	QIDSSPVGGETDETTVSQNYR	(T578)	_QIDSSPVGGETDET[Phospho (STY)]TVSQNYR_.3	_QIDSSPVGGETDET[Phospho (STY)]TVSQNYR_	5.60556e-07	0.000399158	0.00128294	4061.8	4036.91	2510.78	0.000425802	0.0359035	0.0114905
O15027	SEC16A	Protein transport protein Sec16A	QIDSSPVGGETDETTVSQNYR	(T579)	_QIDSSPVGGETDETT[Phospho (STY)]VSQNYR_.3	_QIDSSPVGGETDETT[Phospho (STY)]VSQNYR_	0.00188742	0.000436758	1.63139e-14	3481.07	4052.61	2412.83	0.00012929	0.00413786	0.00116821
O15027	SEC16A	Protein transport protein Sec16A	QIDSSPVGGETDETTVSQNYR	(S581)	_QIDSSPVGGETDETTVS[Phospho (STY)]QNYR_.3	_QIDSSPVGGETDETTVS[Phospho (STY)]QNYR_	0.000549393	0.000912763	Filtered	654.789	689.146	Filtered	0.00019739	0.000154553	Filtered
O15027	SEC16A	Protein transport protein Sec16A	SSLSSHSHQSQIYR	(S1368)	_S[Phospho (STY)]SLSSHSHQSQIYR_.3	_S[Phospho (STY)]SLSSHSHQSQIYR_	0.000497091	0.000218931	2.36528e-14	9563.56	10168.6	1606.76	0.480921	0.231985	0.21686
O15027	SEC16A	Protein transport protein Sec16A	SSLSSHSHQSQIYR	(S1369)	_SS[Phospho (STY)]LSSHSHQSQIYR_.3	_SS[Phospho (STY)]LSSHSHQSQIYR_	0.000497081	0.000233374	3.75343e-20	9159.72	9360.08	1606.55	0.518545	0.754109	0.627463
O15027	SEC16A	Protein transport protein Sec16A	SSLSSHSHQSQIYR	(S1371)	_SSLS[Phospho (STY)]SHSHQSQIYR_.3	_SSLS[Phospho (STY)]SHSHQSQIYR_	0.00190787	0.000370878	0.000314484	5365.43	6011.13	1404.17	0.000615358	0.0138263	0.0950455
O15027	SEC16A	Protein transport protein Sec16A	SSLSSHSHQSQIYR	(S1374)	_SSLSSHS[Phospho (STY)]HQSQIYR_.3	_SSLSSHS[Phospho (STY)]HQSQIYR_	9.49698e-07	2.39501e-05	7.67642e-15	3043.55	3577.84	778.696	2.71616e-10	1.34139e-08	0.00341557
O15027	SEC16A	Protein transport protein Sec16A	SSLSSHSHQSQIYR	(S1372)	_SSLSS[Phospho (STY)]HSHQSQIYR_.3	_SSLSS[Phospho (STY)]HSHQSQIYR_	9.05095e-09	1.87806e-05	Filtered	6651.91	7156.59	Filtered	1.79885e-05	8.03651e-05	Filtered
O15027	SEC16A	Protein transport protein Sec16A	SSLSSHSHQSQIYR	(Y1380)	_SSLSSHSHQSQIY[Phospho (STY)]R_.3	_SSLSSHSHQSQIY[Phospho (STY)]R_	0.000961243	0.000306528	Filtered	1	1	Filtered	5.31902e-09	6.12865e-08	Filtered
O15027	SEC16A	Protein transport protein Sec16A	SSLSSHSHQSQIYR	(S1368,S1374)	_S[Phospho (STY)]SLSSHS[Phospho (STY)]HQSQIYR_.3	_S[Phospho (STY)]SLSSHS[Phospho (STY)]HQSQIYR_	Filtered	0.000186337	Filtered	Filtered	176.236	Filtered	Filtered	0.0574613	Filtered
O15027	SEC16A	Protein transport protein Sec16A	FTGSFDDDPDPHRDPYGEEVDR	(T1325)	_FT[Phospho (STY)]GSFDDDPDPHRDPYGEEVDR_.3	_FT[Phospho (STY)]GSFDDDPDPHRDPYGEEVDR_	0.000497084	6.15309e-05	8.19056e-14	4211.89	2687.43	3388.76	0.84363	0.137958	0.127986
O15027	SEC16A	Protein transport protein Sec16A	FTGSFDDDPDPHRDPYGEEVDR	(S1327)	_FTGS[Phospho (STY)]FDDDPDPHRDPYGEEVDR_.3	_FTGS[Phospho (STY)]FDDDPDPHRDPYGEEVDR_	0.00049706	1.14791e-06	4.10573e-12	752.373	459.991	972.178	0.146233	0.749441	0.70591
O15027	SEC16A	Protein transport protein Sec16A	FTGSFDDDPDPHRDPYGEEVDR	(S1327)	_FTGS[Phospho (STY)]FDDDPDPHRDPYGEEVDR_.4	_FTGS[Phospho (STY)]FDDDPDPHRDPYGEEVDR_	Filtered	0.000243956	Filtered	Filtered	661.067	Filtered	Filtered	0.356209	Filtered
O15027	SEC16A	Protein transport protein Sec16A	FTGSFDDDPDPHRDPYGEEVDR	(T1325)	_FT[Phospho (STY)]GSFDDDPDPHRDPYGEEVDR_.4	_FT[Phospho (STY)]GSFDDDPDPHRDPYGEEVDR_	Filtered	0.000256745	Filtered	Filtered	1	Filtered	Filtered	0.354474	Filtered
O15027	SEC16A	Protein transport protein Sec16A	ADSGPTQPPLSLSPAPETK	(S2083)	_ADSGPTQPPLSLS[Phospho (STY)]PAPETK_.2	_ADSGPTQPPLSLS[Phospho (STY)]PAPETK_	0.000497033	2.62973e-05	4.11667e-17	1208.57	932.737	867.95	0.344122	0.465014	0.475695
O15027	SEC16A	Protein transport protein Sec16A	ADSGPTQPPLSLSPAPETK	(S2081)	_ADSGPTQPPLS[Phospho (STY)]LSPAPETK_.2	_ADSGPTQPPLS[Phospho (STY)]LSPAPETK_	0.000497057	2.99866e-05	2.44632e-11	1359.15	495.495	529.619	0.344306	0.465729	0.475939
O15027	SEC16A	Protein transport protein Sec16A	ADSGPTQPPLSLSPAPETK	(T2088)	_ADSGPTQPPLSLSPAPET[Phospho (STY)]K_.2	_ADSGPTQPPLSLSPAPET[Phospho (STY)]K_	0.000497127	2.45415e-07	2.63269e-06	150.235	1	1	0.461769	0.290944	0.0115153
O15027	SEC16A	Protein transport protein Sec16A	ADSGPTQPPLSLSPAPETK	(T2076)	_ADSGPT[Phospho (STY)]QPPLSLSPAPETK_.2	_ADSGPT[Phospho (STY)]QPPLSLSPAPETK_	Filtered	0.00143309	0.00110695	Filtered	770.432	1101.25	Filtered	0.0113541	0.019702
O15027	SEC16A	Protein transport protein Sec16A	ADSGPTQPPLSLSPAPETK	(T2088)	_ADSGPTQPPLSLSPAPET[Phospho (STY)]K_.3	_ADSGPTQPPLSLSPAPET[Phospho (STY)]K_	Filtered	0.000375617	Filtered	Filtered	517.496	Filtered	Filtered	0.165291	Filtered
O15027	SEC16A	Protein transport protein Sec16A	ADSGPTQPPLSLSPAPETK	(S2083)	_ADSGPTQPPLSLS[Phospho (STY)]PAPETK_.3	_ADSGPTQPPLSLS[Phospho (STY)]PAPETK_	Filtered	0.000404379	Filtered	Filtered	326.433	Filtered	Filtered	0.210937	Filtered
O15027	SEC16A	Protein transport protein Sec16A	ADSGPTQPPLSLSPAPETK	(T2076)	_ADSGPT[Phospho (STY)]QPPLSLSPAPETK_.3	_ADSGPT[Phospho (STY)]QPPLSLSPAPETK_	Filtered	0.00225595	Filtered	Filtered	81.3309	Filtered	Filtered	0.00866346	Filtered
O15027	SEC16A	Protein transport protein Sec16A	ADSGPTQPPLSLSPAPETK	(S2073)	_ADS[Phospho (STY)]GPTQPPLSLSPAPETK_.3	_ADS[Phospho (STY)]GPTQPPLSLSPAPETK_	Filtered	0.00707142	Filtered	Filtered	1	Filtered	Filtered	0.00769873	Filtered
O15027	SEC16A	Protein transport protein Sec16A	ADSGPTQPPLSLSPAPETK	(S2081)	_ADSGPTQPPLS[Phospho (STY)]LSPAPETK_.3	_ADSGPTQPPLS[Phospho (STY)]LSPAPETK_	Filtered	0.00040518	Filtered	Filtered	1	Filtered	Filtered	0.607534	Filtered
O15027	SEC16A	Protein transport protein Sec16A	FTGSFDDDPDPHRDPYGEEVDRR	(S1327)	_FTGS[Phospho (STY)]FDDDPDPHRDPYGEEVDRR_.4	_FTGS[Phospho (STY)]FDDDPDPHRDPYGEEVDRR_	0.000441539	1.96148e-06	1.23423e-16	2078.6	1704.95	3226.96	0.342489	0.635157	0.894998
O15027	SEC16A	Protein transport protein Sec16A	AHASPFSGALTPSAPPGPEMNR	(S122,M138)	_AHAS[Phospho (STY)]PFSGALTPSAPPGPEM[Oxidation (M)]NR_.3	_AHAS[Phospho (STY)]PFSGALTPSAPPGPEM[Oxidation (M)]NR_	Filtered	Filtered	0.00862088	Filtered	Filtered	339.759	Filtered	Filtered	0.271966
O15027	SEC16A	Protein transport protein Sec16A	AHASPFSGALTPSAPPGPEMNR	(S125,M138)	_AHASPFS[Phospho (STY)]GALTPSAPPGPEM[Oxidation (M)]NR_.3	_AHASPFS[Phospho (STY)]GALTPSAPPGPEM[Oxidation (M)]NR_	Filtered	Filtered	0.0077878	Filtered	Filtered	1.03316	Filtered	Filtered	0.263854
O15027	SEC16A	Protein transport protein Sec16A	GSVSQPSTPSPPK	(S589)	_GSVS[Phospho (STY)]QPSTPSPPK_.2	_GSVS[Phospho (STY)]QPSTPSPPK_	Filtered	0.00924135	Filtered	Filtered	1	Filtered	Filtered	0.461591	Filtered
O15033	AREL1	Apoptosis-resistant E3 ubiquitin protein ligase 1	PSTAVDEEDEDSPSECHTPEK	(C341,T343)	_PSTAVDEEDEDSPSEC[Carbamidomethyl (C)]HT[Phospho (STY)]PEK_.4	_PSTAVDEEDEDSPSEC[Carbamidomethyl (C)]HT[Phospho (STY)]PEK_	0.00049708	0.000393967	2.98383e-15	4577.91	4200.94	6408.82	0.00294026	0.126815	0.456664
O15033	AREL1	Apoptosis-resistant E3 ubiquitin protein ligase 1	RPSTAVDEEDEDSPSECHTPEK	(T328,S337,C341)	_RPST[Phospho (STY)]AVDEEDEDS[Phospho (STY)]PSEC[Carbamidomethyl (C)]HTPEK_.3	_RPST[Phospho (STY)]AVDEEDEDS[Phospho (STY)]PSEC[Carbamidomethyl (C)]HTPEK_	0.000497088	0.000168226	1.05114e-14	917.86	305.063	247.837	0.580803	0.32679	0.378351
O15033	AREL1	Apoptosis-resistant E3 ubiquitin protein ligase 1	RPSTAVDEEDEDSPSECHTPEK	(S327,S337,C341)	_RPS[Phospho (STY)]TAVDEEDEDS[Phospho (STY)]PSEC[Carbamidomethyl (C)]HTPEK_.3	_RPS[Phospho (STY)]TAVDEEDEDS[Phospho (STY)]PSEC[Carbamidomethyl (C)]HTPEK_	0.000497177	0.000335344	2.05363e-16	427.178	306.044	625.439	0.547883	0.565823	0.377134
O15033	AREL1	Apoptosis-resistant E3 ubiquitin protein ligase 1	RPSTAVDEEDEDSPSECHTPEK	(S327,C341)	_RPS[Phospho (STY)]TAVDEEDEDSPSEC[Carbamidomethyl (C)]HTPEK_.3	_RPS[Phospho (STY)]TAVDEEDEDSPSEC[Carbamidomethyl (C)]HTPEK_	Filtered	0.000117252	0.00324405	Filtered	195.8	155.228	Filtered	0.240333	0.287046
O15033	AREL1	Apoptosis-resistant E3 ubiquitin protein ligase 1	RPSTAVDEEDEDSPSECHTPEK	(T328,C341)	_RPST[Phospho (STY)]AVDEEDEDSPSEC[Carbamidomethyl (C)]HTPEK_.3	_RPST[Phospho (STY)]AVDEEDEDSPSEC[Carbamidomethyl (C)]HTPEK_	Filtered	6.10449e-08	0.00783885	Filtered	1.52317	1.61156	Filtered	0.240333	0.285346
O15042	U2SURP	U2 snRNP-associated SURP motif-containing protein	SLDDDLDGVPLDATEDSK	(S731)	_S[Phospho (STY)]LDDDLDGVPLDATEDSK_.2	_S[Phospho (STY)]LDDDLDGVPLDATEDSK_	0.000497102	0.000595061	2.90657e-12	899.305	890.144	1745.72	0.846778	0.747382	0.941224
O15042	U2SURP	U2 snRNP-associated SURP motif-containing protein	ESLCDSPHQNLSR	(S63,C65)	_ES[Phospho (STY)]LC[Carbamidomethyl (C)]DSPHQNLSR_.3	_ES[Phospho (STY)]LC[Carbamidomethyl (C)]DSPHQNLSR_	0.000497052	7.19206e-05	1.29517e-10	576.5	810.356	669.706	0.184156	0.0715957	0.186276
O15042	U2SURP	U2 snRNP-associated SURP motif-containing protein	ESLCDSPHQNLSR	(C65,S67)	_ESLC[Carbamidomethyl (C)]DS[Phospho (STY)]PHQNLSR_.3	_ESLC[Carbamidomethyl (C)]DS[Phospho (STY)]PHQNLSR_	1.93575e-05	0.000227363	2.74284e-13	326.638	419.939	459.014	0.724676	0.926329	0.78579
O15042	U2SURP	U2 snRNP-associated SURP motif-containing protein	ESLCDSPHQNLSR	(C65,S73)	_ESLC[Carbamidomethyl (C)]DSPHQNLS[Phospho (STY)]R_.3	_ESLC[Carbamidomethyl (C)]DSPHQNLS[Phospho (STY)]R_	0.00128328	0.00398835	0.00272232	1.07675	1.03458	1	0.0844434	0.00253441	0.0237348
O15042	U2SURP	U2 snRNP-associated SURP motif-containing protein	ESLCDSPHQNLSR	(S63,C65)	_ES[Phospho (STY)]LC[Carbamidomethyl (C)]DSPHQNLSR_.2	_ES[Phospho (STY)]LC[Carbamidomethyl (C)]DSPHQNLSR_	0.00559132	0.00132181	Filtered	1	1	Filtered	0.514853	0.333333	Filtered
O15042	U2SURP	U2 snRNP-associated SURP motif-containing protein	ESLCDSPHQNLSR	(C65,S67)	_ESLC[Carbamidomethyl (C)]DS[Phospho (STY)]PHQNLSR_.2	_ESLC[Carbamidomethyl (C)]DS[Phospho (STY)]PHQNLSR_	Filtered	0.00506608	Filtered	Filtered	1	Filtered	Filtered	0.333333	Filtered
O15042	U2SURP	U2 snRNP-associated SURP motif-containing protein	SEEHHLYSNPIK	(S811)	_S[Phospho (STY)]EEHHLYSNPIK_.3	_S[Phospho (STY)]EEHHLYSNPIK_	2.82981e-10	1.66748e-09	7.79754e-14	426.384	401.464	283.723	0.999026	0.999892	0.996263
O15042	U2SURP	U2 snRNP-associated SURP motif-containing protein	SEEHHLYSNPIK	(Y817)	_SEEHHLY[Phospho (STY)]SNPIK_.3	_SEEHHLY[Phospho (STY)]SNPIK_	5.18975e-07	1.43103e-05	2.18704e-13	1.68808	1.42613	1.35476	0.000728415	5.43923e-05	0.00237261
O15042	U2SURP	U2 snRNP-associated SURP motif-containing protein	SEEHHLYSNPIK	(S818)	_SEEHHLYS[Phospho (STY)]NPIK_.3	_SEEHHLYS[Phospho (STY)]NPIK_	0.000497063	0.000398243	Filtered	809.589	773.585	Filtered	0.000928558	4.9306e-05	Filtered
O15042	U2SURP	U2 snRNP-associated SURP motif-containing protein	LYSILQGDSPTK	(S485)	_LYSILQGDS[Phospho (STY)]PTK_.2	_LYSILQGDS[Phospho (STY)]PTK_	0.00135438	2.54104e-05	Filtered	227.519	355.689	Filtered	0.251391	0.410843	Filtered
O15042	U2SURP	U2 snRNP-associated SURP motif-containing protein	LYSILQGDSPTK	(T487)	_LYSILQGDSPT[Phospho (STY)]K_.2	_LYSILQGDSPT[Phospho (STY)]K_	0.00165039	0.000108156	Filtered	1	403.015	Filtered	0.202432	0.374728	Filtered
O15042	U2SURP	U2 snRNP-associated SURP motif-containing protein	ESLCDSPHQNLSRPLLENK	(S63,C65)	_ES[Phospho (STY)]LC[Carbamidomethyl (C)]DSPHQNLSRPLLENK_.3	_ES[Phospho (STY)]LC[Carbamidomethyl (C)]DSPHQNLSRPLLENK_	Filtered	0.00400676	Filtered	Filtered	1.18394	Filtered	Filtered	0.333333	Filtered
O15042	U2SURP	U2 snRNP-associated SURP motif-containing protein	ESLCDSPHQNLSRPLLENK	(C65,S73)	_ESLC[Carbamidomethyl (C)]DSPHQNLS[Phospho (STY)]RPLLENK_.3	_ESLC[Carbamidomethyl (C)]DSPHQNLS[Phospho (STY)]RPLLENK_	Filtered	0.00727348	Filtered	Filtered	1.18394	Filtered	Filtered	0.333333	Filtered
O15042	U2SURP	U2 snRNP-associated SURP motif-containing protein	ESLCDSPHQNLSRPLLENK	(C65,S67)	_ESLC[Carbamidomethyl (C)]DS[Phospho (STY)]PHQNLSRPLLENK_.3	_ESLC[Carbamidomethyl (C)]DS[Phospho (STY)]PHQNLSRPLLENK_	Filtered	0.00326155	Filtered	Filtered	1	Filtered	Filtered	0.333333	Filtered
O15047	SETD1A	Histone-lysine N-methyltransferase SETD1A	SGSPAPETTNESVPFAQHSSLDSR	(S468,S470)	_S[Phospho (STY)]GS[Phospho (STY)]PAPETTNESVPFAQHSSLDSR_.3	_S[Phospho (STY)]GS[Phospho (STY)]PAPETTNESVPFAQHSSLDSR_	0.0001745	0.000126729	1.14218e-19	8056.58	6020.52	7177.5	1	1	0.999939
O15047	SETD1A	Histone-lysine N-methyltransferase SETD1A	SGSPAPETTNESVPFAQHSSLDSR	(S468)	_S[Phospho (STY)]GSPAPETTNESVPFAQHSSLDSR_.3	_S[Phospho (STY)]GSPAPETTNESVPFAQHSSLDSR_	0.000102938	2.90676e-05	2.12588e-18	5970.75	6793.62	6162.3	0.102664	0.0962299	0.0911561
O15047	SETD1A	Histone-lysine N-methyltransferase SETD1A	SGSPAPETTNESVPFAQHSSLDSR	(S470)	_SGS[Phospho (STY)]PAPETTNESVPFAQHSSLDSR_.3	_SGS[Phospho (STY)]PAPETTNESVPFAQHSSLDSR_	3.32896e-10	3.46793e-07	2.96906e-07	5826.5	6577.59	6071.01	0.808736	0.90472	0.877956
O15047	SETD1A	Histone-lysine N-methyltransferase SETD1A	SGSPAPETTNESVPFAQHSSLDSR	(S479)	_SGSPAPETTNES[Phospho (STY)]VPFAQHSSLDSR_.3	_SGSPAPETTNES[Phospho (STY)]VPFAQHSSLDSR_	4.96574e-06	4.42748e-06	1.24224e-19	5188.57	6271.41	6033.82	0.554788	1.07775e-05	0.016823
O15047	SETD1A	Histone-lysine N-methyltransferase SETD1A	SGSPAPETTNESVPFAQHSSLDSR	(T475)	_SGSPAPET[Phospho (STY)]TNESVPFAQHSSLDSR_.3	_SGSPAPET[Phospho (STY)]TNESVPFAQHSSLDSR_	0.000307174	8.32908e-08	4.54431e-27	5195.44	5929.66	6033.42	0.0166652	0.000938467	0.00577768
O15047	SETD1A	Histone-lysine N-methyltransferase SETD1A	SGSPAPETTNESVPFAQHSSLDSR	(T476)	_SGSPAPETT[Phospho (STY)]NESVPFAQHSSLDSR_.3	_SGSPAPETT[Phospho (STY)]NESVPFAQHSSLDSR_	0.000497126	6.12379e-05	8.35292e-14	4075.82	5075.84	5052.81	0.0355049	0.000339489	0.00958579
O15047	SETD1A	Histone-lysine N-methyltransferase SETD1A	SGSPAPETTNESVPFAQHSSLDSR	(S487)	_SGSPAPETTNESVPFAQHSS[Phospho (STY)]LDSR_.3	_SGSPAPETTNESVPFAQHSS[Phospho (STY)]LDSR_	1.6734e-07	0.000310439	5.22034e-06	1.10532	1.12255	1.11875	1.60544e-05	2.72702e-09	3.11828e-07
O15047	SETD1A	Histone-lysine N-methyltransferase SETD1A	FSFLASDTEEEEENSSMVLGAR	(S504,T510,M519)	_FS[Phospho (STY)]FLASDT[Phospho (STY)]EEEEENSSM[Oxidation (M)]VLGAR_.3	_FS[Phospho (STY)]FLASDT[Phospho (STY)]EEEEENSSM[Oxidation (M)]VLGAR_	Filtered	0.000371203	Filtered	Filtered	1174.97	Filtered	Filtered	0.568765	Filtered
O15047	SETD1A	Histone-lysine N-methyltransferase SETD1A	FSFLASDTEEEEENSSMVLGAR	(S508,T510,M519)	_FSFLAS[Phospho (STY)]DT[Phospho (STY)]EEEEENSSM[Oxidation (M)]VLGAR_.3	_FSFLAS[Phospho (STY)]DT[Phospho (STY)]EEEEENSSM[Oxidation (M)]VLGAR_	Filtered	3.348e-08	Filtered	Filtered	993.542	Filtered	Filtered	0.61687	Filtered
O15047	SETD1A	Histone-lysine N-methyltransferase SETD1A	FSFLASDTEEEEENSSMVLGAR	(S518,M519)	_FSFLASDTEEEEENSS[Phospho (STY)]M[Oxidation (M)]VLGAR_.3	_FSFLASDTEEEEENSS[Phospho (STY)]M[Oxidation (M)]VLGAR_	Filtered	0.00444297	Filtered	Filtered	685.48	Filtered	Filtered	0.553697	Filtered
O15047	SETD1A	Histone-lysine N-methyltransferase SETD1A	FSFLASDTEEEEENSSMVLGAR	(T510,M519)	_FSFLASDT[Phospho (STY)]EEEEENSSM[Oxidation (M)]VLGAR_.3	_FSFLASDT[Phospho (STY)]EEEEENSSM[Oxidation (M)]VLGAR_	Filtered	Filtered	0.00750184	Filtered	Filtered	1.05218	Filtered	Filtered	0.0856575
O15055	PER2	Period circadian protein homolog 2	ASPPLFQSR	(S977)	_AS[Phospho (STY)]PPLFQSR_.2	_AS[Phospho (STY)]PPLFQSR_	Filtered	3.64214e-05	1.30937e-06	Filtered	2174.88	2816.26	Filtered	0.906018	0.567702
O15056	SYNJ2	Synaptojanin-2	SASDASISSGTHGQYSILQTAR	(S1122)	_S[Phospho (STY)]ASDASISSGTHGQYSILQTAR_.3	_S[Phospho (STY)]ASDASISSGTHGQYSILQTAR_	0.00049718	1.6348e-06	2.54284e-21	5940.1	8121.44	7424.65	0.0897528	0.0282923	0.0131322
O15056	SYNJ2	Synaptojanin-2	SASDASISSGTHGQYSILQTAR	(S1124)	_SAS[Phospho (STY)]DASISSGTHGQYSILQTAR_.3	_SAS[Phospho (STY)]DASISSGTHGQYSILQTAR_	0.000497073	1.18889e-06	8.65633e-23	5938.94	8076.92	7424.64	0.909948	0.971445	0.986855
O15056	SYNJ2	Synaptojanin-2	SASDASISSGTHGQYSILQTAR	(S1127)	_SASDAS[Phospho (STY)]ISSGTHGQYSILQTAR_.3	_SASDAS[Phospho (STY)]ISSGTHGQYSILQTAR_	1.46318e-10	3.63598e-08	1.23378e-10	5385.81	6955.03	5985.34	0.00120407	0.000152957	2.71868e-05
O15056	SYNJ2	Synaptojanin-2	SASDASISSGTHGQYSILQTAR	(S1130)	_SASDASISS[Phospho (STY)]GTHGQYSILQTAR_.3	_SASDASISS[Phospho (STY)]GTHGQYSILQTAR_	0.000497069	0.000275829	1.0405e-06	3344.01	4098.69	3398.1	8.68632e-06	5.69352e-08	1.79539e-08
O15056	SYNJ2	Synaptojanin-2	SASDASISSGTHGQYSILQTAR	(S1129)	_SASDASIS[Phospho (STY)]SGTHGQYSILQTAR_.3	_SASDASIS[Phospho (STY)]SGTHGQYSILQTAR_	7.0706e-40	2.83899e-10	3.89553e-05	3363.42	3491.51	3300.01	2.32647e-05	1.26851e-06	2.99397e-07
O15063	GARRE1	Granule associated Rac and RHOG effector protein 1	APQAGAHTPLTPQPGLAPQQQSPK	(S723)	_APQAGAHTPLTPQPGLAPQQQS[Phospho (STY)]PK_.3	_APQAGAHTPLTPQPGLAPQQQS[Phospho (STY)]PK_	0.000699474	1.05685e-13	1.08194e-07	748.185	603.803	1097.38	0.747976	0.857098	0.753381
O15067	PFAS	Phosphoribosylformylglycinamidine synthase	SPNRDFLTHVSAR	(S569)	_S[Phospho (STY)]PNRDFLTHVSAR_.3	_S[Phospho (STY)]PNRDFLTHVSAR_	5.51511e-16	1.34478e-05	5.90458e-21	5677.25	5741.72	6178.02	0.999993	0.999915	0.999979
O15067	PFAS	Phosphoribosylformylglycinamidine synthase	SPNRDFLTHVSAR	(T576)	_SPNRDFLT[Phospho (STY)]HVSAR_.3	_SPNRDFLT[Phospho (STY)]HVSAR_	1.5791e-22	4.08552e-06	9.7662e-24	3018.07	3405.96	3205.38	6.51368e-06	0.000234566	0.00851251
O15075	DCLK1	Serine/threonine-protein kinase DCLK1	SPSPSPTSPGSLR	(S340)	_SPSPSPTSPGS[Phospho (STY)]LR_.2	_SPSPSPTSPGS[Phospho (STY)]LR_	0.00128454	0.00019014	0.00261967	1.49048	1.67908	1.34163	0.298727	0.0559086	0.073168
O15075	DCLK1	Serine/threonine-protein kinase DCLK1	SPSPSPTSPGSLR	(T336)	_SPSPSPT[Phospho (STY)]SPGSLR_.2	_SPSPSPT[Phospho (STY)]SPGSLR_	Filtered	4.31027e-05	0.000663602	Filtered	957.469	811.461	Filtered	0.187833	0.36074
O15075	DCLK1	Serine/threonine-protein kinase DCLK1	SPSPSPTSPGSLR	(S337)	_SPSPSPTS[Phospho (STY)]PGSLR_.2	_SPSPSPTS[Phospho (STY)]PGSLR_	Filtered	0.000105735	0.00107462	Filtered	103.526	165.713	Filtered	0.279328	0.334094
O15084	ANKRD28	Serine/threonine-protein phosphatase 6 regulatory ankyrin repeat subunit A	TVSFEALPIMR	(T1009,M1018)	_T[Phospho (STY)]VSFEALPIM[Oxidation (M)]R_.2	_T[Phospho (STY)]VSFEALPIM[Oxidation (M)]R_	Filtered	0.00361031	Filtered	Filtered	1	Filtered	Filtered	0.242993	Filtered
O15084	ANKRD28	Serine/threonine-protein phosphatase 6 regulatory ankyrin repeat subunit A	TVSFEALPIMR	(S1011,M1018)	_TVS[Phospho (STY)]FEALPIM[Oxidation (M)]R_.2	_TVS[Phospho (STY)]FEALPIM[Oxidation (M)]R_	Filtered	0.000385821	Filtered	Filtered	1	Filtered	Filtered	0.755484	Filtered
O15085	ARHGEF11	Rho guanine nucleotide exchange factor 11	NSVLSDPGLDSPRTSPVIMAR	(T254,S255,M259)	_NSVLSDPGLDSPRT[Phospho (STY)]S[Phospho (STY)]PVIM[Oxidation (M)]AR_.3	_NSVLSDPGLDSPRT[Phospho (STY)]S[Phospho (STY)]PVIM[Oxidation (M)]AR_	0.000497087	0.000142997	8.29159e-05	17395.2	16104.3	14779.1	0.290169	0.101813	0.267186
O15085	ARHGEF11	Rho guanine nucleotide exchange factor 11	NSVLSDPGLDSPRTSPVIMAR	(S251,S255,M259)	_NSVLSDPGLDS[Phospho (STY)]PRTS[Phospho (STY)]PVIM[Oxidation (M)]AR_.3	_NSVLSDPGLDS[Phospho (STY)]PRTS[Phospho (STY)]PVIM[Oxidation (M)]AR_	0.00045209	5.68803e-05	1.3519e-17	16879.8	16095.9	14992.7	0.290159	0.898833	0.267016
O15085	ARHGEF11	Rho guanine nucleotide exchange factor 11	SLGGESSGGTTPVGSFHTEAAR	(T1461,T1462)	_SLGGESSGGT[Phospho (STY)]T[Phospho (STY)]PVGSFHTEAAR_.3	_SLGGESSGGT[Phospho (STY)]T[Phospho (STY)]PVGSFHTEAAR_	2.42782e-13	9.57804e-11	5.17073e-25	7167.31	5835.11	3594.55	0.949037	0.85377	0.668052
O15085	ARHGEF11	Rho guanine nucleotide exchange factor 11	SLGGESSGGTTPVGSFHTEAAR	(S1452,T1462)	_S[Phospho (STY)]LGGESSGGTT[Phospho (STY)]PVGSFHTEAAR_.3	_S[Phospho (STY)]LGGESSGGTT[Phospho (STY)]PVGSFHTEAAR_	0.000105775	1.68859e-09	1.14734e-21	4886.97	4506.91	4369.25	3.32705e-07	9.21833e-10	4.48044e-05
O15085	ARHGEF11	Rho guanine nucleotide exchange factor 11	SLGGESSGGTTPVGSFHTEAAR	(S1457)	_SLGGES[Phospho (STY)]SGGTTPVGSFHTEAAR_.3	_SLGGES[Phospho (STY)]SGGTTPVGSFHTEAAR_	0.000971059	7.35912e-05	1.07619e-19	3339.43	2088.2	3229.46	0.0912256	0.145184	0.370598
O15085	ARHGEF11	Rho guanine nucleotide exchange factor 11	SLGGESSGGTTPVGSFHTEAAR	(S1452)	_S[Phospho (STY)]LGGESSGGTTPVGSFHTEAAR_.3	_S[Phospho (STY)]LGGESSGGTTPVGSFHTEAAR_	9.39101e-09	1.28119e-13	9.17e-24	3327.67	2086.8	3228.72	0.304584	0.0198275	0.00317942
O15085	ARHGEF11	Rho guanine nucleotide exchange factor 11	SLGGESSGGTTPVGSFHTEAAR	(S1458)	_SLGGESS[Phospho (STY)]GGTTPVGSFHTEAAR_.3	_SLGGESS[Phospho (STY)]GGTTPVGSFHTEAAR_	0.00049705	1.88514e-08	7.54387e-22	1811.35	1186.41	2013.35	0.117141	0.17787	0.477225
O15085	ARHGEF11	Rho guanine nucleotide exchange factor 11	SLGGESSGGTTPVGSFHTEAAR	(T1461)	_SLGGESSGGT[Phospho (STY)]TPVGSFHTEAAR_.3	_SLGGESSGGT[Phospho (STY)]TPVGSFHTEAAR_	0.000497123	0.000281943	1.13731e-08	778.033	374.955	1232.14	0.249152	0.328928	0.128461
O15085	ARHGEF11	Rho guanine nucleotide exchange factor 11	SLGGESSGGTTPVGSFHTEAAR	(T1462)	_SLGGESSGGTT[Phospho (STY)]PVGSFHTEAAR_.3	_SLGGESSGGTT[Phospho (STY)]PVGSFHTEAAR_	0.00021846	4.90966e-06	9.38036e-22	772.139	374.371	889.846	0.242815	0.3263	0.0159435
O15085	ARHGEF11	Rho guanine nucleotide exchange factor 11	SRSDVDMDAAAEATR	(S635,M639)	_SRS[Phospho (STY)]DVDM[Oxidation (M)]DAAAEATR_.3	_SRS[Phospho (STY)]DVDM[Oxidation (M)]DAAAEATR_	4.49482e-05	5.40462e-06	9.1671e-35	2347.35	2173.12	2294.91	0.0818765	0.287716	0.0690766
O15085	ARHGEF11	Rho guanine nucleotide exchange factor 11	SRSDVDMDAAAEATR	(S633,M639)	_S[Phospho (STY)]RSDVDM[Oxidation (M)]DAAAEATR_.3	_S[Phospho (STY)]RSDVDM[Oxidation (M)]DAAAEATR_	1.30148e-07	1.18408e-05	4.07483e-26	2181.48	2229.89	2199.01	0.530177	0.70564	0.932586
O15085	ARHGEF11	Rho guanine nucleotide exchange factor 11	SLENPTPPFTPK	(S663,T668)	_S[Phospho (STY)]LENPT[Phospho (STY)]PPFTPK_.2	_S[Phospho (STY)]LENPT[Phospho (STY)]PPFTPK_	0.0005481	0.00036129	1.18058e-12	3579.6	3439.17	6321.98	0.976271	0.993163	0.953108
O15085	ARHGEF11	Rho guanine nucleotide exchange factor 11	SLENPTPPFTPK	(T668,T672)	_SLENPT[Phospho (STY)]PPFT[Phospho (STY)]PK_.2	_SLENPT[Phospho (STY)]PPFT[Phospho (STY)]PK_	Filtered	0.00834702	Filtered	Filtered	459.715	Filtered	Filtered	0.967987	Filtered
O15085	ARHGEF11	Rho guanine nucleotide exchange factor 11	RQGSDAAVPSTGDQGVDQSPK	(S271)	_RQGS[Phospho (STY)]DAAVPSTGDQGVDQSPK_.3	_RQGS[Phospho (STY)]DAAVPSTGDQGVDQSPK_	9.5586e-05	0.000149897	3.30275e-24	1187.72	1059.47	981.868	0.979755	0.981745	0.899956
O15085	ARHGEF11	Rho guanine nucleotide exchange factor 11	RQGSDAAVPSTGDQGVDQSPK	(S277)	_RQGSDAAVPS[Phospho (STY)]TGDQGVDQSPK_.3	_RQGSDAAVPS[Phospho (STY)]TGDQGVDQSPK_	Filtered	0.00981471	7.32726e-05	Filtered	1	108.375	Filtered	0.0699557	0.0334951
O15085	ARHGEF11	Rho guanine nucleotide exchange factor 11	RQGSDAAVPSTGDQGVDQSPK	(T278)	_RQGSDAAVPST[Phospho (STY)]GDQGVDQSPK_.3	_RQGSDAAVPST[Phospho (STY)]GDQGVDQSPK_	Filtered	0.00265075	0.00497791	Filtered	1	1	Filtered	0.00672314	0.00258639
O15085	ARHGEF11	Rho guanine nucleotide exchange factor 11	NSVLSDPGLDSPR	(S251)	_NSVLSDPGLDS[Phospho (STY)]PR_.2	_NSVLSDPGLDS[Phospho (STY)]PR_	Filtered	0.000190817	3.16237e-05	Filtered	493.513	1113.57	Filtered	0.966923	0.994883
O15085	ARHGEF11	Rho guanine nucleotide exchange factor 11	NSVLSDPGLDSPR	(S245)	_NSVLS[Phospho (STY)]DPGLDSPR_.2	_NSVLS[Phospho (STY)]DPGLDSPR_	Filtered	Filtered	0.00490365	Filtered	Filtered	403.298	Filtered	Filtered	0.794137
O15085	ARHGEF11	Rho guanine nucleotide exchange factor 11	LSTGSFPEDLLESDSSR	(S592)	_LSTGS[Phospho (STY)]FPEDLLESDSSR_.2	_LSTGS[Phospho (STY)]FPEDLLESDSSR_	0.0036657	Filtered	Filtered	383.889	Filtered	Filtered	0.0390507	Filtered	Filtered
O15085	ARHGEF11	Rho guanine nucleotide exchange factor 11	LSTGSFPEDLLESDSSR	(S589)	_LS[Phospho (STY)]TGSFPEDLLESDSSR_.2	_LS[Phospho (STY)]TGSFPEDLLESDSSR_	Filtered	0.00159377	Filtered	Filtered	79.5114	Filtered	Filtered	0.088201	Filtered
O15085	ARHGEF11	Rho guanine nucleotide exchange factor 11	QGSDAAVPSTGDQGVDQSPK	(S277)	_QGSDAAVPS[Phospho (STY)]TGDQGVDQSPK_.3	_QGSDAAVPS[Phospho (STY)]TGDQGVDQSPK_	Filtered	0.00610156	Filtered	Filtered	339.667	Filtered	Filtered	0.253162	Filtered
O15085	ARHGEF11	Rho guanine nucleotide exchange factor 11	QGSDAAVPSTGDQGVDQSPK	(S271)	_QGS[Phospho (STY)]DAAVPSTGDQGVDQSPK_.3	_QGS[Phospho (STY)]DAAVPSTGDQGVDQSPK_	Filtered	0.00206407	Filtered	Filtered	1	Filtered	Filtered	0.0109874	Filtered
O15085	ARHGEF11	Rho guanine nucleotide exchange factor 11	HQVLLEDPEQEGSAEEEELGVLPCPSTSLDGENR	(S1155,C1166)	_HQVLLEDPEQEGS[Phospho (STY)]AEEEELGVLPC[Carbamidomethyl (C)]PSTSLDGENR_.4	_HQVLLEDPEQEGS[Phospho (STY)]AEEEELGVLPC[Carbamidomethyl (C)]PSTSLDGENR_	Filtered	Filtered	0.00113717	Filtered	Filtered	1829.68	Filtered	Filtered	0.463381
O15143	ARPC1B	Actin-related protein 2/3 complex subunit 1B	KASSEGGTAAGAGLDSLHK	(S310)	_KAS[Phospho (STY)]SEGGTAAGAGLDSLHK_.3	_KAS[Phospho (STY)]SEGGTAAGAGLDSLHK_	0.000497101	0.000117298	8.33678e-36	15844.9	15464.2	18804.9	0.401609	0.492041	0.499934
O15143	ARPC1B	Actin-related protein 2/3 complex subunit 1B	KASSEGGTAAGAGLDSLHK	(S311)	_KASS[Phospho (STY)]EGGTAAGAGLDSLHK_.3	_KASS[Phospho (STY)]EGGTAAGAGLDSLHK_	0.000497101	0.000117298	9.43398e-35	15844.9	15464.2	18804.9	0.401609	0.492041	0.499934
O15143	ARPC1B	Actin-related protein 2/3 complex subunit 1B	KASSEGGTAAGAGLDSLHK	(T315)	_KASSEGGT[Phospho (STY)]AAGAGLDSLHK_.3	_KASSEGGT[Phospho (STY)]AAGAGLDSLHK_	0.000497088	0.000171079	3.10518e-31	12499.4	12578.2	14720.2	0.199095	0.0162367	0.000136255
O15155	BET1	BET1 homolog	SLSIEIGHEVK	(S50)	_SLS[Phospho (STY)]IEIGHEVK_.2	_SLS[Phospho (STY)]IEIGHEVK_	0.000497076	0.000291169	1.43056e-21	8298.05	7860.24	5894.52	0.997918	0.5	0.894212
O15155	BET1	BET1 homolog	SLSIEIGHEVK	(S48)	_S[Phospho (STY)]LSIEIGHEVK_.2	_S[Phospho (STY)]LSIEIGHEVK_	0.000497084	0.00020507	6.56719e-22	7250.74	6836.66	5578.76	0.00068366	0.0119952	0.255724
O15164	TRIM24	Transcription intermediary factor 1-alpha	SPLHVGETR	(S811)	_S[Phospho (STY)]PLHVGETR_.2	_S[Phospho (STY)]PLHVGETR_	6.71588e-06	4.57897e-05	3.89062e-06	17960	11078.8	14048.2	1	1	1
O15164	TRIM24	Transcription intermediary factor 1-alpha	NESEDNKFSDDSDDDFVQPR	(S1019,S1028)	_NES[Phospho (STY)]EDNKFSDDS[Phospho (STY)]DDDFVQPR_.3	_NES[Phospho (STY)]EDNKFSDDS[Phospho (STY)]DDDFVQPR_	9.30568e-07	0.00023378	5.83362e-19	8245.55	4123.43	4405.28	0.0669791	0.392041	0.273129
O15164	TRIM24	Transcription intermediary factor 1-alpha	NESEDNKFSDDSDDDFVQPR	(S1025,S1028)	_NESEDNKFS[Phospho (STY)]DDS[Phospho (STY)]DDDFVQPR_.3	_NESEDNKFS[Phospho (STY)]DDS[Phospho (STY)]DDDFVQPR_	1.21308e-06	0.000105099	7.86028e-12	3190.14	3351.48	4529.29	0.831539	0.40192	0.394287
O15164	TRIM24	Transcription intermediary factor 1-alpha	QESDEESRPQNANYPR	(S744)	_QES[Phospho (STY)]DEESRPQNANYPR_.3	_QES[Phospho (STY)]DEESRPQNANYPR_	0.000497195	0.000109207	0.000859885	220.409	205.541	294.18	0.86662	0.608455	0.879938
O15164	TRIM24	Transcription intermediary factor 1-alpha	QESDEESRPQNANYPR	(S748)	_QESDEES[Phospho (STY)]RPQNANYPR_.3	_QESDEES[Phospho (STY)]RPQNANYPR_	0.00194497	0.000392837	0.00211043	1.77281	1.68642	1	0.366482	0.196237	0.186855
O15164	TRIM24	Transcription intermediary factor 1-alpha	DTNIDHGQPRPPSNR	(S654)	_DTNIDHGQPRPPS[Phospho (STY)]NR_.3	_DTNIDHGQPRPPS[Phospho (STY)]NR_	Filtered	Filtered	0.000226025	Filtered	Filtered	892.307	Filtered	Filtered	0.634742
O15173	PGRMC2	Membrane-associated progesterone receptor component 2	LLKPGEEPSEYTDEEDTK	(Y210)	_LLKPGEEPSEY[Phospho (STY)]TDEEDTK_.3	_LLKPGEEPSEY[Phospho (STY)]TDEEDTK_	1.76043e-06	0.000237483	5.01113e-07	22187.7	25813.6	26215.3	8.11664e-14	5.7469e-16	1.93802e-18
O15173	PGRMC2	Membrane-associated progesterone receptor component 2	LLKPGEEPSEYTDEEDTK	(T211)	_LLKPGEEPSEYT[Phospho (STY)]DEEDTK_.3	_LLKPGEEPSEYT[Phospho (STY)]DEEDTK_	4.6917e-06	5.88542e-08	1.71906e-14	20463.5	23826.2	24463.2	1	0.999999	0.999999
O15173	PGRMC2	Membrane-associated progesterone receptor component 2	LLKPGEEPSEYTDEEDTK	(T216)	_LLKPGEEPSEYTDEEDT[Phospho (STY)]K_.3	_LLKPGEEPSEYTDEEDT[Phospho (STY)]K_	0.000500782	3.1558e-07	1.35832e-16	12439.8	14509.5	14990.4	3.10769e-08	2.41402e-06	4.81036e-06
O15173	PGRMC2	Membrane-associated progesterone receptor component 2	LLKPGEEPSEYTDEEDTK	(S208,T211)	_LLKPGEEPS[Phospho (STY)]EYT[Phospho (STY)]DEEDTK_.3	_LLKPGEEPS[Phospho (STY)]EYT[Phospho (STY)]DEEDTK_	1.9767e-09	0.00020279	7.06125e-09	5259.44	4054.01	3483.54	0.173882	0.166948	0.288216
O15173	PGRMC2	Membrane-associated progesterone receptor component 2	PGEEPSEYTDEEDTK	(T211)	_PGEEPSEYT[Phospho (STY)]DEEDTK_.2	_PGEEPSEYT[Phospho (STY)]DEEDTK_	0.000730261	0.000192318	1.03593e-07	1028.73	1210.64	1104.97	0.143679	0.41366	0.689772
O15173	PGRMC2	Membrane-associated progesterone receptor component 2	PGEEPSEYTDEEDTK	(T216)	_PGEEPSEYTDEEDT[Phospho (STY)]K_.2	_PGEEPSEYTDEEDT[Phospho (STY)]K_	0.00743305	5.05322e-05	1.47197e-05	796.361	1193.48	1106.03	0.00184275	0.00635528	0.0854276
O15173	PGRMC2	Membrane-associated progesterone receptor component 2	PGEEPSEYTDEEDTK	(S208)	_PGEEPS[Phospho (STY)]EYTDEEDTK_.2	_PGEEPS[Phospho (STY)]EYTDEEDTK_	0.00323027	0.00027362	3.46114e-14	796.98	1193.99	1100.75	0.160839	0.483368	0.175299
O15173	PGRMC2	Membrane-associated progesterone receptor component 2	GLGAGAGAGEESPATSLPR	(S94)	_GLGAGAGAGEESPATS[Phospho (STY)]LPR_.2	_GLGAGAGAGEESPATS[Phospho (STY)]LPR_	Filtered	0.000654242	Filtered	Filtered	1.32976	Filtered	Filtered	0.290432	Filtered
O15173	PGRMC2	Membrane-associated progesterone receptor component 2	GLGAGAGAGEESPATSLPR	(S90)	_GLGAGAGAGEES[Phospho (STY)]PATSLPR_.2	_GLGAGAGAGEES[Phospho (STY)]PATSLPR_	Filtered	0.000358577	Filtered	Filtered	1.18189	Filtered	Filtered	0.420573	Filtered
O15173	PGRMC2	Membrane-associated progesterone receptor component 2	GLGAGAGAGEESPATSLPR	(T93)	_GLGAGAGAGEESPAT[Phospho (STY)]SLPR_.2	_GLGAGAGAGEESPAT[Phospho (STY)]SLPR_	Filtered	0.00952127	Filtered	Filtered	1	Filtered	Filtered	0.290432	Filtered
O15231	ZNF185	Zinc finger protein 185	RSSTSGDTEEEEEEEVVPFSSDEQK	(T154,T158)	_RSST[Phospho (STY)]SGDT[Phospho (STY)]EEEEEEEVVPFSSDEQK_.3	_RSST[Phospho (STY)]SGDT[Phospho (STY)]EEEEEEEVVPFSSDEQK_	0.000497083	0.000375566	2.55442e-21	215978	215029	263199	0.0135227	0.000114806	0.00830074
O15231	ZNF185	Zinc finger protein 185	RSSTSGDTEEEEEEEVVPFSSDEQK	(S153,T158)	_RSS[Phospho (STY)]TSGDT[Phospho (STY)]EEEEEEEVVPFSSDEQK_.3	_RSS[Phospho (STY)]TSGDT[Phospho (STY)]EEEEEEEVVPFSSDEQK_	2.13276e-05	0.000211513	1.04282e-09	214256	210570	261473	0.971897	0.985251	0.981624
O15231	ZNF185	Zinc finger protein 185	RSSTSGDTEEEEEEEVVPFSSDEQK	(S155,T158)	_RSSTS[Phospho (STY)]GDT[Phospho (STY)]EEEEEEEVVPFSSDEQK_.3	_RSSTS[Phospho (STY)]GDT[Phospho (STY)]EEEEEEEVVPFSSDEQK_	0.000497099	0.00032721	6.28121e-16	210262	208004	255135	9.32966e-05	3.75306e-07	4.41931e-07
O15231	ZNF185	Zinc finger protein 185	RSSTSGDTEEEEEEEVVPFSSDEQK	(S153,S155)	_RSS[Phospho (STY)]TS[Phospho (STY)]GDTEEEEEEEVVPFSSDEQK_.3	_RSS[Phospho (STY)]TS[Phospho (STY)]GDTEEEEEEEVVPFSSDEQK_	2.53038e-05	0.000207813	1.33212e-08	210020	207758	255231	9.31341e-05	3.76327e-07	5.33352e-05
O15231	ZNF185	Zinc finger protein 185	RSSTSGDTEEEEEEEVVPFSSDEQK	(T158)	_RSSTSGDT[Phospho (STY)]EEEEEEEVVPFSSDEQK_.3	_RSSTSGDT[Phospho (STY)]EEEEEEEVVPFSSDEQK_	0.000336977	7.70067e-07	4.40251e-24	45010.4	50068.9	47274.2	1.36202e-08	3.60707e-07	7.70241e-10
O15231	ZNF185	Zinc finger protein 185	QSSPSGSEQLVR	(S453)	_QSS[Phospho (STY)]PSGSEQLVR_.2	_QSS[Phospho (STY)]PSGSEQLVR_	7.13426e-11	2.05019e-06	4.64179e-07	40934.9	33209.9	39638.7	1	1	1
O15231	ZNF185	Zinc finger protein 185	QSSPSGSEQLVR	(S452)	_QS[Phospho (STY)]SPSGSEQLVR_.2	_QS[Phospho (STY)]SPSGSEQLVR_	0.000888215	0.000203958	2.33373e-14	34416	28520.7	33307.1	2.45869e-08	7.31247e-08	3.51786e-08
O15231	ZNF185	Zinc finger protein 185	QSSPSGSEQLVR	(S455)	_QSSPS[Phospho (STY)]GSEQLVR_.2	_QSSPS[Phospho (STY)]GSEQLVR_	0.00276544	0.000273881	1.03765e-05	11601.9	9100.49	10784.5	1.78177e-06	1.43648e-06	3.07995e-07
O15231	ZNF185	Zinc finger protein 185	GGQGDPAVPTQQPADPSTPEQQNSPSGSEQFVR	(T513,S519)	_GGQGDPAVPTQQPADPST[Phospho (STY)]PEQQNS[Phospho (STY)]PSGSEQFVR_.4	_GGQGDPAVPTQQPADPST[Phospho (STY)]PEQQNS[Phospho (STY)]PSGSEQFVR_	0.000497098	0.000387564	8.90166e-10	15755.8	12574.8	17891.9	0.49663	0.661065	0.616797
O15231	ZNF185	Zinc finger protein 185	GGQGDPAVPTQQPADPSTPEQQNSPSGSEQFVR	(S519)	_GGQGDPAVPTQQPADPSTPEQQNS[Phospho (STY)]PSGSEQFVR_.4	_GGQGDPAVPTQQPADPSTPEQQNS[Phospho (STY)]PSGSEQFVR_	0.000497048	0.00074531	0.00201219	1134.34	2137.16	602.559	0.200768	0.975697	0.487208
O15231	ZNF185	Zinc finger protein 185	GGQGDPAVPTQQPADPSTPEQQNSPSGSEQFVR	(S521)	_GGQGDPAVPTQQPADPSTPEQQNSPS[Phospho (STY)]GSEQFVR_.4	_GGQGDPAVPTQQPADPSTPEQQNSPS[Phospho (STY)]GSEQFVR_	0.000511731	0.000478122	0.000753916	696.13	1529.68	804.233	0.00167553	0.00514599	0.0436175
O15231	ZNF185	Zinc finger protein 185	GGQGDPAVPTQQPADPSTPEQQNSPSGSEQFVR	(T513)	_GGQGDPAVPTQQPADPST[Phospho (STY)]PEQQNSPSGSEQFVR_.4	_GGQGDPAVPTQQPADPST[Phospho (STY)]PEQQNSPSGSEQFVR_	8.81911e-08	0.00478883	0.00024268	241.877	611.263	1	0.298147	0.00910993	0.141478
O15231	ZNF185	Zinc finger protein 185	GGQGDPAVPTQQPADPSTPEQQNSPSGSEQFVR	(S523)	_GGQGDPAVPTQQPADPSTPEQQNSPSGS[Phospho (STY)]EQFVR_.4	_GGQGDPAVPTQQPADPSTPEQQNSPSGS[Phospho (STY)]EQFVR_	0.00049718	0.000985885	Filtered	1.31163	475.474	Filtered	0.000590991	0.000322046	Filtered
O15231	ZNF185	Zinc finger protein 185	SSTSGDTEEEEEEEVVPFSSDEQK	(S153)	_SS[Phospho (STY)]TSGDTEEEEEEEVVPFSSDEQK_.3	_SS[Phospho (STY)]TSGDTEEEEEEEVVPFSSDEQK_	0.000497181	0.000341827	2.54173e-06	4193.83	4851.01	4559.34	0.387131	0.268438	0.269024
O15231	ZNF185	Zinc finger protein 185	SSTSGDTEEEEEEEVVPFSSDEQK	(T154)	_SST[Phospho (STY)]SGDTEEEEEEEVVPFSSDEQK_.3	_SST[Phospho (STY)]SGDTEEEEEEEVVPFSSDEQK_	0.000497093	0.000562593	2.67894e-05	4193.83	4851.01	4559.34	0.124733	0.267624	0.267952
O15231	ZNF185	Zinc finger protein 185	RESCGSSVLTDFEGK	(S465,C466)	_RES[Phospho (STY)]C[Carbamidomethyl (C)]GSSVLTDFEGK_.3	_RES[Phospho (STY)]C[Carbamidomethyl (C)]GSSVLTDFEGK_	5.3685e-05	4.8936e-05	8.0425e-34	76244.5	87980.2	52320.8	1	1	0.997503
O15231	ZNF185	Zinc finger protein 185	RESCGSSVLTDFEGK	(C466,S468)	_RESC[Carbamidomethyl (C)]GS[Phospho (STY)]SVLTDFEGK_.3	_RESC[Carbamidomethyl (C)]GS[Phospho (STY)]SVLTDFEGK_	1.70482e-22	1.36344e-06	0.000130743	47697.9	55566.6	33268.1	1.10345e-13	1.37854e-11	0.00249517
O15231	ZNF185	Zinc finger protein 185	RESCGSSVLTDFEGK	(C466,S469)	_RESC[Carbamidomethyl (C)]GSS[Phospho (STY)]VLTDFEGK_.3	_RESC[Carbamidomethyl (C)]GSS[Phospho (STY)]VLTDFEGK_	5.08073e-06	9.82357e-06	1.04893e-33	46742.7	54165.7	32332.1	4.73501e-20	6.86611e-24	4.74136e-06
O15231	ZNF185	Zinc finger protein 185	RESCGSSVLTDFEGK	(S465,C466)	_RES[Phospho (STY)]C[Carbamidomethyl (C)]GSSVLTDFEGK_.2	_RES[Phospho (STY)]C[Carbamidomethyl (C)]GSSVLTDFEGK_	3.5727e-10	5.07173e-05	6.41378e-14	27089.2	23306.4	18854.6	0.999999	1	0.999994
O15231	ZNF185	Zinc finger protein 185	RESCGSSVLTDFEGK	(C466,S468)	_RESC[Carbamidomethyl (C)]GS[Phospho (STY)]SVLTDFEGK_.2	_RESC[Carbamidomethyl (C)]GS[Phospho (STY)]SVLTDFEGK_	0.000224655	0.000316588	1.31262e-29	23715	20905.3	17221.4	1.39653e-06	2.66443e-12	6.01015e-06
O15231	ZNF185	Zinc finger protein 185	RESCGSSVLTDFEGK	(C466,S469)	_RESC[Carbamidomethyl (C)]GSS[Phospho (STY)]VLTDFEGK_.2	_RESC[Carbamidomethyl (C)]GSS[Phospho (STY)]VLTDFEGK_	0.000497055	0.000173273	4.18086e-48	22892.9	20342.6	16862.9	1.92752e-09	3.33647e-16	3.80326e-08
O15231	ZNF185	Zinc finger protein 185	RESCGSSVLTDFEGK	(S465,C466,S468)	_RES[Phospho (STY)]C[Carbamidomethyl (C)]GS[Phospho (STY)]SVLTDFEGK_.2	_RES[Phospho (STY)]C[Carbamidomethyl (C)]GS[Phospho (STY)]SVLTDFEGK_	Filtered	0.00012018	Filtered	Filtered	611.09	Filtered	Filtered	0.57358	Filtered
O15231	ZNF185	Zinc finger protein 185	RESCGSSVLTDFEGK	(C466,S468,S469)	_RESC[Carbamidomethyl (C)]GS[Phospho (STY)]S[Phospho (STY)]VLTDFEGK_.2	_RESC[Carbamidomethyl (C)]GS[Phospho (STY)]S[Phospho (STY)]VLTDFEGK_	Filtered	0.000263327	Filtered	Filtered	124.069	Filtered	Filtered	0.612279	Filtered
O15231	ZNF185	Zinc finger protein 185	GGQGDPAVPAQQPADPSTPER	(T447)	_GGQGDPAVPAQQPADPST[Phospho (STY)]PER_.3	_GGQGDPAVPAQQPADPST[Phospho (STY)]PER_	0.000497096	3.92759e-06	1.22275e-37	12026.1	12896.5	12957.8	0.996769	0.99978	0.5
O15231	ZNF185	Zinc finger protein 185	GGQGDPAVPAQQPADPSTPER	(S446)	_GGQGDPAVPAQQPADPS[Phospho (STY)]TPER_.3	_GGQGDPAVPAQQPADPS[Phospho (STY)]TPER_	Filtered	Filtered	0.00555683	Filtered	Filtered	191.176	Filtered	Filtered	0.5
O15231	ZNF185	Zinc finger protein 185	GGQGDPAVPAQQPADPSTPERQSSPSGSEQLVR	(S453,S455,S457)	_GGQGDPAVPAQQPADPSTPERQSS[Phospho (STY)]PS[Phospho (STY)]GS[Phospho (STY)]EQLVR_.4	_GGQGDPAVPAQQPADPSTPERQSS[Phospho (STY)]PS[Phospho (STY)]GS[Phospho (STY)]EQLVR_	0.00488166	0.000703647	0.00240666	2353.99	4412.98	3082.83	0.638295	0.354435	0.37825
O15231	ZNF185	Zinc finger protein 185	GGQGDPAVPAQQPADPSTPERQSSPSGSEQLVR	(T447,S453)	_GGQGDPAVPAQQPADPST[Phospho (STY)]PERQSS[Phospho (STY)]PSGSEQLVR_.4	_GGQGDPAVPAQQPADPST[Phospho (STY)]PERQSS[Phospho (STY)]PSGSEQLVR_	Filtered	7.29386e-05	0.00273883	Filtered	1788.63	248.738	Filtered	0.386519	0.364981
O15231	ZNF185	Zinc finger protein 185	GGQGDPAVPAQQPADPSTPERQSSPSGSEQLVR	(S452,S453)	_GGQGDPAVPAQQPADPSTPERQS[Phospho (STY)]S[Phospho (STY)]PSGSEQLVR_.4	_GGQGDPAVPAQQPADPSTPERQS[Phospho (STY)]S[Phospho (STY)]PSGSEQLVR_	Filtered	0.000410389	0.00541869	Filtered	1	1	Filtered	0.386419	0.36508
O15231	ZNF185	Zinc finger protein 185	ATSFSSAGEVPK	(S64)	_ATS[Phospho (STY)]FSSAGEVPK_.2	_ATS[Phospho (STY)]FSSAGEVPK_	4.58519e-05	0.00011424	4.94707e-18	834.442	1973.1	1985.59	0.25	0.746873	0.904106
O15231	ZNF185	Zinc finger protein 185	ATSFSSAGEVPK	(T63)	_AT[Phospho (STY)]SFSSAGEVPK_.2	_AT[Phospho (STY)]SFSSAGEVPK_	1.77088e-25	8.62223e-05	1.67931e-22	833.903	1615.74	1984.78	0.25	0.05238	0.0398826
O15231	ZNF185	Zinc finger protein 185	ATSFSSAGEVPK	(S66)	_ATSFS[Phospho (STY)]SAGEVPK_.2	_ATSFS[Phospho (STY)]SAGEVPK_	0.000503924	0.000406594	0.000163818	213.97	697.051	1009.97	0.25	0.0865968	0.115877
O15231	ZNF185	Zinc finger protein 185	ATSFSSAGEVPK	(S67)	_ATSFSS[Phospho (STY)]AGEVPK_.2	_ATSFSS[Phospho (STY)]AGEVPK_	0.0004971	0.00042271	0.00345198	1.31858	503.476	108.528	0.25	0.102326	0.119028
O15231	ZNF185	Zinc finger protein 185	ESCGSSVLTDFEGK	(C466,S468)	_ESC[Carbamidomethyl (C)]GS[Phospho (STY)]SVLTDFEGK_.2	_ESC[Carbamidomethyl (C)]GS[Phospho (STY)]SVLTDFEGK_	0.000497995	Filtered	0.00198331	290.727	Filtered	1	0.30259	Filtered	0.220764
O15231	ZNF185	Zinc finger protein 185	ESCGSSVLTDFEGK	(S465,C466)	_ES[Phospho (STY)]C[Carbamidomethyl (C)]GSSVLTDFEGK_.2	_ES[Phospho (STY)]C[Carbamidomethyl (C)]GSSVLTDFEGK_	0.000497207	0.00553033	Filtered	240.916	1	Filtered	0.400827	0.735969	Filtered
O15231	ZNF185	Zinc finger protein 185	ESCGSSVLTDFEGK	(C466,S469)	_ESC[Carbamidomethyl (C)]GSS[Phospho (STY)]VLTDFEGK_.2	_ESC[Carbamidomethyl (C)]GSS[Phospho (STY)]VLTDFEGK_	Filtered	0.00823697	Filtered	Filtered	234.114	Filtered	Filtered	0.423327	Filtered
O15234	CASC3	Protein CASC3	STVTGERQSGDGQESTEPVENK	(S140)	_S[Phospho (STY)]TVTGERQSGDGQESTEPVENK_.3	_S[Phospho (STY)]TVTGERQSGDGQESTEPVENK_	0.00107561	0.000165154	1.01046e-09	11996.4	13602.2	13145	0.000141534	1.49065e-06	1.26235e-15
O15234	CASC3	Protein CASC3	STVTGERQSGDGQESTEPVENK	(T143)	_STVT[Phospho (STY)]GERQSGDGQESTEPVENK_.3	_STVT[Phospho (STY)]GERQSGDGQESTEPVENK_	0.000215695	7.17788e-05	6.6177e-40	11250.6	13326.6	13510.1	0.0103441	0.0028695	6.09487e-08
O15234	CASC3	Protein CASC3	STVTGERQSGDGQESTEPVENK	(S148)	_STVTGERQS[Phospho (STY)]GDGQESTEPVENK_.3	_STVTGERQS[Phospho (STY)]GDGQESTEPVENK_	0.000497034	0.000331468	6.04601e-34	11246.2	12579.8	12489.5	0.972111	0.612666	1
O15234	CASC3	Protein CASC3	STVTGERQSGDGQESTEPVENK	(S154)	_STVTGERQSGDGQES[Phospho (STY)]TEPVENK_.3	_STVTGERQSGDGQES[Phospho (STY)]TEPVENK_	8.8337e-07	2.44841e-05	4.02527e-11	6961.36	8090.39	8433.66	0.00496946	0.00307512	4.95081e-11
O15234	CASC3	Protein CASC3	STVTGERQSGDGQESTEPVENK	(T155)	_STVTGERQSGDGQEST[Phospho (STY)]EPVENK_.3	_STVTGERQSGDGQEST[Phospho (STY)]EPVENK_	0.000473325	0.000246196	3.52636e-23	7230.86	7143.47	7929.7	0.000345185	3.77725e-07	3.82484e-11
O15234	CASC3	Protein CASC3	STVTGERQSGDGQESTEPVENK	(T141)	_ST[Phospho (STY)]VTGERQSGDGQESTEPVENK_.3	_ST[Phospho (STY)]VTGERQSGDGQESTEPVENK_	0.000497034	0.000232269	2.81027e-06	6469.09	7647.03	6445.89	0.000125874	2.49368e-07	1.19701e-15
O15234	CASC3	Protein CASC3	DPSPEADAPVLGSPEK	(S363)	_DPS[Phospho (STY)]PEADAPVLGSPEK_.2	_DPS[Phospho (STY)]PEADAPVLGSPEK_	0.00049706	1.04613e-05	1.17244e-11	6780.8	6461.4	5747.01	0.999981	0.999987	0.997752
O15234	CASC3	Protein CASC3	DPSPEADAPVLGSPEK	(S363,S373)	_DPS[Phospho (STY)]PEADAPVLGS[Phospho (STY)]PEK_.2	_DPS[Phospho (STY)]PEADAPVLGS[Phospho (STY)]PEK_	0.000497044	1.61983e-07	1.84153e-07	2644.84	2758.4	1229.95	1	1	1
O15234	CASC3	Protein CASC3	RLEQTSVRDPSPEADAPVLGSPEK	(S363,S373)	_RLEQTSVRDPS[Phospho (STY)]PEADAPVLGS[Phospho (STY)]PEK_.3	_RLEQTSVRDPS[Phospho (STY)]PEADAPVLGS[Phospho (STY)]PEK_	2.36589e-08	5.2664e-07	2.66836e-11	8951.63	5964.79	9478.96	0.998815	0.997949	0.922444
O15234	CASC3	Protein CASC3	LEQTSVRDPSPEADAPVLGSPEK	(T357,S373)	_LEQT[Phospho (STY)]SVRDPSPEADAPVLGS[Phospho (STY)]PEK_.3	_LEQT[Phospho (STY)]SVRDPSPEADAPVLGS[Phospho (STY)]PEK_	7.01359e-11	0.000114463	1.58709e-20	4158.44	3011.28	3417.09	0.000721235	1.97273e-06	0.0123216
O15234	CASC3	Protein CASC3	LEQTSVRDPSPEADAPVLGSPEK	(S363,S373)	_LEQTSVRDPS[Phospho (STY)]PEADAPVLGS[Phospho (STY)]PEK_.3	_LEQTSVRDPS[Phospho (STY)]PEADAPVLGS[Phospho (STY)]PEK_	3.45878e-09	0.00035454	1.80959e-18	3422.32	1998.26	3485.2	0.982746	0.999702	0.999732
O15234	CASC3	Protein CASC3	LEQTSVRDPSPEADAPVLGSPEK	(T357)	_LEQT[Phospho (STY)]SVRDPSPEADAPVLGSPEK_.3	_LEQT[Phospho (STY)]SVRDPSPEADAPVLGSPEK_	0.000497094	2.89549e-06	Filtered	238.722	352.739	Filtered	0.109541	0.0714545	Filtered
O15234	CASC3	Protein CASC3	LEQTSVRDPSPEADAPVLGSPEK	(S363)	_LEQTSVRDPS[Phospho (STY)]PEADAPVLGSPEK_.3	_LEQTSVRDPS[Phospho (STY)]PEADAPVLGSPEK_	0.00156458	1.25467e-05	Filtered	264.352	204.346	Filtered	0.621255	0.785449	Filtered
O15234	CASC3	Protein CASC3	LEQTSVRDPSPEADAPVLGSPEK	(S358)	_LEQTS[Phospho (STY)]VRDPSPEADAPVLGSPEK_.3	_LEQTS[Phospho (STY)]VRDPSPEADAPVLGSPEK_	0.000497088	1.8595e-06	Filtered	238.539	204.618	Filtered	0.109541	0.0714545	Filtered
O15234	CASC3	Protein CASC3	LEQTSVRDPSPEADAPVLGSPEK	(S373)	_LEQTSVRDPSPEADAPVLGS[Phospho (STY)]PEK_.3	_LEQTSVRDPSPEADAPVLGS[Phospho (STY)]PEK_	Filtered	0.000472219	Filtered	Filtered	675.635	Filtered	Filtered	0.0706273	Filtered
O15234	CASC3	Protein CASC3	VELKSEANDAVNSSTK	(S117,T127)	_VELKS[Phospho (STY)]EANDAVNSST[Phospho (STY)]K_.2	_VELKS[Phospho (STY)]EANDAVNSST[Phospho (STY)]K_	Filtered	Filtered	0.00292747	Filtered	Filtered	1	Filtered	Filtered	0.5
O15258	RER1	Protein RER1	VDPSLMEDSDDGPSLPTK	(M92,S95)	_VDPSLM[Oxidation (M)]EDS[Phospho (STY)]DDGPSLPTK_.2	_VDPSLM[Oxidation (M)]EDS[Phospho (STY)]DDGPSLPTK_	0.000497085	0.000411817	6.09861e-08	1502.64	947.383	678.224	0.503725	0.536367	0.26635
O15258	RER1	Protein RER1	VDPSLMEDSDDGPSLPTK	(S90,M92)	_VDPS[Phospho (STY)]LM[Oxidation (M)]EDSDDGPSLPTK_.2	_VDPS[Phospho (STY)]LM[Oxidation (M)]EDSDDGPSLPTK_	0.000161131	0.000405161	1.60514e-12	720.207	682.43	411.153	0.332171	0.387409	0.210488
O15258	RER1	Protein RER1	VDPSLMEDSDDGPSLPTK	(M92,S100)	_VDPSLM[Oxidation (M)]EDSDDGPS[Phospho (STY)]LPTK_.2	_VDPSLM[Oxidation (M)]EDSDDGPS[Phospho (STY)]LPTK_	0.000165534	0.000163226	4.69248e-08	67.4287	1.49097	1	0.158744	0.0855147	0.55189
O15258	RER1	Protein RER1	SEGDSVGESVHGKPSVVYR	(S2)	_[Acetyl (Protein N-term)]S[Phospho (STY)]EGDSVGESVHGKPSVVYR_.3	_[Acetyl (Protein N-term)]S[Phospho (STY)]EGDSVGESVHGKPSVVYR_	0.000745697	0.000307262	Filtered	772.278	787.31	Filtered	0.170491	0.486082	Filtered
O15264	MAPK13	Mitogen-activated protein kinase 13	HADAEMTGYVVTR	(M179,Y182)	_HADAEM[Oxidation (M)]TGY[Phospho (STY)]VVTR_.3	_HADAEM[Oxidation (M)]TGY[Phospho (STY)]VVTR_	0.000146022	0.00040749	2.76202e-23	16218.2	12462.7	13787	1	1	1
O15264	MAPK13	Mitogen-activated protein kinase 13	HADAEMTGYVVTR	(M179,T180)	_HADAEM[Oxidation (M)]T[Phospho (STY)]GYVVTR_.2	_HADAEM[Oxidation (M)]T[Phospho (STY)]GYVVTR_	1.6578e-07	0.000414926	3.08281e-13	5537.11	4180.9	5572.93	0.00107326	0.000107893	6.90404e-07
O15264	MAPK13	Mitogen-activated protein kinase 13	HADAEMTGYVVTR	(M179,T185)	_HADAEM[Oxidation (M)]TGYVVT[Phospho (STY)]R_.2	_HADAEM[Oxidation (M)]TGYVVT[Phospho (STY)]R_	0.000497057	0.00037908	1.15391e-19	5268.02	4162.26	5431.86	0.000398413	9.59987e-08	9.82247e-09
O15264	MAPK13	Mitogen-activated protein kinase 13	HADAEMTGYVVTR	(M179,Y182)	_HADAEM[Oxidation (M)]TGY[Phospho (STY)]VVTR_.2	_HADAEM[Oxidation (M)]TGY[Phospho (STY)]VVTR_	0.000497046	2.67769e-09	4.12276e-13	5267.8	4161.38	5271.44	0.998528	0.999897	0.999999
O15327	INPP4B	Inositol polyphosphate 4-phosphatase type II	SSTEESSPQDQPPVMR	(S491,M504)	_SS[Phospho (STY)]TEESSPQDQPPVM[Oxidation (M)]R_.2	_SS[Phospho (STY)]TEESSPQDQPPVM[Oxidation (M)]R_	0.000499443	0.000372825	1.2965e-16	1	1	1	0.2	0.2	0.13826
O15327	INPP4B	Inositol polyphosphate 4-phosphatase type II	SSTEESSPQDQPPVMR	(S496,M504)	_SSTEESS[Phospho (STY)]PQDQPPVM[Oxidation (M)]R_.2	_SSTEESS[Phospho (STY)]PQDQPPVM[Oxidation (M)]R_	0.000497194	0.000395169	7.67815e-11	1	1	1	0.2	0.2	0.418806
O15355	PPM1G	Protein phosphatase 1G	KLEEVLSTEGAEENGNSDK	(S527)	_KLEEVLS[Phospho (STY)]TEGAEENGNSDK_.3	_KLEEVLS[Phospho (STY)]TEGAEENGNSDK_	0.000497145	9.94529e-05	7.9159e-29	30817.7	35016.8	34490.6	0.805872	0.802825	0.79937
O15355	PPM1G	Protein phosphatase 1G	KLEEVLSTEGAEENGNSDK	(T528)	_KLEEVLST[Phospho (STY)]EGAEENGNSDK_.3	_KLEEVLST[Phospho (STY)]EGAEENGNSDK_	0.000497051	6.27343e-05	1.5624e-06	29252.3	33256.2	33415.6	0.1942	0.197216	0.200732
O15355	PPM1G	Protein phosphatase 1G	KLEEVLSTEGAEENGNSDK	(S537)	_KLEEVLSTEGAEENGNS[Phospho (STY)]DK_.3	_KLEEVLSTEGAEENGNS[Phospho (STY)]DK_	0.000567232	0.00206202	0.00952918	5379.97	5250.86	5681.02	8.68761e-12	7.29744e-15	3.74091e-15
O15355	PPM1G	Protein phosphatase 1G	SGGGTGEEPGSQGLNGEAGPEDSTR	(T177)	_SGGGT[Phospho (STY)]GEEPGSQGLNGEAGPEDSTR_.3	_SGGGT[Phospho (STY)]GEEPGSQGLNGEAGPEDSTR_	0.000556771	0.000255979	0.000717241	271.338	135.166	304.648	0.655231	0.0884506	0.323046
O15355	PPM1G	Protein phosphatase 1G	SGGGTGEEPGSQGLNGEAGPEDSTR	(S173)	_S[Phospho (STY)]GGGTGEEPGSQGLNGEAGPEDSTR_.3	_S[Phospho (STY)]GGGTGEEPGSQGLNGEAGPEDSTR_	0.00770736	0.000190164	0.00924457	2.68459	158.171	165.289	0.00538294	0.695031	0.121147
O15357	INPPL1	Phosphatidylinositol 3,4,5-trisphosphate 5-phosphatase 2	DASDGEDEKPPLPPR	(S132)	_DAS[Phospho (STY)]DGEDEKPPLPPR_.3	_DAS[Phospho (STY)]DGEDEKPPLPPR_	0.000644505	7.56725e-05	3.4877e-27	7295.97	5072.43	7326.02	1	1	1
O15357	INPPL1	Phosphatidylinositol 3,4,5-trisphosphate 5-phosphatase 2	DASDGEDEKPPLPPR	(S132)	_DAS[Phospho (STY)]DGEDEKPPLPPR_.2	_DAS[Phospho (STY)]DGEDEKPPLPPR_	1.55756e-17	7.95165e-05	1.60758e-08	1946.71	3398.86	6392.01	1	1	1
O15371	EIF3D	Eukaryotic translation initiation factor 3 subunit D	TLNEWDSRHCNGVDWR	(S401,C404)	_TLNEWDS[Phospho (STY)]RHC[Carbamidomethyl (C)]NGVDWR_.3	_TLNEWDS[Phospho (STY)]RHC[Carbamidomethyl (C)]NGVDWR_	0.000497214	0.000273477	0.00188118	324.09	368.373	535.839	0.5	0.5	0.5
O15372	EIF3H	Eukaryotic translation initiation factor 3 subunit H	DFSPEALKK	(S183)	_DFS[Phospho (STY)]PEALKK_.2	_DFS[Phospho (STY)]PEALKK_	0.000510836	0.000360058	1.19459e-24	1286.36	1557.64	1687.63	1	1	1
O15417	TNRC18	Trinucleotide repeat-containing gene 18 protein	SPAGLLRPK	(S1925)	_S[Phospho (STY)]PAGLLRPK_.2	_S[Phospho (STY)]PAGLLRPK_	0.00142244	Filtered	2.33809e-06	1	Filtered	1	1	Filtered	1
O15417	TNRC18	Trinucleotide repeat-containing gene 18 protein	ATDGDLAQEPGPGLTFEDSGNPKSPDK	(T2534)	_ATDGDLAQEPGPGLT[Phospho (STY)]FEDSGNPKSPDK_.3	_ATDGDLAQEPGPGLT[Phospho (STY)]FEDSGNPKSPDK_	Filtered	0.000391309	Filtered	Filtered	149.239	Filtered	Filtered	0.212711	Filtered
O15417	TNRC18	Trinucleotide repeat-containing gene 18 protein	ATDGDLAQEPGPGLTFEDSGNPKSPDK	(S2543)	_ATDGDLAQEPGPGLTFEDSGNPKS[Phospho (STY)]PDK_.3	_ATDGDLAQEPGPGLTFEDSGNPKS[Phospho (STY)]PDK_	Filtered	0.00265612	Filtered	Filtered	148.7	Filtered	Filtered	0.650648	Filtered
O15417	TNRC18	Trinucleotide repeat-containing gene 18 protein	HKGSEEEHDALIGMGK	(S1579,M1589)	_HKGS[Phospho (STY)]EEEHDALIGM[Oxidation (M)]GK_.3	_HKGS[Phospho (STY)]EEEHDALIGM[Oxidation (M)]GK_	Filtered	Filtered	0.00605471	Filtered	Filtered	127.581	Filtered	Filtered	1
O15427	SLC16A3	Monocarboxylate transporter 4	NGEVVHTPETSV	(T463)	_NGEVVHTPET[Phospho (STY)]SV_.2	_NGEVVHTPET[Phospho (STY)]SV_	0.000497187	0.000282442	4.88016e-12	6983.79	4995.05	5994.27	0.056632	0.308646	0.0482703
O15427	SLC16A3	Monocarboxylate transporter 4	NGEVVHTPETSV	(S464)	_NGEVVHTPETS[Phospho (STY)]V_.2	_NGEVVHTPETS[Phospho (STY)]V_	0.000497132	0.000244639	1.96464e-08	5513.87	3176.05	4459.26	0.942526	0.625945	0.95088
O15427	SLC16A3	Monocarboxylate transporter 4	NGEVVHTPETSV	(T460,S464)	_NGEVVHT[Phospho (STY)]PETS[Phospho (STY)]V_.2	_NGEVVHT[Phospho (STY)]PETS[Phospho (STY)]V_	Filtered	0.00516587	0.00783924	Filtered	1	360.901	Filtered	0.666667	0.586771
O15438	ABCC3	ATP-binding cassette sub-family C member 3	NASGEDEVLLGAR	(S281)	_NAS[Phospho (STY)]GEDEVLLGAR_.2	_NAS[Phospho (STY)]GEDEVLLGAR_	0.000415784	0.000403746	4.32971e-24	5674.35	4970.74	5593.61	1	1	1
O15438	ABCC3	ATP-binding cassette sub-family C member 3	QLSALSSDGEGQGRPVPR	(S908,S911)	_QLS[Phospho (STY)]ALS[Phospho (STY)]SDGEGQGRPVPR_.3	_QLS[Phospho (STY)]ALS[Phospho (STY)]SDGEGQGRPVPR_	0.000497042	0.00038209	4.51122e-35	7174.45	9511.68	6611.08	0.959948	0.996219	0.928195
O15438	ABCC3	ATP-binding cassette sub-family C member 3	QLSALSSDGEGQGRPVPR	(S908,S912)	_QLS[Phospho (STY)]ALSS[Phospho (STY)]DGEGQGRPVPR_.3	_QLS[Phospho (STY)]ALSS[Phospho (STY)]DGEGQGRPVPR_	1.6884e-05	7.62082e-05	6.11795e-24	1779.31	9184.51	6447.49	0.592557	0.00775134	0.15529
O15438	ABCC3	ATP-binding cassette sub-family C member 3	QLSALSSDGEGQGRPVPR	(S911,S912)	_QLSALS[Phospho (STY)]S[Phospho (STY)]DGEGQGRPVPR_.3	_QLSALS[Phospho (STY)]S[Phospho (STY)]DGEGQGRPVPR_	0.00159726	2.95944e-05	6.08348e-09	1002.4	2326.69	1603.04	0.666667	0.0108878	0.487026
O15438	ABCC3	ATP-binding cassette sub-family C member 3	QLSALSSDGEGQGRPVPR	(S912)	_QLSALSS[Phospho (STY)]DGEGQGRPVPR_.3	_QLSALSS[Phospho (STY)]DGEGQGRPVPR_	0.000126432	6.82893e-05	6.0839e-22	1.3483	1.38702	319.569	0.333333	0.0994374	0.524631
O15438	ABCC3	ATP-binding cassette sub-family C member 3	QLSALSSDGEGQGRPVPR	(S911)	_QLSALS[Phospho (STY)]SDGEGQGRPVPR_.3	_QLSALS[Phospho (STY)]SDGEGQGRPVPR_	3.95533e-05	0.000199803	3.90583e-09	1	1	228.211	0.333333	0.813683	0.416745
O15438	ABCC3	ATP-binding cassette sub-family C member 3	QLSALSSDGEGQGRPVPR	(S908)	_QLS[Phospho (STY)]ALSSDGEGQGRPVPR_.3	_QLS[Phospho (STY)]ALSSDGEGQGRPVPR_	Filtered	0.000306988	Filtered	Filtered	141.447	Filtered	Filtered	0.381584	Filtered
O15439	ABCC4	ATP-binding cassette sub-family C member 4	DNEESEQPPVPGTPTLR	(T646)	_DNEESEQPPVPGT[Phospho (STY)]PTLR_.2	_DNEESEQPPVPGT[Phospho (STY)]PTLR_	5.53976e-28	0.000296643	0.00428014	1098.24	1223.67	417.018	0.881564	0.880682	0.915271
O15439	ABCC4	ATP-binding cassette sub-family C member 4	DNEESEQPPVPGTPTLR	(T648)	_DNEESEQPPVPGTPT[Phospho (STY)]LR_.2	_DNEESEQPPVPGTPT[Phospho (STY)]LR_	0.000263443	0.000230496	Filtered	785.579	922.137	Filtered	0.112478	0.10633	Filtered
O15439	ABCC4	ATP-binding cassette sub-family C member 4	DNEESEQPPVPGTPTLR	(T646)	_DNEESEQPPVPGT[Phospho (STY)]PTLR_.3	_DNEESEQPPVPGT[Phospho (STY)]PTLR_	Filtered	0.000203268	Filtered	Filtered	193.401	Filtered	Filtered	0.801582	Filtered
O15439	ABCC4	ATP-binding cassette sub-family C member 4	DNEESEQPPVPGTPTLR	(T648)	_DNEESEQPPVPGTPT[Phospho (STY)]LR_.3	_DNEESEQPPVPGTPT[Phospho (STY)]LR_	Filtered	2.10544e-06	Filtered	Filtered	1	Filtered	Filtered	0.101492	Filtered
O15446	POLR1G	DNA-directed RNA polymerase I subunit RPA34	MPETVPQEEMPGPPLNSESGEEAPTGR	(M472,M481,S488)	_M[Oxidation (M)]PETVPQEEM[Oxidation (M)]PGPPLNS[Phospho (STY)]ESGEEAPTGR_.3	_M[Oxidation (M)]PETVPQEEM[Oxidation (M)]PGPPLNS[Phospho (STY)]ESGEEAPTGR_	4.67503e-18	0.000271158	3.39855e-15	18240.2	12783	6885.54	0.454824	0.0278498	0.458054
O15446	POLR1G	DNA-directed RNA polymerase I subunit RPA34	MPETVPQEEMPGPPLNSESGEEAPTGR	(M472,M481,S490)	_M[Oxidation (M)]PETVPQEEM[Oxidation (M)]PGPPLNSES[Phospho (STY)]GEEAPTGR_.3	_M[Oxidation (M)]PETVPQEEM[Oxidation (M)]PGPPLNSES[Phospho (STY)]GEEAPTGR_	2.87932e-16	0.000304855	5.62015e-15	13212	11125.9	6256.05	0.545072	0.973777	0.541874
O15446	POLR1G	DNA-directed RNA polymerase I subunit RPA34	MPETVPQEEMPGPPLNSESGEEAPTGR	(M472,M481,T496)	_M[Oxidation (M)]PETVPQEEM[Oxidation (M)]PGPPLNSESGEEAPT[Phospho (STY)]GR_.3	_M[Oxidation (M)]PETVPQEEM[Oxidation (M)]PGPPLNSESGEEAPT[Phospho (STY)]GR_	0.000882559	1.92734e-05	0.00333979	10233.9	6944.81	3676.34	5.81173e-05	4.35811e-05	8.47862e-05
O15446	POLR1G	DNA-directed RNA polymerase I subunit RPA34	MPETVPQEEMPGPPLNSESGEEAPTGR	(M472,T475,M481)	_M[Oxidation (M)]PET[Phospho (STY)]VPQEEM[Oxidation (M)]PGPPLNSESGEEAPTGR_.3	_M[Oxidation (M)]PET[Phospho (STY)]VPQEEM[Oxidation (M)]PGPPLNSESGEEAPTGR_	0.000497062	0.000358562	Filtered	6053.14	5922.7	Filtered	4.04163e-07	3.054e-12	Filtered
O15446	POLR1G	DNA-directed RNA polymerase I subunit RPA34	MPETVPQEEMPGPPLNSESGEEAPTGR	(M472,M481,S488)	_M[Oxidation (M)]PETVPQEEM[Oxidation (M)]PGPPLNS[Phospho (STY)]ESGEEAPTGR_.4	_M[Oxidation (M)]PETVPQEEM[Oxidation (M)]PGPPLNS[Phospho (STY)]ESGEEAPTGR_	Filtered	0.000441513	Filtered	Filtered	491.268	Filtered	Filtered	0.0657268	Filtered
O15446	POLR1G	DNA-directed RNA polymerase I subunit RPA34	MPETVPQEEMPGPPLNSESGEEAPTGR	(M472,M481,S490)	_M[Oxidation (M)]PETVPQEEM[Oxidation (M)]PGPPLNSES[Phospho (STY)]GEEAPTGR_.4	_M[Oxidation (M)]PETVPQEEM[Oxidation (M)]PGPPLNSES[Phospho (STY)]GEEAPTGR_	Filtered	0.0013584	Filtered	Filtered	480.044	Filtered	Filtered	0.039643	Filtered
O15446	POLR1G	DNA-directed RNA polymerase I subunit RPA34	MPETVPQEEMPGPPLNSESGEEAPTGR	(M472,T475,M481)	_M[Oxidation (M)]PET[Phospho (STY)]VPQEEM[Oxidation (M)]PGPPLNSESGEEAPTGR_.4	_M[Oxidation (M)]PET[Phospho (STY)]VPQEEM[Oxidation (M)]PGPPLNSESGEEAPTGR_	Filtered	0.00503665	Filtered	Filtered	12.187	Filtered	Filtered	0.84101	Filtered
O15446	POLR1G	DNA-directed RNA polymerase I subunit RPA34	QEQINTEPLEDTVLSPTK	(S285)	_QEQINTEPLEDTVLS[Phospho (STY)]PTK_.3	_QEQINTEPLEDTVLS[Phospho (STY)]PTK_	0.0019029	0.00121221	2.24775e-12	1	471.814	213.044	0.267416	0.39062	0.200011
O15446	POLR1G	DNA-directed RNA polymerase I subunit RPA34	QEQINTEPLEDTVLSPTK	(T287)	_QEQINTEPLEDTVLSPT[Phospho (STY)]K_.3	_QEQINTEPLEDTVLSPT[Phospho (STY)]K_	Filtered	0.000279868	1.25957e-09	Filtered	813.806	596.902	Filtered	0.0449706	0.766725
O15446	POLR1G	DNA-directed RNA polymerase I subunit RPA34	QEQINTEPLEDTVLSPTK	(T282)	_QEQINTEPLEDT[Phospho (STY)]VLSPTK_.3	_QEQINTEPLEDT[Phospho (STY)]VLSPTK_	0.000964034	1.86204e-06	Filtered	1.30409	656.135	Filtered	0.101387	0.554908	Filtered
O15446	POLR1G	DNA-directed RNA polymerase I subunit RPA34	QEQINTEPLEDTVLSPTK	(T276)	_QEQINT[Phospho (STY)]EPLEDTVLSPTK_.3	_QEQINT[Phospho (STY)]EPLEDTVLSPTK_	0.0034607	0.000370429	Filtered	1	402.115	Filtered	0.1479	0.000812463	Filtered
O15446	POLR1G	DNA-directed RNA polymerase I subunit RPA34	PLESPGGTMAPQQPEGAK	(S359,M364)	_PLES[Phospho (STY)]PGGTM[Oxidation (M)]APQQPEGAK_.3	_PLES[Phospho (STY)]PGGTM[Oxidation (M)]APQQPEGAK_	0.000745266	0.000298781	0.00750816	383.315	536.306	415.385	0.798797	0.571162	0.639641
O15446	POLR1G	DNA-directed RNA polymerase I subunit RPA34	PLESPGGTMAPQQPEGAK	(T363,M364)	_PLESPGGT[Phospho (STY)]M[Oxidation (M)]APQQPEGAK_.3	_PLESPGGT[Phospho (STY)]M[Oxidation (M)]APQQPEGAK_	0.00528009	0.00110202	1.69742e-19	383.738	535.817	263.809	0.201193	0.382971	0.360394
O15446	POLR1G	DNA-directed RNA polymerase I subunit RPA34	EMQVTEAPVTQEAVNGHGALEVDMALGSPEMDVR	(M179,M201,S205,M208)	_EM[Oxidation (M)]QVTEAPVTQEAVNGHGALEVDM[Oxidation (M)]ALGS[Phospho (STY)]PEM[Oxidation (M)]DVR_.4	_EM[Oxidation (M)]QVTEAPVTQEAVNGHGALEVDM[Oxidation (M)]ALGS[Phospho (STY)]PEM[Oxidation (M)]DVR_	Filtered	0.000338622	Filtered	Filtered	192.924	Filtered	Filtered	0.00818591	Filtered
O15446	POLR1G	DNA-directed RNA polymerase I subunit RPA34	EMQVTEAPVTQEAVNGHGALEVDMALGSPEMDVR	(M179,T187,M201,M208)	_EM[Oxidation (M)]QVTEAPVT[Phospho (STY)]QEAVNGHGALEVDM[Oxidation (M)]ALGSPEM[Oxidation (M)]DVR_.4	_EM[Oxidation (M)]QVTEAPVT[Phospho (STY)]QEAVNGHGALEVDM[Oxidation (M)]ALGSPEM[Oxidation (M)]DVR_	Filtered	5.78631e-05	Filtered	Filtered	1.55253	Filtered	Filtered	0.0628464	Filtered
O15446	POLR1G	DNA-directed RNA polymerase I subunit RPA34	EMQVTEAPVTQEAVNGHGALEVDMALGSPEMDVR	(M179,T182,M201,M208)	_EM[Oxidation (M)]QVT[Phospho (STY)]EAPVTQEAVNGHGALEVDM[Oxidation (M)]ALGSPEM[Oxidation (M)]DVR_.4	_EM[Oxidation (M)]QVT[Phospho (STY)]EAPVTQEAVNGHGALEVDM[Oxidation (M)]ALGSPEM[Oxidation (M)]DVR_	Filtered	0.000596426	Filtered	Filtered	1.55253	Filtered	Filtered	0.0495827	Filtered
O15446	POLR1G	DNA-directed RNA polymerase I subunit RPA34	SALAPNLLTSGK	(T171)	_SALAPNLLT[Phospho (STY)]SGK_.2	_SALAPNLLT[Phospho (STY)]SGK_	Filtered	0.000409155	Filtered	Filtered	186.054	Filtered	Filtered	0.444771	Filtered
O15446	POLR1G	DNA-directed RNA polymerase I subunit RPA34	SALAPNLLTSGK	(S172)	_SALAPNLLTS[Phospho (STY)]GK_.2	_SALAPNLLTS[Phospho (STY)]GK_	Filtered	8.53383e-05	Filtered	Filtered	1	Filtered	Filtered	0.55352	Filtered
O15446	POLR1G	DNA-directed RNA polymerase I subunit RPA34	QEQINTEPLEDTVLSPTKK	(T287)	_QEQINTEPLEDTVLSPT[Phospho (STY)]KK_.3	_QEQINTEPLEDTVLSPT[Phospho (STY)]KK_	Filtered	0.000416559	Filtered	Filtered	138.972	Filtered	Filtered	0.157819	Filtered
O15446	POLR1G	DNA-directed RNA polymerase I subunit RPA34	QEQINTEPLEDTVLSPTKK	(T276)	_QEQINT[Phospho (STY)]EPLEDTVLSPTKK_.3	_QEQINT[Phospho (STY)]EPLEDTVLSPTKK_	Filtered	0.000900986	Filtered	Filtered	1.22714	Filtered	Filtered	0.526104	Filtered
O15446	POLR1G	DNA-directed RNA polymerase I subunit RPA34	QEQINTEPLEDTVLSPTKK	(T282)	_QEQINTEPLEDT[Phospho (STY)]VLSPTKK_.3	_QEQINTEPLEDT[Phospho (STY)]VLSPTKK_	Filtered	0.000528867	Filtered	Filtered	1	Filtered	Filtered	0.157768	Filtered
O15446	POLR1G	DNA-directed RNA polymerase I subunit RPA34	QEQINTEPLEDTVLSPTKK	(S285)	_QEQINTEPLEDTVLS[Phospho (STY)]PTKK_.3	_QEQINTEPLEDTVLS[Phospho (STY)]PTKK_	Filtered	0.00198136	Filtered	Filtered	1	Filtered	Filtered	0.157965	Filtered
O15530;Q6A1A2	PDPK1;PDPK2P	3-phosphoinositide-dependent protein kinase 1;Putative 3-phosphoinositide-dependent protein kinase 2	ANSFVGTAQYVSPELLTEK	(T245);(T218)	_ANSFVGT[Phospho (STY)]AQYVSPELLTEK_.3	_ANSFVGT[Phospho (STY)]AQYVSPELLTEK_	5.68071e-08	0.000433099	9.69203e-24	2714.67	2743.36	3431.81	0.49431	0.127886	0.0773864
O15530;Q6A1A2	PDPK1;PDPK2P	3-phosphoinositide-dependent protein kinase 1;Putative 3-phosphoinositide-dependent protein kinase 2	ANSFVGTAQYVSPELLTEK	(S241);(S214)	_ANS[Phospho (STY)]FVGTAQYVSPELLTEK_.3	_ANS[Phospho (STY)]FVGTAQYVSPELLTEK_	1.36819e-20	0.000313951	1.38099e-27	2714.58	2599.27	3431.64	0.363169	0.870953	0.591964
O15530;Q6A1A2	PDPK1;PDPK2P	3-phosphoinositide-dependent protein kinase 1;Putative 3-phosphoinositide-dependent protein kinase 2	ANSFVGTAQYVSPELLTEK	(Y248);(Y221)	_ANSFVGTAQY[Phospho (STY)]VSPELLTEK_.3	_ANSFVGTAQY[Phospho (STY)]VSPELLTEK_	1.29211e-06	0.00149402	1.35158e-21	2483.4	2275.06	3083.17	0.175986	0.245643	0.421595
O15530;Q6A1A2	PDPK1;PDPK2P	3-phosphoinositide-dependent protein kinase 1;Putative 3-phosphoinositide-dependent protein kinase 2	ANSFVGTAQYVSPELLTEK	(S250);(S223)	_ANSFVGTAQYVS[Phospho (STY)]PELLTEK_.3	_ANSFVGTAQYVS[Phospho (STY)]PELLTEK_	0.000497185	0.000440166	3.50813e-22	1	139.9	1	0.000146615	0.00290065	0.000456865
O15541	RNF113A	E3 ubiquitin-protein ligase RNF113A	YGVYEDENYEVGSDDEEIPFK	(Y249)	_YGVYEDENY[Phospho (STY)]EVGSDDEEIPFK_.3	_YGVYEDENY[Phospho (STY)]EVGSDDEEIPFK_	5.82788e-10	0.000357244	0.00150459	5536.77	5260.79	2009.4	0.0146968	0.000791953	0.402782
O15541	RNF113A	E3 ubiquitin-protein ligase RNF113A	YGVYEDENYEVGSDDEEIPFK	(Y241)	_Y[Phospho (STY)]GVYEDENYEVGSDDEEIPFK_.3	_Y[Phospho (STY)]GVYEDENYEVGSDDEEIPFK_	0.000497121	1.15255e-05	0.00855929	4875.49	4880.87	2161.49	0.000472736	0.000564356	0.0501335
O15541	RNF113A	E3 ubiquitin-protein ligase RNF113A	YGVYEDENYEVGSDDEEIPFK	(Y244)	_YGVY[Phospho (STY)]EDENYEVGSDDEEIPFK_.3	_YGVY[Phospho (STY)]EDENYEVGSDDEEIPFK_	0.000497175	3.33895e-05	0.00312375	4851.02	4188.88	1962.55	0.000785664	0.000654757	0.403822
O15541	RNF113A	E3 ubiquitin-protein ligase RNF113A	YGVYEDENYEVGSDDEEIPFK	(S253)	_YGVYEDENYEVGS[Phospho (STY)]DDEEIPFK_.3	_YGVYEDENYEVGS[Phospho (STY)]DDEEIPFK_	7.61138e-08	0.000107581	1.20976e-07	1432.86	1047.78	343.075	0.988801	0.998908	0.144582
O15541	RNF113A	E3 ubiquitin-protein ligase RNF113A	AAYGDLSSEEEEENEPESLGVVYK	(S84,S85)	_AAYGDLS[Phospho (STY)]S[Phospho (STY)]EEEEENEPESLGVVYK_.3	_AAYGDLS[Phospho (STY)]S[Phospho (STY)]EEEEENEPESLGVVYK_	0.000972918	0.00028519	6.96889e-25	2645.77	6538.43	5501.44	0.732211	0.66131	0.711358
O15541	RNF113A	E3 ubiquitin-protein ligase RNF113A	AAYGDLSSEEEEENEPESLGVVYK	(Y80,S85)	_AAY[Phospho (STY)]GDLSS[Phospho (STY)]EEEEENEPESLGVVYK_.3	_AAY[Phospho (STY)]GDLSS[Phospho (STY)]EEEEENEPESLGVVYK_	0.00247376	0.000251766	1.26062e-33	2346.73	6218.41	5239.57	0.520564	0.653348	0.555366
O43149	ZZEF1	Zinc finger ZZ-type and EF-hand domain-containing protein 1	GDREEEVERPVSSPGDPEQK	(S2443)	_GDREEEVERPVS[Phospho (STY)]SPGDPEQK_.3	_GDREEEVERPVS[Phospho (STY)]SPGDPEQK_	0.000497051	6.48082e-05	2.30304e-11	8363.02	11112.4	7912.56	0.5	0.5	0.5
O43149	ZZEF1	Zinc finger ZZ-type and EF-hand domain-containing protein 1	GDREEEVERPVSSPGDPEQK	(S2444)	_GDREEEVERPVSS[Phospho (STY)]PGDPEQK_.3	_GDREEEVERPVSS[Phospho (STY)]PGDPEQK_	3.61943e-05	0.000405193	6.22162e-07	8009.41	10620.1	7942.11	0.742815	0.5	0.5
O43149	ZZEF1	Zinc finger ZZ-type and EF-hand domain-containing protein 1	GDREEEVERPVSSPGDPEQK	(S2444)	_GDREEEVERPVSS[Phospho (STY)]PGDPEQK_.4	_GDREEEVERPVSS[Phospho (STY)]PGDPEQK_	Filtered	0.000341098	1.42697e-09	Filtered	410.927	176.929	Filtered	0.5	0.5
O43149	ZZEF1	Zinc finger ZZ-type and EF-hand domain-containing protein 1	GDREEEVERPVSSPGDPEQK	(S2443)	_GDREEEVERPVS[Phospho (STY)]SPGDPEQK_.4	_GDREEEVERPVS[Phospho (STY)]SPGDPEQK_	Filtered	0.000234141	0.00100431	Filtered	1	1	Filtered	0.5	0.5
O43149	ZZEF1	Zinc finger ZZ-type and EF-hand domain-containing protein 1	EEEVERPVSSPGDPEQK	(S2444)	_EEEVERPVSS[Phospho (STY)]PGDPEQK_.3	_EEEVERPVSS[Phospho (STY)]PGDPEQK_	Filtered	0.000826308	0.00986048	Filtered	1.18361	190.991	Filtered	0.5	0.5
O43149	ZZEF1	Zinc finger ZZ-type and EF-hand domain-containing protein 1	EEEVERPVSSPGDPEQK	(S2443)	_EEEVERPVS[Phospho (STY)]SPGDPEQK_.3	_EEEVERPVS[Phospho (STY)]SPGDPEQK_	Filtered	0.00442471	Filtered	Filtered	1.01146	Filtered	Filtered	0.5	Filtered
O43149	ZZEF1	Zinc finger ZZ-type and EF-hand domain-containing protein 1	TSSVVEEHFQASVSPTEAAPPATGDQSPGLGTQPK	(S1473)	_TSSVVEEHFQAS[Phospho (STY)]VSPTEAAPPATGDQSPGLGTQPK_.4	_TSSVVEEHFQAS[Phospho (STY)]VSPTEAAPPATGDQSPGLGTQPK_	Filtered	0.000399726	Filtered	Filtered	1	Filtered	Filtered	0.0312227	Filtered
O43149	ZZEF1	Zinc finger ZZ-type and EF-hand domain-containing protein 1	LPSSSGLPAADVSPATAEEPLSPSTPTR	(S1518)	_LPSSSGLPAADVSPATAEEPLS[Phospho (STY)]PSTPTR_.3	_LPSSSGLPAADVSPATAEEPLS[Phospho (STY)]PSTPTR_	Filtered	0.000715887	0.00848854	Filtered	633.949	694.51	Filtered	0.0825901	0.302614
O43149	ZZEF1	Zinc finger ZZ-type and EF-hand domain-containing protein 1	LPSSSGLPAADVSPATAEEPLSPSTPTR	(T1512)	_LPSSSGLPAADVSPAT[Phospho (STY)]AEEPLSPSTPTR_.3	_LPSSSGLPAADVSPAT[Phospho (STY)]AEEPLSPSTPTR_	Filtered	0.00464883	Filtered	Filtered	633.964	Filtered	Filtered	0.166929	Filtered
O43150	ASAP2	Arf-GAP with SH3 domain, ANK repeat and PH domain-containing protein 2	LLHEDLDESDDDMDEK	(S701,M705)	_LLHEDLDES[Phospho (STY)]DDDM[Oxidation (M)]DEK_.3	_LLHEDLDES[Phospho (STY)]DDDM[Oxidation (M)]DEK_	0.000357167	1.55072e-05	1.18538e-26	2298.98	2818.49	3021.74	1	1	1
O43150	ASAP2	Arf-GAP with SH3 domain, ANK repeat and PH domain-containing protein 2	SSSDPPAVHPPLPPLR	(S820)	_S[Phospho (STY)]SSDPPAVHPPLPPLR_.3	_S[Phospho (STY)]SSDPPAVHPPLPPLR_	Filtered	0.000319048	0.000663868	Filtered	1616.31	692.497	Filtered	0.333333	0.333333
O43150	ASAP2	Arf-GAP with SH3 domain, ANK repeat and PH domain-containing protein 2	SSSDPPAVHPPLPPLR	(S821)	_SS[Phospho (STY)]SDPPAVHPPLPPLR_.3	_SS[Phospho (STY)]SDPPAVHPPLPPLR_	0.00255109	0.0002757	Filtered	97.3214	1619.56	Filtered	0.333333	0.333333	Filtered
O43150	ASAP2	Arf-GAP with SH3 domain, ANK repeat and PH domain-containing protein 2	SSSDPPAVHPPLPPLR	(S822)	_SSS[Phospho (STY)]DPPAVHPPLPPLR_.3	_SSS[Phospho (STY)]DPPAVHPPLPPLR_	0.00701712	0.000273393	Filtered	97.3014	998.138	Filtered	0.333333	0.333333	Filtered
O43156	TTI1	TELO2-interacting protein 1 homolog	DVADGNVSDFDNEEEEQSVPPK	(S828)	_DVADGNVS[Phospho (STY)]DFDNEEEEQSVPPK_.3	_DVADGNVS[Phospho (STY)]DFDNEEEEQSVPPK_	0.00127717	0.000384591	1.39648e-11	3.29955	1.09284	1.22786	0.962065	0.578229	0.650195
O43159	RRP8	Ribosomal RNA-processing protein 8	QSPGSTSPKPPHTLSR	(S171)	_QS[Phospho (STY)]PGSTSPKPPHTLSR_.3	_QS[Phospho (STY)]PGSTSPKPPHTLSR_	Filtered	0.000366767	4.87817e-06	Filtered	560.064	2415.1	Filtered	0.166667	0.513207
O43159	RRP8	Ribosomal RNA-processing protein 8	QSPGSTSPKPPHTLSR	(S174)	_QSPGS[Phospho (STY)]TSPKPPHTLSR_.3	_QSPGS[Phospho (STY)]TSPKPPHTLSR_	Filtered	7.3721e-05	4.47099e-26	Filtered	560.178	2339.18	Filtered	0.166667	0.154108
O43159	RRP8	Ribosomal RNA-processing protein 8	QSPGSTSPKPPHTLSR	(T175)	_QSPGST[Phospho (STY)]SPKPPHTLSR_.3	_QSPGST[Phospho (STY)]SPKPPHTLSR_	Filtered	0.000329979	1.25424e-16	Filtered	318.819	1510	Filtered	0.166667	0.284342
O43159	RRP8	Ribosomal RNA-processing protein 8	QSPGSTSPKPPHTLSR	(S176)	_QSPGSTS[Phospho (STY)]PKPPHTLSR_.3	_QSPGSTS[Phospho (STY)]PKPPHTLSR_	Filtered	2.20197e-05	1.91336e-11	Filtered	317.986	1348.39	Filtered	0.166667	0.284358
O43159	RRP8	Ribosomal RNA-processing protein 8	QSPGSTSPKPPHTLSR	(S184)	_QSPGSTSPKPPHTLS[Phospho (STY)]R_.3	_QSPGSTSPKPPHTLS[Phospho (STY)]R_	Filtered	Filtered	7.22074e-13	Filtered	Filtered	456.69	Filtered	Filtered	0.0128885
O43159	RRP8	Ribosomal RNA-processing protein 8	QSPGSTSPKPPHTLSR	(T182)	_QSPGSTSPKPPHT[Phospho (STY)]LSR_.3	_QSPGSTSPKPPHT[Phospho (STY)]LSR_	Filtered	Filtered	0.00649768	Filtered	Filtered	3.27538	Filtered	Filtered	0.00937486
O43164	PJA2	E3 ubiquitin-protein ligase Praja-2	NHGSSPEQVVRPK	(S308)	_NHGS[Phospho (STY)]SPEQVVRPK_.3	_NHGS[Phospho (STY)]SPEQVVRPK_	Filtered	0.0045793	7.97754e-11	Filtered	98.9053	1190.66	Filtered	0.5	0.511626
O43164	PJA2	E3 ubiquitin-protein ligase Praja-2	NHGSSPEQVVRPK	(S309)	_NHGSS[Phospho (STY)]PEQVVRPK_.3	_NHGSS[Phospho (STY)]PEQVVRPK_	Filtered	0.000409321	5.67498e-07	Filtered	1.38415	1006.05	Filtered	0.5	0.392987
O43166	SIPA1L1	Signal-induced proliferation-associated 1-like protein 1	PSYTLGMKSLHGEFSASDSSLTDIQETR	(M1637,S1649)	_PSYTLGM[Oxidation (M)]KSLHGEFSASDS[Phospho (STY)]SLTDIQETR_.4	_PSYTLGM[Oxidation (M)]KSLHGEFSASDS[Phospho (STY)]SLTDIQETR_	0.000497075	0.00142832	9.73642e-07	9817.75	12022.5	10265.1	0.00495842	0.00214092	0.0532923
O43166	SIPA1L1	Signal-induced proliferation-associated 1-like protein 1	PSYTLGMKSLHGEFSASDSSLTDIQETR	(Y1633,M1637)	_PSY[Phospho (STY)]TLGM[Oxidation (M)]KSLHGEFSASDSSLTDIQETR_.4	_PSY[Phospho (STY)]TLGM[Oxidation (M)]KSLHGEFSASDSSLTDIQETR_	0.000497085	0.000406296	1.16729e-10	9816.07	12022.9	10260.3	0.733773	0.99189	0.983694
O43166	SIPA1L1	Signal-induced proliferation-associated 1-like protein 1	PSYTLGMKSLHGEFSASDSSLTDIQETR	(M1637,S1645)	_PSYTLGM[Oxidation (M)]KSLHGEFS[Phospho (STY)]ASDSSLTDIQETR_.4	_PSYTLGM[Oxidation (M)]KSLHGEFS[Phospho (STY)]ASDSSLTDIQETR_	0.000497099	0.000408516	7.45131e-05	9816.07	12022.9	10260.3	0.0708637	0.0126988	0.00299609
O43166	SIPA1L1	Signal-induced proliferation-associated 1-like protein 1	PSYTLGMKSLHGEFSASDSSLTDIQETR	(M1637,S1647)	_PSYTLGM[Oxidation (M)]KSLHGEFSAS[Phospho (STY)]DSSLTDIQETR_.4	_PSYTLGM[Oxidation (M)]KSLHGEFSAS[Phospho (STY)]DSSLTDIQETR_	0.000497062	0.000392412	0.000346797	9817	12023.4	10257.4	0.00424527	0.00181682	0.00357055
O43166	SIPA1L1	Signal-induced proliferation-associated 1-like protein 1	PSYTLGMKSLHGEFSASDSSLTDIQETR	(M1637,S1639)	_PSYTLGM[Oxidation (M)]KS[Phospho (STY)]LHGEFSASDSSLTDIQETR_.4	_PSYTLGM[Oxidation (M)]KS[Phospho (STY)]LHGEFSASDSSLTDIQETR_	9.3929e-05	0.00042702	0.00202642	9816.07	12022.6	10258.7	0.0265505	0.00169945	0.0102692
O43166	SIPA1L1	Signal-induced proliferation-associated 1-like protein 1	PSYTLGMKSLHGEFSASDSSLTDIQETR	(M1637,S1650)	_PSYTLGM[Oxidation (M)]KSLHGEFSASDSS[Phospho (STY)]LTDIQETR_.4	_PSYTLGM[Oxidation (M)]KSLHGEFSASDSS[Phospho (STY)]LTDIQETR_	0.000497075	0.001211	7.51026e-09	9817.28	11635.6	9974.65	0.00534862	0.0023801	0.0990127
O43166	SIPA1L1	Signal-induced proliferation-associated 1-like protein 1	PSYTLGMKSLHGEFSASDSSLTDIQETR	(T1634,M1637)	_PSYT[Phospho (STY)]LGM[Oxidation (M)]KSLHGEFSASDSSLTDIQETR_.4	_PSYT[Phospho (STY)]LGM[Oxidation (M)]KSLHGEFSASDSSLTDIQETR_	0.000497082	0.000399614	5.32178e-08	9816.41	11635	9975.7	0.000306615	0.00115415	0.000754566
O43166	SIPA1L1	Signal-induced proliferation-associated 1-like protein 1	PSYTLGMKSLHGEFSASDSSLTDIQETR	(S1632,M1637)	_PS[Phospho (STY)]YTLGM[Oxidation (M)]KSLHGEFSASDSSLTDIQETR_.4	_PS[Phospho (STY)]YTLGM[Oxidation (M)]KSLHGEFSASDSSLTDIQETR_	0.000497061	0.00038365	0.000321422	9817.09	11636.2	9966.39	4.17666e-05	5.98639e-05	0.000314705
O43166	SIPA1L1	Signal-induced proliferation-associated 1-like protein 1	SLHGEFSASDSSLTDIQETR	(S1647,S1650)	_SLHGEFSAS[Phospho (STY)]DSS[Phospho (STY)]LTDIQETR_.3	_SLHGEFSAS[Phospho (STY)]DSS[Phospho (STY)]LTDIQETR_	0.000497215	7.678e-08	1.62043e-09	11936.8	14886.9	12384.9	0.519623	0.358207	0.307891
O43166	SIPA1L1	Signal-induced proliferation-associated 1-like protein 1	SLHGEFSASDSSLTDIQETR	(S1645,S1650)	_SLHGEFS[Phospho (STY)]ASDSS[Phospho (STY)]LTDIQETR_.3	_SLHGEFS[Phospho (STY)]ASDSS[Phospho (STY)]LTDIQETR_	6.31677e-10	1.06851e-05	4.94185e-16	11743.1	14462.3	12398.2	0.118467	0.0112623	0.533517
O43166	SIPA1L1	Signal-induced proliferation-associated 1-like protein 1	SLHGEFSASDSSLTDIQETR	(S1639,S1650)	_S[Phospho (STY)]LHGEFSASDSS[Phospho (STY)]LTDIQETR_.3	_S[Phospho (STY)]LHGEFSASDSS[Phospho (STY)]LTDIQETR_	6.75029e-05	6.42102e-07	1.92837e-21	9528.21	10615.4	9417.19	4.73118e-06	2.49323e-09	1.37119e-05
O43166	SIPA1L1	Signal-induced proliferation-associated 1-like protein 1	SLHGEFSASDSSLTDIQETR	(S1649,S1650)	_SLHGEFSASDS[Phospho (STY)]S[Phospho (STY)]LTDIQETR_.3	_SLHGEFSASDS[Phospho (STY)]S[Phospho (STY)]LTDIQETR_	5.18042e-31	1.49823e-06	2.27413e-26	6848.55	10815.1	9168.52	0.548286	0.35825	0.531959
O43166	SIPA1L1	Signal-induced proliferation-associated 1-like protein 1	SLHGEFSASDSSLTDIQETR	(S1645,S1647)	_SLHGEFS[Phospho (STY)]AS[Phospho (STY)]DSSLTDIQETR_.3	_SLHGEFS[Phospho (STY)]AS[Phospho (STY)]DSSLTDIQETR_	0.000497069	1.12064e-08	2.27151e-12	6357.77	8408.37	7744.79	0.118137	0.0113078	0.30212
O43166	SIPA1L1	Signal-induced proliferation-associated 1-like protein 1	SLHGEFSASDSSLTDIQETR	(S1647)	_SLHGEFSAS[Phospho (STY)]DSSLTDIQETR_.3	_SLHGEFSAS[Phospho (STY)]DSSLTDIQETR_	1.38549e-05	0.00022565	3.94692e-08	1356.73	1533.12	1976.6	0.307007	0.440013	0.41084
O43166	SIPA1L1	Signal-induced proliferation-associated 1-like protein 1	SLHGEFSASDSSLTDIQETR	(S1650)	_SLHGEFSASDSS[Phospho (STY)]LTDIQETR_.3	_SLHGEFSASDSS[Phospho (STY)]LTDIQETR_	0.00020094	6.4974e-05	7.51136e-06	1356	1381.14	1752.63	0.312543	0.0199888	0.0199736
O43166	SIPA1L1	Signal-induced proliferation-associated 1-like protein 1	SLHGEFSASDSSLTDIQETR	(S1645)	_SLHGEFS[Phospho (STY)]ASDSSLTDIQETR_.3	_SLHGEFS[Phospho (STY)]ASDSSLTDIQETR_	1.49701e-09	0.000102885	5.23429e-10	1355.97	1381.19	1751.68	0.0335053	0.35934	0.334994
O43166	SIPA1L1	Signal-induced proliferation-associated 1-like protein 1	SLHGEFSASDSSLTDIQETR	(S1649)	_SLHGEFSASDS[Phospho (STY)]SLTDIQETR_.3	_SLHGEFSASDS[Phospho (STY)]SLTDIQETR_	0.000182422	0.000230476	7.41248e-08	1102.93	1057.83	1362.54	0.31077	0.165808	0.155697
O43166	SIPA1L1	Signal-induced proliferation-associated 1-like protein 1	SLHGEFSASDSSLTDIQETR	(T1652)	_SLHGEFSASDSSLT[Phospho (STY)]DIQETR_.3	_SLHGEFSASDSSLT[Phospho (STY)]DIQETR_	0.00103319	0.000241863	1.16775e-07	578.701	821.21	1038.1	0.0334635	0.00203463	0.000625495
O43166	SIPA1L1	Signal-induced proliferation-associated 1-like protein 1	SLHGEFSASDSSLTDIQETR	(S1639)	_S[Phospho (STY)]LHGEFSASDSSLTDIQETR_.3	_S[Phospho (STY)]LHGEFSASDSSLTDIQETR_	0.000497036	0.00037555	3.04224e-05	577.552	758.817	962.282	0.00117643	0.0089669	0.0731606
O43166	SIPA1L1	Signal-induced proliferation-associated 1-like protein 1	GSGFSLDVIDGPISQR	(S258)	_GSGFS[Phospho (STY)]LDVIDGPISQR_.2	_GSGFS[Phospho (STY)]LDVIDGPISQR_	3.31437e-06	5.62036e-05	1.03837e-19	23625.7	18833	25101.5	0.306123	0.0203	0.335426
O43166	SIPA1L1	Signal-induced proliferation-associated 1-like protein 1	GSGFSLDVIDGPISQR	(S255)	_GS[Phospho (STY)]GFSLDVIDGPISQR_.2	_GS[Phospho (STY)]GFSLDVIDGPISQR_	5.422e-08	3.44462e-05	1.40487e-16	21489.7	16783.8	22955.1	0.689022	0.979708	0.661712
O43166	SIPA1L1	Signal-induced proliferation-associated 1-like protein 1	ASFFAASDENHRPLSAASNSDQLEDQALAQMK	(S1711,S1713,M1724)	_ASFFAASDENHRPLSAAS[Phospho (STY)]NS[Phospho (STY)]DQLEDQALAQM[Oxidation (M)]K_.4	_ASFFAASDENHRPLSAAS[Phospho (STY)]NS[Phospho (STY)]DQLEDQALAQM[Oxidation (M)]K_	0.000104649	0.00017707	3.22511e-21	11571.1	9165.01	9281.19	0.896733	0.638612	0.630039
O43166	SIPA1L1	Signal-induced proliferation-associated 1-like protein 1	ASFFAASDENHRPLSAASNSDQLEDQALAQMK	(S1708,S1711,M1724)	_ASFFAASDENHRPLS[Phospho (STY)]AAS[Phospho (STY)]NSDQLEDQALAQM[Oxidation (M)]K_.4	_ASFFAASDENHRPLS[Phospho (STY)]AAS[Phospho (STY)]NSDQLEDQALAQM[Oxidation (M)]K_	1.66636e-09	3.89229e-08	2.84309e-16	10416	7680.25	8484.53	0.151463	0.520079	0.513891
O43166	SIPA1L1	Signal-induced proliferation-associated 1-like protein 1	ASFFAASDENHRPLSAASNSDQLEDQALAQMK	(S1700,M1724)	_ASFFAAS[Phospho (STY)]DENHRPLSAASNSDQLEDQALAQM[Oxidation (M)]K_.4	_ASFFAAS[Phospho (STY)]DENHRPLSAASNSDQLEDQALAQM[Oxidation (M)]K_	0.00497246	0.00362291	Filtered	143.553	191.819	Filtered	0.659747	0.311931	Filtered
O43166	SIPA1L1	Signal-induced proliferation-associated 1-like protein 1	QDPVVHLSPNK	(S1270)	_QDPVVHLS[Phospho (STY)]PNK_.2	_QDPVVHLS[Phospho (STY)]PNK_	0.000497056	0.000264926	7.05375e-13	9103.62	11771.4	11541.9	1	1	1
O43166	SIPA1L1	Signal-induced proliferation-associated 1-like protein 1	SKSETGDSSIFR	(S286)	_S[Phospho (STY)]KSETGDSSIFR_.2	_S[Phospho (STY)]KSETGDSSIFR_	1.96508e-07	9.47056e-05	1.43159e-09	4107.23	4121.03	4383.94	0.0399668	0.00170824	0.0444657
O43166	SIPA1L1	Signal-induced proliferation-associated 1-like protein 1	SKSETGDSSIFR	(S288)	_SKS[Phospho (STY)]ETGDSSIFR_.2	_SKS[Phospho (STY)]ETGDSSIFR_	5.51328e-22	0.000402045	2.12063e-24	2029.84	2081.81	2104.77	0.944703	0.993415	0.87408
O43166	SIPA1L1	Signal-induced proliferation-associated 1-like protein 1	SKSETGDSSIFR	(T290)	_SKSET[Phospho (STY)]GDSSIFR_.2	_SKSET[Phospho (STY)]GDSSIFR_	0.000497044	0.0010466	7.55742e-20	1296.46	864.357	1328.62	0.0035257	0.219022	0.0329899
O43166	SIPA1L1	Signal-induced proliferation-associated 1-like protein 1	SKSETGDSSIFR	(S293)	_SKSETGDS[Phospho (STY)]SIFR_.2	_SKSETGDS[Phospho (STY)]SIFR_	0.000886372	0.000409776	5.44426e-12	1	1	1	0.0687591	0.000474295	0.0490838
O43166	SIPA1L1	Signal-induced proliferation-associated 1-like protein 1	RPSYTLGMK	(T1634,M1637)	_RPSYT[Phospho (STY)]LGM[Oxidation (M)]K_.2	_RPSYT[Phospho (STY)]LGM[Oxidation (M)]K_	0.000933026	0.000317556	8.36023e-06	221.413	497.8	889.419	0.0685463	0.0614582	0.0448917
O43166	SIPA1L1	Signal-induced proliferation-associated 1-like protein 1	SETGDSSIFR	(S288)	_S[Phospho (STY)]ETGDSSIFR_.2	_S[Phospho (STY)]ETGDSSIFR_	0.00109999	8.26354e-05	5.06433e-05	266.791	340.843	1	0.381852	0.93184	0.288466
O43166	SIPA1L1	Signal-induced proliferation-associated 1-like protein 1	SETGDSSIFR	(T290)	_SET[Phospho (STY)]GDSSIFR_.2	_SET[Phospho (STY)]GDSSIFR_	0.0016865	2.06682e-05	0.00107752	266.107	142.932	191.574	0.472288	0.328349	0.315256
O43166	SIPA1L1	Signal-induced proliferation-associated 1-like protein 1	TLSDESIYNSQR	(S1585)	_TLS[Phospho (STY)]DESIYNSQR_.2	_TLS[Phospho (STY)]DESIYNSQR_	0.000497171	5.58941e-05	6.46676e-26	15758.7	15333.9	15010	0.99979	0.999665	0.998191
O43166	SIPA1L1	Signal-induced proliferation-associated 1-like protein 1	TLSDESIYNSQR	(T1583)	_T[Phospho (STY)]LSDESIYNSQR_.2	_T[Phospho (STY)]LSDESIYNSQR_	0.000497059	1.1008e-06	2.9429e-30	15537	14787.6	14454.2	0.000207392	0.000326824	0.00372519
O43166	SIPA1L1	Signal-induced proliferation-associated 1-like protein 1	LIDLESPTPESQK	(S1549)	_LIDLES[Phospho (STY)]PTPESQK_.2	_LIDLES[Phospho (STY)]PTPESQK_	0.000454828	7.8715e-07	0.000269397	8138.32	8721.16	10583.8	0.998083	0.999996	0.999081
O43166	SIPA1L1	Signal-induced proliferation-associated 1-like protein 1	LIDLESPTPESQK	(T1551)	_LIDLESPT[Phospho (STY)]PESQK_.2	_LIDLESPT[Phospho (STY)]PESQK_	0.000142235	3.17484e-05	5.43391e-05	6441.62	7219.28	8727.07	0.00182037	5.12151e-06	0.00505088
O43166	SIPA1L1	Signal-induced proliferation-associated 1-like protein 1	LIDLESPTPESQK	(S1554)	_LIDLESPTPES[Phospho (STY)]QK_.2	_LIDLESPTPES[Phospho (STY)]QK_	0.00185012	0.000365309	1.20949e-05	3138.89	4019.24	4337.41	0.000344971	6.11709e-06	7.98444e-06
O43166	SIPA1L1	Signal-induced proliferation-associated 1-like protein 1	LIDLESPTPESQK	(S1549,S1554)	_LIDLES[Phospho (STY)]PTPES[Phospho (STY)]QK_.2	_LIDLES[Phospho (STY)]PTPES[Phospho (STY)]QK_	Filtered	0.000202996	Filtered	Filtered	1	Filtered	Filtered	0.314526	Filtered
O43166	SIPA1L1	Signal-induced proliferation-associated 1-like protein 1	FHALSSPQSPFPSTPTSR	(S1564,S1565)	_FHALS[Phospho (STY)]S[Phospho (STY)]PQSPFPSTPTSR_.3	_FHALS[Phospho (STY)]S[Phospho (STY)]PQSPFPSTPTSR_	0.000497107	4.68656e-06	5.26799e-31	7082.97	5880.91	3919.96	0.968669	0.795146	0.973801
O43166	SIPA1L1	Signal-induced proliferation-associated 1-like protein 1	FHALSSPQSPFPSTPTSR	(S1565,S1568)	_FHALSS[Phospho (STY)]PQS[Phospho (STY)]PFPSTPTSR_.3	_FHALSS[Phospho (STY)]PQS[Phospho (STY)]PFPSTPTSR_	0.000497177	5.0979e-08	2.66883e-28	1411.77	2022.77	1246.71	0.0515943	0.327939	0.0424942
O43166	SIPA1L1	Signal-induced proliferation-associated 1-like protein 1	FHALSSPQSPFPSTPTSR	(S1565,S1568,T1573)	_FHALSS[Phospho (STY)]PQS[Phospho (STY)]PFPST[Phospho (STY)]PTSR_.3	_FHALSS[Phospho (STY)]PQS[Phospho (STY)]PFPST[Phospho (STY)]PTSR_	0.000910643	2.10025e-07	0.00766127	210.408	535.17	271.634	0.192285	0.246985	0.209562
O43166	SIPA1L1	Signal-induced proliferation-associated 1-like protein 1	FHALSSPQSPFPSTPTSR	(S1564,S1565,T1573)	_FHALS[Phospho (STY)]S[Phospho (STY)]PQSPFPST[Phospho (STY)]PTSR_.3	_FHALS[Phospho (STY)]S[Phospho (STY)]PQSPFPST[Phospho (STY)]PTSR_	0.00277931	3.51528e-05	Filtered	210.366	797.737	Filtered	0.1923	0.246995	Filtered
O43166	SIPA1L1	Signal-induced proliferation-associated 1-like protein 1	FHALSSPQSPFPSTPTSR	(S1565,S1568,S1576)	_FHALSS[Phospho (STY)]PQS[Phospho (STY)]PFPSTPTS[Phospho (STY)]R_.3	_FHALSS[Phospho (STY)]PQS[Phospho (STY)]PFPSTPTS[Phospho (STY)]R_	0.000842938	0.000405749	Filtered	1	1	Filtered	0.21549	0.165405	Filtered
O43166	SIPA1L1	Signal-induced proliferation-associated 1-like protein 1	FHALSSPQSPFPSTPTSR	(S1565,T1573)	_FHALSS[Phospho (STY)]PQSPFPST[Phospho (STY)]PTSR_.3	_FHALSS[Phospho (STY)]PQSPFPST[Phospho (STY)]PTSR_	Filtered	0.00603427	Filtered	Filtered	1	Filtered	Filtered	0.0624522	Filtered
O43166	SIPA1L1	Signal-induced proliferation-associated 1-like protein 1	SNSDITISELDVDSFDECISPTYK	(S176,C191,S193)	_SNS[Phospho (STY)]DITISELDVDSFDEC[Carbamidomethyl (C)]IS[Phospho (STY)]PTYK_.3	_SNS[Phospho (STY)]DITISELDVDSFDEC[Carbamidomethyl (C)]IS[Phospho (STY)]PTYK_	0.00394636	0.000337673	4.67896e-08	1038.11	1182.71	839.517	0.0331966	0.0671822	0.00959101
O43166	SIPA1L1	Signal-induced proliferation-associated 1-like protein 1	SNSDITISELDVDSFDECISPTYK	(S174,C191,T195)	_S[Phospho (STY)]NSDITISELDVDSFDEC[Carbamidomethyl (C)]ISPT[Phospho (STY)]YK_.3	_S[Phospho (STY)]NSDITISELDVDSFDEC[Carbamidomethyl (C)]ISPT[Phospho (STY)]YK_	Filtered	0.000144578	2.92537e-12	Filtered	1614.37	1167.04	Filtered	0.00497962	0.000655392
O43166	SIPA1L1	Signal-induced proliferation-associated 1-like protein 1	SNSDITISELDVDSFDECISPTYK	(S174,C191)	_S[Phospho (STY)]NSDITISELDVDSFDEC[Carbamidomethyl (C)]ISPTYK_.3	_S[Phospho (STY)]NSDITISELDVDSFDEC[Carbamidomethyl (C)]ISPTYK_	Filtered	0.000352171	0.00951664	Filtered	140.064	831.102	Filtered	0.0819805	0.00236721
O43166	SIPA1L1	Signal-induced proliferation-associated 1-like protein 1	SNSDITISELDVDSFDECISPTYK	(S181,C191)	_SNSDITIS[Phospho (STY)]ELDVDSFDEC[Carbamidomethyl (C)]ISPTYK_.3	_SNSDITIS[Phospho (STY)]ELDVDSFDEC[Carbamidomethyl (C)]ISPTYK_	Filtered	0.000379978	0.00841577	Filtered	140.059	1.83471	Filtered	0.242802	0.0684014
O43166	SIPA1L1	Signal-induced proliferation-associated 1-like protein 1	SNSDITISELDVDSFDECISPTYK	(T179,C191)	_SNSDIT[Phospho (STY)]ISELDVDSFDEC[Carbamidomethyl (C)]ISPTYK_.3	_SNSDIT[Phospho (STY)]ISELDVDSFDEC[Carbamidomethyl (C)]ISPTYK_	Filtered	0.000359334	Filtered	Filtered	140.067	Filtered	Filtered	0.224691	Filtered
O43166	SIPA1L1	Signal-induced proliferation-associated 1-like protein 1	SNSDITISELDVDSFDECISPTYK	(S176,C191)	_SNS[Phospho (STY)]DITISELDVDSFDEC[Carbamidomethyl (C)]ISPTYK_.3	_SNS[Phospho (STY)]DITISELDVDSFDEC[Carbamidomethyl (C)]ISPTYK_	Filtered	0.000539954	Filtered	Filtered	140.064	Filtered	Filtered	0.0819472	Filtered
O43166	SIPA1L1	Signal-induced proliferation-associated 1-like protein 1	SNSDITISELDVDSFDECISPTYK	(S187,C191)	_SNSDITISELDVDS[Phospho (STY)]FDEC[Carbamidomethyl (C)]ISPTYK_.3	_SNSDITISELDVDS[Phospho (STY)]FDEC[Carbamidomethyl (C)]ISPTYK_	Filtered	0.00037403	Filtered	Filtered	140.052	Filtered	Filtered	0.271964	Filtered
O43166	SIPA1L1	Signal-induced proliferation-associated 1-like protein 1	HSASPVVFTSAR	(S1433)	_HSAS[Phospho (STY)]PVVFTSAR_.2	_HSAS[Phospho (STY)]PVVFTSAR_	0.00137244	0.000275192	0.00337171	371.254	692.445	452.907	0.723378	0.936215	0.301151
O43166	SIPA1L1	Signal-induced proliferation-associated 1-like protein 1	HSASPVVFTSAR	(T1438)	_HSASPVVFT[Phospho (STY)]SAR_.2	_HSASPVVFT[Phospho (STY)]SAR_	0.00543859	0.000235233	Filtered	1	1.00433	Filtered	0.0949402	0.0128443	Filtered
O43166	SIPA1L1	Signal-induced proliferation-associated 1-like protein 1	HSASPVVFTSAR	(S1433,T1438)	_HSAS[Phospho (STY)]PVVFT[Phospho (STY)]SAR_.2	_HSAS[Phospho (STY)]PVVFT[Phospho (STY)]SAR_	Filtered	0.00181131	Filtered	Filtered	227.197	Filtered	Filtered	0.125423	Filtered
O43166	SIPA1L1	Signal-induced proliferation-associated 1-like protein 1	HSASPVVFTSAR	(S1433,S1439)	_HSAS[Phospho (STY)]PVVFTS[Phospho (STY)]AR_.2	_HSAS[Phospho (STY)]PVVFTS[Phospho (STY)]AR_	Filtered	0.00447234	Filtered	Filtered	1	Filtered	Filtered	0.125219	Filtered
O43166	SIPA1L1	Signal-induced proliferation-associated 1-like protein 1	SSPVSQGSSVSLNSNDSAMLK	(S114,M131)	_SS[Phospho (STY)]PVSQGSSVSLNSNDSAM[Oxidation (M)]LK_.3	_SS[Phospho (STY)]PVSQGSSVSLNSNDSAM[Oxidation (M)]LK_	0.00684517	0.00464179	4.23585e-08	2.85436	28.6968	188.084	0.240898	0.0985708	0.191585
O43166	SIPA1L1	Signal-induced proliferation-associated 1-like protein 1	SSPVSQGSSVSLNSNDSAMLK	(S117,M131)	_SSPVS[Phospho (STY)]QGSSVSLNSNDSAM[Oxidation (M)]LK_.3	_SSPVS[Phospho (STY)]QGSSVSLNSNDSAM[Oxidation (M)]LK_	0.00506688	0.000410927	9.80784e-06	2.91139	28.7414	1.09963	0.455511	0.751439	0.734909
O43166	SIPA1L1	Signal-induced proliferation-associated 1-like protein 1	SSPVSQGSSVSLNSNDSAMLK	(S121,M131)	_SSPVSQGSS[Phospho (STY)]VSLNSNDSAM[Oxidation (M)]LK_.3	_SSPVSQGSS[Phospho (STY)]VSLNSNDSAM[Oxidation (M)]LK_	0.00729674	0.00335777	3.5241e-07	1	1	1	0.0510966	0.0394618	0.200574
O43166	SIPA1L1	Signal-induced proliferation-associated 1-like protein 1	SSPVSQGSSVSLNSNDSAMLK	(S113,M131)	_S[Phospho (STY)]SPVSQGSSVSLNSNDSAM[Oxidation (M)]LK_.3	_S[Phospho (STY)]SPVSQGSSVSLNSNDSAM[Oxidation (M)]LK_	Filtered	0.000536061	6.43529e-11	Filtered	28.9092	188.238	Filtered	0.0111766	0.00310337
O43166	SIPA1L1	Signal-induced proliferation-associated 1-like protein 1	SSPVSQGSSVSLNSNDSAMLK	(S123,M131)	_SSPVSQGSSVS[Phospho (STY)]LNSNDSAM[Oxidation (M)]LK_.3	_SSPVSQGSSVS[Phospho (STY)]LNSNDSAM[Oxidation (M)]LK_	Filtered	0.0052734	1.91751e-05	Filtered	28.0823	1	Filtered	0.0251337	0.132274
O43166	SIPA1L1	Signal-induced proliferation-associated 1-like protein 1	SSPVSQGSSVSLNSNDSAMLK	(S120,M131)	_SSPVSQGS[Phospho (STY)]SVSLNSNDSAM[Oxidation (M)]LK_.3	_SSPVSQGS[Phospho (STY)]SVSLNSNDSAM[Oxidation (M)]LK_	Filtered	0.00173659	0.000346	Filtered	1.9253	1.64944	Filtered	0.0407898	0.0202965
O43166	SIPA1L1	Signal-induced proliferation-associated 1-like protein 1	SSPVSQGSSVSLNSNDSAMLK	(S126,M131)	_SSPVSQGSSVSLNS[Phospho (STY)]NDSAM[Oxidation (M)]LK_.3	_SSPVSQGSSVSLNS[Phospho (STY)]NDSAM[Oxidation (M)]LK_	0.000497185	Filtered	0.00180499	1.73657	Filtered	1.28303	0.0276501	Filtered	0.00731158
O43166	SIPA1L1	Signal-induced proliferation-associated 1-like protein 1	FLMPEAYPSSPR	(M155,S161)	_FLM[Oxidation (M)]PEAYPS[Phospho (STY)]SPR_.2	_FLM[Oxidation (M)]PEAYPS[Phospho (STY)]SPR_	Filtered	0.000384609	0.00128412	Filtered	111.283	169.711	Filtered	0.405644	0.0877824
O43166	SIPA1L1	Signal-induced proliferation-associated 1-like protein 1	FLMPEAYPSSPR	(M155,S162)	_FLM[Oxidation (M)]PEAYPSS[Phospho (STY)]PR_.2	_FLM[Oxidation (M)]PEAYPSS[Phospho (STY)]PR_	Filtered	0.00328183	0.00264866	Filtered	111.17	1.79935	Filtered	0.548363	0.858014
O43166	SIPA1L1	Signal-induced proliferation-associated 1-like protein 1	FLMPEAYPSSPR	(M155,Y159)	_FLM[Oxidation (M)]PEAY[Phospho (STY)]PSSPR_.2	_FLM[Oxidation (M)]PEAY[Phospho (STY)]PSSPR_	Filtered	0.00488455	0.00807243	Filtered	1	1.08341	Filtered	0.164875	0.0517405
O43166	SIPA1L1	Signal-induced proliferation-associated 1-like protein 1	EYGSTSSIDK	(S208)	_EYGS[Phospho (STY)]TSSIDK_.2	_EYGS[Phospho (STY)]TSSIDK_	Filtered	Filtered	0.0048234	Filtered	Filtered	215.576	Filtered	Filtered	0.0610208
O43166	SIPA1L1	Signal-induced proliferation-associated 1-like protein 1	EYGSTSSIDK	(S210)	_EYGSTS[Phospho (STY)]SIDK_.2	_EYGSTS[Phospho (STY)]SIDK_	Filtered	0.00687941	Filtered	Filtered	1	Filtered	Filtered	0.2	Filtered
O43166	SIPA1L1	Signal-induced proliferation-associated 1-like protein 1	KTESSLSLDIHSK	(S1391,S1393)	_KTESS[Phospho (STY)]LS[Phospho (STY)]LDIHSK_.3	_KTESS[Phospho (STY)]LS[Phospho (STY)]LDIHSK_	Filtered	1.29963e-06	Filtered	Filtered	179.099	Filtered	Filtered	0.369491	Filtered
O43166	SIPA1L1	Signal-induced proliferation-associated 1-like protein 1	NSPSNLSSSSDTGSVGGTYR	(S1157)	_NSPSNLSSSS[Phospho (STY)]DTGSVGGTYR_.3	_NSPSNLSSSS[Phospho (STY)]DTGSVGGTYR_	Filtered	0.00313343	Filtered	Filtered	164.239	Filtered	Filtered	0.0904926	Filtered
O43166	SIPA1L1	Signal-induced proliferation-associated 1-like protein 1	KLIDLESPTPESQK	(S1554)	_KLIDLESPTPES[Phospho (STY)]QK_.2	_KLIDLESPTPES[Phospho (STY)]QK_	Filtered	0.00985564	Filtered	Filtered	1.17221	Filtered	Filtered	0.333333	Filtered
O43166	SIPA1L1	Signal-induced proliferation-associated 1-like protein 1	KLIDLESPTPESQK	(T1551)	_KLIDLESPT[Phospho (STY)]PESQK_.2	_KLIDLESPT[Phospho (STY)]PESQK_	Filtered	0.00489106	Filtered	Filtered	1.02572	Filtered	Filtered	0.333333	Filtered
O43194	GPR39	G-protein coupled receptor 39	SQSLSLESLEPNSGAK	(S425,S430)	_SQS[Phospho (STY)]LSLES[Phospho (STY)]LEPNSGAK_.2	_SQS[Phospho (STY)]LSLES[Phospho (STY)]LEPNSGAK_	0.000497144	9.09215e-06	1.18261e-07	1166.37	895.102	855.063	0.0342831	0.00276256	0.140953
O43194	GPR39	G-protein coupled receptor 39	SQSLSLESLEPNSGAK	(S427,S430)	_SQSLS[Phospho (STY)]LES[Phospho (STY)]LEPNSGAK_.2	_SQSLS[Phospho (STY)]LES[Phospho (STY)]LEPNSGAK_	0.000426321	0.000398802	0.00144313	915.371	896.448	855.268	0.806723	0.651582	0.844847
O43194	GPR39	G-protein coupled receptor 39	SQSLSLESLEPNSGAK	(S423,S430)	_S[Phospho (STY)]QSLSLES[Phospho (STY)]LEPNSGAK_.2	_S[Phospho (STY)]QSLSLES[Phospho (STY)]LEPNSGAK_	3.30302e-05	0.000328816	0.000471573	915.993	895.056	855.663	0.00154337	0.000114928	0.00847125
O43194	GPR39	G-protein coupled receptor 39	SQSLSLESLEPNSGAK	(S430)	_SQSLSLES[Phospho (STY)]LEPNSGAK_.2	_SQSLSLES[Phospho (STY)]LEPNSGAK_	0.0087842	Filtered	0.00200859	1	Filtered	1	0.379969	Filtered	0.511927
O43194	GPR39	G-protein coupled receptor 39	SQSLSLESLEPNSGAK	(S425)	_SQS[Phospho (STY)]LSLESLEPNSGAK_.2	_SQS[Phospho (STY)]LSLESLEPNSGAK_	Filtered	Filtered	0.00361934	Filtered	Filtered	206.904	Filtered	Filtered	0.249061
O43194	GPR39	G-protein coupled receptor 39	SQSLSLESLEPNSGAK	(S427)	_SQSLS[Phospho (STY)]LESLEPNSGAK_.2	_SQSLS[Phospho (STY)]LESLEPNSGAK_	Filtered	Filtered	0.00253159	Filtered	Filtered	2.10584	Filtered	Filtered	0.213744
O43237	DYNC1LI2	Cytoplasmic dynein 1 light intermediate chain 2	GGPASVPSSSPGTSVK	(S406)	_GGPASVPSS[Phospho (STY)]SPGTSVK_.2	_GGPASVPSS[Phospho (STY)]SPGTSVK_	0.000330148	0.000164611	1.30288e-22	957.095	1672.61	2798.83	0.253849	0.297856	0.313331
O43237	DYNC1LI2	Cytoplasmic dynein 1 light intermediate chain 2	GGPASVPSSSPGTSVK	(S405)	_GGPASVPS[Phospho (STY)]SSPGTSVK_.2	_GGPASVPS[Phospho (STY)]SSPGTSVK_	0.000217387	0.00020412	2.85392e-22	956.951	1540.85	2581.58	0.261514	0.307339	0.329243
O43237	DYNC1LI2	Cytoplasmic dynein 1 light intermediate chain 2	GGPASVPSSSPGTSVK	(S407)	_GGPASVPSSS[Phospho (STY)]PGTSVK_.2	_GGPASVPSSS[Phospho (STY)]PGTSVK_	7.98737e-09	0.000406095	8.80261e-13	956.951	1310.93	2581.58	0.245153	0.283106	0.294801
O43237	DYNC1LI2	Cytoplasmic dynein 1 light intermediate chain 2	GGPASVPSSSPGTSVK	(T410)	_GGPASVPSSSPGT[Phospho (STY)]SVK_.2	_GGPASVPSSSPGT[Phospho (STY)]SVK_	0.000497048	1.96835e-06	3.04893e-15	775.462	1459.7	2207.93	0.195402	0.18606	0.0328299
O43237	DYNC1LI2	Cytoplasmic dynein 1 light intermediate chain 2	GGPASVPSSSPGTSVK	(S411)	_GGPASVPSSSPGTS[Phospho (STY)]VK_.2	_GGPASVPSSSPGTS[Phospho (STY)]VK_	4.63133e-09	0.00046996	1.70912e-14	775.799	1356.79	1811.99	0.192778	0.0420368	0.0312195
O43237	DYNC1LI2	Cytoplasmic dynein 1 light intermediate chain 2	DFQDYMEPEEGCQGSPQR	(M185,C191,S194)	_DFQDYM[Oxidation (M)]EPEEGC[Carbamidomethyl (C)]QGS[Phospho (STY)]PQR_.3	_DFQDYM[Oxidation (M)]EPEEGC[Carbamidomethyl (C)]QGS[Phospho (STY)]PQR_	0.000497069	7.83011e-05	6.71196e-09	6678.42	8562.7	4999.5	1	1	1
O43237	DYNC1LI2	Cytoplasmic dynein 1 light intermediate chain 2	DFQDYMEPEEGCQGSPQRR	(M185,C191,S194)	_DFQDYM[Oxidation (M)]EPEEGC[Carbamidomethyl (C)]QGS[Phospho (STY)]PQRR_.3	_DFQDYM[Oxidation (M)]EPEEGC[Carbamidomethyl (C)]QGS[Phospho (STY)]PQRR_	7.86082e-06	5.13779e-05	1.20165e-08	774.701	1091.36	1009.68	0.447739	0.979027	0.999956
O43290	SART1	U4/U6.U5 tri-snRNP-associated protein 1	RVSEVEEEKEPVPQPLPSDDTR	(S448)	_RVS[Phospho (STY)]EVEEEKEPVPQPLPSDDTR_.3	_RVS[Phospho (STY)]EVEEEKEPVPQPLPSDDTR_	3.72312e-05	0.00033235	0.000181323	24063.9	23149.5	23987.4	1	1	1
O43290	SART1	U4/U6.U5 tri-snRNP-associated protein 1	RVSEVEEEKEPVPQPLPSDDTR	(S448)	_RVS[Phospho (STY)]EVEEEKEPVPQPLPSDDTR_.4	_RVS[Phospho (STY)]EVEEEKEPVPQPLPSDDTR_	3.0843e-17	1.04808e-07	8.1749e-16	3586.87	2245.16	3165.13	0.993418	0.999978	0.999938
O43290	SART1	U4/U6.U5 tri-snRNP-associated protein 1	TSSGDASSLSIEETNK	(S112)	_TSS[Phospho (STY)]GDASSLSIEETNK_.2	_TSS[Phospho (STY)]GDASSLSIEETNK_	Filtered	Filtered	0.000243109	Filtered	Filtered	555.731	Filtered	Filtered	0.273394
O43290	SART1	U4/U6.U5 tri-snRNP-associated protein 1	TSSGDASSLSIEETNK	(T110)	_T[Phospho (STY)]SSGDASSLSIEETNK_.2	_T[Phospho (STY)]SSGDASSLSIEETNK_	Filtered	Filtered	0.000873091	Filtered	Filtered	555.728	Filtered	Filtered	0.274945
O43290	SART1	U4/U6.U5 tri-snRNP-associated protein 1	TSSGDASSLSIEETNK	(S111)	_TS[Phospho (STY)]SGDASSLSIEETNK_.2	_TS[Phospho (STY)]SGDASSLSIEETNK_	Filtered	Filtered	9.88846e-18	Filtered	Filtered	555.151	Filtered	Filtered	0.27481
O43290	SART1	U4/U6.U5 tri-snRNP-associated protein 1	SANGGSESDGEENIGWSTVNLDEEK	(S591)	_S[Phospho (STY)]ANGGSESDGEENIGWSTVNLDEEK_.3	_S[Phospho (STY)]ANGGSESDGEENIGWSTVNLDEEK_	Filtered	0.00719555	Filtered	Filtered	37.1244	Filtered	Filtered	0.0281089	Filtered
O43303	CCP110	Centriolar coiled-coil protein of 110 kDa	GIVSAQDASLQER	(S849)	_GIVS[Phospho (STY)]AQDASLQER_.2	_GIVS[Phospho (STY)]AQDASLQER_	Filtered	0.000493714	4.16082e-06	Filtered	418.258	263.276	Filtered	0.775553	0.780501
O43310	CTIF	CBP80/20-dependent translation initiation factor	SPDTLAPVASER	(S299)	_S[Phospho (STY)]PDTLAPVASER_.2	_S[Phospho (STY)]PDTLAPVASER_	1.41574e-05	4.14167e-06	1.9028e-06	4802.49	4170.45	3827.12	0.997794	0.998924	0.997212
O43310	CTIF	CBP80/20-dependent translation initiation factor	SPDTLAPVASER	(T302)	_SPDT[Phospho (STY)]LAPVASER_.2	_SPDT[Phospho (STY)]LAPVASER_	1.71649e-05	1.17258e-05	2.05367e-14	3470.46	2969.91	2746.69	0.00180837	0.00121732	0.00183929
O43310	CTIF	CBP80/20-dependent translation initiation factor	SQEIEELER	(S18)	_S[Phospho (STY)]QEIEELER_.2	_S[Phospho (STY)]QEIEELER_	0.00949844	1.99622e-05	0.00236885	8.07275	203.936	411.09	1	1	1
O43314	PPIP5K2	Inositol hexakisphosphate and diphosphoinositol-pentakisphosphate kinase 2	SGEQITSSPVSPK	(S1006)	_S[Phospho (STY)]GEQITSSPVSPK_.2	_S[Phospho (STY)]GEQITSSPVSPK_	0.000497064	0.000333135	5.58178e-06	1540.75	1591.51	1345.97	0.955093	0.982712	0.998499
O43314	PPIP5K2	Inositol hexakisphosphate and diphosphoinositol-pentakisphosphate kinase 2	HFFHHADEDDEEEDDSPPER	(S38)	_HFFHHADEDDEEEDDS[Phospho (STY)]PPER_.4	_HFFHHADEDDEEEDDS[Phospho (STY)]PPER_	0.00110237	0.000251036	0.000709646	177.591	1	1	1	1	1
O43314	PPIP5K2	Inositol hexakisphosphate and diphosphoinositol-pentakisphosphate kinase 2	HFFHHADEDDEEEDDSPPER	(S38)	_HFFHHADEDDEEEDDS[Phospho (STY)]PPER_.3	_HFFHHADEDDEEEDDS[Phospho (STY)]PPER_	Filtered	Filtered	0.0092786	Filtered	Filtered	1.58823	Filtered	Filtered	1
O43314	PPIP5K2	Inositol hexakisphosphate and diphosphoinositol-pentakisphosphate kinase 2	RRSGEQITSSPVSPK	(S1006,S1013)	_RRS[Phospho (STY)]GEQITSS[Phospho (STY)]PVSPK_.3	_RRS[Phospho (STY)]GEQITSS[Phospho (STY)]PVSPK_	Filtered	0.00173654	Filtered	Filtered	1	Filtered	Filtered	0.384923	Filtered
O43318	MAP3K7	Mitogen-activated protein kinase kinase kinase 7	SIQDLTVTGTEPGQVSSR	(S439)	_S[Phospho (STY)]IQDLTVTGTEPGQVSSR_.2	_S[Phospho (STY)]IQDLTVTGTEPGQVSSR_	8.32571e-21	4.89981e-05	7.86624e-09	90045.8	83291.6	100067	1	0.999998	0.999973
O43318	MAP3K7	Mitogen-activated protein kinase kinase kinase 7	SIQDLTVTGTEPGQVSSR	(T444)	_SIQDLT[Phospho (STY)]VTGTEPGQVSSR_.2	_SIQDLT[Phospho (STY)]VTGTEPGQVSSR_	0.000497064	8.71137e-05	5.39944e-24	87461	79291.2	97464.4	6.74873e-09	1.61209e-06	2.6714e-05
O43318	MAP3K7	Mitogen-activated protein kinase kinase kinase 7	SIQDLTVTGTEPGQVSSR	(T446)	_SIQDLTVT[Phospho (STY)]GTEPGQVSSR_.2	_SIQDLTVT[Phospho (STY)]GTEPGQVSSR_	0.00164863	0.000131751	1.31489e-22	44041.8	39653.1	47550.4	3.15987e-08	1.01182e-14	1.78243e-10
O43318	MAP3K7	Mitogen-activated protein kinase kinase kinase 7	SIQDLTVTGTEPGQVSSR	(T448)	_SIQDLTVTGT[Phospho (STY)]EPGQVSSR_.3	_SIQDLTVTGT[Phospho (STY)]EPGQVSSR_	1.6618e-16	1.97179e-05	2.90264e-11	35777.1	28185.9	34192.6	3.01707e-11	1.63786e-10	2.07328e-08
O43318	MAP3K7	Mitogen-activated protein kinase kinase kinase 7	SIQDLTVTGTEPGQVSSR	(T444)	_SIQDLT[Phospho (STY)]VTGTEPGQVSSR_.3	_SIQDLT[Phospho (STY)]VTGTEPGQVSSR_	1.14966e-23	8.19459e-06	2.54907e-12	34762.6	27417.9	32815.9	3.63055e-05	6.44162e-06	0.0186286
O43318	MAP3K7	Mitogen-activated protein kinase kinase kinase 7	SIQDLTVTGTEPGQVSSR	(T446)	_SIQDLTVT[Phospho (STY)]GTEPGQVSSR_.3	_SIQDLTVT[Phospho (STY)]GTEPGQVSSR_	8.54292e-22	8.19459e-06	8.91695e-17	33513.7	26413.5	31673.4	4.48378e-07	5.57614e-08	0.00219931
O43318	MAP3K7	Mitogen-activated protein kinase kinase kinase 7	SIQDLTVTGTEPGQVSSR	(S439)	_S[Phospho (STY)]IQDLTVTGTEPGQVSSR_.3	_S[Phospho (STY)]IQDLTVTGTEPGQVSSR_	0.000497118	1.56627e-05	1.15596e-27	29215.1	22740.7	27025.3	0.999964	0.999994	0.978976
O43318	MAP3K7	Mitogen-activated protein kinase kinase kinase 7	SIQDLTVTGTEPGQVSSR	(S454)	_SIQDLTVTGTEPGQVS[Phospho (STY)]SR_.2	_SIQDLTVTGTEPGQVS[Phospho (STY)]SR_	0.00832972	0.000498791	3.58504e-27	3911.94	4675.39	4633.98	3.48033e-13	6.17098e-11	3.65334e-13
O43318	MAP3K7	Mitogen-activated protein kinase kinase kinase 7	SIQDLTVTGTEPGQVSSR	(S455)	_SIQDLTVTGTEPGQVSS[Phospho (STY)]R_.2	_SIQDLTVTGTEPGQVSS[Phospho (STY)]R_	Filtered	0.00285644	3.38016e-28	Filtered	8366.96	9631.62	Filtered	2.31416e-11	1.60681e-10
O43318	MAP3K7	Mitogen-activated protein kinase kinase kinase 7	SDTNMEQVPATNDTIK	(T333,M335)	_SDT[Phospho (STY)]NM[Oxidation (M)]EQVPATNDTIK_.2	_SDT[Phospho (STY)]NM[Oxidation (M)]EQVPATNDTIK_	8.7616e-05	2.51576e-08	1.85276e-05	2168.82	1832.41	1886.91	0.400434	0.420539	0.784546
O43318	MAP3K7	Mitogen-activated protein kinase kinase kinase 7	SDTNMEQVPATNDTIK	(S331,M335)	_S[Phospho (STY)]DTNM[Oxidation (M)]EQVPATNDTIK_.2	_S[Phospho (STY)]DTNM[Oxidation (M)]EQVPATNDTIK_	0.000497099	3.83883e-07	0.000112963	1841.87	1635.24	1681.15	0.438232	0.115674	0.220152
O43318	MAP3K7	Mitogen-activated protein kinase kinase kinase 7	RMSADMSEIEAR	(M388,M392,S393)	_RM[Oxidation (M)]SADM[Oxidation (M)]S[Phospho (STY)]EIEAR_.3	_RM[Oxidation (M)]SADM[Oxidation (M)]S[Phospho (STY)]EIEAR_	0.000497167	0.000163303	0.00121512	525.396	363.406	454.109	0.469822	0.076574	0.485815
O43318	MAP3K7	Mitogen-activated protein kinase kinase kinase 7	RMSADMSEIEAR	(M388,S389,M392)	_RM[Oxidation (M)]S[Phospho (STY)]ADM[Oxidation (M)]SEIEAR_.3	_RM[Oxidation (M)]S[Phospho (STY)]ADM[Oxidation (M)]SEIEAR_	0.000740163	2.45428e-10	1.71348e-07	525.353	362.427	261.571	0.530562	0.923372	0.993357
O43353	RIPK2	Receptor-interacting serine/threonine-protein kinase 2	SLPAPQDNDFLSR	(S363)	_S[Phospho (STY)]LPAPQDNDFLSR_.2	_S[Phospho (STY)]LPAPQDNDFLSR_	2.24131e-17	2.97314e-08	3.11728e-17	2163.41	1688.72	1747.06	0.993029	0.999996	0.998759
O43353	RIPK2	Receptor-interacting serine/threonine-protein kinase 2	SPSLNLLQNK	(S529)	_S[Phospho (STY)]PSLNLLQNK_.2	_S[Phospho (STY)]PSLNLLQNK_	0.000497212	0.000279836	2.59503e-07	725.44	1221.78	962.197	0.5	0.171694	0.5
O43353	RIPK2	Receptor-interacting serine/threonine-protein kinase 2	SPSLNLLQNK	(S531)	_SPS[Phospho (STY)]LNLLQNK_.2	_SPS[Phospho (STY)]LNLLQNK_	0.00169847	0.000234914	0.00485626	1	128.941	1	0.5	0.5	0.5
O43353	RIPK2	Receptor-interacting serine/threonine-protein kinase 2	MELSLNIPVNHGPQEESCGSSQLHENSGSPETSR	(M329,C346,S357)	_M[Oxidation (M)]ELSLNIPVNHGPQEESC[Carbamidomethyl (C)]GSSQLHENSGS[Phospho (STY)]PETSR_.4	_M[Oxidation (M)]ELSLNIPVNHGPQEESC[Carbamidomethyl (C)]GSSQLHENSGS[Phospho (STY)]PETSR_	0.00595891	0.000313877	Filtered	1	80.8553	Filtered	0.136092	0.201968	Filtered
O43365	HOXA3	Homeobox protein Hox-A3	SPLLNSPTVAK	(S143)	_S[Phospho (STY)]PLLNSPTVAK_.2	_S[Phospho (STY)]PLLNSPTVAK_	0.000555734	0.000356956	1.53342e-05	1	156.667	1	0.759782	0.0673704	0.152877
O43365	HOXA3	Homeobox protein Hox-A3	SPLLNSPTVAK	(T150)	_SPLLNSPT[Phospho (STY)]VAK_.2	_SPLLNSPT[Phospho (STY)]VAK_	Filtered	0.0050197	Filtered	Filtered	1.87047	Filtered	Filtered	0.554947	Filtered
O43365	HOXA3	Homeobox protein Hox-A3	SPLLNSPTVAK	(S148)	_SPLLNS[Phospho (STY)]PTVAK_.2	_SPLLNS[Phospho (STY)]PTVAK_	Filtered	0.00247123	Filtered	Filtered	1	Filtered	Filtered	0.372555	Filtered
O43379	WDR62	WD repeat-containing protein 62	GQSSPPPAPPICLR	(S33,C41)	_GQSS[Phospho (STY)]PPPAPPIC[Carbamidomethyl (C)]LR_.2	_GQSS[Phospho (STY)]PPPAPPIC[Carbamidomethyl (C)]LR_	5.91094e-06	5.4975e-05	9.00254e-26	4626.63	8349.5	5185.56	0.5	0.425541	0.5
O43379	WDR62	WD repeat-containing protein 62	GQSSPPPAPPICLR	(S32,C41)	_GQS[Phospho (STY)]SPPPAPPIC[Carbamidomethyl (C)]LR_.2	_GQS[Phospho (STY)]SPPPAPPIC[Carbamidomethyl (C)]LR_	0.000497032	0.000351466	7.06693e-16	4925.5	8603.45	4574.71	0.5	0.557673	0.5
O43379	WDR62	WD repeat-containing protein 62	GQSSPPPAPPICLR	(S33,C41)	_GQSS[Phospho (STY)]PPPAPPIC[Carbamidomethyl (C)]LR_.3	_GQSS[Phospho (STY)]PPPAPPIC[Carbamidomethyl (C)]LR_	Filtered	0.00763761	Filtered	Filtered	427.238	Filtered	Filtered	0.5	Filtered
O43379	WDR62	WD repeat-containing protein 62	HHFETLTESPCR	(T1068,C1072)	_HHFETLT[Phospho (STY)]ESPC[Carbamidomethyl (C)]R_.3	_HHFETLT[Phospho (STY)]ESPC[Carbamidomethyl (C)]R_	9.10246e-06	5.48397e-06	3.93327e-06	2398.93	3286.94	1938.71	0.12092	0.333333	0.33279
O43379	WDR62	WD repeat-containing protein 62	HHFETLTESPCR	(S1070,C1072)	_HHFETLTES[Phospho (STY)]PC[Carbamidomethyl (C)]R_.3	_HHFETLTES[Phospho (STY)]PC[Carbamidomethyl (C)]R_	1.03347e-06	2.85053e-05	1.74722e-13	2140.92	2927.1	1939.27	0.584387	0.333333	0.499623
O43379	WDR62	WD repeat-containing protein 62	TRLSTASEETVQNR	(S49)	_TRLS[Phospho (STY)]TASEETVQNR_.3	_TRLS[Phospho (STY)]TASEETVQNR_	0.000497148	1.34898e-06	8.21129e-27	181.034	632.74	1.10583	0.244162	0.316084	0.029594
O43379	WDR62	WD repeat-containing protein 62	TRLSTASEETVQNR	(T50)	_TRLST[Phospho (STY)]ASEETVQNR_.3	_TRLST[Phospho (STY)]ASEETVQNR_	0.000497119	3.45135e-08	2.73239e-14	180.732	475.553	1	0.217841	0.123301	0.0932406
O43379	WDR62	WD repeat-containing protein 62	TRLSTASEETVQNR	(T46)	_T[Phospho (STY)]RLSTASEETVQNR_.3	_T[Phospho (STY)]RLSTASEETVQNR_	0.000497111	4.87546e-10	1.3645e-30	180.314	235.652	1	0.307225	0.433119	0.0430708
O43379	WDR62	WD repeat-containing protein 62	TRLSTASEETVQNR	(S52)	_TRLSTAS[Phospho (STY)]EETVQNR_.3	_TRLSTAS[Phospho (STY)]EETVQNR_	0.000497181	2.89495e-05	3.86516e-15	1	240.046	1	0.217162	0.125974	0.745576
O43379	WDR62	WD repeat-containing protein 62	AGTGYASPDRTHVLAAGK	(Y1142)	_AGTGY[Phospho (STY)]ASPDRTHVLAAGK_.3	_AGTGY[Phospho (STY)]ASPDRTHVLAAGK_	Filtered	0.00224102	0.000945047	Filtered	2.31762	1.70075	Filtered	0.276662	0.501323
O43379	WDR62	WD repeat-containing protein 62	AGTGYASPDRTHVLAAGK	(T1148)	_AGTGYASPDRT[Phospho (STY)]HVLAAGK_.3	_AGTGYASPDRT[Phospho (STY)]HVLAAGK_	Filtered	0.000373469	0.00216781	Filtered	1.0298	1.02104	Filtered	0.411714	0.155518
O43379	WDR62	WD repeat-containing protein 62	AGTGYASPDRTHVLAAGK	(S1144)	_AGTGYAS[Phospho (STY)]PDRTHVLAAGK_.3	_AGTGYAS[Phospho (STY)]PDRTHVLAAGK_	Filtered	0.000736549	0.00635806	Filtered	1.0298	1	Filtered	0.463916	0.171532
O43396	TXNL1	Thioredoxin-like protein 1	QHLENDPGSNEDTDIPK	(S113)	_QHLENDPGS[Phospho (STY)]NEDTDIPK_.3	_QHLENDPGS[Phospho (STY)]NEDTDIPK_	0.000573028	4.98825e-05	0.00186963	1.16534	212.889	435.067	0.5	0.5	0.5
O43396	TXNL1	Thioredoxin-like protein 1	QHLENDPGSNEDTDIPK	(T117)	_QHLENDPGSNEDT[Phospho (STY)]DIPK_.3	_QHLENDPGSNEDT[Phospho (STY)]DIPK_	0.000874329	1.39085e-06	0.00233611	1	433.874	1	0.5	0.5	0.5
O43396	TXNL1	Thioredoxin-like protein 1	QHLENDPGSNEDTDIPK	(S113)	_QHLENDPGS[Phospho (STY)]NEDTDIPK_.2	_QHLENDPGS[Phospho (STY)]NEDTDIPK_	Filtered	0.00785848	0.00360507	Filtered	1.54448	1.42026	Filtered	0.5	0.5
O43396	TXNL1	Thioredoxin-like protein 1	QHLENDPGSNEDTDIPK	(T117)	_QHLENDPGSNEDT[Phospho (STY)]DIPK_.2	_QHLENDPGSNEDT[Phospho (STY)]DIPK_	Filtered	0.00555114	Filtered	Filtered	1.20108	Filtered	Filtered	0.5	Filtered
O43399	TPD52L2	Tumor protein D54	MDSAGQDINLNSPNK	(M1,S12)	_[Acetyl (Protein N-term)]M[Oxidation (M)]DSAGQDINLNS[Phospho (STY)]PNK_.2	_[Acetyl (Protein N-term)]M[Oxidation (M)]DSAGQDINLNS[Phospho (STY)]PNK_	3.19525e-07	5.20135e-07	1.53854e-16	250014	238505	247067	1	1	1
O43399	TPD52L2	Tumor protein D54	MDSAGQDINLNSPNK	(M1,S3)	_[Acetyl (Protein N-term)]M[Oxidation (M)]DS[Phospho (STY)]AGQDINLNSPNK_.2	_[Acetyl (Protein N-term)]M[Oxidation (M)]DS[Phospho (STY)]AGQDINLNSPNK_	1.38548e-05	1.81775e-09	1.22702e-10	30686.7	30881.5	31090.2	0	0	0
O43399	TPD52L2	Tumor protein D54	MDSAGQDINLNSPNK	(S3,S12)	_MDS[Phospho (STY)]AGQDINLNS[Phospho (STY)]PNK_.2	_MDS[Phospho (STY)]AGQDINLNS[Phospho (STY)]PNK_	0.000511155	0.000672829	3.79158e-14	6772.92	7509.79	8174.81	1	1	1
O43399	TPD52L2	Tumor protein D54	MDSAGQDINLNSPNK	(M1,S3,S12)	_M[Oxidation (M)]DS[Phospho (STY)]AGQDINLNS[Phospho (STY)]PNK_.2	_M[Oxidation (M)]DS[Phospho (STY)]AGQDINLNS[Phospho (STY)]PNK_	1.89054e-12	4.02828e-05	5.86417e-25	716.866	822.669	980.187	1	1	1
O43399	TPD52L2	Tumor protein D54	MDSAGQDINLNSPNK	(M1,S3,S12)	_M[Oxidation (M)]DS[Phospho (STY)]AGQDINLNS[Phospho (STY)]PNK_.3	_M[Oxidation (M)]DS[Phospho (STY)]AGQDINLNS[Phospho (STY)]PNK_	0.000497092	1.6263e-05	1.22126e-12	551.124	868.408	894.55	1	1	1
O43399	TPD52L2	Tumor protein D54	MDSAGQDINLNSPNK	(M1,S12)	_[Acetyl (Protein N-term)]M[Oxidation (M)]DSAGQDINLNS[Phospho (STY)]PNK_.3	_[Acetyl (Protein N-term)]M[Oxidation (M)]DSAGQDINLNS[Phospho (STY)]PNK_	4.49499e-08	8.09343e-12	2.45558e-14	253.842	721.087	158.874	0.995837	0.999989	0.989874
O43399	TPD52L2	Tumor protein D54	GLLSDSMTDVPVDTGVAAR	(S19,M22)	_GLLS[Phospho (STY)]DSM[Oxidation (M)]TDVPVDTGVAAR_.3	_GLLS[Phospho (STY)]DSM[Oxidation (M)]TDVPVDTGVAAR_	4.3216e-06	0.00017426	1.75664e-09	8498.38	11261.8	6699.82	0.327181	0.319703	0.114606
O43399	TPD52L2	Tumor protein D54	GLLSDSMTDVPVDTGVAAR	(M22,T23)	_GLLSDSM[Oxidation (M)]T[Phospho (STY)]DVPVDTGVAAR_.3	_GLLSDSM[Oxidation (M)]T[Phospho (STY)]DVPVDTGVAAR_	0.000497132	0.000374908	0.00167271	8890.78	7158.74	6700.29	0.365634	0.428223	0.55164
O43399	TPD52L2	Tumor protein D54	GLLSDSMTDVPVDTGVAAR	(S21,M22)	_GLLSDS[Phospho (STY)]M[Oxidation (M)]TDVPVDTGVAAR_.3	_GLLSDS[Phospho (STY)]M[Oxidation (M)]TDVPVDTGVAAR_	0.000497104	8.22356e-05	1.12823e-05	5451.4	10038.7	6019.84	0.30474	0.29224	0.0617068
O43399	TPD52L2	Tumor protein D54	TPAVEGLTEAEEEELRAELTK	(T35)	_T[Phospho (STY)]PAVEGLTEAEEEELRAELTK_.3	_T[Phospho (STY)]PAVEGLTEAEEEELRAELTK_	Filtered	0.00889465	Filtered	Filtered	1.00215	Filtered	Filtered	0.333333	Filtered
O43432	EIF4G3	Eukaryotic translation initiation factor 4 gamma 3	RSPVPAQIAITVPK	(S495)	_RS[Phospho (STY)]PVPAQIAITVPK_.2	_RS[Phospho (STY)]PVPAQIAITVPK_	3.2646e-05	0.000263334	8.80939e-13	4435.42	3958.96	2112.29	0.999999	0.999998	0.999941
O43432	EIF4G3	Eukaryotic translation initiation factor 4 gamma 3	RSPVPAQIAITVPK	(S495)	_RS[Phospho (STY)]PVPAQIAITVPK_.3	_RS[Phospho (STY)]PVPAQIAITVPK_	0.000497028	0.0007261	Filtered	6230.99	3025.41	Filtered	0.999078	0.998307	Filtered
O43432	EIF4G3	Eukaryotic translation initiation factor 4 gamma 3	SPVPAQIAITVPK	(S495)	_S[Phospho (STY)]PVPAQIAITVPK_.2	_S[Phospho (STY)]PVPAQIAITVPK_	0.000497075	9.27655e-05	1.02177e-15	1818.34	1337.09	1362.67	0.999842	0.999999	0.999999
O43432	EIF4G3	Eukaryotic translation initiation factor 4 gamma 3	SPVPAQIAITVPK	(T504)	_SPVPAQIAIT[Phospho (STY)]VPK_.2	_SPVPAQIAIT[Phospho (STY)]VPK_	0.00898847	0.000773816	Filtered	1.66993	1.16565	Filtered	0.000860746	8.90699e-06	Filtered
O43432	EIF4G3	Eukaryotic translation initiation factor 4 gamma 3	LDFIESDSPCSSEALSK	(C1411,S1412)	_LDFIESDSPC[Carbamidomethyl (C)]S[Phospho (STY)]SEALSK_.2	_LDFIESDSPC[Carbamidomethyl (C)]S[Phospho (STY)]SEALSK_	Filtered	0.00588164	Filtered	Filtered	2.74907	Filtered	Filtered	0.210853	Filtered
O43432	EIF4G3	Eukaryotic translation initiation factor 4 gamma 3	LDFIESDSPCSSEALSK	(C1411,S1413)	_LDFIESDSPC[Carbamidomethyl (C)]SS[Phospho (STY)]EALSK_.2	_LDFIESDSPC[Carbamidomethyl (C)]SS[Phospho (STY)]EALSK_	Filtered	0.00541355	Filtered	Filtered	2.35509	Filtered	Filtered	0.0954943	Filtered
O43432	EIF4G3	Eukaryotic translation initiation factor 4 gamma 3	LDFIESDSPCSSEALSK	(S1409,C1411)	_LDFIESDS[Phospho (STY)]PC[Carbamidomethyl (C)]SSEALSK_.2	_LDFIESDS[Phospho (STY)]PC[Carbamidomethyl (C)]SSEALSK_	Filtered	0.00635562	Filtered	Filtered	1.96256	Filtered	Filtered	0.0953111	Filtered
O43463	SUV39H1	Histone-lysine N-methyltransferase SUV39H1	MDSNFGLAGLPGSPK	(M379,S391)	_M[Oxidation (M)]DSNFGLAGLPGS[Phospho (STY)]PK_.2	_M[Oxidation (M)]DSNFGLAGLPGS[Phospho (STY)]PK_	Filtered	0.000238295	3.04217e-09	Filtered	264.679	155.724	Filtered	0.435976	0.956121
O43474	KLF4	Krueppel-like factor 4	GSPDGSHPVVVAPYNGGPPR	(S258)	_GSPDGS[Phospho (STY)]HPVVVAPYNGGPPR_.3	_GSPDGS[Phospho (STY)]HPVVVAPYNGGPPR_	0.00588806	0.000370789	2.89197e-16	837.017	59.0429	753.356	0.669883	0.771002	0.498798
O43474	KLF4	Krueppel-like factor 4	GSPDGSHPVVVAPYNGGPPR	(S254)	_GS[Phospho (STY)]PDGSHPVVVAPYNGGPPR_.3	_GS[Phospho (STY)]PDGSHPVVVAPYNGGPPR_	0.00166147	1.38461e-07	3.01502e-17	1	1	1	0.0343468	0.113804	0.0741837
O43474	KLF4	Krueppel-like factor 4	GSPDGSHPVVVAPYNGGPPR	(Y266)	_GSPDGSHPVVVAPY[Phospho (STY)]NGGPPR_.3	_GSPDGSHPVVVAPY[Phospho (STY)]NGGPPR_	Filtered	0.000413847	Filtered	Filtered	134.933	Filtered	Filtered	0.115243	Filtered
O43491	EPB41L2	Band 4.1-like protein 2	ITPLSLQTQGSSHETLNIVEEK	(S676)	_ITPLS[Phospho (STY)]LQTQGSSHETLNIVEEK_.3	_ITPLS[Phospho (STY)]LQTQGSSHETLNIVEEK_	8.89396e-05	0.000286444	1.10992e-17	1432.24	2742.23	1757	0.0303172	0.000663409	0.0925213
O43491	EPB41L2	Band 4.1-like protein 2	ITPLSLQTQGSSHETLNIVEEK	(T679)	_ITPLSLQT[Phospho (STY)]QGSSHETLNIVEEK_.3	_ITPLSLQT[Phospho (STY)]QGSSHETLNIVEEK_	3.77947e-11	8.19207e-05	6.91083e-16	1715.71	1555.75	1327.2	0.233276	0.229707	0.213543
O43491	EPB41L2	Band 4.1-like protein 2	ITPLSLQTQGSSHETLNIVEEK	(T686)	_ITPLSLQTQGSSHET[Phospho (STY)]LNIVEEK_.3	_ITPLSLQTQGSSHET[Phospho (STY)]LNIVEEK_	2.78827e-11	1.43382e-06	7.0087e-14	551.637	1020.71	1023.72	0.0266443	0.0247384	0.0241782
O43491	EPB41L2	Band 4.1-like protein 2	ITPLSLQTQGSSHETLNIVEEK	(S682)	_ITPLSLQTQGS[Phospho (STY)]SHETLNIVEEK_.3	_ITPLSLQTQGS[Phospho (STY)]SHETLNIVEEK_	0.000497032	0.000325776	2.44561e-22	551.178	1016.78	724.693	0.354758	0.383212	0.368285
O43491	EPB41L2	Band 4.1-like protein 2	ITPLSLQTQGSSHETLNIVEEK	(S683)	_ITPLSLQTQGSS[Phospho (STY)]HETLNIVEEK_.3	_ITPLSLQTQGSS[Phospho (STY)]HETLNIVEEK_	8.82738e-07	0.00026596	1.51156e-16	551.829	665.937	440.297	0.259313	0.383698	0.278747
O43491	EPB41L2	Band 4.1-like protein 2	EISPGSGPGEIR	(S715)	_EIS[Phospho (STY)]PGSGPGEIR_.2	_EIS[Phospho (STY)]PGSGPGEIR_	7.69085e-06	8.88559e-08	2.22535e-13	12033.9	12780.2	13556.2	0.997523	0.99147	0.998676
O43491	EPB41L2	Band 4.1-like protein 2	EISPGSGPGEIR	(S718)	_EISPGS[Phospho (STY)]GPGEIR_.2	_EISPGS[Phospho (STY)]GPGEIR_	0.000497143	0.000266846	0.00222278	1	127.124	50.3705	0.0320546	0.057735	0.0211653
O43491	EPB41L2	Band 4.1-like protein 2	GSQPPPAAESQSSLRR	(S55)	_GSQPPPAAES[Phospho (STY)]QSSLRR_.3	_GSQPPPAAES[Phospho (STY)]QSSLRR_	Filtered	Filtered	3.27352e-17	Filtered	Filtered	1098.72	Filtered	Filtered	0.312756
O43491	EPB41L2	Band 4.1-like protein 2	GSQPPPAAESQSSLRR	(S58)	_GSQPPPAAESQSS[Phospho (STY)]LRR_.3	_GSQPPPAAESQSS[Phospho (STY)]LRR_	Filtered	Filtered	2.02801e-13	Filtered	Filtered	1098.61	Filtered	Filtered	0.367972
O43491	EPB41L2	Band 4.1-like protein 2	GSQPPPAAESQSSLRR	(S57)	_GSQPPPAAESQS[Phospho (STY)]SLRR_.3	_GSQPPPAAESQS[Phospho (STY)]SLRR_	Filtered	Filtered	6.2287e-16	Filtered	Filtered	1097.79	Filtered	Filtered	0.313378
O43491	EPB41L2	Band 4.1-like protein 2	SLDGAPIGVMDQSLMK	(M559,S562,M564)	_SLDGAPIGVM[Oxidation (M)]DQS[Phospho (STY)]LM[Oxidation (M)]K_.2	_SLDGAPIGVM[Oxidation (M)]DQS[Phospho (STY)]LM[Oxidation (M)]K_	Filtered	Filtered	0.00655652	Filtered	Filtered	1375.16	Filtered	Filtered	0.990545
O43491	EPB41L2	Band 4.1-like protein 2	RITPLSLQTQGSSHETLNIVEEK	(T673,T686)	_RIT[Phospho (STY)]PLSLQTQGSSHET[Phospho (STY)]LNIVEEK_.3	_RIT[Phospho (STY)]PLSLQTQGSSHET[Phospho (STY)]LNIVEEK_	Filtered	0.00116412	Filtered	Filtered	691.941	Filtered	Filtered	0.14766	Filtered
O43491	EPB41L2	Band 4.1-like protein 2	VEGDNIYVR	(Y623)	_VEGDNIY[Phospho (STY)]VR_.2	_VEGDNIY[Phospho (STY)]VR_	Filtered	0.00999255	Filtered	Filtered	1	Filtered	Filtered	1	Filtered
O43491	EPB41L2	Band 4.1-like protein 2	KNSLRVEGDNIYVR	(S614)	_KNS[Phospho (STY)]LRVEGDNIYVR_.3	_KNS[Phospho (STY)]LRVEGDNIYVR_	Filtered	0.00356153	Filtered	Filtered	1	Filtered	Filtered	0.817575	Filtered
O43524	FOXO3	Forkhead box protein O3	AEAPASPAPLSPLEVELDPEFEPQSR	(S7,S12)	_[Acetyl (Protein N-term)]AEAPAS[Phospho (STY)]PAPLS[Phospho (STY)]PLEVELDPEFEPQSR_.3	_[Acetyl (Protein N-term)]AEAPAS[Phospho (STY)]PAPLS[Phospho (STY)]PLEVELDPEFEPQSR_	Filtered	Filtered	1.6895e-07	Filtered	Filtered	13810.5	Filtered	Filtered	0.999847
O43524	FOXO3	Forkhead box protein O3	AEAPASPAPLSPLEVELDPEFEPQSR	(S12)	_[Acetyl (Protein N-term)]AEAPASPAPLS[Phospho (STY)]PLEVELDPEFEPQSR_.3	_[Acetyl (Protein N-term)]AEAPASPAPLS[Phospho (STY)]PLEVELDPEFEPQSR_	Filtered	Filtered	0.00439201	Filtered	Filtered	407.007	Filtered	Filtered	0.538394
O43524	FOXO3	Forkhead box protein O3	AALQTAPESADDSPSQLSK	(S280)	_AALQTAPES[Phospho (STY)]ADDSPSQLSK_.3	_AALQTAPES[Phospho (STY)]ADDSPSQLSK_	Filtered	Filtered	0.0078534	Filtered	Filtered	2.31888	Filtered	Filtered	0.0223787
O43572	AKAP10	A-kinase anchor protein 10, mitochondrial	QSSLAEPVSPSK	(S187)	_QSSLAEPVS[Phospho (STY)]PSK_.2	_QSSLAEPVS[Phospho (STY)]PSK_	0.000133116	9.71842e-08	1.49159e-12	1676.84	1551.36	2290.47	0.770991	0.113143	0.441813
O43572	AKAP10	A-kinase anchor protein 10, mitochondrial	QSSLAEPVSPSK	(S189)	_QSSLAEPVSPS[Phospho (STY)]K_.2	_QSSLAEPVSPS[Phospho (STY)]K_	0.000497029	0.000128598	3.92797e-14	1674.9	1530.3	2110.98	0.629155	0.887601	0.835726
O43583	DENR	Density-regulated protein	LTVENSPKQEAGISEGQGTAGEEEEK	(T69)	_LT[Phospho (STY)]VENSPKQEAGISEGQGTAGEEEEK_.3	_LT[Phospho (STY)]VENSPKQEAGISEGQGTAGEEEEK_	0.00225301	0.000172379	4.06969e-20	879.542	4799.58	3657.92	0.378716	0.257302	0.450557
O43583	DENR	Density-regulated protein	LTVENSPKQEAGISEGQGTAGEEEEK	(S81)	_LTVENSPKQEAGIS[Phospho (STY)]EGQGTAGEEEEK_.3	_LTVENSPKQEAGIS[Phospho (STY)]EGQGTAGEEEEK_	0.000887573	0.00029048	2.52879e-21	878.978	4064.39	3221.02	0.166557	0.0797076	0.420444
O43583	DENR	Density-regulated protein	LTVENSPKQEAGISEGQGTAGEEEEK	(S73)	_LTVENS[Phospho (STY)]PKQEAGISEGQGTAGEEEEK_.3	_LTVENS[Phospho (STY)]PKQEAGISEGQGTAGEEEEK_	0.000497194	0.000285576	5.5171e-22	368.021	2720.97	2315.2	0.392113	0.670912	0.298435
O43583	DENR	Density-regulated protein	LTVENSPKQEAGISEGQGTAGEEEEK	(T86)	_LTVENSPKQEAGISEGQGT[Phospho (STY)]AGEEEEK_.3	_LTVENSPKQEAGISEGQGT[Phospho (STY)]AGEEEEK_	8.37374e-06	3.28579e-12	0.000730807	1.12675	199.671	303.333	0.063092	0.000307866	0.000562926
O43639	NCK2	Cytoplasmic protein NCK2	DASPTPSTDAEYPANGSGADR	(S94)	_DASPTPS[Phospho (STY)]TDAEYPANGSGADR_.3	_DASPTPS[Phospho (STY)]TDAEYPANGSGADR_	0.000497045	6.1244e-09	1.26848e-15	2430.28	1653.07	2670.81	0.0364602	0.140385	0.211878
O43639	NCK2	Cytoplasmic protein NCK2	DASPTPSTDAEYPANGSGADR	(Y99)	_DASPTPSTDAEY[Phospho (STY)]PANGSGADR_.3	_DASPTPSTDAEY[Phospho (STY)]PANGSGADR_	0.000502178	9.87122e-09	1.49574e-06	2391.24	1653.29	2708.14	0.888813	0.445832	0.202165
O43639	NCK2	Cytoplasmic protein NCK2	DASPTPSTDAEYPANGSGADR	(T92)	_DASPT[Phospho (STY)]PSTDAEYPANGSGADR_.3	_DASPT[Phospho (STY)]PSTDAEYPANGSGADR_	0.000497097	3.80359e-08	1.83191e-13	2247.17	1515.86	2836.18	0.0269701	0.126224	0.176804
O43639	NCK2	Cytoplasmic protein NCK2	DASPTPSTDAEYPANGSGADR	(S90)	_DAS[Phospho (STY)]PTPSTDAEYPANGSGADR_.3	_DAS[Phospho (STY)]PTPSTDAEYPANGSGADR_	3.25196e-05	1.69192e-07	2.10699e-12	1649.11	1411.7	2045.49	0.00357464	0.127328	0.179261
O43639	NCK2	Cytoplasmic protein NCK2	DASPTPSTDAEYPANGSGADR	(T95)	_DASPTPST[Phospho (STY)]DAEYPANGSGADR_.3	_DASPTPST[Phospho (STY)]DAEYPANGSGADR_	Filtered	0.000373435	2.36523e-06	Filtered	1516.22	2635.98	Filtered	0.148301	0.234542
O43683	BUB1	Mitotic checkpoint serine/threonine-protein kinase BUB1	DGKFSPIQEK	(S655)	_DGKFS[Phospho (STY)]PIQEK_.2	_DGKFS[Phospho (STY)]PIQEK_	0.0010114	1.80457e-06	2.73148e-20	2942.76	2587.26	3084.32	1	1	1
O43683	BUB1	Mitotic checkpoint serine/threonine-protein kinase BUB1	LHQVVETSHEDLPASQER	(T306)	_LHQVVET[Phospho (STY)]SHEDLPASQER_.3	_LHQVVET[Phospho (STY)]SHEDLPASQER_	0.000497135	5.02353e-05	2.05733e-10	192.666	354.825	431.599	0.306737	0.416159	0.333333
O43683	BUB1	Mitotic checkpoint serine/threonine-protein kinase BUB1	LHQVVETSHEDLPASQER	(S307)	_LHQVVETS[Phospho (STY)]HEDLPASQER_.3	_LHQVVETS[Phospho (STY)]HEDLPASQER_	0.000481921	9.57951e-05	4.68973e-14	1	1.21917	1	0.361598	0.333333	0.451403
O43683	BUB1	Mitotic checkpoint serine/threonine-protein kinase BUB1	STHEFKPQSGAEIK	(S411)	_S[Phospho (STY)]THEFKPQSGAEIK_.3	_S[Phospho (STY)]THEFKPQSGAEIK_	Filtered	0.000393948	Filtered	Filtered	1	Filtered	Filtered	0.333333	Filtered
O43719	HTATSF1	HIV Tat-specific factor 1	LFEDDDSNEK	(S702)	_LFEDDDS[Phospho (STY)]NEK_.2	_LFEDDDS[Phospho (STY)]NEK_	8.4831e-09	2.67855e-05	0.00109244	91718.9	73274.8	86768.3	1	1	1
O43719	HTATSF1	HIV Tat-specific factor 1	LFEESDDKEDEDADGK	(S676)	_LFEES[Phospho (STY)]DDKEDEDADGK_.3	_LFEES[Phospho (STY)]DDKEDEDADGK_	2.08077e-08	3.64629e-09	1.4897e-33	23661.4	20500	24280.9	1	1	1
O43719	HTATSF1	HIV Tat-specific factor 1	LFEESDDKEDEDADGK	(S676)	_LFEES[Phospho (STY)]DDKEDEDADGK_.2	_LFEES[Phospho (STY)]DDKEDEDADGK_	9.90861e-07	8.99126e-06	2.02377e-23	21949.1	20592.5	20770.7	1	1	1
O43719	HTATSF1	HIV Tat-specific factor 1	LFDEEEDSSEK	(S713,S714)	_LFDEEEDS[Phospho (STY)]S[Phospho (STY)]EK_.2	_LFDEEEDS[Phospho (STY)]S[Phospho (STY)]EK_	0.000497059	0.000246839	5.86563e-09	23389	18202.3	21036	1	1	1
O43719	HTATSF1	HIV Tat-specific factor 1	LFDEEEDSSEK	(S713)	_LFDEEEDS[Phospho (STY)]SEK_.2	_LFDEEEDS[Phospho (STY)]SEK_	2.83971e-06	9.4425e-05	0.000377824	13536.2	12700.6	16188.2	0.999248	0.999514	0.999315
O43719	HTATSF1	HIV Tat-specific factor 1	LFDEEEDSSEK	(S714)	_LFDEEEDSS[Phospho (STY)]EK_.2	_LFDEEEDSS[Phospho (STY)]EK_	5.89883e-05	4.31071e-05	2.57887e-10	6172.17	8014.89	7629.77	0.999944	0.000533497	1
O43719	HTATSF1	HIV Tat-specific factor 1	VFDDESDEKEDEEYADEK	(S642)	_VFDDES[Phospho (STY)]DEKEDEEYADEK_.3	_VFDDES[Phospho (STY)]DEKEDEEYADEK_	0.000430271	5.13512e-12	1.35126e-27	34298.3	32436.5	32815.5	1	1	1
O43719	HTATSF1	HIV Tat-specific factor 1	TEDGGEFEEGASENNAKESSPEK	(S452,S453)	_TEDGGEFEEGASENNAKES[Phospho (STY)]S[Phospho (STY)]PEK_.3	_TEDGGEFEEGASENNAKES[Phospho (STY)]S[Phospho (STY)]PEK_	0.000376561	2.14913e-10	3.07422e-29	12728.1	17811.8	13553.3	1	1	1
O43719	HTATSF1	HIV Tat-specific factor 1	LFEESDDKEDEDADGKEVEDADEK	(S676)	_LFEES[Phospho (STY)]DDKEDEDADGKEVEDADEK_.3	_LFEES[Phospho (STY)]DDKEDEDADGKEVEDADEK_	0.00049703	9.53123e-05	2.44821e-31	6394.63	11643.5	9573.9	1	1	1
O43719	HTATSF1	HIV Tat-specific factor 1	LFDDSDER	(S721)	_LFDDS[Phospho (STY)]DER_.2	_LFDDS[Phospho (STY)]DER_	1.11485e-13	6.1384e-06	7.18341e-07	9916.13	7949.76	8793.7	1	1	1
O43719	HTATSF1	HIV Tat-specific factor 1	EFDEDSDEKEEEEDTYEK	(S624)	_EFDEDS[Phospho (STY)]DEKEEEEDTYEK_.3	_EFDEDS[Phospho (STY)]DEKEEEEDTYEK_	1.17111e-09	0.000118987	1.3964e-14	7929.99	8846.31	8082	1	1	0.999971
O43719	HTATSF1	HIV Tat-specific factor 1	LFEESDDK	(S676)	_LFEES[Phospho (STY)]DDK_.2	_LFEES[Phospho (STY)]DDK_	1.28686e-07	9.1266e-13	1.97481e-15	882.347	1395.05	914.996	1	1	1
O43719	HTATSF1	HIV Tat-specific factor 1	VLDEEGSEREFDEDSDEKEEEEDTYEK	(S616,S624)	_VLDEEGS[Phospho (STY)]EREFDEDS[Phospho (STY)]DEKEEEEDTYEK_.4	_VLDEEGS[Phospho (STY)]EREFDEDS[Phospho (STY)]DEKEEEEDTYEK_	7.15495e-17	2.54653e-06	4.47801e-14	26593.2	26097.4	16204.4	1	1	1
O43719	HTATSF1	HIV Tat-specific factor 1	VLDEEGSEREFDEDSDEKEEEEDTYEK	(S624)	_VLDEEGSEREFDEDS[Phospho (STY)]DEKEEEEDTYEK_.4	_VLDEEGSEREFDEDS[Phospho (STY)]DEKEEEEDTYEK_	Filtered	0.00238923	Filtered	Filtered	1	Filtered	Filtered	0.228395	Filtered
O43719	HTATSF1	HIV Tat-specific factor 1	VLDEEGSEREFDEDSDEK	(S616,S624)	_VLDEEGS[Phospho (STY)]EREFDEDS[Phospho (STY)]DEK_.3	_VLDEEGS[Phospho (STY)]EREFDEDS[Phospho (STY)]DEK_	2.08036e-19	6.73747e-08	4.94872e-24	9328.54	13700.1	11261.4	1	1	1
O43719	HTATSF1	HIV Tat-specific factor 1	ESEDDLNKESEEEVGPTK	(S529)	_ESEDDLNKES[Phospho (STY)]EEEVGPTK_.3	_ESEDDLNKES[Phospho (STY)]EEEVGPTK_	0.00627616	0.000387746	0.000914031	606.553	628.5	474.763	0.960714	0.502152	0.959228
O43719	HTATSF1	HIV Tat-specific factor 1	ELEENDSENSEFEDDGSEK	(S597,S600)	_ELEENDS[Phospho (STY)]ENS[Phospho (STY)]EFEDDGSEK_.3	_ELEENDS[Phospho (STY)]ENS[Phospho (STY)]EFEDDGSEK_	0.000917447	0.000255924	Filtered	11.962	116.775	Filtered	0.677645	0.592708	Filtered
O43719	HTATSF1	HIV Tat-specific factor 1	NDCEENGLAKESEDDLNK	(C512,S521)	_NDC[Carbamidomethyl (C)]EENGLAKES[Phospho (STY)]EDDLNK_.3	_NDC[Carbamidomethyl (C)]EENGLAKES[Phospho (STY)]EDDLNK_	Filtered	0.00041127	0.00534416	Filtered	1.97951	2.22502	Filtered	1	1
O43719	HTATSF1	HIV Tat-specific factor 1	VFDDESDEK	(S642)	_VFDDES[Phospho (STY)]DEK_.2	_VFDDES[Phospho (STY)]DEK_	Filtered	0.000645308	0.00648805	Filtered	1	1	Filtered	1	1
O43719	HTATSF1	HIV Tat-specific factor 1	SGTNLDGNDEFDEQLR	(T4)	_[Acetyl (Protein N-term)]SGT[Phospho (STY)]NLDGNDEFDEQLR_.2	_[Acetyl (Protein N-term)]SGT[Phospho (STY)]NLDGNDEFDEQLR_	0.000671721	Filtered	Filtered	2486.35	Filtered	Filtered	0.5	Filtered	Filtered
O43719	HTATSF1	HIV Tat-specific factor 1	TEDGGEFEEGASENNAK	(S445)	_TEDGGEFEEGAS[Phospho (STY)]ENNAK_.2	_TEDGGEFEEGAS[Phospho (STY)]ENNAK_	Filtered	0.000397651	Filtered	Filtered	134.667	Filtered	Filtered	0.907489	Filtered
O43719	HTATSF1	HIV Tat-specific factor 1	RGFEGSCSQKESEEGNPVR	(C480,S485)	_RGFEGSC[Carbamidomethyl (C)]SQKES[Phospho (STY)]EEGNPVR_.3	_RGFEGSC[Carbamidomethyl (C)]SQKES[Phospho (STY)]EEGNPVR_	Filtered	Filtered	0.00718852	Filtered	Filtered	1	Filtered	Filtered	0.333333
O43741	PRKAB2	5'-AMP-activated protein kinase subunit beta-2	IMVGSTDDPSVFSLPDSK	(M36,T40)	_IM[Oxidation (M)]VGST[Phospho (STY)]DDPSVFSLPDSK_.2	_IM[Oxidation (M)]VGST[Phospho (STY)]DDPSVFSLPDSK_	1.937e-05	0.000394981	3.97436e-06	1076.54	1146	1028.09	0.49582	0.445526	0.158777
O43741	PRKAB2	5'-AMP-activated protein kinase subunit beta-2	DLSSSPPGPYGQEMYAFR	(S183,M193)	_DLSS[Phospho (STY)]SPPGPYGQEM[Oxidation (M)]YAFR_.3	_DLSS[Phospho (STY)]SPPGPYGQEM[Oxidation (M)]YAFR_	Filtered	0.00205001	Filtered	Filtered	25.9744	Filtered	Filtered	0.0286473	Filtered
O43741	PRKAB2	5'-AMP-activated protein kinase subunit beta-2	DLSSSPPGPYGQEMYAFR	(S182,M193)	_DLS[Phospho (STY)]SSPPGPYGQEM[Oxidation (M)]YAFR_.3	_DLS[Phospho (STY)]SSPPGPYGQEM[Oxidation (M)]YAFR_	Filtered	0.00156457	Filtered	Filtered	1.43121	Filtered	Filtered	0.069108	Filtered
O43741	PRKAB2	5'-AMP-activated protein kinase subunit beta-2	DLSSSPPGPYGQEMYAFR	(S184,M193)	_DLSSS[Phospho (STY)]PPGPYGQEM[Oxidation (M)]YAFR_.3	_DLSSS[Phospho (STY)]PPGPYGQEM[Oxidation (M)]YAFR_	Filtered	0.00968959	Filtered	Filtered	1	Filtered	Filtered	0.0257739	Filtered
O43765	SGTA	Small glutamine-rich tetratricopeptide repeat-containing protein alpha	EMPQDLRSPARTPPSEEDSAEAER	(M71,S77,T81)	_EM[Oxidation (M)]PQDLRS[Phospho (STY)]PART[Phospho (STY)]PPSEEDSAEAER_.3	_EM[Oxidation (M)]PQDLRS[Phospho (STY)]PART[Phospho (STY)]PPSEEDSAEAER_	0.000497198	0.000148269	1.70355e-11	19786.4	20777.3	18544.6	0.999964	0.999964	0.999861
O43765	SGTA	Small glutamine-rich tetratricopeptide repeat-containing protein alpha	EMPQDLRSPARTPPSEEDSAEAER	(M71,S77,T81)	_EM[Oxidation (M)]PQDLRS[Phospho (STY)]PART[Phospho (STY)]PPSEEDSAEAER_.4	_EM[Oxidation (M)]PQDLRS[Phospho (STY)]PART[Phospho (STY)]PPSEEDSAEAER_	8.08748e-06	0.000141092	0.000530991	4668.65	6043.26	4746.56	0.986779	0.999725	0.970012
O43765	SGTA	Small glutamine-rich tetratricopeptide repeat-containing protein alpha	EMPQDLRSPARTPPSEEDSAEAER	(M71,S77,S84)	_EM[Oxidation (M)]PQDLRS[Phospho (STY)]PARTPPS[Phospho (STY)]EEDSAEAER_.4	_EM[Oxidation (M)]PQDLRS[Phospho (STY)]PARTPPS[Phospho (STY)]EEDSAEAER_	0.00046536	0.000240122	0.000301359	3087.29	3851.65	2776.44	0.016131	0.00552	0.033468
O43765	SGTA	Small glutamine-rich tetratricopeptide repeat-containing protein alpha	EMPQDLRSPARTPPSEEDSAEAER	(M71,T81,S84)	_EM[Oxidation (M)]PQDLRSPART[Phospho (STY)]PPS[Phospho (STY)]EEDSAEAER_.4	_EM[Oxidation (M)]PQDLRSPART[Phospho (STY)]PPS[Phospho (STY)]EEDSAEAER_	0.000487317	1.24923e-05	8.2683e-20	2957.7	3708.22	2287.46	0.0155959	0.00036698	0.0325621
O43765	SGTA	Small glutamine-rich tetratricopeptide repeat-containing protein alpha	SPARTPPSEEDSAEAER	(S77,S84)	_S[Phospho (STY)]PARTPPS[Phospho (STY)]EEDSAEAER_.3	_S[Phospho (STY)]PARTPPS[Phospho (STY)]EEDSAEAER_	3.95648e-09	3.40551e-05	4.32454e-23	3639.89	3692.8	3999.03	0.0825071	0.406041	0.00246385
O43765	SGTA	Small glutamine-rich tetratricopeptide repeat-containing protein alpha	SPARTPPSEEDSAEAER	(S77,T81)	_S[Phospho (STY)]PART[Phospho (STY)]PPSEEDSAEAER_.3	_S[Phospho (STY)]PART[Phospho (STY)]PPSEEDSAEAER_	1.58566e-07	1.02836e-05	1.59845e-20	2164.21	2282.53	1265.81	0.92877	0.678159	0.91246
O43768	ENSA	Alpha-endosulfine	YFDSGDYNMAK	(S67,M72)	_YFDS[Phospho (STY)]GDYNM[Oxidation (M)]AK_.2	_YFDS[Phospho (STY)]GDYNM[Oxidation (M)]AK_	0.00303797	2.3023e-08	1.26818e-09	161.893	611.582	763.284	0.0710118	0.672749	0.194709
O43768	ENSA	Alpha-endosulfine	SQKQEEENPAEETGEEK	(S2)	_[Acetyl (Protein N-term)]S[Phospho (STY)]QKQEEENPAEETGEEK_.3	_[Acetyl (Protein N-term)]S[Phospho (STY)]QKQEEENPAEETGEEK_	Filtered	0.000475769	Filtered	Filtered	1	Filtered	Filtered	0.772998	Filtered
O43795	MYO1B	Unconventional myosin-Ib	SLPIYSPEK	(S60)	_S[Phospho (STY)]LPIYSPEK_.2	_S[Phospho (STY)]LPIYSPEK_	Filtered	0.000419859	Filtered	Filtered	154.938	Filtered	Filtered	0.447044	Filtered
O43815	STRN	Striatin	DVDELPSLQPSVGSPSRPSSSR	(S369)	_DVDELPS[Phospho (STY)]LQPSVGSPSRPSSSR_.3	_DVDELPS[Phospho (STY)]LQPSVGSPSRPSSSR_	5.00518e-06	9.44851e-05	9.68831e-43	2791.41	2992.4	3191.52	0.43176	0.000265876	0.0152067
O43815	STRN	Striatin	DVDELPSLQPSVGSPSRPSSSR	(S383)	_DVDELPSLQPSVGSPSRPSSS[Phospho (STY)]R_.3	_DVDELPSLQPSVGSPSRPSSS[Phospho (STY)]R_	0.000175406	2.20567e-05	4.28053e-17	2511.54	2525.62	2673.49	0.0147463	0.00825104	0.19634
O43815	STRN	Striatin	DVDELPSLQPSVGSPSRPSSSR	(S381)	_DVDELPSLQPSVGSPSRPS[Phospho (STY)]SSR_.3	_DVDELPSLQPSVGSPSRPS[Phospho (STY)]SSR_	5.41838e-05	1.38163e-05	2.73116e-19	2512.23	2502.18	2673.01	0.0148594	0.0105583	0.0847089
O43815	STRN	Striatin	DVDELPSLQPSVGSPSRPSSSR	(S373)	_DVDELPSLQPS[Phospho (STY)]VGSPSRPSSSR_.3	_DVDELPSLQPS[Phospho (STY)]VGSPSRPSSSR_	1.77675e-05	2.5998e-05	5.23142e-29	1843.78	1930.73	2202.23	0.0916417	0.227324	0.237004
O43815	STRN	Striatin	DVDELPSLQPSVGSPSRPSSSR	(S382)	_DVDELPSLQPSVGSPSRPSS[Phospho (STY)]SR_.3	_DVDELPSLQPSVGSPSRPSS[Phospho (STY)]SR_	0.00049707	0.000122645	3.24722e-31	1843.49	1400	1816.32	0.0148688	0.00977976	0.19527
O43815	STRN	Striatin	DVDELPSLQPSVGSPSRPSSSR	(S378)	_DVDELPSLQPSVGSPS[Phospho (STY)]RPSSSR_.3	_DVDELPSLQPSVGSPS[Phospho (STY)]RPSSSR_	0.000362933	5.42694e-05	1.25847e-33	1223.82	583.757	883.574	0.0426184	0.154828	0.464454
O43815	STRN	Striatin	DVDELPSLQPSVGSPSRPSSSR	(S376)	_DVDELPSLQPSVGS[Phospho (STY)]PSRPSSSR_.3	_DVDELPSLQPSVGS[Phospho (STY)]PSRPSSSR_	1.63109e-09	7.47838e-05	1.91194e-46	1	533.303	387.032	0.0185925	0.580027	0.195068
O43815	STRN	Striatin	FLESAAADFSDEDEDDDVDGR	(S245)	_FLESAAADFS[Phospho (STY)]DEDEDDDVDGR_.3	_FLESAAADFS[Phospho (STY)]DEDEDDDVDGR_	0.000816187	0.000473436	2.30137e-12	1808.55	1640.43	2388.75	0.54418	0.559416	0.910206
O43815	STRN	Striatin	FLESAAADFSDEDEDDDVDGR	(S239)	_FLES[Phospho (STY)]AAADFSDEDEDDDVDGR_.3	_FLES[Phospho (STY)]AAADFSDEDEDDDVDGR_	0.000497076	0.000383651	1.1147e-13	1632.48	1373.84	2069.69	0.454267	0.447256	0.0577608
O43815	STRN	Striatin	FLESAAADFSDEDEDDDVDGREK	(S245)	_FLESAAADFS[Phospho (STY)]DEDEDDDVDGREK_.3	_FLESAAADFS[Phospho (STY)]DEDEDDDVDGREK_	Filtered	0.000268397	0.0056905	Filtered	661.222	210.353	Filtered	0.94861	0.733045
O43815	STRN	Striatin	SVIDTSTIVR	(S259)	_S[Phospho (STY)]VIDTSTIVR_.2	_S[Phospho (STY)]VIDTSTIVR_	Filtered	0.000353916	Filtered	Filtered	222.387	Filtered	Filtered	0.564498	Filtered
O43823	AKAP8	A-kinase anchor protein 8	SGDEEFKGEDELCDSGR	(S339,C351)	_S[Phospho (STY)]GDEEFKGEDELC[Carbamidomethyl (C)]DSGR_.3	_S[Phospho (STY)]GDEEFKGEDELC[Carbamidomethyl (C)]DSGR_	1.28941e-10	7.75103e-07	1.52879e-16	9489.01	8588.85	7033.27	0.999991	1	0.999974
O43823	AKAP8	A-kinase anchor protein 8	VDSEGDFSENDDAAGDFR	(S323,S328)	_VDS[Phospho (STY)]EGDFS[Phospho (STY)]ENDDAAGDFR_.3	_VDS[Phospho (STY)]EGDFS[Phospho (STY)]ENDDAAGDFR_	Filtered	2.40943e-05	3.22309e-06	Filtered	671.962	566.788	Filtered	1	1
O43823	AKAP8	A-kinase anchor protein 8	VDSEGDFSENDDAAGDFR	(S328)	_VDSEGDFS[Phospho (STY)]ENDDAAGDFR_.3	_VDSEGDFS[Phospho (STY)]ENDDAAGDFR_	Filtered	0.00229977	Filtered	Filtered	696.111	Filtered	Filtered	0.5	Filtered
O43823	AKAP8	A-kinase anchor protein 8	VDSEGDFSENDDAAGDFR	(S323)	_VDS[Phospho (STY)]EGDFSENDDAAGDFR_.3	_VDS[Phospho (STY)]EGDFSENDDAAGDFR_	Filtered	0.000621254	Filtered	Filtered	417.691	Filtered	Filtered	0.5	Filtered
O43823	AKAP8	A-kinase anchor protein 8	VAPAPAAADAEVEQTDAESK	(T681)	_VAPAPAAADAEVEQT[Phospho (STY)]DAESK_.3	_VAPAPAAADAEVEQT[Phospho (STY)]DAESK_	Filtered	Filtered	0.00398937	Filtered	Filtered	139.03	Filtered	Filtered	0.419577
O43823	AKAP8	A-kinase anchor protein 8	VAPAPAAADAEVEQTDAESK	(S685)	_VAPAPAAADAEVEQTDAES[Phospho (STY)]K_.3	_VAPAPAAADAEVEQTDAES[Phospho (STY)]K_	Filtered	Filtered	0.00130618	Filtered	Filtered	138.978	Filtered	Filtered	0.571403
O43823	AKAP8	A-kinase anchor protein 8	VDSEGDFSENDDAAGDFRSGDEEFK	(S328,S339)	_VDSEGDFS[Phospho (STY)]ENDDAAGDFRS[Phospho (STY)]GDEEFK_.3	_VDSEGDFS[Phospho (STY)]ENDDAAGDFRS[Phospho (STY)]GDEEFK_	0.000578419	0.000322633	Filtered	1	175.787	Filtered	0.069799	0.740129	Filtered
O43829	ZBTB14	Zinc finger and BTB domain-containing protein 14	DLGSQTPQALTFNDGMSEVK	(T235,M245)	_DLGSQT[Phospho (STY)]PQALTFNDGM[Oxidation (M)]SEVK_.3	_DLGSQT[Phospho (STY)]PQALTFNDGM[Oxidation (M)]SEVK_	Filtered	0.00549002	Filtered	Filtered	1.269	Filtered	Filtered	0.406899	Filtered
O43829	ZBTB14	Zinc finger and BTB domain-containing protein 14	DLGSQTPQALTFNDGMSEVK	(S233,M245)	_DLGS[Phospho (STY)]QTPQALTFNDGM[Oxidation (M)]SEVK_.3	_DLGS[Phospho (STY)]QTPQALTFNDGM[Oxidation (M)]SEVK_	Filtered	0.0018258	Filtered	Filtered	1	Filtered	Filtered	0.446181	Filtered
O43829	ZBTB14	Zinc finger and BTB domain-containing protein 14	DLGSQTPQALTFNDGMSEVK	(T240,M245)	_DLGSQTPQALT[Phospho (STY)]FNDGM[Oxidation (M)]SEVK_.3	_DLGSQTPQALT[Phospho (STY)]FNDGM[Oxidation (M)]SEVK_	Filtered	0.000372751	Filtered	Filtered	1	Filtered	Filtered	0.111271	Filtered
O43847	NRDC	Nardilysin	RGSLSNAGDPEIVK	(S94)	_RGS[Phospho (STY)]LSNAGDPEIVK_.2	_RGS[Phospho (STY)]LSNAGDPEIVK_	7.49144e-07	6.03952e-05	6.27646e-07	137521	152810	161613	1	1	1
O43847	NRDC	Nardilysin	RGSLSNAGDPEIVK	(S96)	_RGSLS[Phospho (STY)]NAGDPEIVK_.2	_RGSLS[Phospho (STY)]NAGDPEIVK_	0.000497075	0.000226729	1.55042e-26	134407	148755	160078	2.08788e-22	4.33798e-21	6.75549e-25
O43847	NRDC	Nardilysin	RGSLSNAGDPEIVK	(S94)	_RGS[Phospho (STY)]LSNAGDPEIVK_.3	_RGS[Phospho (STY)]LSNAGDPEIVK_	0.000497157	7.81102e-05	6.07326e-30	66254.5	62026.1	58941	1	1	1
O43847	NRDC	Nardilysin	RGSLSNAGDPEIVK	(S96)	_RGSLS[Phospho (STY)]NAGDPEIVK_.3	_RGSLS[Phospho (STY)]NAGDPEIVK_	2.8295e-25	7.34477e-05	2.23711e-15	54419.4	51999	47879.8	2.81709e-14	4.21429e-15	4.28341e-11
O43847	NRDC	Nardilysin	RGSLSNAGDPEIVK	(S94,S96)	_RGS[Phospho (STY)]LS[Phospho (STY)]NAGDPEIVK_.2	_RGS[Phospho (STY)]LS[Phospho (STY)]NAGDPEIVK_	0.000497099	0.000233373	2.03152e-22	651.831	905.987	706.64	1	1	1
O43847	NRDC	Nardilysin	GSLSNAGDPEIVK	(S94)	_GS[Phospho (STY)]LSNAGDPEIVK_.2	_GS[Phospho (STY)]LSNAGDPEIVK_	0.000561912	1.70091e-05	6.60465e-27	14795.2	16382.9	18075.5	0.5	0.5	0.5
O43847	NRDC	Nardilysin	GSLSNAGDPEIVK	(S96)	_GSLS[Phospho (STY)]NAGDPEIVK_.2	_GSLS[Phospho (STY)]NAGDPEIVK_	0.000416314	2.06085e-08	4.92249e-06	12103.6	13520.1	14814.6	0.5	0.5	0.5
O43847	NRDC	Nardilysin	LGADESEEEGRRGSLSNAGDPEIVK	(S94,S96)	_LGADESEEEGRRGS[Phospho (STY)]LS[Phospho (STY)]NAGDPEIVK_.3	_LGADESEEEGRRGS[Phospho (STY)]LS[Phospho (STY)]NAGDPEIVK_	0.000497179	1.71775e-05	7.92866e-21	1612.85	3220.38	2791.17	0.724901	0.785135	0.466572
O43847	NRDC	Nardilysin	LGADESEEEGRRGSLSNAGDPEIVK	(S86,S94)	_LGADES[Phospho (STY)]EEEGRRGS[Phospho (STY)]LSNAGDPEIVK_.3	_LGADES[Phospho (STY)]EEEGRRGS[Phospho (STY)]LSNAGDPEIVK_	0.000497212	6.48682e-05	1.7234e-17	1611.66	3098.81	2646.75	0.477505	0.341814	0.730348
O43847	NRDC	Nardilysin	LGADESEEEGRRGSLSNAGDPEIVK	(S86)	_LGADES[Phospho (STY)]EEEGRRGSLSNAGDPEIVK_.3	_LGADES[Phospho (STY)]EEEGRRGSLSNAGDPEIVK_	Filtered	1.63608e-05	0.00699502	Filtered	443.586	228.983	Filtered	0.325928	0.544636
O43847	NRDC	Nardilysin	LGADESEEEGRRGSLSNAGDPEIVK	(S94)	_LGADESEEEGRRGS[Phospho (STY)]LSNAGDPEIVK_.3	_LGADESEEEGRRGS[Phospho (STY)]LSNAGDPEIVK_	Filtered	9.09894e-05	0.00736114	Filtered	374.384	228.305	Filtered	0.349382	0.225582
O43847	NRDC	Nardilysin	LGADESEEEGRRGSLSNAGDPEIVK	(S96)	_LGADESEEEGRRGSLS[Phospho (STY)]NAGDPEIVK_.3	_LGADESEEEGRRGSLS[Phospho (STY)]NAGDPEIVK_	Filtered	0.000228661	0.00301906	Filtered	1	1	Filtered	0.333333	0.227722
O43847	NRDC	Nardilysin	LGADESEEEGRRGSLSNAGDPEIVK	(S96)	_LGADESEEEGRRGSLS[Phospho (STY)]NAGDPEIVK_.4	_LGADESEEEGRRGSLS[Phospho (STY)]NAGDPEIVK_	Filtered	0.00601795	Filtered	Filtered	1.65399	Filtered	Filtered	0.32624	Filtered
O43847	NRDC	Nardilysin	LGADESEEEGRRGSLSNAGDPEIVK	(S86)	_LGADES[Phospho (STY)]EEEGRRGSLSNAGDPEIVK_.4	_LGADES[Phospho (STY)]EEEGRRGSLSNAGDPEIVK_	Filtered	0.000535779	Filtered	Filtered	1.42053	Filtered	Filtered	0.326348	Filtered
O43847	NRDC	Nardilysin	LGADESEEEGRRGSLSNAGDPEIVK	(S94)	_LGADESEEEGRRGS[Phospho (STY)]LSNAGDPEIVK_.4	_LGADESEEEGRRGS[Phospho (STY)]LSNAGDPEIVK_	Filtered	0.00138884	Filtered	Filtered	1.1778	Filtered	Filtered	0.347266	Filtered
O43847	NRDC	Nardilysin	STCSCPDLQPNGQDLGENSR	(S58,C60,C62)	_S[Phospho (STY)]TC[Carbamidomethyl (C)]SC[Carbamidomethyl (C)]PDLQPNGQDLGENSR_.3	_S[Phospho (STY)]TC[Carbamidomethyl (C)]SC[Carbamidomethyl (C)]PDLQPNGQDLGENSR_	0.000499479	Filtered	Filtered	1.56299	Filtered	Filtered	0.138322	Filtered	Filtered
O43847	NRDC	Nardilysin	STCSCPDLQPNGQDLGENSR	(C60,S61,C62)	_STC[Carbamidomethyl (C)]S[Phospho (STY)]C[Carbamidomethyl (C)]PDLQPNGQDLGENSR_.3	_STC[Carbamidomethyl (C)]S[Phospho (STY)]C[Carbamidomethyl (C)]PDLQPNGQDLGENSR_	0.000525934	Filtered	Filtered	1.56299	Filtered	Filtered	0.363778	Filtered	Filtered
O43933	PEX1	Peroxisome biogenesis factor 1	SQSGEDESMNQPGPIK	(S1211,M1217)	_SQS[Phospho (STY)]GEDESM[Oxidation (M)]NQPGPIK_.2	_SQS[Phospho (STY)]GEDESM[Oxidation (M)]NQPGPIK_	0.000989277	0.000195177	2.40595e-12	172.901	1.03518	1	0.211134	0.349717	0.155128
O43933	PEX1	Peroxisome biogenesis factor 1	SQSGEDESMNQPGPIK	(S1209,M1217)	_S[Phospho (STY)]QSGEDESM[Oxidation (M)]NQPGPIK_.2	_S[Phospho (STY)]QSGEDESM[Oxidation (M)]NQPGPIK_	0.000132142	7.14268e-05	9.69546e-18	172.838	1	1	0.0290993	0.362667	0.169771
O43933	PEX1	Peroxisome biogenesis factor 1	SQSGEDESMNQPGPIK	(S1216,M1217)	_SQSGEDES[Phospho (STY)]M[Oxidation (M)]NQPGPIK_.2	_SQSGEDES[Phospho (STY)]M[Oxidation (M)]NQPGPIK_	7.08002e-10	9.37164e-09	6.04745e-14	172.655	1	1	0.75921	0.287616	0.674831
O43933	PEX1	Peroxisome biogenesis factor 1	YRSQSGEDESMNQPGPIK	(S1216,M1217)	_YRSQSGEDES[Phospho (STY)]M[Oxidation (M)]NQPGPIK_.3	_YRSQSGEDES[Phospho (STY)]M[Oxidation (M)]NQPGPIK_	Filtered	Filtered	0.0016533	Filtered	Filtered	150.737	Filtered	Filtered	0.188372
O43933	PEX1	Peroxisome biogenesis factor 1	YRSQSGEDESMNQPGPIK	(S1209,M1217)	_YRS[Phospho (STY)]QSGEDESM[Oxidation (M)]NQPGPIK_.3	_YRS[Phospho (STY)]QSGEDESM[Oxidation (M)]NQPGPIK_	Filtered	Filtered	0.00721976	Filtered	Filtered	19.8325	Filtered	Filtered	0.22606
O60216	RAD21	Double-strand-break repair protein rad21 homolog	EEVGNISILQENDFGDFGMDDR	(S153,M165)	_EEVGNIS[Phospho (STY)]ILQENDFGDFGM[Oxidation (M)]DDR_.3	_EEVGNIS[Phospho (STY)]ILQENDFGDFGM[Oxidation (M)]DDR_	Filtered	0.000412595	Filtered	Filtered	223.732	Filtered	Filtered	1	Filtered
O60218	AKR1B10	Aldo-keto reductase family 1 member B10	HIDCAYVYQNEHEVGEAIQEKIQEK	(C45,Y49)	_HIDC[Carbamidomethyl (C)]AYVY[Phospho (STY)]QNEHEVGEAIQEKIQEK_.4	_HIDC[Carbamidomethyl (C)]AYVY[Phospho (STY)]QNEHEVGEAIQEKIQEK_	0.00104617	0.00654386	0.0025762	70.0985	1.08115	1.5621	0.5	0.5	0.5
O60218	AKR1B10	Aldo-keto reductase family 1 member B10	HIDCAYVYQNEHEVGEAIQEKIQEK	(C45,Y47)	_HIDC[Carbamidomethyl (C)]AY[Phospho (STY)]VYQNEHEVGEAIQEKIQEK_.4	_HIDC[Carbamidomethyl (C)]AY[Phospho (STY)]VYQNEHEVGEAIQEKIQEK_	0.000497159	0.00108008	0.00134216	70.0449	1.08266	1.56178	0.5	0.5	0.5
O60231	DHX16	Pre-mRNA-splicing factor ATP-dependent RNA helicase DHX16	LLEDSEESSEETVSR	(S103,S106)	_LLEDS[Phospho (STY)]EES[Phospho (STY)]SEETVSR_.2	_LLEDS[Phospho (STY)]EES[Phospho (STY)]SEETVSR_	0.000497164	4.5002e-06	8.06727e-06	23062.4	21310.3	23976.6	0.991065	0.994268	0.991287
O60231	DHX16	Pre-mRNA-splicing factor ATP-dependent RNA helicase DHX16	LLEDSEESSEETVSR	(S103,S107)	_LLEDS[Phospho (STY)]EESS[Phospho (STY)]EETVSR_.2	_LLEDS[Phospho (STY)]EESS[Phospho (STY)]EETVSR_	1.77479e-05	7.94493e-05	1.83724e-30	21794.9	20387.7	24484.5	0.00917549	0.00591193	0.00912242
O60231	DHX16	Pre-mRNA-splicing factor ATP-dependent RNA helicase DHX16	LLEDSEESSEETVSR	(S106,S107)	_LLEDSEES[Phospho (STY)]S[Phospho (STY)]EETVSR_.2	_LLEDSEES[Phospho (STY)]S[Phospho (STY)]EETVSR_	0.000181902	4.2135e-05	3.2276e-34	12967.6	12637.4	13468.6	0.00887616	0.00574173	0.00860499
O60231	DHX16	Pre-mRNA-splicing factor ATP-dependent RNA helicase DHX16	LLEDSEESSEETVSR	(S103,S106)	_LLEDS[Phospho (STY)]EES[Phospho (STY)]SEETVSR_.3	_LLEDS[Phospho (STY)]EES[Phospho (STY)]SEETVSR_	Filtered	0.000283516	0.00506634	Filtered	158.152	371.967	Filtered	0.498753	0.283571
O60231	DHX16	Pre-mRNA-splicing factor ATP-dependent RNA helicase DHX16	LLEDSEESSEETVSR	(S103,S107)	_LLEDS[Phospho (STY)]EESS[Phospho (STY)]EETVSR_.3	_LLEDS[Phospho (STY)]EESS[Phospho (STY)]EETVSR_	Filtered	0.000439317	0.00583655	Filtered	148.714	371.516	Filtered	0.498471	0.263616
O60231	DHX16	Pre-mRNA-splicing factor ATP-dependent RNA helicase DHX16	QQTEKPESEDEWER	(S160)	_QQTEKPES[Phospho (STY)]EDEWER_.3	_QQTEKPES[Phospho (STY)]EDEWER_	Filtered	0.00804163	Filtered	Filtered	1.23608	Filtered	Filtered	0.5	Filtered
O60238	BNIP3L	BCL2/adenovirus E1B 19 kDa protein-interacting protein 3-like	DHSSQSEEEVVEGEK	(S117)	_DHS[Phospho (STY)]SQSEEEVVEGEK_.3	_DHS[Phospho (STY)]SQSEEEVVEGEK_	0.00467639	0.000285647	5.96813e-14	224.433	735.805	176.422	0.333333	0.401925	0.333333
O60238	BNIP3L	BCL2/adenovirus E1B 19 kDa protein-interacting protein 3-like	DHSSQSEEEVVEGEK	(S118)	_DHSS[Phospho (STY)]QSEEEVVEGEK_.3	_DHSS[Phospho (STY)]QSEEEVVEGEK_	0.00133694	0.000187612	5.81671e-08	224.256	554.8	176.246	0.333333	0.329695	0.333333
O60238	BNIP3L	BCL2/adenovirus E1B 19 kDa protein-interacting protein 3-like	DHSSQSEEEVVEGEK	(S118)	_DHSS[Phospho (STY)]QSEEEVVEGEK_.2	_DHSS[Phospho (STY)]QSEEEVVEGEK_	0.00268559	0.00263502	4.08217e-05	1.17675	1.0587	1	0.333333	0.333333	0.333333
O60238	BNIP3L	BCL2/adenovirus E1B 19 kDa protein-interacting protein 3-like	DHSSQSEEEVVEGEK	(S120)	_DHSSQS[Phospho (STY)]EEEVVEGEK_.3	_DHSSQS[Phospho (STY)]EEEVVEGEK_	0.00253053	0.000301359	8.365e-13	1	1	1	0.333333	0.26837	0.333333
O60238	BNIP3L	BCL2/adenovirus E1B 19 kDa protein-interacting protein 3-like	DHSSQSEEEVVEGEK	(S117)	_DHS[Phospho (STY)]SQSEEEVVEGEK_.2	_DHS[Phospho (STY)]SQSEEEVVEGEK_	0.00349492	Filtered	2.36054e-22	150.596	Filtered	148.346	0.333333	Filtered	0.333333
O60238	BNIP3L	BCL2/adenovirus E1B 19 kDa protein-interacting protein 3-like	DHSSQSEEEVVEGEK	(S120)	_DHSSQS[Phospho (STY)]EEEVVEGEK_.2	_DHSSQS[Phospho (STY)]EEEVVEGEK_	0.00127316	Filtered	2.23032e-23	150.596	Filtered	148.346	0.333333	Filtered	0.333333
O60238	BNIP3L	BCL2/adenovirus E1B 19 kDa protein-interacting protein 3-like	NGGLEHVPSSSSIHNGDMEK	(S65,M71)	_NGGLEHVPSSSS[Phospho (STY)]IHNGDM[Oxidation (M)]EK_.3	_NGGLEHVPSSSS[Phospho (STY)]IHNGDM[Oxidation (M)]EK_	0.000497194	9.07902e-05	9.03538e-18	388.499	830.871	814.274	0.217248	0.168119	0.168119
O60238	BNIP3L	BCL2/adenovirus E1B 19 kDa protein-interacting protein 3-like	GSSHCDSPSPQEDGQIMFDVEMHTSR	(C93,S97,M105,M110)	_GSSHC[Carbamidomethyl (C)]DSPS[Phospho (STY)]PQEDGQIM[Oxidation (M)]FDVEM[Oxidation (M)]HTSR_.4	_GSSHC[Carbamidomethyl (C)]DSPS[Phospho (STY)]PQEDGQIM[Oxidation (M)]FDVEM[Oxidation (M)]HTSR_	0.000810917	0.00163393	Filtered	1.45481	354.795	Filtered	0.318517	0.193023	Filtered
O60238	BNIP3L	BCL2/adenovirus E1B 19 kDa protein-interacting protein 3-like	GSSHCDSPSPQEDGQIMFDVEMHTSR	(S91,C93,M105,M110)	_GSS[Phospho (STY)]HC[Carbamidomethyl (C)]DSPSPQEDGQIM[Oxidation (M)]FDVEM[Oxidation (M)]HTSR_.4	_GSS[Phospho (STY)]HC[Carbamidomethyl (C)]DSPSPQEDGQIM[Oxidation (M)]FDVEM[Oxidation (M)]HTSR_	0.000979017	0.000397156	Filtered	1.16384	203.955	Filtered	0.313151	0.176745	Filtered
O60238	BNIP3L	BCL2/adenovirus E1B 19 kDa protein-interacting protein 3-like	GSSHCDSPSPQEDGQIMFDVEMHTSR	(C93,M105,M110,S113)	_GSSHC[Carbamidomethyl (C)]DSPSPQEDGQIM[Oxidation (M)]FDVEM[Oxidation (M)]HTS[Phospho (STY)]R_.4	_GSSHC[Carbamidomethyl (C)]DSPSPQEDGQIM[Oxidation (M)]FDVEM[Oxidation (M)]HTS[Phospho (STY)]R_	0.000226975	0.000393886	Filtered	1.45443	151.459	Filtered	0.0114832	0.0852579	Filtered
O60238	BNIP3L	BCL2/adenovirus E1B 19 kDa protein-interacting protein 3-like	GSSHCDSPSPQEDGQIMFDVEMHTSR	(C93,M105,M110,T112)	_GSSHC[Carbamidomethyl (C)]DSPSPQEDGQIM[Oxidation (M)]FDVEM[Oxidation (M)]HT[Phospho (STY)]SR_.4	_GSSHC[Carbamidomethyl (C)]DSPSPQEDGQIM[Oxidation (M)]FDVEM[Oxidation (M)]HT[Phospho (STY)]SR_	0.00524931	0.000404556	Filtered	1.16293	151.306	Filtered	0.0109694	0.0814801	Filtered
O60238	BNIP3L	BCL2/adenovirus E1B 19 kDa protein-interacting protein 3-like	GSSHCDSPSPQEDGQIMFDVEMHTSR	(S90,C93,M105,M110)	_GS[Phospho (STY)]SHC[Carbamidomethyl (C)]DSPSPQEDGQIM[Oxidation (M)]FDVEM[Oxidation (M)]HTSR_.4	_GS[Phospho (STY)]SHC[Carbamidomethyl (C)]DSPSPQEDGQIM[Oxidation (M)]FDVEM[Oxidation (M)]HTSR_	0.00431962	0.000596896	Filtered	1.16354	1	Filtered	0.0306998	0.0328076	Filtered
O60238	BNIP3L	BCL2/adenovirus E1B 19 kDa protein-interacting protein 3-like	GSSHCDSPSPQEDGQIMFDVEMHTSR	(C93,S95,M105,M110)	_GSSHC[Carbamidomethyl (C)]DS[Phospho (STY)]PSPQEDGQIM[Oxidation (M)]FDVEM[Oxidation (M)]HTSR_.4	_GSSHC[Carbamidomethyl (C)]DS[Phospho (STY)]PSPQEDGQIM[Oxidation (M)]FDVEM[Oxidation (M)]HTSR_	0.00140085	0.000384898	Filtered	1.16324	1	Filtered	0.306111	0.175741	Filtered
O60244	MED14	Mediator of RNA polymerase II transcription subunit 14	KLSDDPCPVESK	(S617,C621)	_KLS[Phospho (STY)]DDPC[Carbamidomethyl (C)]PVESK_.2	_KLS[Phospho (STY)]DDPC[Carbamidomethyl (C)]PVESK_	0.000447647	2.63385e-06	5.09599e-12	1	232.259	1	0.5	0.5	0.790868
O60244	MED14	Mediator of RNA polymerase II transcription subunit 14	MPGMSPANPSLHSPVPDASHSPR	(M1124,M1127,S1128,S1136,S1142)	_M[Oxidation (M)]PGM[Oxidation (M)]S[Phospho (STY)]PANPSLHS[Phospho (STY)]PVPDAS[Phospho (STY)]HSPR_.3	_M[Oxidation (M)]PGM[Oxidation (M)]S[Phospho (STY)]PANPSLHS[Phospho (STY)]PVPDAS[Phospho (STY)]HSPR_	0.000497065	1.19573e-05	Filtered	208.01	175.553	Filtered	0.433475	0.509927	Filtered
O60245	PCDH7	Protocadherin-7	SSSPLPTVQLHPQSPTAGK	(S1011)	_SSSPLPTVQLHPQS[Phospho (STY)]PTAGK_.3	_SSSPLPTVQLHPQS[Phospho (STY)]PTAGK_	Filtered	0.000760446	Filtered	Filtered	257.361	Filtered	Filtered	0.119938	Filtered
O60245	PCDH7	Protocadherin-7	SSSPLPTVQLHPQSPTAGK	(T1013)	_SSSPLPTVQLHPQSPT[Phospho (STY)]AGK_.3	_SSSPLPTVQLHPQSPT[Phospho (STY)]AGK_	Filtered	0.000407939	Filtered	Filtered	199.459	Filtered	Filtered	0.864391	Filtered
O60248	SOX15	Protein SOX-15	EGAGSPAAPGTLPLEK	(S37)	_EGAGS[Phospho (STY)]PAAPGTLPLEK_.2	_EGAGS[Phospho (STY)]PAAPGTLPLEK_	0.00049708	6.19209e-06	3.00203e-17	56514.7	56377.5	69670.9	1	1	1
O60248	SOX15	Protein SOX-15	EGAGSPAAPGTLPLEK	(S37)	_EGAGS[Phospho (STY)]PAAPGTLPLEK_.3	_EGAGS[Phospho (STY)]PAAPGTLPLEK_	Filtered	0.000139172	0.00180831	Filtered	1	1	Filtered	0.947559	0.362115
O60264	SMARCA5	SWI/SNF-related matrix-associated actin-dependent regulator of chromatin subfamily A member 5	GGPEGVAAQAVASAASAGPADAEMEEIFDDASPGK	(M58,S66)	_GGPEGVAAQAVASAASAGPADAEM[Oxidation (M)]EEIFDDAS[Phospho (STY)]PGK_.4	_GGPEGVAAQAVASAASAGPADAEM[Oxidation (M)]EEIFDDAS[Phospho (STY)]PGK_	1.55329e-17	1.8889e-06	0.000343685	33347.5	33193.9	29414.8	1	1	1
O60271	SPAG9	C-Jun-amino-terminal kinase-interacting protein 4	LHQLSGSDQLESTAHSR	(S183)	_LHQLS[Phospho (STY)]GSDQLESTAHSR_.3	_LHQLS[Phospho (STY)]GSDQLESTAHSR_	0.000497129	0.000234796	1.52607e-13	4538.79	7362.16	6946.11	0.232536	0.5	0.499998
O60271	SPAG9	C-Jun-amino-terminal kinase-interacting protein 4	LHQLSGSDQLESTAHSR	(S185)	_LHQLSGS[Phospho (STY)]DQLESTAHSR_.3	_LHQLSGS[Phospho (STY)]DQLESTAHSR_	4.98572e-14	1.68687e-07	1.93445e-13	4343.81	7074.91	6765.89	0.765877	0.5	0.499998
O60271	SPAG9	C-Jun-amino-terminal kinase-interacting protein 4	LHQLSGSDQLESTAHSR	(S183,S185)	_LHQLS[Phospho (STY)]GS[Phospho (STY)]DQLESTAHSR_.3	_LHQLS[Phospho (STY)]GS[Phospho (STY)]DQLESTAHSR_	0.000497125	9.68746e-05	4.31277e-36	1285.01	1709.79	2034.26	0.991522	0.99134	0.998057
O60271	SPAG9	C-Jun-amino-terminal kinase-interacting protein 4	LHQLSGSDQLESTAHSR	(S194)	_LHQLSGSDQLESTAHS[Phospho (STY)]R_.3	_LHQLSGSDQLESTAHS[Phospho (STY)]R_	0.00166334	2.54994e-10	0.00119956	582.957	960.949	782.365	0.2	4.27848e-08	0.000552047
O60271	SPAG9	C-Jun-amino-terminal kinase-interacting protein 4	DGGSVVGASVFYK	(S705)	_DGGS[Phospho (STY)]VVGASVFYK_.2	_DGGS[Phospho (STY)]VVGASVFYK_	Filtered	0.000405053	Filtered	Filtered	437.497	Filtered	Filtered	0.962219	Filtered
O60271	SPAG9	C-Jun-amino-terminal kinase-interacting protein 4	DGGSVVGASVFYK	(S710)	_DGGSVVGAS[Phospho (STY)]VFYK_.2	_DGGSVVGAS[Phospho (STY)]VFYK_	Filtered	0.000456391	Filtered	Filtered	162.276	Filtered	Filtered	0.0219319	Filtered
O60271	SPAG9	C-Jun-amino-terminal kinase-interacting protein 4	RSSTLSQLPGDK	(T595)	_RSST[Phospho (STY)]LSQLPGDK_.2	_RSST[Phospho (STY)]LSQLPGDK_	Filtered	0.000427938	0.00735449	Filtered	1	1	Filtered	0.237811	0.237769
O60271	SPAG9	C-Jun-amino-terminal kinase-interacting protein 4	RSSTLSQLPGDK	(S593)	_RS[Phospho (STY)]STLSQLPGDK_.2	_RS[Phospho (STY)]STLSQLPGDK_	Filtered	0.000613158	Filtered	Filtered	178.845	Filtered	Filtered	0.285089	Filtered
O60271	SPAG9	C-Jun-amino-terminal kinase-interacting protein 4	RSSTLSQLPGDK	(S594)	_RSS[Phospho (STY)]TLSQLPGDK_.2	_RSS[Phospho (STY)]TLSQLPGDK_	Filtered	0.000389605	Filtered	Filtered	1	Filtered	Filtered	0.260632	Filtered
O60271	SPAG9	C-Jun-amino-terminal kinase-interacting protein 4	FIEFEDSQEQEK	(S109)	_FIEFEDS[Phospho (STY)]QEQEK_.2	_FIEFEDS[Phospho (STY)]QEQEK_	Filtered	0.000387499	Filtered	Filtered	1	Filtered	Filtered	1	Filtered
O60285	NUAK1	NUAK family SNF1-like kinase 1	ENDFAQSGQDAVPESPSK	(S390)	_ENDFAQSGQDAVPESPS[Phospho (STY)]K_.2	_ENDFAQSGQDAVPESPS[Phospho (STY)]K_	0.000497084	0.000291099	0.0054219	1.66732	1	1.03832	0.420901	0.421386	0.0946855
O60285	NUAK1	NUAK family SNF1-like kinase 1	ENDFAQSGQDAVPESPSK	(S388)	_ENDFAQSGQDAVPES[Phospho (STY)]PSK_.2	_ENDFAQSGQDAVPES[Phospho (STY)]PSK_	0.00049703	0.000214635	0.000472509	1.3892	1	1	0.333333	0.420832	0.822849
O60285	NUAK1	NUAK family SNF1-like kinase 1	ENDFAQSGQDAVPESPSK	(S388)	_ENDFAQSGQDAVPES[Phospho (STY)]PSK_.3	_ENDFAQSGQDAVPES[Phospho (STY)]PSK_	Filtered	0.000894342	Filtered	Filtered	1	Filtered	Filtered	0.214177	Filtered
O60285	NUAK1	NUAK family SNF1-like kinase 1	TGVLLPSSPEAEVPGK	(S445)	_TGVLLPSS[Phospho (STY)]PEAEVPGK_.2	_TGVLLPSS[Phospho (STY)]PEAEVPGK_	Filtered	0.00675433	Filtered	Filtered	363.676	Filtered	Filtered	0.353616	Filtered
O60291	MGRN1	E3 ubiquitin-protein ligase MGRN1	ESSSPESFITEEVDESSSPQQGTR	(S490)	_ES[Phospho (STY)]SSPESFITEEVDESSSPQQGTR_.3	_ES[Phospho (STY)]SSPESFITEEVDESSSPQQGTR_	0.000497191	1.09049e-07	0.00563478	394.516	780.084	1	0.294261	0.190103	0.0713214
O60291	MGRN1	E3 ubiquitin-protein ligase MGRN1	ESSSPESFITEEVDESSSPQQGTR	(S506)	_ESSSPESFITEEVDESSS[Phospho (STY)]PQQGTR_.3	_ESSSPESFITEEVDESSS[Phospho (STY)]PQQGTR_	0.000976616	0.000338273	Filtered	1.15679	182.241	Filtered	0.0433473	0.128262	Filtered
O60291	MGRN1	E3 ubiquitin-protein ligase MGRN1	ESSSPESFITEEVDESSSPQQGTR	(S491)	_ESS[Phospho (STY)]SPESFITEEVDESSSPQQGTR_.3	_ESS[Phospho (STY)]SPESFITEEVDESSSPQQGTR_	0.000596401	0.000334978	Filtered	1	182.045	Filtered	0.10077	0.114595	Filtered
O60291	MGRN1	E3 ubiquitin-protein ligase MGRN1	ESSSPESFITEEVDESSSPQQGTR	(S492)	_ESSS[Phospho (STY)]PESFITEEVDESSSPQQGTR_.3	_ESSS[Phospho (STY)]PESFITEEVDESSSPQQGTR_	0.000497198	0.000232663	Filtered	1	182.045	Filtered	0.263372	0.114393	Filtered
O60291	MGRN1	E3 ubiquitin-protein ligase MGRN1	ESSSPESFITEEVDESSSPQQGTR	(S495)	_ESSSPES[Phospho (STY)]FITEEVDESSSPQQGTR_.3	_ESSSPES[Phospho (STY)]FITEEVDESSSPQQGTR_	0.00050564	0.00106139	Filtered	1	168.742	Filtered	0.118895	0.0767799	Filtered
O60291	MGRN1	E3 ubiquitin-protein ligase MGRN1	ESSSPESFITEEVDESSSPQQGTR	(T511)	_ESSSPESFITEEVDESSSPQQGT[Phospho (STY)]R_.3	_ESSSPESFITEEVDESSSPQQGT[Phospho (STY)]R_	Filtered	0.00372398	Filtered	Filtered	1.09209	Filtered	Filtered	0.0201055	Filtered
O60291	MGRN1	E3 ubiquitin-protein ligase MGRN1	AASIENVLQDSSPEHCGR	(S524,C528)	_AASIENVLQDSS[Phospho (STY)]PEHC[Carbamidomethyl (C)]GR_.3	_AASIENVLQDSS[Phospho (STY)]PEHC[Carbamidomethyl (C)]GR_	Filtered	0.000258114	Filtered	Filtered	665.629	Filtered	Filtered	0.0923236	Filtered
O60291	MGRN1	E3 ubiquitin-protein ligase MGRN1	AASIENVLQDSSPEHCGR	(S515,C528)	_AAS[Phospho (STY)]IENVLQDSSPEHC[Carbamidomethyl (C)]GR_.3	_AAS[Phospho (STY)]IENVLQDSSPEHC[Carbamidomethyl (C)]GR_	Filtered	0.000300709	Filtered	Filtered	208.447	Filtered	Filtered	0.192866	Filtered
O60292	SIPA1L3	Signal-induced proliferation-associated 1-like protein 3	TLSDESLCSGR	(T1542,C1549)	_T[Phospho (STY)]LSDESLC[Carbamidomethyl (C)]SGR_.2	_T[Phospho (STY)]LSDESLC[Carbamidomethyl (C)]SGR_	0.000469962	0.000576659	0.00386035	1121.4	732.003	1019.83	0.00888504	0.142494	0.14735
O60292	SIPA1L3	Signal-induced proliferation-associated 1-like protein 3	TLSDESLCSGR	(S1544,C1549)	_TLS[Phospho (STY)]DESLC[Carbamidomethyl (C)]SGR_.2	_TLS[Phospho (STY)]DESLC[Carbamidomethyl (C)]SGR_	4.21704e-07	0.000227497	2.93359e-11	513.73	140.281	1	0.988098	0.768925	0.76249
O60293	ZFC3H1	Zinc finger C3H1 domain-containing protein	SFLESNYFTK	(S1046)	_S[Phospho (STY)]FLESNYFTK_.2	_S[Phospho (STY)]FLESNYFTK_	0.000581475	0.000193269	1.09025e-21	5681.63	4007.03	4101.85	0.986353	0.999974	0.833357
O60293	ZFC3H1	Zinc finger C3H1 domain-containing protein	RISTSDILSEK	(S352)	_RIS[Phospho (STY)]TSDILSEK_.2	_RIS[Phospho (STY)]TSDILSEK_	4.12516e-09	1.22735e-08	3.06979e-10	762.743	937.761	863.143	0.979702	0.456778	0.783484
O60293	ZFC3H1	Zinc finger C3H1 domain-containing protein	RISTSDILSEK	(S354)	_RISTS[Phospho (STY)]DILSEK_.2	_RISTS[Phospho (STY)]DILSEK_	1.48016e-06	0.000146028	2.0443e-25	1	1	186.066	0.00788289	0.215952	0.0865934
O60293	ZFC3H1	Zinc finger C3H1 domain-containing protein	KPISDNSFSSDEEQSTGPIK	(S1303,S1304)	_KPISDNSFS[Phospho (STY)]S[Phospho (STY)]DEEQSTGPIK_.3	_KPISDNSFS[Phospho (STY)]S[Phospho (STY)]DEEQSTGPIK_	0.000110607	2.41561e-05	1.55389e-08	1715.62	3018.43	1917.5	0.25451	0.979525	0.842059
O60293	ZFC3H1	Zinc finger C3H1 domain-containing protein	KPISDNSFSSDEEQSTGPIK	(T1310)	_KPISDNSFSSDEEQST[Phospho (STY)]GPIK_.3	_KPISDNSFSSDEEQST[Phospho (STY)]GPIK_	0.00577648	0.00998318	Filtered	1833.94	1033.65	Filtered	0.175679	0.204201	Filtered
O60293	ZFC3H1	Zinc finger C3H1 domain-containing protein	KPISDNSFSSDEEQSTGPIK	(S1303)	_KPISDNSFS[Phospho (STY)]SDEEQSTGPIK_.3	_KPISDNSFS[Phospho (STY)]SDEEQSTGPIK_	0.00964998	0.00250179	Filtered	1.24764	258.289	Filtered	0.232615	0.237658	Filtered
O60293	ZFC3H1	Zinc finger C3H1 domain-containing protein	KPISDNSFSSDEEQSTGPIK	(S1301)	_KPISDNS[Phospho (STY)]FSSDEEQSTGPIK_.3	_KPISDNS[Phospho (STY)]FSSDEEQSTGPIK_	Filtered	0.00197208	0.00436417	Filtered	1	1.0513	Filtered	0.0494322	0.0227314
O60293	ZFC3H1	Zinc finger C3H1 domain-containing protein	KPISDNSFSSDEEQSTGPIK	(S1309)	_KPISDNSFSSDEEQS[Phospho (STY)]TGPIK_.3	_KPISDNSFSSDEEQS[Phospho (STY)]TGPIK_	0.00313767	Filtered	Filtered	1833.18	Filtered	Filtered	0.19326	Filtered	Filtered
O60293	ZFC3H1	Zinc finger C3H1 domain-containing protein	KPISDNSFSSDEEQSTGPIK	(S1304)	_KPISDNSFSS[Phospho (STY)]DEEQSTGPIK_.3	_KPISDNSFSS[Phospho (STY)]DEEQSTGPIK_	Filtered	0.000427224	Filtered	Filtered	123.185	Filtered	Filtered	0.237614	Filtered
O60293	ZFC3H1	Zinc finger C3H1 domain-containing protein	KPISDNSFSSDEEQSTGPIK	(S1298)	_KPIS[Phospho (STY)]DNSFSSDEEQSTGPIK_.3	_KPIS[Phospho (STY)]DNSFSSDEEQSTGPIK_	Filtered	0.000328436	Filtered	Filtered	1.20293	Filtered	Filtered	0.0528215	Filtered
O60293	ZFC3H1	Zinc finger C3H1 domain-containing protein	ENDPLRTPEALPEEK	(T766)	_ENDPLRT[Phospho (STY)]PEALPEEK_.3	_ENDPLRT[Phospho (STY)]PEALPEEK_	0.00188088	Filtered	0.00713992	1	Filtered	466.634	1	Filtered	1
O60293	ZFC3H1	Zinc finger C3H1 domain-containing protein	TSSSSPANSDVEIDGIGR	(T801,S809)	_T[Phospho (STY)]SSSSPANS[Phospho (STY)]DVEIDGIGR_.2	_T[Phospho (STY)]SSSSPANS[Phospho (STY)]DVEIDGIGR_	Filtered	0.000443457	0.00146718	Filtered	189.437	1.10176	Filtered	0.399814	0.256031
O60293	ZFC3H1	Zinc finger C3H1 domain-containing protein	AFKPEETSSNSDPPSPPVLNNSHPVPR	(S655)	_AFKPEETSSNSDPPS[Phospho (STY)]PPVLNNSHPVPR_.4	_AFKPEETSSNSDPPS[Phospho (STY)]PPVLNNSHPVPR_	0.00159479	0.000376422	Filtered	427.73	262.734	Filtered	0.216828	0.215982	Filtered
O60293	ZFC3H1	Zinc finger C3H1 domain-containing protein	EEGELEDGEISDDDNNSQIR	(S28)	_EEGELEDGEIS[Phospho (STY)]DDDNNSQIR_.3	_EEGELEDGEIS[Phospho (STY)]DDDNNSQIR_	0.00319165	0.000468454	Filtered	1	1	Filtered	0.645564	0.5	Filtered
O60303	KATNIP	Katanin-interacting protein	SSPGPDTLVVLEFNPASK	(S252)	_S[Phospho (STY)]SPGPDTLVVLEFNPASK_.2	_S[Phospho (STY)]SPGPDTLVVLEFNPASK_	0.000497098	0.000301358	1.95417e-10	2737.6	837.345	3307.17	0.319171	0.313021	0.403495
O60303	KATNIP	Katanin-interacting protein	SSPGPDTLVVLEFNPASK	(S253)	_SS[Phospho (STY)]PGPDTLVVLEFNPASK_.2	_SS[Phospho (STY)]PGPDTLVVLEFNPASK_	1.52104e-12	0.000411896	1.07637e-15	2162.62	836.859	2448.36	0.319195	0.312854	0.403316
O60303	KATNIP	Katanin-interacting protein	SSPGPDTLVVLEFNPASK	(T258)	_SSPGPDT[Phospho (STY)]LVVLEFNPASK_.2	_SSPGPDT[Phospho (STY)]LVVLEFNPASK_	0.000497117	0.00038244	7.50604e-10	1861.28	249.629	2349.05	0.359078	0.327636	0.182215
O60303	KATNIP	Katanin-interacting protein	VVSPTKEQVSDTEDK	(T455)	_VVSPT[Phospho (STY)]KEQVSDTEDK_.3	_VVSPT[Phospho (STY)]KEQVSDTEDK_	0.00049719	2.24932e-05	1.1429e-18	1.27869	1.30345	46.2087	0.25	0.131865	0.321776
O60303	KATNIP	Katanin-interacting protein	VVSPTKEQVSDTEDK	(S453)	_VVS[Phospho (STY)]PTKEQVSDTEDK_.3	_VVS[Phospho (STY)]PTKEQVSDTEDK_	0.000497199	0.000295297	6.29618e-13	1.45946	1.4896	1.83118	0.25	0.594411	0.0486657
O60303	KATNIP	Katanin-interacting protein	VVSPTKEQVSDTEDK	(S460)	_VVSPTKEQVS[Phospho (STY)]DTEDK_.3	_VVSPTKEQVS[Phospho (STY)]DTEDK_	3.59603e-08	0.000282015	2.88794e-09	1	1	1	0.235125	0.128161	0.305399
O60303	KATNIP	Katanin-interacting protein	VVSPTKEQVSDTEDK	(T462)	_VVSPTKEQVSDT[Phospho (STY)]EDK_.3	_VVSPTKEQVSDT[Phospho (STY)]EDK_	0.000497085	5.20354e-05	4.61315e-15	1	1	1	0.25	0.143943	0.334231
O60303	KATNIP	Katanin-interacting protein	KDSLSQLEEYLR	(S691)	_KDS[Phospho (STY)]LSQLEEYLR_.2	_KDS[Phospho (STY)]LSQLEEYLR_	0.000497101	0.00128913	9.11368e-11	871.436	403.331	758.474	0.968525	0.929047	0.95312
O60303	KATNIP	Katanin-interacting protein	KDSLSQLEEYLR	(S691)	_KDS[Phospho (STY)]LSQLEEYLR_.3	_KDS[Phospho (STY)]LSQLEEYLR_	Filtered	0.000399477	Filtered	Filtered	649.882	Filtered	Filtered	0.493654	Filtered
O60303	KATNIP	Katanin-interacting protein	RPSTADGEGDERPFTQAGLGADER	(S1163,T1164)	_RPS[Phospho (STY)]T[Phospho (STY)]ADGEGDERPFTQAGLGADER_.3	_RPS[Phospho (STY)]T[Phospho (STY)]ADGEGDERPFTQAGLGADER_	Filtered	4.0109e-06	7.04777e-19	Filtered	203.579	559.633	Filtered	0.666667	0.913303
O60318	MCM3AP	Germinal-center associated nuclear protein	KPGDGEVSPSTEDAPFQHSPLGK	(S527)	_KPGDGEVS[Phospho (STY)]PSTEDAPFQHSPLGK_.3	_KPGDGEVS[Phospho (STY)]PSTEDAPFQHSPLGK_	0.000157191	1.12932e-05	0.00167624	3324.82	3624.25	2428.01	0.539946	0.924256	0.597811
O60318	MCM3AP	Germinal-center associated nuclear protein	KPGDGEVSPSTEDAPFQHSPLGK	(S527,S538)	_KPGDGEVS[Phospho (STY)]PSTEDAPFQHS[Phospho (STY)]PLGK_.3	_KPGDGEVS[Phospho (STY)]PSTEDAPFQHS[Phospho (STY)]PLGK_	6.27664e-06	2.5817e-05	4.35157e-13	2703.81	3844.61	2482.61	0.208122	0.614065	0.371409
O60318	MCM3AP	Germinal-center associated nuclear protein	KPGDGEVSPSTEDAPFQHSPLGK	(T530,S538)	_KPGDGEVSPST[Phospho (STY)]EDAPFQHS[Phospho (STY)]PLGK_.3	_KPGDGEVSPST[Phospho (STY)]EDAPFQHS[Phospho (STY)]PLGK_	4.5027e-12	3.34893e-10	6.55419e-09	2872.59	3418.43	2456.44	0.6523	0.14018	0.486063
O60318	MCM3AP	Germinal-center associated nuclear protein	KPGDGEVSPSTEDAPFQHSPLGK	(S529)	_KPGDGEVSPS[Phospho (STY)]TEDAPFQHSPLGK_.3	_KPGDGEVSPS[Phospho (STY)]TEDAPFQHSPLGK_	1.15582e-11	1.20021e-05	0.00292353	3019.05	3179.28	2223.29	0.195842	0.0320825	0.181431
O60318	MCM3AP	Germinal-center associated nuclear protein	KPGDGEVSPSTEDAPFQHSPLGK	(T530)	_KPGDGEVSPST[Phospho (STY)]EDAPFQHSPLGK_.3	_KPGDGEVSPST[Phospho (STY)]EDAPFQHSPLGK_	0.000497034	0.000399735	0.000206731	3210.13	3009.87	2048.37	0.251768	0.0422374	0.215725
O60341	KDM1A	Lysine-specific histone demethylase 1A	KLPPPPPQAPPEEENESEPEEPSGVEGAAFQSR	(S172)	_KLPPPPPQAPPEEENESEPEEPS[Phospho (STY)]GVEGAAFQSR_.4	_KLPPPPPQAPPEEENESEPEEPS[Phospho (STY)]GVEGAAFQSR_	0.00206813	0.00040453	4.50684e-17	15338.6	38768.3	23222.7	0.441792	0.0102572	0.00256277
O60341	KDM1A	Lysine-specific histone demethylase 1A	KLPPPPPQAPPEEENESEPEEPSGVEGAAFQSR	(S166)	_KLPPPPPQAPPEEENES[Phospho (STY)]EPEEPSGVEGAAFQSR_.4	_KLPPPPPQAPPEEENES[Phospho (STY)]EPEEPSGVEGAAFQSR_	0.000497078	0.000240265	0.000762378	18041.9	17447	33331.1	0.992017	0.999294	0.995235
O60341	KDM1A	Lysine-specific histone demethylase 1A	LPPPPPQAPPEEENESEPEEPSGVEGAAFQSR	(S166)	_LPPPPPQAPPEEENES[Phospho (STY)]EPEEPSGVEGAAFQSR_.4	_LPPPPPQAPPEEENES[Phospho (STY)]EPEEPSGVEGAAFQSR_	0.000497157	0.00022166	1.36607e-13	15164.4	23993.3	20188.8	0.993097	0.99449	0.999222
O60341	KDM1A	Lysine-specific histone demethylase 1A	LPPPPPQAPPEEENESEPEEPSGVEGAAFQSR	(S172)	_LPPPPPQAPPEEENESEPEEPS[Phospho (STY)]GVEGAAFQSR_.4	_LPPPPPQAPPEEENESEPEEPS[Phospho (STY)]GVEGAAFQSR_	0.000497104	0.000384947	4.16295e-23	17319.5	19754.5	18520.5	0.0566555	0.00569762	0.000546735
O60341	KDM1A	Lysine-specific histone demethylase 1A	LPPPPPQAPPEEENESEPEEPSGVEGAAFQSR	(S181)	_LPPPPPQAPPEEENESEPEEPSGVEGAAFQS[Phospho (STY)]R_.4	_LPPPPPQAPPEEENESEPEEPSGVEGAAFQS[Phospho (STY)]R_	0.000837559	0.000354852	0.00232187	1513.58	3530.24	2552.78	0.00180249	0.000485756	0.00957967
O60341	KDM1A	Lysine-specific histone demethylase 1A	QATPGVPAQQSPSM	(S849,M852)	_QATPGVPAQQS[Phospho (STY)]PSM[Oxidation (M)]_.2	_QATPGVPAQQS[Phospho (STY)]PSM[Oxidation (M)]_	0.000498289	0.00106746	1.69842e-11	5593.85	4444.21	3999.64	0.903686	0.886472	0.900827
O60341	KDM1A	Lysine-specific histone demethylase 1A	QATPGVPAQQSPSM	(S851,M852)	_QATPGVPAQQSPS[Phospho (STY)]M[Oxidation (M)]_.2	_QATPGVPAQQSPS[Phospho (STY)]M[Oxidation (M)]_	0.000607141	0.000404578	9.3749e-09	4673.89	3870.01	3537.59	0.0984903	0.103897	0.100278
O60341	KDM1A	Lysine-specific histone demethylase 1A	EMDESLANLSEDEYYSEEER	(M123,S131,S137)	_EM[Oxidation (M)]DESLANLS[Phospho (STY)]EDEYYS[Phospho (STY)]EEER_.3	_EM[Oxidation (M)]DESLANLS[Phospho (STY)]EDEYYS[Phospho (STY)]EEER_	5.6833e-07	0.000951972	3.27042e-27	28044.7	25318.5	29758.9	1.76708e-06	3.16032e-05	4.87257e-08
O60341	KDM1A	Lysine-specific histone demethylase 1A	EMDESLANLSEDEYYSEEER	(M123,S126,S137)	_EM[Oxidation (M)]DES[Phospho (STY)]LANLSEDEYYS[Phospho (STY)]EEER_.3	_EM[Oxidation (M)]DES[Phospho (STY)]LANLSEDEYYS[Phospho (STY)]EEER_	4.85568e-08	0.00111147	1.253e-26	20042.8	18905.5	20916	4.74523e-10	5.99531e-12	7.13991e-13
O60341	KDM1A	Lysine-specific histone demethylase 1A	EMDESLANLSEDEYYSEEER	(M123,Y136)	_EM[Oxidation (M)]DESLANLSEDEYY[Phospho (STY)]SEEER_.3	_EM[Oxidation (M)]DESLANLSEDEYY[Phospho (STY)]SEEER_	Filtered	0.00619471	0.00882727	Filtered	1.41627	1.87347	Filtered	0.243878	0.342509
O60341	KDM1A	Lysine-specific histone demethylase 1A	EMDESLANLSEDEYYSEEER	(M123,S126)	_EM[Oxidation (M)]DES[Phospho (STY)]LANLSEDEYYSEEER_.3	_EM[Oxidation (M)]DES[Phospho (STY)]LANLSEDEYYSEEER_	0.00445941	0.00637204	Filtered	1.78232	1	Filtered	0.0693289	0.14562	Filtered
O60341	KDM1A	Lysine-specific histone demethylase 1A	EMDESLANLSEDEYYSEEER	(M123,S131)	_EM[Oxidation (M)]DESLANLS[Phospho (STY)]EDEYYSEEER_.3	_EM[Oxidation (M)]DESLANLS[Phospho (STY)]EDEYYSEEER_	Filtered	0.0043339	Filtered	Filtered	1.55786	Filtered	Filtered	0.172801	Filtered
O60341	KDM1A	Lysine-specific histone demethylase 1A	EMDESLANLSEDEYYSEEER	(M123,Y135)	_EM[Oxidation (M)]DESLANLSEDEY[Phospho (STY)]YSEEER_.3	_EM[Oxidation (M)]DESLANLSEDEY[Phospho (STY)]YSEEER_	Filtered	0.00627984	Filtered	Filtered	1	Filtered	Filtered	0.243869	Filtered
O60343	TBC1D4	TBC1 domain family member 4	LGSVDSFER	(S588)	_LGS[Phospho (STY)]VDSFER_.2	_LGS[Phospho (STY)]VDSFER_	0.000497055	0.000431042	1.55274e-05	3442.48	2883.35	2999.67	0.988164	0.999999	0.995653
O60343	TBC1D4	TBC1 domain family member 4	LGSVDSFER	(S591)	_LGSVDS[Phospho (STY)]FER_.2	_LGSVDS[Phospho (STY)]FER_	Filtered	0.00213163	Filtered	Filtered	136.727	Filtered	Filtered	4.56877e-05	Filtered
O60437	PPL	Periplakin	SIVVIHPDTGR	(S1657)	_S[Phospho (STY)]IVVIHPDTGR_.2	_S[Phospho (STY)]IVVIHPDTGR_	0.000439275	1.28026e-10	8.23291e-19	2689.2	3281.3	3272.35	0.999825	0.999912	0.999985
O60437	PPL	Periplakin	GKYSPTVQTR	(S14)	_GKYS[Phospho (STY)]PTVQTR_.2	_GKYS[Phospho (STY)]PTVQTR_	0.00133801	0.00034722	Filtered	1138.53	1393	Filtered	0.893863	0.966065	Filtered
O60437	PPL	Periplakin	GKYSPTVQTR	(Y13)	_GKY[Phospho (STY)]SPTVQTR_.2	_GKY[Phospho (STY)]SPTVQTR_	0.000498043	6.85832e-05	Filtered	1083.21	1392.94	Filtered	0.0159755	0.000275042	Filtered
O60437	PPL	Periplakin	GKYSPTVQTR	(T19)	_GKYSPTVQT[Phospho (STY)]R_.2	_GKYSPTVQT[Phospho (STY)]R_	9.69427e-06	0.00033679	Filtered	680.559	472.622	Filtered	0.0456893	0.012831	Filtered
O60437	PPL	Periplakin	GKYSPTVQTR	(T16)	_GKYSPT[Phospho (STY)]VQTR_.2	_GKYSPT[Phospho (STY)]VQTR_	0.000497065	0.000144442	Filtered	246.137	181.066	Filtered	0.0121558	0.0250234	Filtered
O60437	PPL	Periplakin	NRPDSGVEEAWK	(S887)	_NRPDS[Phospho (STY)]GVEEAWK_.2	_NRPDS[Phospho (STY)]GVEEAWK_	Filtered	0.00459826	Filtered	Filtered	1.38804	Filtered	Filtered	1	Filtered
O60447	EVI5	Ecotropic viral integration site 5 protein homolog	SDSNQYIGELK	(S689)	_SDS[Phospho (STY)]NQYIGELK_.2	_SDS[Phospho (STY)]NQYIGELK_	0.00618469	0.000394804	0.00424282	259.701	848.128	509.186	0.512957	0.344978	0.0576776
O60447	EVI5	Ecotropic viral integration site 5 protein homolog	SGSMSLDPAVADGSESETEDSVLETR	(M766,S776,S778)	_SGSM[Oxidation (M)]SLDPAVADGS[Phospho (STY)]ES[Phospho (STY)]ETEDSVLETR_.3	_SGSM[Oxidation (M)]SLDPAVADGS[Phospho (STY)]ES[Phospho (STY)]ETEDSVLETR_	Filtered	5.51976e-07	0.00934685	Filtered	395.809	213.505	Filtered	0.43214	0.358846
O60487	MPZL2	Myelin protein zero-like protein 2	KVSVYLEDTD	(S208)	_KVS[Phospho (STY)]VYLEDTD_.2	_KVS[Phospho (STY)]VYLEDTD_	0.000497143	7.12954e-05	2.36647e-09	4277.5	5356.38	4238.97	0.999985	1	0.999941
O60487	MPZL2	Myelin protein zero-like protein 2	KVSVYLEDTD	(Y210)	_KVSVY[Phospho (STY)]LEDTD_.2	_KVSVY[Phospho (STY)]LEDTD_	0.000497106	8.08921e-06	3.10139e-11	4092.37	4786.41	4238.78	2.59578e-05	5.12083e-09	5.61475e-05
O60499	STX10	Syntaxin-10	SPSDLLDASAVSATSR	(S132)	_S[Phospho (STY)]PSDLLDASAVSATSR_.2	_S[Phospho (STY)]PSDLLDASAVSATSR_	0.000497131	0.00359529	Filtered	3720.54	3649.05	Filtered	0.113376	0.0954409	Filtered
O60499	STX10	Syntaxin-10	DHMVSPTAVAFLER	(M106,S108)	_DHM[Oxidation (M)]VS[Phospho (STY)]PTAVAFLER_.3	_DHM[Oxidation (M)]VS[Phospho (STY)]PTAVAFLER_	Filtered	0.00418034	Filtered	Filtered	1	Filtered	Filtered	0.480497	Filtered
O60499	STX10	Syntaxin-10	DHMVSPTAVAFLER	(M106,T110)	_DHM[Oxidation (M)]VSPT[Phospho (STY)]AVAFLER_.3	_DHM[Oxidation (M)]VSPT[Phospho (STY)]AVAFLER_	Filtered	0.00753418	Filtered	Filtered	1	Filtered	Filtered	0.519638	Filtered
O60502	OGA	Protein O-GlcNAcase	LENEGSDEDIETDVLYSPQMALK	(T370,M378)	_LENEGSDEDIET[Phospho (STY)]DVLYSPQM[Oxidation (M)]ALK_.3	_LENEGSDEDIET[Phospho (STY)]DVLYSPQM[Oxidation (M)]ALK_	0.00049719	9.32488e-05	0.00468936	818.409	707.263	719.55	0.0826715	0.0774472	0.186896
O60502	OGA	Protein O-GlcNAcase	LENEGSDEDIETDVLYSPQMALK	(S364,M378)	_LENEGS[Phospho (STY)]DEDIETDVLYSPQM[Oxidation (M)]ALK_.3	_LENEGS[Phospho (STY)]DEDIETDVLYSPQM[Oxidation (M)]ALK_	0.000497114	1.07621e-05	0.0046031	682.655	416.872	498.503	0.829365	0.803262	0.778923
O60502	OGA	Protein O-GlcNAcase	LENEGSDEDIETDVLYSPQMALK	(Y374,M378)	_LENEGSDEDIETDVLY[Phospho (STY)]SPQM[Oxidation (M)]ALK_.3	_LENEGSDEDIETDVLY[Phospho (STY)]SPQM[Oxidation (M)]ALK_	Filtered	0.000277978	Filtered	Filtered	464.51	Filtered	Filtered	0.348188	Filtered
O60504	SORBS3	Vinexin	LCDDGPQLPTSPR	(C521,S530)	_LC[Carbamidomethyl (C)]DDGPQLPTS[Phospho (STY)]PR_.2	_LC[Carbamidomethyl (C)]DDGPQLPTS[Phospho (STY)]PR_	0.000497073	6.36875e-13	1.97801e-05	904.99	1257.3	783.244	0.5	0.5	0.5
O60504	SORBS3	Vinexin	LCDDGPQLPTSPR	(C521,T529)	_LC[Carbamidomethyl (C)]DDGPQLPT[Phospho (STY)]SPR_.2	_LC[Carbamidomethyl (C)]DDGPQLPT[Phospho (STY)]SPR_	6.32722e-05	0.000295302	2.89438e-05	175.27	1	1	0.5	0.5	0.5
O60524	NEMF	Nuclear export mediator factor NEMF	NPYLLSEEEDDDVDGDVNVEK	(S417)	_NPYLLS[Phospho (STY)]EEEDDDVDGDVNVEK_.3	_NPYLLS[Phospho (STY)]EEEDDDVDGDVNVEK_	5.35058e-29	0.000302667	2.17462e-19	2488.76	3261.28	3407.72	0.548297	0.804718	0.636497
O60524	NEMF	Nuclear export mediator factor NEMF	NPYLLSEEEDDDVDGDVNVEK	(Y414)	_NPY[Phospho (STY)]LLSEEEDDDVDGDVNVEK_.3	_NPY[Phospho (STY)]LLSEEEDDDVDGDVNVEK_	7.62343e-09	0.000430839	1.37776e-26	2214.59	3537.76	2799.34	0.44336	0.305737	0.475235
O60524	NEMF	Nuclear export mediator factor NEMF	KLPSDSGDLEALEGK	(S831)	_KLPS[Phospho (STY)]DSGDLEALEGK_.3	_KLPS[Phospho (STY)]DSGDLEALEGK_	Filtered	1.8951e-06	Filtered	Filtered	576.343	Filtered	Filtered	0.500546	Filtered
O60524	NEMF	Nuclear export mediator factor NEMF	KLPSDSGDLEALEGK	(S833)	_KLPSDS[Phospho (STY)]GDLEALEGK_.3	_KLPSDS[Phospho (STY)]GDLEALEGK_	Filtered	0.000220334	Filtered	Filtered	1.17135	Filtered	Filtered	0.5	Filtered
O60524	NEMF	Nuclear export mediator factor NEMF	DQDSVGEMKDEGEETLNYPDTTIDLSHLQPQR	(S763,M767)	_DQDS[Phospho (STY)]VGEM[Oxidation (M)]KDEGEETLNYPDTTIDLSHLQPQR_.4	_DQDS[Phospho (STY)]VGEM[Oxidation (M)]KDEGEETLNYPDTTIDLSHLQPQR_	Filtered	0.000355838	Filtered	Filtered	1	Filtered	Filtered	0.109798	Filtered
O60524	NEMF	Nuclear export mediator factor NEMF	DQDSVGEMKDEGEETLNYPDTTIDLSHLQPQR	(M767,T774)	_DQDSVGEM[Oxidation (M)]KDEGEET[Phospho (STY)]LNYPDTTIDLSHLQPQR_.4	_DQDSVGEM[Oxidation (M)]KDEGEET[Phospho (STY)]LNYPDTTIDLSHLQPQR_	Filtered	0.000250029	Filtered	Filtered	1	Filtered	Filtered	0.196771	Filtered
O60524	NEMF	Nuclear export mediator factor NEMF	DQDSVGEMKDEGEETLNYPDTTIDLSHLQPQR	(M767,Y777)	_DQDSVGEM[Oxidation (M)]KDEGEETLNY[Phospho (STY)]PDTTIDLSHLQPQR_.4	_DQDSVGEM[Oxidation (M)]KDEGEETLNY[Phospho (STY)]PDTTIDLSHLQPQR_	Filtered	0.000290447	Filtered	Filtered	1	Filtered	Filtered	0.60877	Filtered
O60566	BUB1B	Mitotic checkpoint serine/threonine-protein kinase BUB1 beta	KLSPIIEDSR	(S670)	_KLS[Phospho (STY)]PIIEDSR_.2	_KLS[Phospho (STY)]PIIEDSR_	0.000299542	0.000323897	7.61534e-07	3497.46	3847.34	3331.12	0.999982	0.999883	1
O60583	CCNT2	Cyclin-T2	SPVGLSSDGISSSSSSSR	(S601)	_S[Phospho (STY)]PVGLSSDGISSSSSSSR_.2	_S[Phospho (STY)]PVGLSSDGISSSSSSSR_	0.000305443	2.41138e-05	6.75079e-18	6934.22	6077.25	7105.5	0.999307	0.995531	0.998455
O60583	CCNT2	Cyclin-T2	SPVGLSSDGISSSSSSSR	(S606)	_SPVGLS[Phospho (STY)]SDGISSSSSSSR_.2	_SPVGLS[Phospho (STY)]SDGISSSSSSSR_	0.000497072	1.66193e-06	1.22012e-17	2770.69	2431.84	2528.75	0.0015143	0.0056974	0.00363938
O60583	CCNT2	Cyclin-T2	SPVGLSSDGISSSSSSSR	(S607)	_SPVGLSS[Phospho (STY)]DGISSSSSSSR_.2	_SPVGLSS[Phospho (STY)]DGISSSSSSSR_	0.000218581	7.22232e-05	2.3946e-24	2385	2454.18	2412.7	4.62263e-05	0.000725589	0.00011606
O60583	CCNT2	Cyclin-T2	SPVGLSSDGISSSSSSSR	(S606)	_SPVGLS[Phospho (STY)]SDGISSSSSSSR_.3	_SPVGLS[Phospho (STY)]SDGISSSSSSSR_	0.000858734	3.0079e-05	Filtered	218.781	579.172	Filtered	0.110816	0.209023	Filtered
O60583	CCNT2	Cyclin-T2	SPVGLSSDGISSSSSSSR	(S607)	_SPVGLSS[Phospho (STY)]DGISSSSSSSR_.3	_SPVGLSS[Phospho (STY)]DGISSSSSSSR_	0.00168745	6.87431e-05	Filtered	1	141.442	Filtered	0.110692	0.208279	Filtered
O60583	CCNT2	Cyclin-T2	QGQSQAASSSSVTSPIK	(S480)	_QGQSQAASSSSVTS[Phospho (STY)]PIK_.2	_QGQSQAASSSSVTS[Phospho (STY)]PIK_	0.000497206	1.1133e-07	9.12222e-09	1	188.868	237.684	0.142857	0.165246	0.159997
O60610	DIAPH1	Protein diaphanous homolog 1	GRSPDELPSAGGDGGK	(S22)	_GRS[Phospho (STY)]PDELPSAGGDGGK_.3	_GRS[Phospho (STY)]PDELPSAGGDGGK_	6.07038e-31	2.59203e-05	5.9602e-06	7880.25	7199.59	5719.48	0.998311	0.994145	0.999299
O60610	DIAPH1	Protein diaphanous homolog 1	GRSPDELPSAGGDGGK	(S22)	_GRS[Phospho (STY)]PDELPSAGGDGGK_.2	_GRS[Phospho (STY)]PDELPSAGGDGGK_	0.00301333	1.88193e-05	2.42096e-12	1.2946	268.216	331.044	0.5	0.62791	0.623096
O60610	DIAPH1	Protein diaphanous homolog 1	GRSPDELPSAGGDGGK	(S28)	_GRSPDELPS[Phospho (STY)]AGGDGGK_.2	_GRSPDELPS[Phospho (STY)]AGGDGGK_	Filtered	Filtered	0.00279082	Filtered	Filtered	2.30459	Filtered	Filtered	0.185768
O60658	PDE8A	High affinity cAMP-specific and IBMX-insensitive 3',5'-cyclic phosphodiesterase 8A	RLSGNEYVLSTK	(S457)	_RLS[Phospho (STY)]GNEYVLSTK_.2	_RLS[Phospho (STY)]GNEYVLSTK_	0.000497143	0.000403745	1.91662e-14	1489.38	1990.93	1631.73	0.998292	0.998818	0.999704
O60664	PLIN3	Perilipin-3	SADGAEADGSTQVTVEEPVQQPSVVDR	(S2)	_[Acetyl (Protein N-term)]S[Phospho (STY)]ADGAEADGSTQVTVEEPVQQPSVVDR_.3	_[Acetyl (Protein N-term)]S[Phospho (STY)]ADGAEADGSTQVTVEEPVQQPSVVDR_	0.00017578	0.000584866	Filtered	3344.92	2085.56	Filtered	0.123838	0.92715	Filtered
O60675	MAFK	Transcription factor MafK	EAGENAPVLSDDELVSMSVR	(S25,M32)	_EAGENAPVLS[Phospho (STY)]DDELVSM[Oxidation (M)]SVR_.3	_EAGENAPVLS[Phospho (STY)]DDELVSM[Oxidation (M)]SVR_	Filtered	3.77448e-06	Filtered	Filtered	458.019	Filtered	Filtered	0.948318	Filtered
O60675	MAFK	Transcription factor MafK	EAGENAPVLSDDELVSMSVR	(S31,M32)	_EAGENAPVLSDDELVS[Phospho (STY)]M[Oxidation (M)]SVR_.3	_EAGENAPVLSDDELVS[Phospho (STY)]M[Oxidation (M)]SVR_	Filtered	0.005893	Filtered	Filtered	1.26978	Filtered	Filtered	0.0257353	Filtered
O60711	LPXN	Leupaxin	STLQDSDEYSNPAPLPLDQHSR	(S23)	_STLQDSDEYS[Phospho (STY)]NPAPLPLDQHSR_.3	_STLQDSDEYS[Phospho (STY)]NPAPLPLDQHSR_	0.00187973	0.000286225	0.0024463	890.961	850.816	873.769	0.0683407	0.790297	0.183862
O60711	LPXN	Leupaxin	STLQDSDEYSNPAPLPLDQHSR	(T15)	_ST[Phospho (STY)]LQDSDEYSNPAPLPLDQHSR_.3	_ST[Phospho (STY)]LQDSDEYSNPAPLPLDQHSR_	0.00401357	9.87227e-09	0.00182886	1.13282	438.009	1147.88	0.110922	0.0559553	0.0396641
O60711	LPXN	Leupaxin	STLQDSDEYSNPAPLPLDQHSR	(Y22)	_STLQDSDEY[Phospho (STY)]SNPAPLPLDQHSR_.3	_STLQDSDEY[Phospho (STY)]SNPAPLPLDQHSR_	0.00157258	4.35108e-09	0.00232399	1	437.279	1146.75	0.587972	0.0308527	0.603297
O60711	LPXN	Leupaxin	STLQDSDEYSNPAPLPLDQHSR	(S19)	_STLQDS[Phospho (STY)]DEYSNPAPLPLDQHSR_.3	_STLQDS[Phospho (STY)]DEYSNPAPLPLDQHSR_	0.00185073	0.000220046	0.00529008	1.13282	1.22758	1.73033	0.115843	0.0610666	0.119067
O60711	LPXN	Leupaxin	STLQDSDEYSNPAPLPLDQHSR	(S14)	_S[Phospho (STY)]TLQDSDEYSNPAPLPLDQHSR_.3	_S[Phospho (STY)]TLQDSDEYSNPAPLPLDQHSR_	0.00991557	0.000195179	0.00386165	1	1.0231	1.44207	0.110743	0.0558194	0.0398196
O60716	CTNND1	Catenin delta-1	GSLASLDSLRK	(S349,S352)	_GSLAS[Phospho (STY)]LDS[Phospho (STY)]LRK_.2	_GSLAS[Phospho (STY)]LDS[Phospho (STY)]LRK_	0.000283059	3.73013e-05	0.00117047	67152.6	77021.4	75565	1	1	1
O60716	CTNND1	Catenin delta-1	GSLASLDSLRK	(S346,S349)	_GS[Phospho (STY)]LAS[Phospho (STY)]LDSLRK_.2	_GS[Phospho (STY)]LAS[Phospho (STY)]LDSLRK_	0.000430878	1.12426e-05	6.95677e-05	8684.74	8408.03	8317.87	0.997555	0.999982	0.99979
O60716	CTNND1	Catenin delta-1	GSLASLDSLRK	(S349)	_GSLAS[Phospho (STY)]LDSLRK_.2	_GSLAS[Phospho (STY)]LDSLRK_	2.09635e-15	0.00037492	1.47944e-12	3520.61	4828.6	3586.78	0.999998	1	0.999999
O60716	CTNND1	Catenin delta-1	GSLASLDSLRK	(S346)	_GS[Phospho (STY)]LASLDSLRK_.2	_GS[Phospho (STY)]LASLDSLRK_	0.000497165	0.000313566	1.90915e-05	2306.22	3655.66	2293.88	6.0757e-07	8.75839e-06	0.000459967
O60716	CTNND1	Catenin delta-1	GSLASLDSLRK	(S352)	_GSLASLDS[Phospho (STY)]LRK_.2	_GSLASLDS[Phospho (STY)]LRK_	0.000840095	9.17177e-07	6.67086e-15	179.94	135.405	281.178	0.952197	0.96513	0.957456
O60716	CTNND1	Catenin delta-1	GSLASLDSLRK	(S346,S349,S352)	_GS[Phospho (STY)]LAS[Phospho (STY)]LDS[Phospho (STY)]LRK_.2	_GS[Phospho (STY)]LAS[Phospho (STY)]LDS[Phospho (STY)]LRK_	0.000568092	0.00324867	Filtered	1655.81	1822.2	Filtered	1	1	Filtered
O60716	CTNND1	Catenin delta-1	GSLASLDSLRK	(S346,S352)	_GS[Phospho (STY)]LASLDS[Phospho (STY)]LRK_.2	_GS[Phospho (STY)]LASLDS[Phospho (STY)]LRK_	Filtered	0.00130277	Filtered	Filtered	186.987	Filtered	Filtered	0.386641	Filtered
O60716	CTNND1	Catenin delta-1	SGDLGDMEPLK	(S920,M926)	_S[Phospho (STY)]GDLGDM[Oxidation (M)]EPLK_.2	_S[Phospho (STY)]GDLGDM[Oxidation (M)]EPLK_	1.92321e-09	0.000204049	0.000348212	38590	37424.3	42387.8	1	1	1
O60716	CTNND1	Catenin delta-1	TLDRSGDLGDMEPLK	(T916,S920,M926)	_T[Phospho (STY)]LDRS[Phospho (STY)]GDLGDM[Oxidation (M)]EPLK_.3	_T[Phospho (STY)]LDRS[Phospho (STY)]GDLGDM[Oxidation (M)]EPLK_	2.24137e-05	0.000110947	7.76993e-22	3494.73	4082.31	3232.39	1	1	1
O60716	CTNND1	Catenin delta-1	TLDRSGDLGDMEPLK	(T916,M926)	_T[Phospho (STY)]LDRSGDLGDM[Oxidation (M)]EPLK_.3	_T[Phospho (STY)]LDRSGDLGDM[Oxidation (M)]EPLK_	1.77392e-08	5.382e-05	1.25719e-07	1614.34	2043.48	1837.24	0.0230902	0.100168	0.451105
O60716	CTNND1	Catenin delta-1	TLDRSGDLGDMEPLK	(S920,M926)	_TLDRS[Phospho (STY)]GDLGDM[Oxidation (M)]EPLK_.3	_TLDRS[Phospho (STY)]GDLGDM[Oxidation (M)]EPLK_	2.57958e-08	2.1467e-08	1.93448e-15	1617.04	2027.23	1849.79	0.976125	0.559773	0.556508
O60716	CTNND1	Catenin delta-1	TLDRSGDLGDMEPLK	(T916,S920,M926)	_T[Phospho (STY)]LDRS[Phospho (STY)]GDLGDM[Oxidation (M)]EPLK_.2	_T[Phospho (STY)]LDRS[Phospho (STY)]GDLGDM[Oxidation (M)]EPLK_	0.000497195	1.42698e-06	4.03542e-07	620.407	1062.79	660.216	1	1	1
O60716	CTNND1	Catenin delta-1	TLDRSGDLGDMEPLK	(T916,M926)	_T[Phospho (STY)]LDRSGDLGDM[Oxidation (M)]EPLK_.2	_T[Phospho (STY)]LDRSGDLGDM[Oxidation (M)]EPLK_	Filtered	1.00062e-06	2.64445e-11	Filtered	603.649	578.109	Filtered	0.153536	0.405523
O60716	CTNND1	Catenin delta-1	TLDRSGDLGDMEPLK	(S920,M926)	_TLDRS[Phospho (STY)]GDLGDM[Oxidation (M)]EPLK_.2	_TLDRS[Phospho (STY)]GDLGDM[Oxidation (M)]EPLK_	Filtered	0.00020053	0.00241467	Filtered	603.684	569.867	Filtered	0.834102	0.588265
O60716	CTNND1	Catenin delta-1	SLDNNYSTPNER	(S899)	_S[Phospho (STY)]LDNNYSTPNER_.2	_S[Phospho (STY)]LDNNYSTPNER_	0.000497029	0.000388988	1.01083e-32	5268.89	5110.65	4713.42	0.999693	0.99859	0.992651
O60716	CTNND1	Catenin delta-1	SLDNNYSTPNER	(S905)	_SLDNNYS[Phospho (STY)]TPNER_.2	_SLDNNYS[Phospho (STY)]TPNER_	0.00680638	0.000391469	6.11563e-15	1.15931	1	1.04453	0.189364	0.473411	0.1479
O60716	CTNND1	Catenin delta-1	SLDNNYSTPNER	(T906)	_SLDNNYST[Phospho (STY)]PNER_.2	_SLDNNYST[Phospho (STY)]PNER_	0.00113668	1.27365e-14	4.71252e-15	1	1	1	0.189364	0.470253	0.706701
O60716	CTNND1	Catenin delta-1	SQSSHSYDDSTLPLIDR	(S859,S864)	_S[Phospho (STY)]QSSHS[Phospho (STY)]YDDSTLPLIDR_.3	_S[Phospho (STY)]QSSHS[Phospho (STY)]YDDSTLPLIDR_	0.000497043	1.51949e-05	5.92266e-18	32759.2	31704.3	34426.5	0.00709682	0.0109984	0.00922855
O60716	CTNND1	Catenin delta-1	SQSSHSYDDSTLPLIDR	(S864,Y865)	_SQSSHS[Phospho (STY)]Y[Phospho (STY)]DDSTLPLIDR_.3	_SQSSHS[Phospho (STY)]Y[Phospho (STY)]DDSTLPLIDR_	5.25267e-16	6.27014e-05	2.13944e-13	32759.2	31704.3	34426.5	0.0281466	0.305018	0.00444066
O60716	CTNND1	Catenin delta-1	SQSSHSYDDSTLPLIDR	(S862,S864)	_SQSS[Phospho (STY)]HS[Phospho (STY)]YDDSTLPLIDR_.3	_SQSS[Phospho (STY)]HS[Phospho (STY)]YDDSTLPLIDR_	0.000497063	1.4957e-06	1.34241e-19	29194.3	28314.5	29950.9	0.680096	0.425579	0.773093
O60716	CTNND1	Catenin delta-1	SQSSHSYDDSTLPLIDR	(S864)	_SQSSHS[Phospho (STY)]YDDSTLPLIDR_.3	_SQSSHS[Phospho (STY)]YDDSTLPLIDR_	5.7819e-18	0.000100171	0.000973843	17287.3	21376.8	18307	0.101264	0.409113	0.606863
O60716	CTNND1	Catenin delta-1	SQSSHSYDDSTLPLIDR	(Y865,T869)	_SQSSHSY[Phospho (STY)]DDST[Phospho (STY)]LPLIDR_.3	_SQSSHSY[Phospho (STY)]DDST[Phospho (STY)]LPLIDR_	Filtered	Filtered	0.00530841	Filtered	Filtered	524.559	Filtered	Filtered	0.280512
O60716	CTNND1	Catenin delta-1	SQSSHSYDDSTLPLIDR	(T869)	_SQSSHSYDDST[Phospho (STY)]LPLIDR_.3	_SQSSHSYDDST[Phospho (STY)]LPLIDR_	Filtered	0.00143901	Filtered	Filtered	308.208	Filtered	Filtered	0.121036	Filtered
O60716	CTNND1	Catenin delta-1	SQSSHSYDDSTLPLIDR	(S868)	_SQSSHSYDDS[Phospho (STY)]TLPLIDR_.3	_SQSSHSYDDS[Phospho (STY)]TLPLIDR_	Filtered	0.000540864	Filtered	Filtered	1	Filtered	Filtered	0.121014	Filtered
O60716	CTNND1	Catenin delta-1	HYEDGYPGGSDNYGSLSR	(S232)	_HYEDGYPGGSDNYGSLS[Phospho (STY)]R_.3	_HYEDGYPGGSDNYGSLS[Phospho (STY)]R_	3.06296e-07	1.47145e-05	6.80096e-17	16781.4	16413.2	13118.6	0.00287843	0.00193511	0.00280233
O60716	CTNND1	Catenin delta-1	HYEDGYPGGSDNYGSLSR	(Y228)	_HYEDGYPGGSDNY[Phospho (STY)]GSLSR_.3	_HYEDGYPGGSDNY[Phospho (STY)]GSLSR_	9.23179e-14	0.000367979	1.48504e-08	15205.4	16192.4	14208.5	2.35361e-10	3.57032e-15	6.89201e-14
O60716	CTNND1	Catenin delta-1	HYEDGYPGGSDNYGSLSR	(S230)	_HYEDGYPGGSDNYGS[Phospho (STY)]LSR_.3	_HYEDGYPGGSDNYGS[Phospho (STY)]LSR_	0.000504265	6.04163e-05	6.20154e-14	15633.6	15730.3	13569.5	0.997485	0.998077	0.997183
O60716	CTNND1	Catenin delta-1	HYEDGYPGGSDNYGSLSR	(S225)	_HYEDGYPGGS[Phospho (STY)]DNYGSLSR_.3	_HYEDGYPGGS[Phospho (STY)]DNYGSLSR_	0.00184399	0.000403434	0.000127826	14986	15783.6	13899.5	1.71551e-10	1.03002e-15	9.80545e-14
O60716	CTNND1	Catenin delta-1	HYEDGYPGGSDNYGSLSR	(Y221)	_HYEDGY[Phospho (STY)]PGGSDNYGSLSR_.3	_HYEDGY[Phospho (STY)]PGGSDNYGSLSR_	0.00267157	0.00122495	0.00302721	718.209	780.921	771.869	4.48526e-07	4.48115e-13	2.44692e-05
O60716	CTNND1	Catenin delta-1	HYEDGYPGGSDNYGSLSR	(Y217)	_HY[Phospho (STY)]EDGYPGGSDNYGSLSR_.3	_HY[Phospho (STY)]EDGYPGGSDNYGSLSR_	0.000939096	Filtered	0.00688645	1.20614	Filtered	1.16072	5.69761e-10	Filtered	4.51224e-12
O60716	CTNND1	Catenin delta-1	GSLASLDSLR	(S346,S349)	_GS[Phospho (STY)]LAS[Phospho (STY)]LDSLR_.2	_GS[Phospho (STY)]LAS[Phospho (STY)]LDSLR_	5.25651e-17	0.000108338	3.6001e-19	21645	22341.1	22027	0.999993	0.999998	0.999965
O60716	CTNND1	Catenin delta-1	GSLASLDSLR	(S349)	_GSLAS[Phospho (STY)]LDSLR_.2	_GSLAS[Phospho (STY)]LDSLR_	0.000210845	2.11638e-06	7.19965e-08	14482.3	12530.5	17338.5	0.999978	0.999998	0.982397
O60716	CTNND1	Catenin delta-1	GSLASLDSLR	(S346)	_GS[Phospho (STY)]LASLDSLR_.2	_GS[Phospho (STY)]LASLDSLR_	3.76282e-05	2.53879e-05	2.60036e-05	5828.22	6566.59	4501.08	0.843027	0.99645	0.333333
O60716	CTNND1	Catenin delta-1	GSLASLDSLR	(S349,S352)	_GSLAS[Phospho (STY)]LDS[Phospho (STY)]LR_.2	_GSLAS[Phospho (STY)]LDS[Phospho (STY)]LR_	0.00940411	0.000394872	Filtered	1404.37	2082.68	Filtered	0.857565	0.872398	Filtered
O60716	CTNND1	Catenin delta-1	VGGSSVDLHR	(S268)	_VGGS[Phospho (STY)]SVDLHR_.2	_VGGS[Phospho (STY)]SVDLHR_	3.02695e-09	9.33975e-09	1.64548e-15	14161.6	14460.3	13362.3	1	1	1
O60716	CTNND1	Catenin delta-1	VGGSSVDLHR	(S269)	_VGGSS[Phospho (STY)]VDLHR_.2	_VGGSS[Phospho (STY)]VDLHR_	0.000121095	9.99925e-09	1.84558e-14	11908.2	12174.9	11105.6	2.13217e-09	8.02985e-05	7.69269e-10
O60716	CTNND1	Catenin delta-1	VGGSSVDLHR	(S268,S269)	_VGGS[Phospho (STY)]S[Phospho (STY)]VDLHR_.2	_VGGS[Phospho (STY)]S[Phospho (STY)]VDLHR_	Filtered	0.000367017	Filtered	Filtered	1	Filtered	Filtered	1	Filtered
O60716	CTNND1	Catenin delta-1	APSRQDVYGPQPQVR	(S252)	_APS[Phospho (STY)]RQDVYGPQPQVR_.3	_APS[Phospho (STY)]RQDVYGPQPQVR_	0.000497187	0.000405055	1.11511e-26	6936.46	8708.53	6766.13	0.741562	0.994951	0.990852
O60716	CTNND1	Catenin delta-1	APSRQDVYGPQPQVR	(Y257)	_APSRQDVY[Phospho (STY)]GPQPQVR_.3	_APSRQDVY[Phospho (STY)]GPQPQVR_	5.11325e-16	3.08941e-06	3.93789e-17	5179.2	6365.26	4801.15	0.209672	0.0103331	0.00267711
O60716	CTNND1	Catenin delta-1	APSRQDVYGPQPQVR	(S252)	_APS[Phospho (STY)]RQDVYGPQPQVR_.2	_APS[Phospho (STY)]RQDVYGPQPQVR_	Filtered	0.0003528	Filtered	Filtered	1.99433	Filtered	Filtered	0.5	Filtered
O60716	CTNND1	Catenin delta-1	SDFQVNLNNASR	(S857)	_SDFQVNLNNAS[Phospho (STY)]R_.2	_SDFQVNLNNAS[Phospho (STY)]R_	0.000334729	0.000167955	5.94093e-15	1809.15	2139.27	2666.29	1	0.999977	0.999997
O60716	CTNND1	Catenin delta-1	SDFQVNLNNASR	(S847)	_S[Phospho (STY)]DFQVNLNNASR_.2	_S[Phospho (STY)]DFQVNLNNASR_	3.25036e-11	Filtered	1.11713e-10	1059.46	Filtered	1132.49	0.99891	Filtered	0.99965
O60716	CTNND1	Catenin delta-1	GDHNRTLDRSGDLGDMEPLK	(T916,S920,M926)	_GDHNRT[Phospho (STY)]LDRS[Phospho (STY)]GDLGDM[Oxidation (M)]EPLK_.3	_GDHNRT[Phospho (STY)]LDRS[Phospho (STY)]GDLGDM[Oxidation (M)]EPLK_	Filtered	0.00041134	0.00164208	Filtered	1517.84	1284.47	Filtered	1	1
O60716	CTNND1	Catenin delta-1	GDHNRTLDRSGDLGDMEPLK	(T916,S920,M926)	_GDHNRT[Phospho (STY)]LDRS[Phospho (STY)]GDLGDM[Oxidation (M)]EPLK_.4	_GDHNRT[Phospho (STY)]LDRS[Phospho (STY)]GDLGDM[Oxidation (M)]EPLK_	0.000497202	0.000405258	Filtered	1	164.834	Filtered	1	1	Filtered
O60716	CTNND1	Catenin delta-1	SMGYDDLDYGMMSDYGTAR	(M289,Y296,M298,M299)	_SM[Oxidation (M)]GYDDLDY[Phospho (STY)]GM[Oxidation (M)]M[Oxidation (M)]SDYGTAR_.3	_SM[Oxidation (M)]GYDDLDY[Phospho (STY)]GM[Oxidation (M)]M[Oxidation (M)]SDYGTAR_	0.000115639	0.000353755	1.2829e-07	19378.2	12461.2	13692.6	0.837752	0.000671729	0.00324707
O60716	CTNND1	Catenin delta-1	SMGYDDLDYGMMSDYGTAR	(S288,M289,M298,M299)	_S[Phospho (STY)]M[Oxidation (M)]GYDDLDYGM[Oxidation (M)]M[Oxidation (M)]SDYGTAR_.3	_S[Phospho (STY)]M[Oxidation (M)]GYDDLDYGM[Oxidation (M)]M[Oxidation (M)]SDYGTAR_	3.07906e-20	0.000281666	2.61237e-12	19803.9	12396.8	12724.7	0.0672811	0.000228103	0.00354516
O60716	CTNND1	Catenin delta-1	SMGYDDLDYGMMSDYGTAR	(M289,Y291,M298,M299)	_SM[Oxidation (M)]GY[Phospho (STY)]DDLDYGM[Oxidation (M)]M[Oxidation (M)]SDYGTAR_.3	_SM[Oxidation (M)]GY[Phospho (STY)]DDLDYGM[Oxidation (M)]M[Oxidation (M)]SDYGTAR_	2.5905e-18	0.000383651	1.41367e-12	19630.4	12200.7	12728.1	1.12753e-05	1.11825e-08	4.79071e-08
O60716	CTNND1	Catenin delta-1	SMGYDDLDYGMMSDYGTAR	(M289,M298,M299,S300)	_SM[Oxidation (M)]GYDDLDYGM[Oxidation (M)]M[Oxidation (M)]S[Phospho (STY)]DYGTAR_.3	_SM[Oxidation (M)]GYDDLDYGM[Oxidation (M)]M[Oxidation (M)]S[Phospho (STY)]DYGTAR_	0.000497113	0.000407021	2.24901e-14	10311.6	6759.33	6930.21	1.34241e-10	7.29715e-13	5.06109e-07
O60716	CTNND1	Catenin delta-1	FHPEPYGLEDDQRSMGYDDLDYGMMSDYGTAR	(M289,Y296,M298,M299)	_FHPEPYGLEDDQRSM[Oxidation (M)]GYDDLDY[Phospho (STY)]GM[Oxidation (M)]M[Oxidation (M)]SDYGTAR_.4	_FHPEPYGLEDDQRSM[Oxidation (M)]GYDDLDY[Phospho (STY)]GM[Oxidation (M)]M[Oxidation (M)]SDYGTAR_	Filtered	0.00182555	Filtered	Filtered	153.394	Filtered	Filtered	0.880849	Filtered
O60716	CTNND1	Catenin delta-1	FHPEPYGLEDDQRSMGYDDLDYGMMSDYGTAR	(M289,M298,M299,T304)	_FHPEPYGLEDDQRSM[Oxidation (M)]GYDDLDYGM[Oxidation (M)]M[Oxidation (M)]SDYGT[Phospho (STY)]AR_.4	_FHPEPYGLEDDQRSM[Oxidation (M)]GYDDLDYGM[Oxidation (M)]M[Oxidation (M)]SDYGT[Phospho (STY)]AR_	Filtered	0.00844412	Filtered	Filtered	2.16762	Filtered	Filtered	0.00995539	Filtered
O60716	CTNND1	Catenin delta-1	FHPEPYGLEDDQRSMGYDDLDYGMMSDYGTAR	(S288,M289,M298,M299)	_FHPEPYGLEDDQRS[Phospho (STY)]M[Oxidation (M)]GYDDLDYGM[Oxidation (M)]M[Oxidation (M)]SDYGTAR_.4	_FHPEPYGLEDDQRS[Phospho (STY)]M[Oxidation (M)]GYDDLDYGM[Oxidation (M)]M[Oxidation (M)]SDYGTAR_	Filtered	0.0030044	Filtered	Filtered	1.8362	Filtered	Filtered	0.0126519	Filtered
O60716	CTNND1	Catenin delta-1	FHPEPYGLEDDQRSMGYDDLDYGMMSDYGTAR	(M289,M298,M299,S300)	_FHPEPYGLEDDQRSM[Oxidation (M)]GYDDLDYGM[Oxidation (M)]M[Oxidation (M)]S[Phospho (STY)]DYGTAR_.4	_FHPEPYGLEDDQRSM[Oxidation (M)]GYDDLDYGM[Oxidation (M)]M[Oxidation (M)]S[Phospho (STY)]DYGTAR_	Filtered	0.00453669	Filtered	Filtered	1.77351	Filtered	Filtered	0.00853673	Filtered
O60716	CTNND1	Catenin delta-1	FHPEPYGLEDDQRSMGYDDLDYGMMSDYGTAR	(Y280,M289,M298,M299)	_FHPEPY[Phospho (STY)]GLEDDQRSM[Oxidation (M)]GYDDLDYGM[Oxidation (M)]M[Oxidation (M)]SDYGTAR_.4	_FHPEPY[Phospho (STY)]GLEDDQRSM[Oxidation (M)]GYDDLDYGM[Oxidation (M)]M[Oxidation (M)]SDYGTAR_	Filtered	0.000389611	Filtered	Filtered	1.65258	Filtered	Filtered	0.06456	Filtered
O60716	CTNND1	Catenin delta-1	FHPEPYGLEDDQRSMGYDDLDYGMMSDYGTAR	(M289,Y291,M298,M299)	_FHPEPYGLEDDQRSM[Oxidation (M)]GY[Phospho (STY)]DDLDYGM[Oxidation (M)]M[Oxidation (M)]SDYGTAR_.4	_FHPEPYGLEDDQRSM[Oxidation (M)]GY[Phospho (STY)]DDLDYGM[Oxidation (M)]M[Oxidation (M)]SDYGTAR_	Filtered	0.00117517	Filtered	Filtered	1	Filtered	Filtered	0.0431007	Filtered
O60762	DPM1	Dolichol-phosphate mannosyltransferase subunit 1	ASLEVSRSPR	(S9)	_[Acetyl (Protein N-term)]ASLEVSRS[Phospho (STY)]PR_.2	_[Acetyl (Protein N-term)]ASLEVSRS[Phospho (STY)]PR_	1.06056e-06	1.17237e-05	3.40568e-12	2627.46	4449.03	4363.64	0.597257	0.973312	0.992045
O60763	USO1	General vesicular transport factor p115	DLGHPVEEEDELESGDQEDEDDESEDPGK	(S942)	_DLGHPVEEEDELES[Phospho (STY)]GDQEDEDDESEDPGK_.4	_DLGHPVEEEDELES[Phospho (STY)]GDQEDEDDESEDPGK_	0.000409373	0.000952233	8.27621e-20	6235.89	8747.24	11116.9	0.999863	0.99998	0.999985
O60763	USO1	General vesicular transport factor p115	DLGHPVEEEDELESGDQEDEDDESEDPGK	(S952)	_DLGHPVEEEDELESGDQEDEDDES[Phospho (STY)]EDPGK_.4	_DLGHPVEEEDELESGDQEDEDDES[Phospho (STY)]EDPGK_	0.000497043	0.000326099	2.70448e-11	4702.02	6953.25	8675.4	0.000144117	0.000216745	2.28575e-05
O60784	TOM1	Target of Myb protein 1	LPNLSSPSAEGPPGPPSGPAPR	(S464)	_LPNLSSPS[Phospho (STY)]AEGPPGPPSGPAPR_.3	_LPNLSSPS[Phospho (STY)]AEGPPGPPSGPAPR_	4.67934e-07	0.000101628	4.70055e-07	27849	29188	34476.9	0.78796	0.320625	0.016199
O60784	TOM1	Target of Myb protein 1	LPNLSSPSAEGPPGPPSGPAPR	(S462)	_LPNLSS[Phospho (STY)]PSAEGPPGPPSGPAPR_.3	_LPNLSS[Phospho (STY)]PSAEGPPGPPSGPAPR_	1.11449e-09	1.12411e-05	0.000100444	25229.8	26544.1	31461.6	0.201717	0.521321	0.278028
O60784	TOM1	Target of Myb protein 1	AADRLPNLSSPSAEGPPGPPSGPAPR	(S464)	_AADRLPNLSSPS[Phospho (STY)]AEGPPGPPSGPAPR_.3	_AADRLPNLSSPS[Phospho (STY)]AEGPPGPPSGPAPR_	0.000478171	0.000332088	0.000327665	4896.59	8106.21	11434	0.046033	0.00179621	0.15679
O60784	TOM1	Target of Myb protein 1	AADRLPNLSSPSAEGPPGPPSGPAPR	(S462)	_AADRLPNLSS[Phospho (STY)]PSAEGPPGPPSGPAPR_.3	_AADRLPNLSS[Phospho (STY)]PSAEGPPGPPSGPAPR_	2.307e-05	6.81909e-07	0.00176907	4581.3	7070.25	10999	0.545581	0.559423	0.475869
O60812	HNRNPCL1	Heterogeneous nuclear ribonucleoprotein C-like 1	MESEGGAEDSAEEGDPLDDDVNEDQGDDQLELIK	(M238,S247)	_M[Oxidation (M)]ESEGGAEDS[Phospho (STY)]AEEGDPLDDDVNEDQGDDQLELIK_.4	_M[Oxidation (M)]ESEGGAEDS[Phospho (STY)]AEEGDPLDDDVNEDQGDDQLELIK_	0.000535888	0.000295289	1.30887e-07	1827.62	549.996	2000.36	0.652966	0.603624	0.678094
O60825	PFKFB2	6-phosphofructo-2-kinase/fructose-2,6-bisphosphatase 2	NSFTPLSSSNTIR	(T468)	_NSFT[Phospho (STY)]PLSSSNTIR_.2	_NSFT[Phospho (STY)]PLSSSNTIR_	0.000497215	0.000405734	0.000977014	9795.02	11948.3	17543.9	0.00852252	6.60067e-07	0.00260557
O60825	PFKFB2	6-phosphofructo-2-kinase/fructose-2,6-bisphosphatase 2	NSFTPLSSSNTIR	(S466)	_NS[Phospho (STY)]FTPLSSSNTIR_.2	_NS[Phospho (STY)]FTPLSSSNTIR_	5.72094e-32	0.00028921	9.74495e-12	10535.6	11676.3	16328.8	0.981405	0.999999	0.997825
O60825	PFKFB2	6-phosphofructo-2-kinase/fructose-2,6-bisphosphatase 2	RNSFTPLSSSNTIR	(S466)	_RNS[Phospho (STY)]FTPLSSSNTIR_.3	_RNS[Phospho (STY)]FTPLSSSNTIR_	5.43607e-05	4.12148e-07	4.51061e-15	7743.76	10833.1	9068.69	0.986939	0.998355	0.975341
O60825	PFKFB2	6-phosphofructo-2-kinase/fructose-2,6-bisphosphatase 2	RNSFTPLSSSNTIR	(T468)	_RNSFT[Phospho (STY)]PLSSSNTIR_.3	_RNSFT[Phospho (STY)]PLSSSNTIR_	0.000497076	0.000180641	5.23445e-29	4179.67	5755.7	4810.95	0.0130444	0.00164935	0.0245185
O60825	PFKFB2	6-phosphofructo-2-kinase/fructose-2,6-bisphosphatase 2	RNSFTPLSSSNTIR	(S466)	_RNS[Phospho (STY)]FTPLSSSNTIR_.2	_RNS[Phospho (STY)]FTPLSSSNTIR_	0.000497188	0.000216632	4.80463e-09	1.93401	415.742	978.688	0.181925	0.815784	0.815074
O60825	PFKFB2	6-phosphofructo-2-kinase/fructose-2,6-bisphosphatase 2	RNSFTPLSSSNTIR	(T468)	_RNSFT[Phospho (STY)]PLSSSNTIR_.2	_RNSFT[Phospho (STY)]PLSSSNTIR_	0.00300805	0.000282851	1.25268e-21	1	1	1	0.159028	0.0359858	0.16101
O60825	PFKFB2	6-phosphofructo-2-kinase/fructose-2,6-bisphosphatase 2	NYSVGSRPLK	(S486)	_NYSVGS[Phospho (STY)]RPLK_.2	_NYSVGS[Phospho (STY)]RPLK_	Filtered	Filtered	0.00368464	Filtered	Filtered	1.42791	Filtered	Filtered	0.268063
O60825	PFKFB2	6-phosphofructo-2-kinase/fructose-2,6-bisphosphatase 2	NYSVGSRPLK	(S483)	_NYS[Phospho (STY)]VGSRPLK_.2	_NYS[Phospho (STY)]VGSRPLK_	0.00049713	Filtered	Filtered	1	Filtered	Filtered	0.592997	Filtered	Filtered
O60832	DKC1	H/ACA ribonucleoprotein complex subunit DKC1	KRESESESDETPPAAPQLIK	(S451,S455)	_KRES[Phospho (STY)]ESES[Phospho (STY)]DETPPAAPQLIK_.3	_KRES[Phospho (STY)]ESES[Phospho (STY)]DETPPAAPQLIK_	0.000497118	1.98835e-06	1.30699e-05	372210	358988	364301	2.16688e-10	1.6806e-10	2.22014e-08
O60832	DKC1	H/ACA ribonucleoprotein complex subunit DKC1	KRESESESDETPPAAPQLIK	(S453,S455)	_KRESES[Phospho (STY)]ES[Phospho (STY)]DETPPAAPQLIK_.3	_KRESES[Phospho (STY)]ES[Phospho (STY)]DETPPAAPQLIK_	0.000133701	0.000147832	0.00157826	373590	362535	351051	2.15651e-10	1.47194e-10	5.24587e-08
O60832	DKC1	H/ACA ribonucleoprotein complex subunit DKC1	KRESESESDETPPAAPQLIK	(S451,S453)	_KRES[Phospho (STY)]ES[Phospho (STY)]ESDETPPAAPQLIK_.3	_KRES[Phospho (STY)]ES[Phospho (STY)]ESDETPPAAPQLIK_	0.000334475	4.20479e-08	1.16264e-05	372459	359265	341201	1	1	1
O60832	DKC1	H/ACA ribonucleoprotein complex subunit DKC1	KRESESESDETPPAAPQLIK	(S455,T458)	_KRESESES[Phospho (STY)]DET[Phospho (STY)]PPAAPQLIK_.3	_KRESESES[Phospho (STY)]DET[Phospho (STY)]PPAAPQLIK_	0.000207799	1.24567e-06	2.11652e-06	288701	279507	271578	9.94258e-27	2.2163e-26	9.23564e-25
O60832	DKC1	H/ACA ribonucleoprotein complex subunit DKC1	KRESESESDETPPAAPQLIK	(S451,T458)	_KRES[Phospho (STY)]ESESDET[Phospho (STY)]PPAAPQLIK_.3	_KRES[Phospho (STY)]ESESDET[Phospho (STY)]PPAAPQLIK_	0.000381027	3.24957e-07	1.83111e-06	266541	257436	251465	9.83583e-27	2.2248e-26	9.84027e-25
O60832	DKC1	H/ACA ribonucleoprotein complex subunit DKC1	KRESESESDETPPAAPQLIK	(S453,S455,T458)	_KRESES[Phospho (STY)]ES[Phospho (STY)]DET[Phospho (STY)]PPAAPQLIK_.3	_KRESES[Phospho (STY)]ES[Phospho (STY)]DET[Phospho (STY)]PPAAPQLIK_	3.96606e-05	0.00036214	3.80913e-18	22309.7	17822.3	11335.6	0.583285	0.55776	0.418983
O60832	DKC1	H/ACA ribonucleoprotein complex subunit DKC1	KRESESESDETPPAAPQLIK	(S451,S453,S455)	_KRES[Phospho (STY)]ES[Phospho (STY)]ES[Phospho (STY)]DETPPAAPQLIK_.3	_KRES[Phospho (STY)]ES[Phospho (STY)]ES[Phospho (STY)]DETPPAAPQLIK_	0.0005444	5.27802e-08	7.75587e-12	6455.1	24997.3	7704.43	0.738144	0.739812	0.737854
O60832	DKC1	H/ACA ribonucleoprotein complex subunit DKC1	KRESESESDETPPAAPQLIK	(S455)	_KRESESES[Phospho (STY)]DETPPAAPQLIK_.3	_KRESESES[Phospho (STY)]DETPPAAPQLIK_	0.000497216	0.000126329	2.84355e-17	4509.26	4946.54	4850.98	0.382441	0.392797	0.287379
O60832	DKC1	H/ACA ribonucleoprotein complex subunit DKC1	KRESESESDETPPAAPQLIK	(S453)	_KRESES[Phospho (STY)]ESDETPPAAPQLIK_.3	_KRESES[Phospho (STY)]ESDETPPAAPQLIK_	7.25528e-08	0.000197366	5.28441e-16	4157.12	4769.65	4634.78	0.299583	0.295098	0.225734
O60832	DKC1	H/ACA ribonucleoprotein complex subunit DKC1	AGLESGAEPGDGDSDTTKK	(S494)	_AGLESGAEPGDGDS[Phospho (STY)]DTTKK_.3	_AGLESGAEPGDGDS[Phospho (STY)]DTTKK_	0.000497065	0.000406885	0.00103092	3569.94	3694.62	2981.81	0.406606	0.371643	0.436971
O60832	DKC1	H/ACA ribonucleoprotein complex subunit DKC1	AGLESGAEPGDGDSDTTKK	(T496)	_AGLESGAEPGDGDSDT[Phospho (STY)]TKK_.3	_AGLESGAEPGDGDSDT[Phospho (STY)]TKK_	1.38222e-16	0.000285919	1.33285e-20	1975.03	2151.95	2006.08	0.300068	0.313996	0.283387
O60832	DKC1	H/ACA ribonucleoprotein complex subunit DKC1	AGLESGAEPGDGDSDTTKK	(T497)	_AGLESGAEPGDGDSDTT[Phospho (STY)]KK_.2	_AGLESGAEPGDGDSDTT[Phospho (STY)]KK_	0.000497037	0.000401184	3.99912e-25	1618.65	836.445	1156.09	0.0816849	0.310294	0.304176
O60832	DKC1	H/ACA ribonucleoprotein complex subunit DKC1	AGLESGAEPGDGDSDTTKK	(T496)	_AGLESGAEPGDGDSDT[Phospho (STY)]TKK_.2	_AGLESGAEPGDGDSDT[Phospho (STY)]TKK_	0.000481922	0.000392851	5.55397e-19	1439.62	835.884	1155.88	0.0834644	0.312527	0.308096
O60832	DKC1	H/ACA ribonucleoprotein complex subunit DKC1	AGLESGAEPGDGDSDTTKK	(S494)	_AGLESGAEPGDGDS[Phospho (STY)]DTTKK_.2	_AGLESGAEPGDGDS[Phospho (STY)]DTTKK_	0.000497056	0.000379729	3.98564e-20	1378.13	835.421	1159.45	0.833539	0.344584	0.376942
O60832	DKC1	H/ACA ribonucleoprotein complex subunit DKC1	AGLESGAEPGDGDSDTTKK	(T497)	_AGLESGAEPGDGDSDTT[Phospho (STY)]KK_.3	_AGLESGAEPGDGDSDTT[Phospho (STY)]KK_	0.000497094	0.00037547	0.00155549	1.01395	176.282	161.495	0.293331	0.309746	0.277442
O60832	DKC1	H/ACA ribonucleoprotein complex subunit DKC1	AGLESGAEPGDGDSDTTK	(T497)	_AGLESGAEPGDGDSDTT[Phospho (STY)]K_.2	_AGLESGAEPGDGDSDTT[Phospho (STY)]K_	0.000497197	0.000113428	1.31638e-22	58119.4	49110.9	57060.5	3.5613e-05	1.85677e-05	4.96226e-05
O60832	DKC1	H/ACA ribonucleoprotein complex subunit DKC1	AGLESGAEPGDGDSDTTK	(S494)	_AGLESGAEPGDGDS[Phospho (STY)]DTTK_.2	_AGLESGAEPGDGDS[Phospho (STY)]DTTK_	3.29418e-07	4.73187e-05	1.0054e-05	57440.7	48144.5	56289.8	0.998902	0.999166	0.999503
O60832	DKC1	H/ACA ribonucleoprotein complex subunit DKC1	AGLESGAEPGDGDSDTTK	(T496)	_AGLESGAEPGDGDSDT[Phospho (STY)]TK_.2	_AGLESGAEPGDGDSDT[Phospho (STY)]TK_	6.63739e-07	6.87469e-05	4.00636e-05	56433.5	47880.7	55516.5	0.00106133	0.000817088	0.000447583
O60832	DKC1	H/ACA ribonucleoprotein complex subunit DKC1	AGLESGAEPGDGDSDTTK	(S485,T497)	_AGLES[Phospho (STY)]GAEPGDGDSDTT[Phospho (STY)]K_.2	_AGLES[Phospho (STY)]GAEPGDGDSDTT[Phospho (STY)]K_	0.000497188	0.000361715	1.44149e-20	8954.36	6591.21	7816.48	0.145159	0.281604	0.184507
O60832	DKC1	H/ACA ribonucleoprotein complex subunit DKC1	AGLESGAEPGDGDSDTTK	(S485)	_AGLES[Phospho (STY)]GAEPGDGDSDTTK_.2	_AGLES[Phospho (STY)]GAEPGDGDSDTTK_	0.000811981	0.000397486	0.000579218	2692.54	2080.71	3842.79	0.981356	0.805389	0.992474
O60832	DKC1	H/ACA ribonucleoprotein complex subunit DKC1	AGLESGAEPGDGDSDTTK	(T497)	_AGLESGAEPGDGDSDTT[Phospho (STY)]K_.3	_AGLESGAEPGDGDSDTT[Phospho (STY)]K_	Filtered	Filtered	0.000646685	Filtered	Filtered	159.166	Filtered	Filtered	0.428876
O60832	DKC1	H/ACA ribonucleoprotein complex subunit DKC1	AGLESGAEPGDGDSDTTK	(S494)	_AGLESGAEPGDGDS[Phospho (STY)]DTTK_.3	_AGLESGAEPGDGDS[Phospho (STY)]DTTK_	Filtered	Filtered	0.00221082	Filtered	Filtered	159.131	Filtered	Filtered	0.133992
O60832	DKC1	H/ACA ribonucleoprotein complex subunit DKC1	AGLESGAEPGDGDSDTTK	(T496)	_AGLESGAEPGDGDSDT[Phospho (STY)]TK_.3	_AGLESGAEPGDGDSDT[Phospho (STY)]TK_	Filtered	Filtered	0.00428192	Filtered	Filtered	159.095	Filtered	Filtered	0.433453
O60832	DKC1	H/ACA ribonucleoprotein complex subunit DKC1	RESESESDETPPAAPQLIK	(S451,S453)	_RES[Phospho (STY)]ES[Phospho (STY)]ESDETPPAAPQLIK_.3	_RES[Phospho (STY)]ES[Phospho (STY)]ESDETPPAAPQLIK_	0.000497047	0.000409551	1.88973e-17	25481.9	27430.4	29549.2	0.379153	0.998482	0.976781
O60832	DKC1	H/ACA ribonucleoprotein complex subunit DKC1	RESESESDETPPAAPQLIK	(S451,S455)	_RES[Phospho (STY)]ESES[Phospho (STY)]DETPPAAPQLIK_.3	_RES[Phospho (STY)]ESES[Phospho (STY)]DETPPAAPQLIK_	0.000497199	0.000401846	1.68496e-05	22079.2	22624.9	24994.5	0.79141	0.00204764	0.030454
O60832	DKC1	H/ACA ribonucleoprotein complex subunit DKC1	RESESESDETPPAAPQLIK	(S453,S455)	_RESES[Phospho (STY)]ES[Phospho (STY)]DETPPAAPQLIK_.3	_RESES[Phospho (STY)]ES[Phospho (STY)]DETPPAAPQLIK_	3.44107e-07	0.000243215	3.74514e-14	21244.9	22623.5	24123.8	0.378428	0.00205999	0.0305325
O60832	DKC1	H/ACA ribonucleoprotein complex subunit DKC1	RESESESDETPPAAPQLIK	(S455,T458)	_RESESES[Phospho (STY)]DET[Phospho (STY)]PPAAPQLIK_.3	_RESESES[Phospho (STY)]DET[Phospho (STY)]PPAAPQLIK_	1.14702e-06	0.000243215	1.70123e-06	21302.7	21189.1	24640.3	0.000216843	4.72729e-06	8.08355e-06
O60832	DKC1	H/ACA ribonucleoprotein complex subunit DKC1	SLPEEDVAEIQHAEEFLIKPESK	(S21)	_S[Phospho (STY)]LPEEDVAEIQHAEEFLIKPESK_.3	_S[Phospho (STY)]LPEEDVAEIQHAEEFLIKPESK_	3.41845e-23	1.36121e-05	5.3943e-27	42259	22955.2	24835.2	1	1	1
O60832	DKC1	H/ACA ribonucleoprotein complex subunit DKC1	SLPEEDVAEIQHAEEFLIKPESK	(S21)	_S[Phospho (STY)]LPEEDVAEIQHAEEFLIKPESK_.4	_S[Phospho (STY)]LPEEDVAEIQHAEEFLIKPESK_	Filtered	0.00237197	1.48455e-20	Filtered	553.112	680.599	Filtered	0.97988	0.978028
O60841	EIF5B	Eukaryotic translation initiation factor 5B	KQSFDDNDSEELEDK	(S107,S113)	_KQS[Phospho (STY)]FDDNDS[Phospho (STY)]EELEDK_.3	_KQS[Phospho (STY)]FDDNDS[Phospho (STY)]EELEDK_	2.47802e-07	2.20054e-05	0.00148993	9767.34	9970.27	9308.88	1	1	1
O60841	EIF5B	Eukaryotic translation initiation factor 5B	KQSFDDNDSEELEDK	(S107,S113)	_KQS[Phospho (STY)]FDDNDS[Phospho (STY)]EELEDK_.2	_KQS[Phospho (STY)]FDDNDS[Phospho (STY)]EELEDK_	2.93703e-08	2.24209e-08	1.59662e-21	8431.81	7459.17	9752.28	1	1	1
O60841	EIF5B	Eukaryotic translation initiation factor 5B	KQSFDDNDSEELEDK	(S107)	_KQS[Phospho (STY)]FDDNDSEELEDK_.3	_KQS[Phospho (STY)]FDDNDSEELEDK_	1.29598e-07	5.93411e-06	3.61812e-07	6974.69	7811.1	8289.9	1	1	1
O60841	EIF5B	Eukaryotic translation initiation factor 5B	KQSFDDNDSEELEDK	(S113)	_KQSFDDNDS[Phospho (STY)]EELEDK_.3	_KQSFDDNDS[Phospho (STY)]EELEDK_	5.24635e-12	0.000404378	1.3829e-09	5599.03	8586.97	6307.89	0.999987	1	1
O60841	EIF5B	Eukaryotic translation initiation factor 5B	KQSFDDNDSEELEDK	(S107)	_KQS[Phospho (STY)]FDDNDSEELEDK_.2	_KQS[Phospho (STY)]FDDNDSEELEDK_	0.00049704	2.8094e-05	6.18118e-15	2024.67	2039.83	2079.54	0.999729	0.999949	0.998892
O60841	EIF5B	Eukaryotic translation initiation factor 5B	KQSFDDNDSEELEDK	(S113)	_KQSFDDNDS[Phospho (STY)]EELEDK_.2	_KQSFDDNDS[Phospho (STY)]EELEDK_	0.000497046	1.18345e-06	1.05409e-13	2040.7	1958.18	1989.8	0.999914	1	0.999999
O60841	EIF5B	Eukaryotic translation initiation factor 5B	IEPIPGESPK	(S1168)	_IEPIPGES[Phospho (STY)]PK_.2	_IEPIPGES[Phospho (STY)]PK_	0.00165899	3.4231e-07	2.45295e-22	1622.88	1224.43	2354.44	1	1	1
O60841	EIF5B	Eukaryotic translation initiation factor 5B	NKPGPNIESGNEDDDASFK	(S214)	_NKPGPNIES[Phospho (STY)]GNEDDDASFK_.3	_NKPGPNIES[Phospho (STY)]GNEDDDASFK_	8.52999e-20	0.000252917	1.0202e-11	305864	315112	353619	1	1	1
O60841	EIF5B	Eukaryotic translation initiation factor 5B	NKPGPNIESGNEDDDASFK	(S222)	_NKPGPNIESGNEDDDAS[Phospho (STY)]FK_.3	_NKPGPNIESGNEDDDAS[Phospho (STY)]FK_	0.000497113	0.000107083	5.32869e-42	86455.3	89617.7	98239.7	4.68936e-26	7.07014e-40	9.80909e-45
O60841	EIF5B	Eukaryotic translation initiation factor 5B	NKPGPNIESGNEDDDASFK	(S214,S222)	_NKPGPNIES[Phospho (STY)]GNEDDDAS[Phospho (STY)]FK_.3	_NKPGPNIES[Phospho (STY)]GNEDDDAS[Phospho (STY)]FK_	Filtered	0.000369753	Filtered	Filtered	1	Filtered	Filtered	1	Filtered
O60841	EIF5B	Eukaryotic translation initiation factor 5B	QSFDDNDSEELEDK	(S113)	_QSFDDNDS[Phospho (STY)]EELEDK_.2	_QSFDDNDS[Phospho (STY)]EELEDK_	1.44207e-05	1.66915e-06	9.41218e-05	86204.5	83414.3	91509.6	1	1	1
O60841	EIF5B	Eukaryotic translation initiation factor 5B	QSFDDNDSEELEDK	(S107)	_QS[Phospho (STY)]FDDNDSEELEDK_.2	_QS[Phospho (STY)]FDDNDSEELEDK_	0.000497075	0.000303089	4.14621e-10	53281	51203.9	58205.1	2.95949e-29	4.51577e-26	6.26088e-26
O60841	EIF5B	Eukaryotic translation initiation factor 5B	QSFDDNDSEELEDK	(S113)	_QSFDDNDS[Phospho (STY)]EELEDK_.3	_QSFDDNDS[Phospho (STY)]EELEDK_	Filtered	0.00031235	Filtered	Filtered	33.2232	Filtered	Filtered	0.582761	Filtered
O60841	EIF5B	Eukaryotic translation initiation factor 5B	PGPNIESGNEDDDASFK	(S214)	_PGPNIES[Phospho (STY)]GNEDDDASFK_.2	_PGPNIES[Phospho (STY)]GNEDDDASFK_	0.000497119	1.90469e-05	6.4784e-24	16563.8	18512.5	20723.2	1	1	1
O60841	EIF5B	Eukaryotic translation initiation factor 5B	PGPNIESGNEDDDASFK	(S222)	_PGPNIESGNEDDDAS[Phospho (STY)]FK_.2	_PGPNIESGNEDDDAS[Phospho (STY)]FK_	0.00049715	1.28593e-05	8.97091e-18	6744.2	7646.99	8210.34	4.6648e-10	1.26406e-09	3.51692e-07
O60841	EIF5B	Eukaryotic translation initiation factor 5B	PGPNIESGNEDDDASFK	(S214)	_PGPNIES[Phospho (STY)]GNEDDDASFK_.3	_PGPNIES[Phospho (STY)]GNEDDDASFK_	Filtered	5.09782e-10	0.00106937	Filtered	1708.26	1759.21	Filtered	0.974862	0.994807
O60841	EIF5B	Eukaryotic translation initiation factor 5B	PGPNIESGNEDDDASFK	(S222)	_PGPNIESGNEDDDAS[Phospho (STY)]FK_.3	_PGPNIESGNEDDDAS[Phospho (STY)]FK_	Filtered	0.000404704	Filtered	Filtered	1	Filtered	Filtered	0.0536038	Filtered
O60841	EIF5B	Eukaryotic translation initiation factor 5B	VEMYSGSDDDDDFNK	(M133,S135,S137)	_VEM[Oxidation (M)]YS[Phospho (STY)]GS[Phospho (STY)]DDDDDFNK_.2	_VEM[Oxidation (M)]YS[Phospho (STY)]GS[Phospho (STY)]DDDDDFNK_	0.000497049	0.000163579	1.23245e-20	17743.5	17824.3	20771	0.0490484	0.0120273	0.00778771
O60841	EIF5B	Eukaryotic translation initiation factor 5B	VEMYSGSDDDDDFNK	(M133,S135)	_VEM[Oxidation (M)]YS[Phospho (STY)]GSDDDDDFNK_.2	_VEM[Oxidation (M)]YS[Phospho (STY)]GSDDDDDFNK_	0.00151068	0.00933013	Filtered	1.76101	2.16622	Filtered	0.254436	0.333333	Filtered
O60841	EIF5B	Eukaryotic translation initiation factor 5B	VEMYSGSDDDDDFNK	(M133,S137)	_VEM[Oxidation (M)]YSGS[Phospho (STY)]DDDDDFNK_.2	_VEM[Oxidation (M)]YSGS[Phospho (STY)]DDDDDFNK_	0.0028142	Filtered	Filtered	173.111	Filtered	Filtered	0.275185	Filtered	Filtered
O60841	EIF5B	Eukaryotic translation initiation factor 5B	VEMYSGSDDDDDFNK	(M133,Y134)	_VEM[Oxidation (M)]Y[Phospho (STY)]SGSDDDDDFNK_.2	_VEM[Oxidation (M)]Y[Phospho (STY)]SGSDDDDDFNK_	Filtered	0.000431884	Filtered	Filtered	1	Filtered	Filtered	0.439031	Filtered
O60841	EIF5B	Eukaryotic translation initiation factor 5B	QSFDDNDSEELEDKDSK	(S113)	_QSFDDNDS[Phospho (STY)]EELEDKDSK_.3	_QSFDDNDS[Phospho (STY)]EELEDKDSK_	Filtered	0.000343963	0.00511811	Filtered	220.274	1.89193	Filtered	0.928684	0.8355
O60841	EIF5B	Eukaryotic translation initiation factor 5B	QSFDDNDSEELEDKDSK	(S107)	_QS[Phospho (STY)]FDDNDSEELEDKDSK_.3	_QS[Phospho (STY)]FDDNDSEELEDKDSK_	Filtered	0.000406379	0.00778635	Filtered	1.56951	1.10363	Filtered	0.0478898	0.0533871
O60841	EIF5B	Eukaryotic translation initiation factor 5B	QSFDDNDSEELEDKDSK	(S121)	_QSFDDNDSEELEDKDS[Phospho (STY)]K_.3	_QSFDDNDSEELEDKDS[Phospho (STY)]K_	Filtered	0.00037487	Filtered	Filtered	1.4775	Filtered	Filtered	0.0229655	Filtered
O60841	EIF5B	Eukaryotic translation initiation factor 5B	ELEELSLEAQGIK	(S66)	_ELEELS[Phospho (STY)]LEAQGIK_.2	_ELEELS[Phospho (STY)]LEAQGIK_	Filtered	0.00651555	Filtered	Filtered	1	Filtered	Filtered	1	Filtered
O60885	BRD4	Bromodomain-containing protein 4	MPDEPEEPVVAVSSPAVPPPTK	(M457,S470)	_M[Oxidation (M)]PDEPEEPVVAVSS[Phospho (STY)]PAVPPPTK_.3	_M[Oxidation (M)]PDEPEEPVVAVSS[Phospho (STY)]PAVPPPTK_	0.000497073	0.000401108	3.86419e-05	2518.56	9394.36	4832.78	0.40418	0.434985	0.464699
O60885	BRD4	Bromodomain-containing protein 4	SDPYSTGHLR	(S1051)	_S[Phospho (STY)]DPYSTGHLR_.2	_S[Phospho (STY)]DPYSTGHLR_	0.000585266	0.00026094	Filtered	589.187	566.911	Filtered	0.495873	0.50281	Filtered
O60885	BRD4	Bromodomain-containing protein 4	SKPPPTYESEEEDK	(S601)	_SKPPPTYES[Phospho (STY)]EEEDK_.3	_SKPPPTYES[Phospho (STY)]EEEDK_	0.00422995	0.000422477	0.0048159	1.54257	1.47053	2.73459	0.200011	0.408412	0.633073
O60885	BRD4	Bromodomain-containing protein 4	SKPPPTYESEEEDK	(Y599)	_SKPPPTY[Phospho (STY)]ESEEEDK_.3	_SKPPPTY[Phospho (STY)]ESEEEDK_	Filtered	0.00659157	Filtered	Filtered	2.93965	Filtered	Filtered	0.0922446	Filtered
O60885	BRD4	Bromodomain-containing protein 4	PQQVIQHHHSPR	(S1045)	_PQQVIQHHHS[Phospho (STY)]PR_.3	_PQQVIQHHHS[Phospho (STY)]PR_	0.00049717	0.000378711	Filtered	1	1	Filtered	1	1	Filtered
O60885	BRD4	Bromodomain-containing protein 4	HHKSDPYSTGHLR	(S1051)	_HHKS[Phospho (STY)]DPYSTGHLR_.3	_HHKS[Phospho (STY)]DPYSTGHLR_	0.00776353	Filtered	Filtered	1	Filtered	Filtered	0.101254	Filtered	Filtered
O60890	OPHN1	Oligophrenin-1	SPSRPILDGK	(S652)	_S[Phospho (STY)]PSRPILDGK_.2	_S[Phospho (STY)]PSRPILDGK_	0.000497214	4.66124e-05	1.28479e-15	914.633	665.538	864.063	0.5	0.580184	0.5
O60890	OPHN1	Oligophrenin-1	SPSRPILDGK	(S654)	_SPS[Phospho (STY)]RPILDGK_.2	_SPS[Phospho (STY)]RPILDGK_	0.000799032	0.000343281	1.55895e-12	1.45374	1.39075	1	0.394358	0.419816	0.5
O60927	PPP1R11	E3 ubiquitin-protein ligase PPP1R11	ATLGPTPTTPPQPPDPSQPPPGPMQH	(T108,M124)	_ATLGPTPT[Phospho (STY)]TPPQPPDPSQPPPGPM[Oxidation (M)]QH_.3	_ATLGPTPT[Phospho (STY)]TPPQPPDPSQPPPGPM[Oxidation (M)]QH_	Filtered	0.000273346	Filtered	Filtered	403.59	Filtered	Filtered	0.0317122	Filtered
O60927	PPP1R11	E3 ubiquitin-protein ligase PPP1R11	ATLGPTPTTPPQPPDPSQPPPGPMQH	(T102,M124)	_AT[Phospho (STY)]LGPTPTTPPQPPDPSQPPPGPM[Oxidation (M)]QH_.3	_AT[Phospho (STY)]LGPTPTTPPQPPDPSQPPPGPM[Oxidation (M)]QH_	Filtered	0.000405301	Filtered	Filtered	241.363	Filtered	Filtered	0.680901	Filtered
O60927	PPP1R11	E3 ubiquitin-protein ligase PPP1R11	ATLGPTPTTPPQPPDPSQPPPGPMQH	(T109,M124)	_ATLGPTPTT[Phospho (STY)]PPQPPDPSQPPPGPM[Oxidation (M)]QH_.3	_ATLGPTPTT[Phospho (STY)]PPQPPDPSQPPPGPM[Oxidation (M)]QH_	Filtered	0.000457118	Filtered	Filtered	147.284	Filtered	Filtered	0.17756	Filtered
O60927	PPP1R11	E3 ubiquitin-protein ligase PPP1R11	ATLGPTPTTPPQPPDPSQPPPGPMQH	(T106,M124)	_ATLGPT[Phospho (STY)]PTTPPQPPDPSQPPPGPM[Oxidation (M)]QH_.3	_ATLGPT[Phospho (STY)]PTTPPQPPDPSQPPPGPM[Oxidation (M)]QH_	Filtered	0.000275767	Filtered	Filtered	1	Filtered	Filtered	0.241411	Filtered
O60930	RNASEH1	Ribonuclease H1	SASPEVSEGHENQHGQESEAK	(S74)	_S[Phospho (STY)]ASPEVSEGHENQHGQESEAK_.3	_S[Phospho (STY)]ASPEVSEGHENQHGQESEAK_	0.00537384	Filtered	Filtered	2411.83	Filtered	Filtered	0.0371528	Filtered	Filtered
O60930	RNASEH1	Ribonuclease H1	SASPEVSEGHENQHGQESEAK	(S76)	_SAS[Phospho (STY)]PEVSEGHENQHGQESEAK_.3	_SAS[Phospho (STY)]PEVSEGHENQHGQESEAK_	0.000509795	Filtered	Filtered	997.858	Filtered	Filtered	0.937245	Filtered	Filtered
O60934	NBN	Nibrin	IPNYQLSPTK	(S432)	_IPNYQLS[Phospho (STY)]PTK_.2	_IPNYQLS[Phospho (STY)]PTK_	0.000497081	1.03845e-06	4.33476e-38	1337.4	1883.4	2089.26	0.831803	0.864307	0.0593305
O60934	NBN	Nibrin	IPNYQLSPTK	(T434)	_IPNYQLSPT[Phospho (STY)]K_.2	_IPNYQLSPT[Phospho (STY)]K_	0.000497143	0.000418396	7.57628e-26	477.908	1526.72	1935.49	0.506961	0.177667	0.936285
O60934	NBN	Nibrin	EQHLSENEPVDTNSDNNLFTDTDLK	(S509)	_EQHLS[Phospho (STY)]ENEPVDTNSDNNLFTDTDLK_.3	_EQHLS[Phospho (STY)]ENEPVDTNSDNNLFTDTDLK_	Filtered	0.00970313	0.000950611	Filtered	1	387.225	Filtered	0.589589	0.502186
O60934	NBN	Nibrin	EQHLSENEPVDTNSDNNLFTDTDLK	(S518)	_EQHLSENEPVDTNS[Phospho (STY)]DNNLFTDTDLK_.3	_EQHLSENEPVDTNS[Phospho (STY)]DNNLFTDTDLK_	Filtered	0.00576147	0.00153748	Filtered	1.28529	271.742	Filtered	0.12626	0.270031
O60934	NBN	Nibrin	EQHLSENEPVDTNSDNNLFTDTDLK	(T516)	_EQHLSENEPVDT[Phospho (STY)]NSDNNLFTDTDLK_.3	_EQHLSENEPVDT[Phospho (STY)]NSDNNLFTDTDLK_	Filtered	0.00589028	0.00744917	Filtered	1.14235	271.578	Filtered	0.126195	0.269988
O60934	NBN	Nibrin	EQHLSENEPVDTNSDNNLFTDTDLK	(T524)	_EQHLSENEPVDTNSDNNLFT[Phospho (STY)]DTDLK_.3	_EQHLSENEPVDTNSDNNLFT[Phospho (STY)]DTDLK_	Filtered	0.00112398	0.00684697	Filtered	1	271.039	Filtered	0.0821889	0.162592
O75044	SRGAP2	SLIT-ROBO Rho GTPase-activating protein 2	NRLDSPQIR	(S916)	_NRLDS[Phospho (STY)]PQIR_.2	_NRLDS[Phospho (STY)]PQIR_	Filtered	Filtered	0.000357552	Filtered	Filtered	147.693	Filtered	Filtered	1
O75052	NOS1AP	Carboxyl-terminal PDZ ligand of neuronal nitric oxide synthase protein	VSHPQEPMLTASPR	(M262,T264)	_VSHPQEPM[Oxidation (M)]LT[Phospho (STY)]ASPR_.3	_VSHPQEPM[Oxidation (M)]LT[Phospho (STY)]ASPR_	0.0052333	0.000234435	0.00645958	1	1.04178	1	0.380948	0.343121	0.389942
O75052	NOS1AP	Carboxyl-terminal PDZ ligand of neuronal nitric oxide synthase protein	VSHPQEPMLTASPR	(M262,S266)	_VSHPQEPM[Oxidation (M)]LTAS[Phospho (STY)]PR_.3	_VSHPQEPM[Oxidation (M)]LTAS[Phospho (STY)]PR_	0.0015975	0.000393966	Filtered	1.50925	2.4299	Filtered	0.571642	0.53887	Filtered
O75113	N4BP1	NEDD4-binding protein 1	TLAGNVIADLSDSSADSENLSPDIK	(S328)	_TLAGNVIADLSDSS[Phospho (STY)]ADSENLSPDIK_.3	_TLAGNVIADLSDSS[Phospho (STY)]ADSENLSPDIK_	0.00235078	0.000375435	1.68753e-09	624.69	103.761	357.529	0.0963096	0.212355	0.217845
O75113	N4BP1	NEDD4-binding protein 1	TLAGNVIADLSDSSADSENLSPDIK	(S335)	_TLAGNVIADLSDSSADSENLS[Phospho (STY)]PDIK_.3	_TLAGNVIADLSDSSADSENLS[Phospho (STY)]PDIK_	0.00059169	0.000145859	5.45308e-10	624.074	167.613	156.704	0.269254	0.132465	0.204719
O75113	N4BP1	NEDD4-binding protein 1	TLAGNVIADLSDSSADSENLSPDIK	(S325)	_TLAGNVIADLS[Phospho (STY)]DSSADSENLSPDIK_.3	_TLAGNVIADLS[Phospho (STY)]DSSADSENLSPDIK_	0.00510556	0.00241307	2.17913e-09	1.31802	1	1	0.0806657	0.199188	0.186262
O75113	N4BP1	NEDD4-binding protein 1	TLAGNVIADLSDSSADSENLSPDIK	(S331)	_TLAGNVIADLSDSSADS[Phospho (STY)]ENLSPDIK_.3	_TLAGNVIADLSDSSADS[Phospho (STY)]ENLSPDIK_	Filtered	0.000210926	4.89878e-11	Filtered	86.7219	156.342	Filtered	0.174743	0.13303
O75113	N4BP1	NEDD4-binding protein 1	QFSLENVQEGEILHDAK	(S300)	_QFS[Phospho (STY)]LENVQEGEILHDAK_.3	_QFS[Phospho (STY)]LENVQEGEILHDAK_	0.000497098	0.000407358	0.000840936	1.1546	287.269	297.122	1	1	1
O75113	N4BP1	NEDD4-binding protein 1	KTQAHTQQNMVEK	(T434,M438)	_KTQAHT[Phospho (STY)]QQNM[Oxidation (M)]VEK_.3	_KTQAHT[Phospho (STY)]QQNM[Oxidation (M)]VEK_	0.00183445	Filtered	Filtered	1	Filtered	Filtered	0.0113107	Filtered	Filtered
O75122	CLASP2	CLIP-associating protein 2	VLNTGSDVEEAVADALK	(T594)	_VLNT[Phospho (STY)]GSDVEEAVADALK_.2	_VLNT[Phospho (STY)]GSDVEEAVADALK_	0.000497093	0.000406114	1.26585e-05	4698.44	5572.02	3749.31	0.0302972	0.00348621	0.0348256
O75122	CLASP2	CLIP-associating protein 2	VLNTGSDVEEAVADALK	(S596)	_VLNTGS[Phospho (STY)]DVEEAVADALK_.2	_VLNTGS[Phospho (STY)]DVEEAVADALK_	0.000497075	0.000912218	3.36821e-16	4515.47	5573.06	3749.81	0.97637	0.996728	0.97712
O75122	CLASP2	CLIP-associating protein 2	VLNTGSDVEEAVADALK	(T594)	_VLNT[Phospho (STY)]GSDVEEAVADALK_.3	_VLNT[Phospho (STY)]GSDVEEAVADALK_	0.00049707	8.28032e-11	0.00023546	847.708	1357.91	1360.16	0.5	0.5	0.5
O75122	CLASP2	CLIP-associating protein 2	VLNTGSDVEEAVADALK	(S596)	_VLNTGS[Phospho (STY)]DVEEAVADALK_.3	_VLNTGS[Phospho (STY)]DVEEAVADALK_	0.000269075	8.35183e-10	0.00352136	525.367	644.822	998.817	0.5	0.5	0.5
O75122	CLASP2	CLIP-associating protein 2	SSSSSQESLNRPFSSK	(S323)	_S[Phospho (STY)]SSSSQESLNRPFSSK_.3	_S[Phospho (STY)]SSSSQESLNRPFSSK_	9.75094e-05	0.000336109	4.88419e-13	1836.66	2206.34	1435.05	0.0433386	0.0205068	0.0666601
O75122	CLASP2	CLIP-associating protein 2	SSSSSQESLNRPFSSK	(S324)	_SS[Phospho (STY)]SSSQESLNRPFSSK_.3	_SS[Phospho (STY)]SSSQESLNRPFSSK_	0.00017734	0.000405634	1.37441e-14	1358.35	1788.09	1434.93	0.0438796	0.0197188	0.0678938
O75122	CLASP2	CLIP-associating protein 2	SSSSSQESLNRPFSSK	(S326)	_SSSS[Phospho (STY)]SQESLNRPFSSK_.3	_SSSS[Phospho (STY)]SQESLNRPFSSK_	5.24954e-10	0.000286753	8.88545e-21	918.604	1063.76	788.041	0.321313	0.215542	0.262991
O75122	CLASP2	CLIP-associating protein 2	SSSSSQESLNRPFSSK	(S327)	_SSSSS[Phospho (STY)]QESLNRPFSSK_.3	_SSSSS[Phospho (STY)]QESLNRPFSSK_	4.93842e-26	0.00038932	1.42623e-24	298.867	1083.55	664.593	0.216437	0.465954	0.55497
O75122	CLASP2	CLIP-associating protein 2	SSSSSQESLNRPFSSK	(S323)	_S[Phospho (STY)]SSSSQESLNRPFSSK_.2	_S[Phospho (STY)]SSSSQESLNRPFSSK_	0.000454112	0.000201412	2.02331e-10	1.10695	504.857	159.085	0.121388	0.0673635	0.125
O75122	CLASP2	CLIP-associating protein 2	SSSSSQESLNRPFSSK	(S326)	_SSSS[Phospho (STY)]SQESLNRPFSSK_.2	_SSSS[Phospho (STY)]SQESLNRPFSSK_	0.00242642	0.00023904	2.07399e-08	1	504.726	158.317	0.112359	0.176182	0.102943
O75122	CLASP2	CLIP-associating protein 2	SSSSSQESLNRPFSSK	(S327)	_SSSSS[Phospho (STY)]QESLNRPFSSK_.2	_SSSSS[Phospho (STY)]QESLNRPFSSK_	0.00242018	0.000286894	8.63366e-10	1	504.726	158.317	0.0981863	0.157105	0.0881808
O75122	CLASP2	CLIP-associating protein 2	SSSSSQESLNRPFSSK	(S324)	_SS[Phospho (STY)]SSSQESLNRPFSSK_.2	_SS[Phospho (STY)]SSSQESLNRPFSSK_	0.000751884	0.000351303	8.19617e-09	1	488.544	158.351	0.121366	0.0673614	0.113757
O75122	CLASP2	CLIP-associating protein 2	SSSSSQESLNRPFSSK	(S330)	_SSSSSQES[Phospho (STY)]LNRPFSSK_.2	_SSSSSQES[Phospho (STY)]LNRPFSSK_	0.002194	0.000370126	3.34076e-19	1.10672	191.625	158.474	0.0974772	0.0105833	0.087488
O75122	CLASP2	CLIP-associating protein 2	SSSSSQESLNRPFSSK	(S337)	_SSSSSQESLNRPFSS[Phospho (STY)]K_.3	_SSSSSQESLNRPFSS[Phospho (STY)]K_	0.000497051	0.000460975	6.42775e-06	271.475	1	1	2.02958e-06	2.25977e-06	0.00037667
O75122	CLASP2	CLIP-associating protein 2	SSSSSQESLNRPFSSK	(S336)	_SSSSSQESLNRPFS[Phospho (STY)]SK_.3	_SSSSSQESLNRPFS[Phospho (STY)]SK_	0.000497213	0.0012023	8.23686e-09	268.612	1	1	2.07439e-06	1.88785e-06	0.000373142
O75122	CLASP2	CLIP-associating protein 2	SSSSSQESLNRPFSSK	(S330)	_SSSSSQES[Phospho (STY)]LNRPFSSK_.3	_SSSSSQES[Phospho (STY)]LNRPFSSK_	0.000497054	0.000417334	0.00299796	1.38429	1.34253	1.13059	3.43749e-06	5.2709e-06	0.00033189
O75122	CLASP2	CLIP-associating protein 2	SRSDIDVNAAAGAK	(S370)	_SRS[Phospho (STY)]DIDVNAAAGAK_.2	_SRS[Phospho (STY)]DIDVNAAAGAK_	4.53838e-06	0.000392086	6.65879e-15	2819.64	2480.54	3326.7	0.994534	0.990951	0.999991
O75122	CLASP2	CLIP-associating protein 2	SFDDEESVDGNRPSSAASAFK	(S8)	_S[Phospho (STY)]FDDEESVDGNRPSSAASAFK_.3	_S[Phospho (STY)]FDDEESVDGNRPSSAASAFK_	0.0014588	5.64272e-11	1.06055e-18	2255.4	1587.85	2712.31	0.976769	0.99992	0.994198
O75122	CLASP2	CLIP-associating protein 2	SFDDEESVDGNRPSSAASAFK	(S14)	_SFDDEES[Phospho (STY)]VDGNRPSSAASAFK_.3	_SFDDEES[Phospho (STY)]VDGNRPSSAASAFK_	3.2514e-07	9.6078e-08	5.11399e-13	371.231	706.202	666.073	0.00798335	7.33057e-05	0.000310143
O75122	CLASP2	CLIP-associating protein 2	SFDDEESVDGNRPSSAASAFK	(S22)	_SFDDEESVDGNRPSS[Phospho (STY)]AASAFK_.3	_SFDDEESVDGNRPSS[Phospho (STY)]AASAFK_	0.00052598	0.000378151	1.56495e-07	26.4887	139.68	24.6684	0.00165444	2.47296e-05	0.00160872
O75122	CLASP2	CLIP-associating protein 2	IPRPSVSQGCSR	(S525,C528,S529)	_IPRPSVS[Phospho (STY)]QGC[Carbamidomethyl (C)]S[Phospho (STY)]R_.3	_IPRPSVS[Phospho (STY)]QGC[Carbamidomethyl (C)]S[Phospho (STY)]R_	0.00423816	0.000251419	0.000623103	1815.21	1492.18	1047.13	0.683728	0.624134	0.272115
O75122	CLASP2	CLIP-associating protein 2	IPRPSVSQGCSR	(S525,C528,S529)	_IPRPSVS[Phospho (STY)]QGC[Carbamidomethyl (C)]S[Phospho (STY)]R_.2	_IPRPSVS[Phospho (STY)]QGC[Carbamidomethyl (C)]S[Phospho (STY)]R_	0.00049705	0.000289659	2.22858e-05	348.984	530.028	309.244	0.838489	0.678058	0.895971
O75122	CLASP2	CLIP-associating protein 2	NTGNGTQSSMGSPLTRPTPR	(M890,S892)	_NTGNGTQSSM[Oxidation (M)]GS[Phospho (STY)]PLTRPTPR_.3	_NTGNGTQSSM[Oxidation (M)]GS[Phospho (STY)]PLTRPTPR_	0.000497056	0.000108323	0.000642108	129.404	179.561	1.16567	0.234617	0.236704	0.153551
O75122	CLASP2	CLIP-associating protein 2	GVTEAIQNFSFRSQEDMNEPLK	(S952,S955,M959)	_GVTEAIQNFS[Phospho (STY)]FRS[Phospho (STY)]QEDM[Oxidation (M)]NEPLK_.3	_GVTEAIQNFS[Phospho (STY)]FRS[Phospho (STY)]QEDM[Oxidation (M)]NEPLK_	Filtered	0.00122475	Filtered	Filtered	123.658	Filtered	Filtered	0.894548	Filtered
O75128	COBL	Protein cordon-bleu	LQADPKPISPQQK	(S815)	_LQADPKPIS[Phospho (STY)]PQQK_.3	_LQADPKPIS[Phospho (STY)]PQQK_	0.00282481	0.000491061	0.00142009	1.45734	1	1.21091	1	1	1
O75128	COBL	Protein cordon-bleu	LQADPKPISPQQK	(S815)	_LQADPKPIS[Phospho (STY)]PQQK_.2	_LQADPKPIS[Phospho (STY)]PQQK_	Filtered	0.00988962	Filtered	Filtered	6748.2	Filtered	Filtered	1	Filtered
O75128	COBL	Protein cordon-bleu	NNNAGSFDSEGVASR	(S574)	_NNNAGSFDSEGVAS[Phospho (STY)]R_.2	_NNNAGSFDSEGVAS[Phospho (STY)]R_	Filtered	0.000365566	Filtered	Filtered	160.402	Filtered	Filtered	0.888745	Filtered
O75128	COBL	Protein cordon-bleu	NNNAGSFDSEGVASR	(S569)	_NNNAGSFDS[Phospho (STY)]EGVASR_.2	_NNNAGSFDS[Phospho (STY)]EGVASR_	Filtered	0.00267754	Filtered	Filtered	1.0437	Filtered	Filtered	0.077057	Filtered
O75128	COBL	Protein cordon-bleu	NNNAGSFDSEGVASR	(S566)	_NNNAGS[Phospho (STY)]FDSEGVASR_.2	_NNNAGS[Phospho (STY)]FDSEGVASR_	Filtered	0.00299832	Filtered	Filtered	1.0437	Filtered	Filtered	0.0312261	Filtered
O75132	ZBED4	Zinc finger BED domain-containing protein 4	TEVSETARPSSPDTR	(S624)	_TEVSETARPSS[Phospho (STY)]PDTR_.3	_TEVSETARPSS[Phospho (STY)]PDTR_	0.000497214	Filtered	Filtered	1	Filtered	Filtered	0.104852	Filtered	Filtered
O75151	PHF2	Lysine-specific demethylase PHF2	ESASPTIPNLDLLEAHTK	(S537)	_ES[Phospho (STY)]ASPTIPNLDLLEAHTK_.3	_ES[Phospho (STY)]ASPTIPNLDLLEAHTK_	1.34484e-14	1.66686e-10	2.12844e-34	3336.55	3881.04	3582.5	0.14021	0.145893	0.467161
O75151	PHF2	Lysine-specific demethylase PHF2	ESASPTIPNLDLLEAHTK	(T541)	_ESASPT[Phospho (STY)]IPNLDLLEAHTK_.3	_ESASPT[Phospho (STY)]IPNLDLLEAHTK_	3.83129e-46	2.27664e-06	1.37545e-20	2873.77	3594.68	3589.35	0.492435	0.552902	0.161335
O75151	PHF2	Lysine-specific demethylase PHF2	ESASPTIPNLDLLEAHTK	(S539)	_ESAS[Phospho (STY)]PTIPNLDLLEAHTK_.3	_ESAS[Phospho (STY)]PTIPNLDLLEAHTK_	4.13086e-15	6.47662e-08	2.07216e-29	2872.78	3596.99	3253.44	0.368871	0.39844	0.373782
O75151	PHF2	Lysine-specific demethylase PHF2	AVRPEVNTVASSDEVCDGDR	(S459,C463)	_AVRPEVNTVASS[Phospho (STY)]DEVC[Carbamidomethyl (C)]DGDR_.3	_AVRPEVNTVASS[Phospho (STY)]DEVC[Carbamidomethyl (C)]DGDR_	0.000667574	1.74495e-06	7.94417e-06	531.839	1121.14	133.028	0.333333	0.333333	0.193387
O75151	PHF2	Lysine-specific demethylase PHF2	AVRPEVNTVASSDEVCDGDR	(T455,C463)	_AVRPEVNT[Phospho (STY)]VASSDEVC[Carbamidomethyl (C)]DGDR_.3	_AVRPEVNT[Phospho (STY)]VASSDEVC[Carbamidomethyl (C)]DGDR_	0.00581364	9.37928e-05	0.00109653	1.31842	203.907	133.566	0.333333	0.333333	0.614568
O75151	PHF2	Lysine-specific demethylase PHF2	AVRPEVNTVASSDEVCDGDR	(S458,C463)	_AVRPEVNTVAS[Phospho (STY)]SDEVC[Carbamidomethyl (C)]DGDR_.3	_AVRPEVNTVAS[Phospho (STY)]SDEVC[Carbamidomethyl (C)]DGDR_	0.000497115	3.32197e-09	6.38017e-06	1	203.703	133.046	0.333333	0.333333	0.192657
O75151	PHF2	Lysine-specific demethylase PHF2	KGSDDAPYSPTAR	(S899)	_KGS[Phospho (STY)]DDAPYSPTAR_.2	_KGS[Phospho (STY)]DDAPYSPTAR_	0.00049714	1.13737e-07	8.65814e-14	1.5739	1	1	0.353817	0.706845	0.9539
O75151	PHF2	Lysine-specific demethylase PHF2	DSDYVYPSLESDEDNPIFK	(S879)	_DSDYVYPS[Phospho (STY)]LESDEDNPIFK_.3	_DSDYVYPS[Phospho (STY)]LESDEDNPIFK_	0.00198453	0.000362814	0.00457383	842.331	949.759	965	0.0771668	0.0373039	0.338652
O75151	PHF2	Lysine-specific demethylase PHF2	DSDYVYPSLESDEDNPIFK	(S882)	_DSDYVYPSLES[Phospho (STY)]DEDNPIFK_.3	_DSDYVYPSLES[Phospho (STY)]DEDNPIFK_	0.000497194	0.000373452	Filtered	74357.8	92205.9	Filtered	0.0336221	0.0808093	Filtered
O75151	PHF2	Lysine-specific demethylase PHF2	DSDYVYPSLESDEDNPIFK	(Y877)	_DSDYVY[Phospho (STY)]PSLESDEDNPIFK_.3	_DSDYVY[Phospho (STY)]PSLESDEDNPIFK_	0.000497211	0.000151897	Filtered	73226.9	91899	Filtered	0.781917	0.0975762	Filtered
O75151	PHF2	Lysine-specific demethylase PHF2	DSDYVYPSLESDEDNPIFK	(Y875)	_DSDY[Phospho (STY)]VYPSLESDEDNPIFK_.3	_DSDY[Phospho (STY)]VYPSLESDEDNPIFK_	Filtered	0.00747124	Filtered	Filtered	7948.85	Filtered	Filtered	0.0950645	Filtered
O75151	PHF2	Lysine-specific demethylase PHF2	PVRDEYEYVSDDGELK	(S681)	_PVRDEYEYVS[Phospho (STY)]DDGELK_.3	_PVRDEYEYVS[Phospho (STY)]DDGELK_	0.000497177	0.000287499	2.18456e-20	3713.39	2812.04	2838.17	0.999111	0.964402	0.860895
O75151	PHF2	Lysine-specific demethylase PHF2	PVRDEYEYVSDDGELK	(Y679)	_PVRDEYEY[Phospho (STY)]VSDDGELK_.3	_PVRDEYEY[Phospho (STY)]VSDDGELK_	2.56242e-06	0.000244724	5.17114e-18	3068.42	1772.27	2227.85	0.000630657	0.0332807	0.0962778
O75151	PHF2	Lysine-specific demethylase PHF2	PVRDEYEYVSDDGELK	(Y677)	_PVRDEY[Phospho (STY)]EYVSDDGELK_.3	_PVRDEY[Phospho (STY)]EYVSDDGELK_	4.8246e-48	0.00422754	3.28837e-10	971.144	180.266	803.793	0.0020608	0.129365	0.105766
O75151	PHF2	Lysine-specific demethylase PHF2	PVRDEYEYVSDDGELK	(Y679)	_PVRDEYEY[Phospho (STY)]VSDDGELK_.2	_PVRDEYEY[Phospho (STY)]VSDDGELK_	2.83271e-08	Filtered	3.80102e-13	205.202	Filtered	1.87234	0.396912	Filtered	0.309305
O75151	PHF2	Lysine-specific demethylase PHF2	PVRDEYEYVSDDGELK	(S681)	_PVRDEYEYVS[Phospho (STY)]DDGELK_.2	_PVRDEYEYVS[Phospho (STY)]DDGELK_	0.000269751	Filtered	3.68329e-07	1	Filtered	197.952	0.205489	Filtered	0.381113
O75151	PHF2	Lysine-specific demethylase PHF2	PVRDEYEYVSDDGELK	(Y677)	_PVRDEY[Phospho (STY)]EYVSDDGELK_.2	_PVRDEY[Phospho (STY)]EYVSDDGELK_	1.15633e-05	Filtered	0.0022874	1	Filtered	1	0.396648	Filtered	0.309736
O75151	PHF2	Lysine-specific demethylase PHF2	DEYEYVSDDGELK	(S681)	_DEYEYVS[Phospho (STY)]DDGELK_.2	_DEYEYVS[Phospho (STY)]DDGELK_	3.03355e-06	3.87471e-08	0.00203631	1277.27	936.285	579.455	0.888287	0.871071	0.77964
O75151	PHF2	Lysine-specific demethylase PHF2	DEYEYVSDDGELK	(Y677)	_DEY[Phospho (STY)]EYVSDDGELK_.2	_DEY[Phospho (STY)]EYVSDDGELK_	0.00049703	0.000438857	Filtered	258.343	240.964	Filtered	0.0343053	0.081057	Filtered
O75151	PHF2	Lysine-specific demethylase PHF2	AVRPEVNTVASSDEVCDGDREK	(T455,C463)	_AVRPEVNT[Phospho (STY)]VASSDEVC[Carbamidomethyl (C)]DGDREK_.3	_AVRPEVNT[Phospho (STY)]VASSDEVC[Carbamidomethyl (C)]DGDREK_	0.000497071	0.00048411	4.4499e-11	254.943	1	187.344	0.333333	0.333333	0.333333
O75151	PHF2	Lysine-specific demethylase PHF2	AVRPEVNTVASSDEVCDGDREK	(S459,C463)	_AVRPEVNTVASS[Phospho (STY)]DEVC[Carbamidomethyl (C)]DGDREK_.3	_AVRPEVNTVASS[Phospho (STY)]DEVC[Carbamidomethyl (C)]DGDREK_	0.000497102	0.00120241	0.00261323	1.31498	1.20315	1.10217	0.333333	0.333333	0.333333
O75151	PHF2	Lysine-specific demethylase PHF2	AVRPEVNTVASSDEVCDGDREK	(S458,C463)	_AVRPEVNTVAS[Phospho (STY)]SDEVC[Carbamidomethyl (C)]DGDREK_.3	_AVRPEVNTVAS[Phospho (STY)]SDEVC[Carbamidomethyl (C)]DGDREK_	0.00161083	0.000406594	3.0133e-06	1.12712	1.03127	1	0.333333	0.333333	0.333333
O75151	PHF2	Lysine-specific demethylase PHF2	NSVDLDDYEEEQDHLDACFK	(S853,C869)	_NS[Phospho (STY)]VDLDDYEEEQDHLDAC[Carbamidomethyl (C)]FK_.3	_NS[Phospho (STY)]VDLDDYEEEQDHLDAC[Carbamidomethyl (C)]FK_	Filtered	0.000387868	Filtered	Filtered	1528.86	Filtered	Filtered	0.5	Filtered
O75151	PHF2	Lysine-specific demethylase PHF2	PKPVRDEYEYVSDDGELK	(Y677)	_PKPVRDEY[Phospho (STY)]EYVSDDGELK_.3	_PKPVRDEY[Phospho (STY)]EYVSDDGELK_	0.00313008	Filtered	6.52544e-09	1	Filtered	1	0.333333	Filtered	0.333333
O75151	PHF2	Lysine-specific demethylase PHF2	PKPVRDEYEYVSDDGELK	(S681)	_PKPVRDEYEYVS[Phospho (STY)]DDGELK_.3	_PKPVRDEYEYVS[Phospho (STY)]DDGELK_	0.00164996	Filtered	0.00202176	1	Filtered	1	0.333333	Filtered	0.22533
O75151	PHF2	Lysine-specific demethylase PHF2	PKPVRDEYEYVSDDGELK	(Y679)	_PKPVRDEYEY[Phospho (STY)]VSDDGELK_.3	_PKPVRDEYEY[Phospho (STY)]VSDDGELK_	Filtered	Filtered	0.00217598	Filtered	Filtered	1.37104	Filtered	Filtered	0.386477
O75151	PHF2	Lysine-specific demethylase PHF2	EEPPSPIEATPPQSLLEK	(S474,T479)	_EEPPS[Phospho (STY)]PIEAT[Phospho (STY)]PPQSLLEK_.3	_EEPPS[Phospho (STY)]PIEAT[Phospho (STY)]PPQSLLEK_	Filtered	0.00036171	Filtered	Filtered	626.831	Filtered	Filtered	0.673424	Filtered
O75152	ZC3H11A	Zinc finger CCCH domain-containing protein 11A	RLSSASTGKPPLSVEDDFEK	(S758,S761)	_RLS[Phospho (STY)]SAS[Phospho (STY)]TGKPPLSVEDDFEK_.3	_RLS[Phospho (STY)]SAS[Phospho (STY)]TGKPPLSVEDDFEK_	0.00049709	1.24465e-09	4.30486e-31	54367.9	62942.6	49957.1	0.218505	0.612675	0.746025
O75152	ZC3H11A	Zinc finger CCCH domain-containing protein 11A	RLSSASTGKPPLSVEDDFEK	(S761,T762)	_RLSSAS[Phospho (STY)]T[Phospho (STY)]GKPPLSVEDDFEK_.3	_RLSSAS[Phospho (STY)]T[Phospho (STY)]GKPPLSVEDDFEK_	1.17881e-05	7.92613e-05	1.00684e-13	52061.7	59608.1	47195.7	0.020886	0.0212536	0.0439128
O75152	ZC3H11A	Zinc finger CCCH domain-containing protein 11A	RLSSASTGKPPLSVEDDFEK	(S758,T762)	_RLS[Phospho (STY)]SAST[Phospho (STY)]GKPPLSVEDDFEK_.3	_RLS[Phospho (STY)]SAST[Phospho (STY)]GKPPLSVEDDFEK_	1.01795e-05	9.32602e-05	1.0493e-13	49987	57433.7	44180.9	0.0209195	0.0212502	0.044872
O75152	ZC3H11A	Zinc finger CCCH domain-containing protein 11A	RLSSASTGKPPLSVEDDFEK	(S759)	_RLSS[Phospho (STY)]ASTGKPPLSVEDDFEK_.3	_RLSS[Phospho (STY)]ASTGKPPLSVEDDFEK_	0.00125657	0.00019922	4.48198e-09	9673.52	10521.8	12247	0.109789	0.220421	0.136576
O75152	ZC3H11A	Zinc finger CCCH domain-containing protein 11A	RLSSASTGKPPLSVEDDFEK	(S761)	_RLSSAS[Phospho (STY)]TGKPPLSVEDDFEK_.3	_RLSSAS[Phospho (STY)]TGKPPLSVEDDFEK_	2.6094e-08	0.000385082	1.00913e-26	9673.52	10521.8	12247	0.160687	0.257619	0.0171942
O75152	ZC3H11A	Zinc finger CCCH domain-containing protein 11A	RLSSASTGKPPLSVEDDFEK	(S758)	_RLS[Phospho (STY)]SASTGKPPLSVEDDFEK_.3	_RLS[Phospho (STY)]SASTGKPPLSVEDDFEK_	0.000737607	1.53734e-06	1.14939e-12	9654	9910.17	11980.5	0.567882	0.820072	0.193032
O75152	ZC3H11A	Zinc finger CCCH domain-containing protein 11A	RLSSASTGKPPLSVEDDFEK	(T762)	_RLSSAST[Phospho (STY)]GKPPLSVEDDFEK_.3	_RLSSAST[Phospho (STY)]GKPPLSVEDDFEK_	0.00153048	6.8013e-05	1.44469e-12	9678.24	9917.9	11933	0.0423471	0.30003	0.0228608
O75152	ZC3H11A	Zinc finger CCCH domain-containing protein 11A	KFSAGGDSDPPLK	(S290)	_KFS[Phospho (STY)]AGGDSDPPLK_.2	_KFS[Phospho (STY)]AGGDSDPPLK_	2.10416e-09	6.6629e-05	9.34423e-14	9941.67	10360.4	11357.4	0.959815	0.999983	0.999722
O75152	ZC3H11A	Zinc finger CCCH domain-containing protein 11A	KFSAGGDSDPPLK	(S295)	_KFSAGGDS[Phospho (STY)]DPPLK_.2	_KFSAGGDS[Phospho (STY)]DPPLK_	0.000337722	0.000265593	8.92e-27	9433.87	10037	10779.5	0.0443204	0.154694	0.000842053
O75152	ZC3H11A	Zinc finger CCCH domain-containing protein 11A	TPTLQPTPEVHNGLR	(T181)	_TPT[Phospho (STY)]LQPTPEVHNGLR_.3	_TPT[Phospho (STY)]LQPTPEVHNGLR_	6.162e-08	0.000160253	1.67514e-26	984.272	1509.67	253.783	0.333333	0.333333	0.333333
O75152	ZC3H11A	Zinc finger CCCH domain-containing protein 11A	TPTLQPTPEVHNGLR	(T179)	_T[Phospho (STY)]PTLQPTPEVHNGLR_.3	_T[Phospho (STY)]PTLQPTPEVHNGLR_	5.24221e-12	0.000139388	9.28147e-05	727.633	671.008	72.4588	0.333333	0.333333	0.333333
O75152	ZC3H11A	Zinc finger CCCH domain-containing protein 11A	TPTLQPTPEVHNGLR	(T185)	_TPTLQPT[Phospho (STY)]PEVHNGLR_.3	_TPTLQPT[Phospho (STY)]PEVHNGLR_	0.00049721	0.00029345	0.0016238	1	1	1	0.333333	0.333333	0.333333
O75152	ZC3H11A	Zinc finger CCCH domain-containing protein 11A	KFSAGGDSDPPLKR	(S295)	_KFSAGGDS[Phospho (STY)]DPPLKR_.3	_KFSAGGDS[Phospho (STY)]DPPLKR_	0.00189699	0.000293945	0.000889307	888.041	2084.17	407.159	0.787729	0.423372	0.5
O75152	ZC3H11A	Zinc finger CCCH domain-containing protein 11A	TVLPTVPESPEEEVK	(S108)	_TVLPTVPES[Phospho (STY)]PEEEVK_.2	_TVLPTVPES[Phospho (STY)]PEEEVK_	0.00563843	0.000253072	0.00262299	1.40845	1	414.415	0.477277	0.562259	0.556443
O75152	ZC3H11A	Zinc finger CCCH domain-containing protein 11A	LSVQSNPSPQLR	(S132)	_LSVQSNPS[Phospho (STY)]PQLR_.2	_LSVQSNPS[Phospho (STY)]PQLR_	0.00054488	0.000393978	1.06412e-20	598.504	1630.51	831.772	0.954367	0.922342	0.732226
O75152	ZC3H11A	Zinc finger CCCH domain-containing protein 11A	LSVQSNPSPQLR	(S129)	_LSVQS[Phospho (STY)]NPSPQLR_.2	_LSVQS[Phospho (STY)]NPSPQLR_	0.00716006	Filtered	1.13072e-06	1	Filtered	1	0.0264045	Filtered	0.142735
O75153	CLUH	Clustered mitochondria protein homolog	SEDPPGQEAGSEEEGSSASGLAK	(S664)	_SEDPPGQEAGS[Phospho (STY)]EEEGSSASGLAK_.3	_SEDPPGQEAGS[Phospho (STY)]EEEGSSASGLAK_	0.000497167	6.56934e-05	6.07916e-21	1020.55	1723.28	1335.82	0.910401	0.974579	0.901483
O75153	CLUH	Clustered mitochondria protein homolog	SEDPPGQEAGSEEEGSSASGLAK	(S654)	_S[Phospho (STY)]EDPPGQEAGSEEEGSSASGLAK_.3	_S[Phospho (STY)]EDPPGQEAGSEEEGSSASGLAK_	0.000971486	0.000398303	4.87617e-18	834.386	1181.64	1190.83	0.0627698	0.0215244	0.00258101
O75153	CLUH	Clustered mitochondria protein homolog	SEDPPGQEAGSEEEGSSASGLAK	(S672)	_SEDPPGQEAGSEEEGSSAS[Phospho (STY)]GLAK_.3	_SEDPPGQEAGSEEEGSSAS[Phospho (STY)]GLAK_	0.00350783	0.000406761	3.68908e-05	539.651	765.866	903.054	0.00753992	0.00114094	0.12184
O75153	CLUH	Clustered mitochondria protein homolog	SEDPPGQEAGSEEEGSSASGLAK	(S670)	_SEDPPGQEAGSEEEGSS[Phospho (STY)]ASGLAK_.3	_SEDPPGQEAGSEEEGSS[Phospho (STY)]ASGLAK_	0.00369076	0.000396712	0.00286331	367.471	838.667	815.701	0.00763405	0.00122048	0.00927579
O75153	CLUH	Clustered mitochondria protein homolog	SEDPPGQEAGSEEEGSSASGLAK	(S669)	_SEDPPGQEAGSEEEGS[Phospho (STY)]SASGLAK_.3	_SEDPPGQEAGSEEEGS[Phospho (STY)]SASGLAK_	0.000678141	0.000398316	5.76061e-09	539.15	764.818	629.515	0.0117	0.00142592	0.0797335
O75157	TSC22D2	TSC22 domain family protein 2	RKSEPLPQPPLSLIAENK	(S598)	_RKS[Phospho (STY)]EPLPQPPLSLIAENK_.3	_RKS[Phospho (STY)]EPLPQPPLSLIAENK_	0.00199653	0.000411411	0.00284152	5310.88	3473.23	2424.39	0.987002	0.999264	0.874998
O75157	TSC22D2	TSC22 domain family protein 2	SEPLPQPPLSLIAENK	(S598)	_S[Phospho (STY)]EPLPQPPLSLIAENK_.2	_S[Phospho (STY)]EPLPQPPLSLIAENK_	0.000919482	0.000444902	1.40788e-18	892.766	3195.64	629.704	0.5	0.5	0.5
O75157	TSC22D2	TSC22 domain family protein 2	SEPLPQPPLSLIAENK	(S598)	_S[Phospho (STY)]EPLPQPPLSLIAENK_.3	_S[Phospho (STY)]EPLPQPPLSLIAENK_	Filtered	0.00222513	Filtered	Filtered	1	Filtered	Filtered	0.528122	Filtered
O75164	KDM4A	Lysine-specific demethylase 4A	DSISSDSETSEPLSCR	(S522,C533)	_DSIS[Phospho (STY)]SDSETSEPLSC[Carbamidomethyl (C)]R_.2	_DSIS[Phospho (STY)]SDSETSEPLSC[Carbamidomethyl (C)]R_	1.09946e-09	2.06381e-08	7.57588e-19	1344.16	1132.94	738.346	0.303845	0.226263	0.323399
O75164	KDM4A	Lysine-specific demethylase 4A	DSISSDSETSEPLSCR	(S525,C533)	_DSISSDS[Phospho (STY)]ETSEPLSC[Carbamidomethyl (C)]R_.2	_DSISSDS[Phospho (STY)]ETSEPLSC[Carbamidomethyl (C)]R_	0.000497039	3.21501e-05	8.45523e-18	995.688	1133.14	542.348	0.253367	0.209969	0.285375
O75164	KDM4A	Lysine-specific demethylase 4A	DSISSDSETSEPLSCR	(T527,C533)	_DSISSDSET[Phospho (STY)]SEPLSC[Carbamidomethyl (C)]R_.2	_DSISSDSET[Phospho (STY)]SEPLSC[Carbamidomethyl (C)]R_	3.66919e-08	0.000205409	1.66667e-13	945.429	913.553	539.619	0.0314536	0.106774	0.0367682
O75164	KDM4A	Lysine-specific demethylase 4A	DSISSDSETSEPLSCR	(S520,C533)	_DS[Phospho (STY)]ISSDSETSEPLSC[Carbamidomethyl (C)]R_.2	_DS[Phospho (STY)]ISSDSETSEPLSC[Carbamidomethyl (C)]R_	2.14595e-05	1.47913e-09	5.61779e-20	820.274	224.274	378.811	0.122621	0.226928	0.0416107
O75164	KDM4A	Lysine-specific demethylase 4A	DSISSDSETSEPLSCR	(S523,C533)	_DSISS[Phospho (STY)]DSETSEPLSC[Carbamidomethyl (C)]R_.2	_DSISS[Phospho (STY)]DSETSEPLSC[Carbamidomethyl (C)]R_	1.28383e-08	0.000100379	9.09376e-15	350.703	1	196.013	0.261568	0.212396	0.291643
O75164	KDM4A	Lysine-specific demethylase 4A	DSISSDSETSEPLSCR	(S528,C533)	_DSISSDSETS[Phospho (STY)]EPLSC[Carbamidomethyl (C)]R_.2	_DSISSDSETS[Phospho (STY)]EPLSC[Carbamidomethyl (C)]R_	0.000497149	0.000459905	8.93517e-07	2.10861	2.41657	1.90439	0.0119816	0.105545	0.0100753
O75164	KDM4A	Lysine-specific demethylase 4A	SSSSLGSGSSRDSISSDSETSEPLSCR	(S508,S514,C533)	_S[Phospho (STY)]SSSLGS[Phospho (STY)]GSSRDSISSDSETSEPLSC[Carbamidomethyl (C)]R_.3	_S[Phospho (STY)]SSSLGS[Phospho (STY)]GSSRDSISSDSETSEPLSC[Carbamidomethyl (C)]R_	Filtered	0.000424248	Filtered	Filtered	278.712	Filtered	Filtered	0.141254	Filtered
O75164	KDM4A	Lysine-specific demethylase 4A	SSSSLGSGSSRDSISSDSETSEPLSCR	(S508,S511,C533)	_S[Phospho (STY)]SSS[Phospho (STY)]LGSGSSRDSISSDSETSEPLSC[Carbamidomethyl (C)]R_.3	_S[Phospho (STY)]SSS[Phospho (STY)]LGSGSSRDSISSDSETSEPLSC[Carbamidomethyl (C)]R_	Filtered	0.000330519	Filtered	Filtered	1	Filtered	Filtered	0.141206	Filtered
O75164	KDM4A	Lysine-specific demethylase 4A	SSSSLGSGSSRDSISSDSETSEPLSCR	(S508,S523,C533)	_S[Phospho (STY)]SSSLGSGSSRDSISS[Phospho (STY)]DSETSEPLSC[Carbamidomethyl (C)]R_.3	_S[Phospho (STY)]SSSLGSGSSRDSISS[Phospho (STY)]DSETSEPLSC[Carbamidomethyl (C)]R_	Filtered	0.000365729	Filtered	Filtered	1	Filtered	Filtered	0.141156	Filtered
O75179	ANKRD17	Ankyrin repeat domain-containing protein 17	EHYPVSSPSSPSPPAQPGGVSR	(S2045,S2047)	_EHYPVSSPSS[Phospho (STY)]PS[Phospho (STY)]PPAQPGGVSR_.3	_EHYPVSSPSS[Phospho (STY)]PS[Phospho (STY)]PPAQPGGVSR_	0.000159723	8.96191e-05	1.76991e-14	14525.5	13224.2	15009	0.379583	0.196888	0.39303
O75179	ANKRD17	Ankyrin repeat domain-containing protein 17	EHYPVSSPSSPSPPAQPGGVSR	(S2041,S2042)	_EHYPVS[Phospho (STY)]S[Phospho (STY)]PSSPSPPAQPGGVSR_.3	_EHYPVS[Phospho (STY)]S[Phospho (STY)]PSSPSPPAQPGGVSR_	5.30952e-06	0.000157367	3.93646e-14	14526.4	13197	15013.2	0.0546109	0.229374	0.0584108
O75179	ANKRD17	Ankyrin repeat domain-containing protein 17	EHYPVSSPSSPSPPAQPGGVSR	(S2042,S2047)	_EHYPVSS[Phospho (STY)]PSSPS[Phospho (STY)]PPAQPGGVSR_.3	_EHYPVSS[Phospho (STY)]PSSPS[Phospho (STY)]PPAQPGGVSR_	0.000148875	0.000145962	6.41008e-12	14003.8	12898.9	14520.6	0.0734281	0.200549	0.076729
O75179	ANKRD17	Ankyrin repeat domain-containing protein 17	EHYPVSSPSSPSPPAQPGGVSR	(S2044,S2045)	_EHYPVSSPS[Phospho (STY)]S[Phospho (STY)]PSPPAQPGGVSR_.3	_EHYPVSSPS[Phospho (STY)]S[Phospho (STY)]PSPPAQPGGVSR_	0.000226138	1.29856e-05	1.0105e-15	12935.6	12050	13168.9	0.695817	0.559096	0.686948
O75179	ANKRD17	Ankyrin repeat domain-containing protein 17	EHYPVSSPSSPSPPAQPGGVSR	(S2041,S2047)	_EHYPVS[Phospho (STY)]SPSSPS[Phospho (STY)]PPAQPGGVSR_.3	_EHYPVS[Phospho (STY)]SPSSPS[Phospho (STY)]PPAQPGGVSR_	3.42436e-06	0.000311423	2.02056e-10	12927.2	12014.6	13161.4	0.0526164	0.200924	0.0569077
O75179	ANKRD17	Ankyrin repeat domain-containing protein 17	EHYPVSSPSSPSPPAQPGGVSR	(S2042,S2045)	_EHYPVSS[Phospho (STY)]PSS[Phospho (STY)]PSPPAQPGGVSR_.3	_EHYPVSS[Phospho (STY)]PSS[Phospho (STY)]PSPPAQPGGVSR_	0.000454829	0.0003234	1.84331e-10	12864.5	12001.1	13159	0.0759037	0.412189	0.0811217
O75179	ANKRD17	Ankyrin repeat domain-containing protein 17	EHYPVSSPSSPSPPAQPGGVSR	(S2042)	_EHYPVSS[Phospho (STY)]PSSPSPPAQPGGVSR_.3	_EHYPVSS[Phospho (STY)]PSSPSPPAQPGGVSR_	0.00525172	0.000394174	0.00200293	859.777	744.357	977.892	0.0936626	0.124684	0.171876
O75179	ANKRD17	Ankyrin repeat domain-containing protein 17	EHYPVSSPSSPSPPAQPGGVSR	(S2045)	_EHYPVSSPSS[Phospho (STY)]PSPPAQPGGVSR_.3	_EHYPVSSPSS[Phospho (STY)]PSPPAQPGGVSR_	0.00273719	0.00222995	0.00214686	332.462	1	171.342	0.223559	0.160555	0.0811962
O75179	ANKRD17	Ankyrin repeat domain-containing protein 17	EHYPVSSPSSPSPPAQPGGVSR	(S2047)	_EHYPVSSPSSPS[Phospho (STY)]PPAQPGGVSR_.3	_EHYPVSSPSSPS[Phospho (STY)]PPAQPGGVSR_	0.00930898	0.00705954	Filtered	1368.8	529.704	Filtered	0.115258	0.159298	Filtered
O75179	ANKRD17	Ankyrin repeat domain-containing protein 17	EHYPVSSPSSPSPPAQPGGVSR	(Y2038)	_EHY[Phospho (STY)]PVSSPSSPSPPAQPGGVSR_.3	_EHY[Phospho (STY)]PVSSPSSPSPPAQPGGVSR_	0.00503889	0.000419406	Filtered	860.149	541.806	Filtered	0.478179	0.390076	Filtered
O75179	ANKRD17	Ankyrin repeat domain-containing protein 17	EHYPVSSPSSPSPPAQPGGVSR	(S2044,S2045,S2047)	_EHYPVSSPS[Phospho (STY)]S[Phospho (STY)]PS[Phospho (STY)]PPAQPGGVSR_.3	_EHYPVSSPS[Phospho (STY)]S[Phospho (STY)]PS[Phospho (STY)]PPAQPGGVSR_	0.00573798	0.000357952	Filtered	291.38	138.082	Filtered	0.486605	0.487788	Filtered
O75179	ANKRD17	Ankyrin repeat domain-containing protein 17	EHYPVSSPSSPSPPAQPGGVSR	(S2044)	_EHYPVSSPS[Phospho (STY)]SPSPPAQPGGVSR_.3	_EHYPVSSPS[Phospho (STY)]SPSPPAQPGGVSR_	0.000497184	0.000379692	Filtered	1	204.098	Filtered	0.107576	0.147943	Filtered
O75179	ANKRD17	Ankyrin repeat domain-containing protein 17	APSPAPSSVPLGSEK	(S2401)	_APS[Phospho (STY)]PAPSSVPLGSEK_.2	_APS[Phospho (STY)]PAPSSVPLGSEK_	0.000644508	3.61781e-05	5.17844e-07	11596.2	13429.4	14488.5	0.999908	0.999999	0.999992
O75179	ANKRD17	Ankyrin repeat domain-containing protein 17	APSPAPSSVPLGSEK	(S2405)	_APSPAPS[Phospho (STY)]SVPLGSEK_.2	_APSPAPS[Phospho (STY)]SVPLGSEK_	0.00296669	5.91883e-07	1.21715e-15	3597.05	4256.63	3936.39	4.43137e-05	3.00581e-06	6.56864e-06
O75179	ANKRD17	Ankyrin repeat domain-containing protein 17	APSPAPSSVPLGSEK	(S2406)	_APSPAPSS[Phospho (STY)]VPLGSEK_.2	_APSPAPSS[Phospho (STY)]VPLGSEK_	0.000497174	0.000220779	7.01392e-06	2674.36	3490.52	3638.83	3.95792e-05	3.46364e-06	6.62562e-06
O75179	ANKRD17	Ankyrin repeat domain-containing protein 17	NSPLDCGSASPNK	(C2063,S2067)	_NSPLDC[Carbamidomethyl (C)]GSAS[Phospho (STY)]PNK_.2	_NSPLDC[Carbamidomethyl (C)]GSAS[Phospho (STY)]PNK_	0.000497183	2.26782e-05	2.31082e-22	3479	2391.48	1989.53	0.958089	0.538762	0.590674
O75179	ANKRD17	Ankyrin repeat domain-containing protein 17	NSPLDCGSASPNK	(C2063,S2065)	_NSPLDC[Carbamidomethyl (C)]GS[Phospho (STY)]ASPNK_.2	_NSPLDC[Carbamidomethyl (C)]GS[Phospho (STY)]ASPNK_	5.6436e-10	0.000220666	1.84618e-38	2521.9	1716.66	1500.41	0.0428435	0.454868	0.409594
O75179	ANKRD17	Ankyrin repeat domain-containing protein 17	SDNHSPAVVTTTVSSK	(S1639)	_SDNHS[Phospho (STY)]PAVVTTTVSSK_.3	_SDNHS[Phospho (STY)]PAVVTTTVSSK_	0.00311718	Filtered	0.0018545	125.005	Filtered	1.06529	0.142857	Filtered	0.0745802
O75179	ANKRD17	Ankyrin repeat domain-containing protein 17	SDNHSPAVVTTTVSSK	(S1635)	_S[Phospho (STY)]DNHSPAVVTTTVSSK_.3	_S[Phospho (STY)]DNHSPAVVTTTVSSK_	0.00130296	Filtered	0.00300941	1	Filtered	1	0.142857	Filtered	0.0738135
O75182	SIN3B	Paired amphipathic helix protein Sin3b	KKPAPGPHSSPPEEK	(S739)	_KKPAPGPHS[Phospho (STY)]SPPEEK_.3	_KKPAPGPHS[Phospho (STY)]SPPEEK_	Filtered	0.00111333	0.000760728	Filtered	1	387.973	Filtered	0.5	0.5
O75182	SIN3B	Paired amphipathic helix protein Sin3b	KKPAPGPHSSPPEEK	(S740)	_KKPAPGPHSS[Phospho (STY)]PPEEK_.3	_KKPAPGPHSS[Phospho (STY)]PPEEK_	Filtered	Filtered	0.00593479	Filtered	Filtered	387.935	Filtered	Filtered	0.5
O75182	SIN3B	Paired amphipathic helix protein Sin3b	LNIQSPLTSQENSHNHGDGAEDFK	(S122)	_LNIQS[Phospho (STY)]PLTSQENSHNHGDGAEDFK_.3	_LNIQS[Phospho (STY)]PLTSQENSHNHGDGAEDFK_	Filtered	0.000378714	Filtered	Filtered	1.65994	Filtered	Filtered	0.260821	Filtered
O75190	DNAJB6	DnaJ homolog subfamily B member 6	HAPHCLSEEEGEQDRPR	(C275,S277)	_HAPHC[Carbamidomethyl (C)]LS[Phospho (STY)]EEEGEQDRPR_.4	_HAPHC[Carbamidomethyl (C)]LS[Phospho (STY)]EEEGEQDRPR_	5.27243e-06	1.93586e-05	6.00301e-15	2704.68	6663.25	2808.03	1	1	1
O75190	DNAJB6	DnaJ homolog subfamily B member 6	HAPHCLSEEEGEQDRPR	(C275,S277)	_HAPHC[Carbamidomethyl (C)]LS[Phospho (STY)]EEEGEQDRPR_.3	_HAPHC[Carbamidomethyl (C)]LS[Phospho (STY)]EEEGEQDRPR_	0.000497198	0.000343308	0.00467882	1	1	282.528	1	1	1
O75369	FLNB	Filamin-B	APSVATVGSICDLNLK	(S2107,C2115)	_APS[Phospho (STY)]VATVGSIC[Carbamidomethyl (C)]DLNLK_.2	_APS[Phospho (STY)]VATVGSIC[Carbamidomethyl (C)]DLNLK_	0.000497044	0.000145711	0.000890878	4478.82	6191.36	1896.19	0.92678	0.99895	0.798424
O75369	FLNB	Filamin-B	APSVATVGSICDLNLK	(T2110,C2115)	_APSVAT[Phospho (STY)]VGSIC[Carbamidomethyl (C)]DLNLK_.2	_APSVAT[Phospho (STY)]VGSIC[Carbamidomethyl (C)]DLNLK_	0.000497097	0.000341039	1.72313e-16	2857	5330.57	3638.27	0.00519932	0.000784169	0.0942949
O75369	FLNB	Filamin-B	LDVTILSPSR	(S985)	_LDVTILSPS[Phospho (STY)]R_.2	_LDVTILSPS[Phospho (STY)]R_	4.50975e-07	4.64714e-07	Filtered	1198.27	694.268	Filtered	0.639024	0.135073	Filtered
O75369	FLNB	Filamin-B	LDVTILSPSR	(S983)	_LDVTILS[Phospho (STY)]PSR_.2	_LDVTILS[Phospho (STY)]PSR_	0.000497172	0.000236141	Filtered	672.215	1100.44	Filtered	0.357245	0.97995	Filtered
O75369	FLNB	Filamin-B	YGGPNHIVGSPFK	(S2465)	_YGGPNHIVGS[Phospho (STY)]PFK_.2	_YGGPNHIVGS[Phospho (STY)]PFK_	Filtered	0.00867077	Filtered	Filtered	466.583	Filtered	Filtered	0.5	Filtered
O75369	FLNB	Filamin-B	IPEINSSDMSAHVTSPSGR	(M2129,S2130)	_IPEINSSDM[Oxidation (M)]S[Phospho (STY)]AHVTSPSGR_.3	_IPEINSSDM[Oxidation (M)]S[Phospho (STY)]AHVTSPSGR_	0.00516852	0.0043953	Filtered	414.03	1.85813	Filtered	0.022355	0.155082	Filtered
O75369	FLNB	Filamin-B	IPEINSSDMSAHVTSPSGR	(S2126,M2129)	_IPEINS[Phospho (STY)]SDM[Oxidation (M)]SAHVTSPSGR_.3	_IPEINS[Phospho (STY)]SDM[Oxidation (M)]SAHVTSPSGR_	Filtered	0.00634265	Filtered	Filtered	2.55492	Filtered	Filtered	0.161104	Filtered
O75369	FLNB	Filamin-B	IPEINSSDMSAHVTSPSGR	(M2129,S2135)	_IPEINSSDM[Oxidation (M)]SAHVTS[Phospho (STY)]PSGR_.3	_IPEINSSDM[Oxidation (M)]SAHVTS[Phospho (STY)]PSGR_	Filtered	0.00658927	Filtered	Filtered	1.39262	Filtered	Filtered	0.173002	Filtered
O75369	FLNB	Filamin-B	IPEINSSDMSAHVTSPSGR	(M2129,T2134)	_IPEINSSDM[Oxidation (M)]SAHVT[Phospho (STY)]SPSGR_.3	_IPEINSSDM[Oxidation (M)]SAHVT[Phospho (STY)]SPSGR_	Filtered	0.00676074	Filtered	Filtered	1.16133	Filtered	Filtered	0.171907	Filtered
O75369	FLNB	Filamin-B	LDVTILSPSRK	(S985)	_LDVTILSPS[Phospho (STY)]RK_.2	_LDVTILSPS[Phospho (STY)]RK_	Filtered	0.00161908	Filtered	Filtered	32.6546	Filtered	Filtered	0.20777	Filtered
O75369	FLNB	Filamin-B	LDVTILSPSRK	(S983)	_LDVTILS[Phospho (STY)]PSRK_.2	_LDVTILS[Phospho (STY)]PSRK_	Filtered	0.000352594	Filtered	Filtered	32.2492	Filtered	Filtered	0.584716	Filtered
O75369	FLNB	Filamin-B	YADEEIPRSPFK	(S1505)	_YADEEIPRS[Phospho (STY)]PFK_.3	_YADEEIPRS[Phospho (STY)]PFK_	Filtered	0.00904081	Filtered	Filtered	214.855	Filtered	Filtered	0.5	Filtered
O75376	NCOR1	Nuclear receptor corepressor 1	VSPENLVDK	(S2120)	_VS[Phospho (STY)]PENLVDK_.2	_VS[Phospho (STY)]PENLVDK_	7.57577e-14	8.66337e-06	1.09016e-21	5596.99	5573.25	6611.19	1	1	1
O75376	NCOR1	Nuclear receptor corepressor 1	SPVPGVDPVVSHSPFDPHHR	(S1533)	_S[Phospho (STY)]PVPGVDPVVSHSPFDPHHR_.4	_S[Phospho (STY)]PVPGVDPVVSHSPFDPHHR_	4.28297e-06	4.19369e-05	0.00116808	6350.44	2357.47	1386.97	0.891702	0.894042	0.989874
O75376	NCOR1	Nuclear receptor corepressor 1	SPVPGVDPVVSHSPFDPHHR	(S1533)	_S[Phospho (STY)]PVPGVDPVVSHSPFDPHHR_.3	_S[Phospho (STY)]PVPGVDPVVSHSPFDPHHR_	1.90463e-11	0.000191026	1.44433e-09	1918.5	574.322	1869.17	0.906753	0.84726	0.952057
O75376	NCOR1	Nuclear receptor corepressor 1	SPVPGVDPVVSHSPFDPHHR	(S1545)	_SPVPGVDPVVSHS[Phospho (STY)]PFDPHHR_.4	_SPVPGVDPVVSHS[Phospho (STY)]PFDPHHR_	4.81402e-11	0.000403341	0.000249005	218.314	1	1.09831	0.000670799	0.0783428	0.00697454
O75376	NCOR1	Nuclear receptor corepressor 1	SPVPGVDPVVSHSPFDPHHR	(S1543)	_SPVPGVDPVVS[Phospho (STY)]HSPFDPHHR_.4	_SPVPGVDPVVS[Phospho (STY)]HSPFDPHHR_	0.000497036	0.00021307	0.00288139	1.61726	49.3563	1.27004	0.000913617	0.0558427	0.00605912
O75376	NCOR1	Nuclear receptor corepressor 1	SPVPGVDPVVSHSPFDPHHR	(S1543)	_SPVPGVDPVVS[Phospho (STY)]HSPFDPHHR_.3	_SPVPGVDPVVS[Phospho (STY)]HSPFDPHHR_	1.93096e-08	0.00570613	1.18751e-07	1	1	1	0.0410398	0.0751749	0.332039
O75376	NCOR1	Nuclear receptor corepressor 1	SPVPGVDPVVSHSPFDPHHR	(S1533,S1545)	_S[Phospho (STY)]PVPGVDPVVSHS[Phospho (STY)]PFDPHHR_.3	_S[Phospho (STY)]PVPGVDPVVSHS[Phospho (STY)]PFDPHHR_	Filtered	0.00017144	0.00417151	Filtered	955.032	1118.44	Filtered	0.642827	0.764164
O75376	NCOR1	Nuclear receptor corepressor 1	AQLSPGIYDDTSAR	(S1472)	_AQLS[Phospho (STY)]PGIYDDTSAR_.2	_AQLS[Phospho (STY)]PGIYDDTSAR_	0.000536587	0.000207627	1.0866e-17	1484.97	1324.12	1552.81	0.999717	0.999088	0.997426
O75376	NCOR1	Nuclear receptor corepressor 1	SPIPGQGYLGTER	(S2337)	_S[Phospho (STY)]PIPGQGYLGTER_.2	_S[Phospho (STY)]PIPGQGYLGTER_	0.00117747	0.00129212	0.000585678	892.043	262.238	235.554	0.979042	0.809452	0.734056
O75376	NCOR1	Nuclear receptor corepressor 1	RPSLLSEFHPGSDRPQER	(S73)	_RPSLLS[Phospho (STY)]EFHPGSDRPQER_.4	_RPSLLS[Phospho (STY)]EFHPGSDRPQER_	0.00157905	0.000308158	1.11696e-08	1.18588	1	1	0.712297	0.333333	0.427446
O75376	NCOR1	Nuclear receptor corepressor 1	RPSLLSEFHPGSDRPQER	(S70)	_RPS[Phospho (STY)]LLSEFHPGSDRPQER_.4	_RPS[Phospho (STY)]LLSEFHPGSDRPQER_	0.00101243	1.55704e-06	3.31188e-14	1.18585	1	1	0.247453	0.40435	0.406066
O75376	NCOR1	Nuclear receptor corepressor 1	HEAPSSPISGQPCGDDQNASPSK	(S158,C165,S172)	_HEAPSS[Phospho (STY)]PISGQPC[Carbamidomethyl (C)]GDDQNAS[Phospho (STY)]PSK_.3	_HEAPSS[Phospho (STY)]PISGQPC[Carbamidomethyl (C)]GDDQNAS[Phospho (STY)]PSK_	0.000449447	1.0107e-06	1.97014e-11	7676.46	8239.13	7383.52	0.709924	0.979553	0.711205
O75376	NCOR1	Nuclear receptor corepressor 1	HEAPSSPISGQPCGDDQNASPSK	(S158,C165,S174)	_HEAPSS[Phospho (STY)]PISGQPC[Carbamidomethyl (C)]GDDQNASPS[Phospho (STY)]K_.3	_HEAPSS[Phospho (STY)]PISGQPC[Carbamidomethyl (C)]GDDQNASPS[Phospho (STY)]K_	0.000524299	0.00012325	2.16792e-06	6295.82	6502.94	6921.11	0.000853277	0.00544949	0.00125412
O75376	NCOR1	Nuclear receptor corepressor 1	HEAPSSPISGQPCGDDQNASPSK	(S161,C165)	_HEAPSSPIS[Phospho (STY)]GQPC[Carbamidomethyl (C)]GDDQNASPSK_.3	_HEAPSSPIS[Phospho (STY)]GQPC[Carbamidomethyl (C)]GDDQNASPSK_	0.0007463	8.74191e-05	0.00171979	1477.21	2037.45	1576.89	0.196563	0.304799	0.39554
O75376	NCOR1	Nuclear receptor corepressor 1	HEAPSSPISGQPCGDDQNASPSK	(S158,C165)	_HEAPSS[Phospho (STY)]PISGQPC[Carbamidomethyl (C)]GDDQNASPSK_.3	_HEAPSS[Phospho (STY)]PISGQPC[Carbamidomethyl (C)]GDDQNASPSK_	3.28858e-15	7.71186e-06	8.98171e-17	1434.1	1868.39	1576.44	0.416634	0.288435	0.310045
O75376	NCOR1	Nuclear receptor corepressor 1	HEAPSSPISGQPCGDDQNASPSK	(C165,S172)	_HEAPSSPISGQPC[Carbamidomethyl (C)]GDDQNAS[Phospho (STY)]PSK_.3	_HEAPSSPISGQPC[Carbamidomethyl (C)]GDDQNAS[Phospho (STY)]PSK_	Filtered	0.00811962	Filtered	Filtered	1.32708	Filtered	Filtered	0.2	Filtered
O75376	NCOR1	Nuclear receptor corepressor 1	YETPSDAIEVISPASSPAPPQEK	(S1980,S1981)	_YETPSDAIEVISPAS[Phospho (STY)]S[Phospho (STY)]PAPPQEK_.3	_YETPSDAIEVISPAS[Phospho (STY)]S[Phospho (STY)]PAPPQEK_	3.17523e-05	0.000343537	3.20346e-11	10698.9	9300.46	2036.1	0.398515	0.395331	0.333292
O75376	NCOR1	Nuclear receptor corepressor 1	YETPSDAIEVISPASSPAPPQEK	(S1977,S1981)	_YETPSDAIEVIS[Phospho (STY)]PASS[Phospho (STY)]PAPPQEK_.3	_YETPSDAIEVIS[Phospho (STY)]PASS[Phospho (STY)]PAPPQEK_	0.000275988	0.000819505	6.0276e-20	10879	9039.76	1881.3	0.593977	0.395748	0.332148
O75376	NCOR1	Nuclear receptor corepressor 1	YETPSDAIEVISPASSPAPPQEK	(S1977)	_YETPSDAIEVIS[Phospho (STY)]PASSPAPPQEK_.3	_YETPSDAIEVIS[Phospho (STY)]PASSPAPPQEK_	Filtered	0.00033034	Filtered	Filtered	167.028	Filtered	Filtered	0.0152799	Filtered
O75376	NCOR1	Nuclear receptor corepressor 1	YETPSDAIEVISPASSPAPPQEK	(Y1966)	_Y[Phospho (STY)]ETPSDAIEVISPASSPAPPQEK_.3	_Y[Phospho (STY)]ETPSDAIEVISPASSPAPPQEK_	Filtered	0.000471338	Filtered	Filtered	1	Filtered	Filtered	0.923478	Filtered
O75376	NCOR1	Nuclear receptor corepressor 1	SHVSSEPYEPISPPQVPVVHEK	(S2151)	_SHVSSEPYEPIS[Phospho (STY)]PPQVPVVHEK_.3	_SHVSSEPYEPIS[Phospho (STY)]PPQVPVVHEK_	0.000497093	0.000386204	2.5376e-06	4931.46	2699.56	1783.75	0.844846	0.63625	0.10816
O75376	NCOR1	Nuclear receptor corepressor 1	SHVSSEPYEPISPPQVPVVHEK	(S2140)	_S[Phospho (STY)]HVSSEPYEPISPPQVPVVHEK_.3	_S[Phospho (STY)]HVSSEPYEPISPPQVPVVHEK_	0.00085634	0.00015325	0.000398224	2451.47	2178.22	1827.38	0.00555283	0.0082136	0.00457874
O75376	NCOR1	Nuclear receptor corepressor 1	SHVSSEPYEPISPPQVPVVHEK	(S2144)	_SHVSS[Phospho (STY)]EPYEPISPPQVPVVHEK_.3	_SHVSS[Phospho (STY)]EPYEPISPPQVPVVHEK_	0.000504385	0.000168834	1.34187e-09	2841.29	1769.77	1371.44	0.0744693	0.00472497	0.00609514
O75376	NCOR1	Nuclear receptor corepressor 1	SHVSSEPYEPISPPQVPVVHEK	(Y2147)	_SHVSSEPY[Phospho (STY)]EPISPPQVPVVHEK_.3	_SHVSSEPY[Phospho (STY)]EPISPPQVPVVHEK_	0.000601305	0.00041852	1.15255e-08	2708.55	1872.65	1156.18	0.137436	0.3598	0.8771
O75376	NCOR1	Nuclear receptor corepressor 1	SHVSSEPYEPISPPQVPVVHEK	(S2143)	_SHVS[Phospho (STY)]SEPYEPISPPQVPVVHEK_.3	_SHVS[Phospho (STY)]SEPYEPISPPQVPVVHEK_	2.30411e-07	1.77984e-05	9.58268e-07	264.035	506.066	489.04	0.0359483	0.0070814	0.00915518
O75376	NCOR1	Nuclear receptor corepressor 1	SHVSSEPYEPISPPQVPVVHEK	(S2140)	_S[Phospho (STY)]HVSSEPYEPISPPQVPVVHEK_.4	_S[Phospho (STY)]HVSSEPYEPISPPQVPVVHEK_	Filtered	0.00844575	Filtered	Filtered	86.1657	Filtered	Filtered	0.104758	Filtered
O75376	NCOR1	Nuclear receptor corepressor 1	SHVSSEPYEPISPPQVPVVHEK	(S2143)	_SHVS[Phospho (STY)]SEPYEPISPPQVPVVHEK_.4	_SHVS[Phospho (STY)]SEPYEPISPPQVPVVHEK_	Filtered	0.00469252	Filtered	Filtered	1	Filtered	Filtered	0.269384	Filtered
O75376	NCOR1	Nuclear receptor corepressor 1	SHVSSEPYEPISPPQVPVVHEK	(S2144)	_SHVSS[Phospho (STY)]EPYEPISPPQVPVVHEK_.4	_SHVSS[Phospho (STY)]EPYEPISPPQVPVVHEK_	Filtered	0.00143258	Filtered	Filtered	1	Filtered	Filtered	0.264423	Filtered
O75376	NCOR1	Nuclear receptor corepressor 1	SHVSSEPYEPISPPQVPVVHEK	(Y2147)	_SHVSSEPY[Phospho (STY)]EPISPPQVPVVHEK_.4	_SHVSSEPY[Phospho (STY)]EPISPPQVPVVHEK_	Filtered	0.00321633	Filtered	Filtered	1	Filtered	Filtered	0.333089	Filtered
O75376	NCOR1	Nuclear receptor corepressor 1	SKSPIPGQGYLGTER	(S2337)	_SKS[Phospho (STY)]PIPGQGYLGTER_.3	_SKS[Phospho (STY)]PIPGQGYLGTER_	3.36121e-07	8.80476e-06	Filtered	1010.14	278.17	Filtered	0.825099	0.193318	Filtered
O75376	NCOR1	Nuclear receptor corepressor 1	SKSPIPGQGYLGTER	(Y2344)	_SKSPIPGQGY[Phospho (STY)]LGTER_.3	_SKSPIPGQGY[Phospho (STY)]LGTER_	0.000497157	0.000246949	Filtered	716.634	277.895	Filtered	0.0527082	0.793259	Filtered
O75376	NCOR1	Nuclear receptor corepressor 1	SKSPIPGQGYLGTER	(S2335)	_S[Phospho (STY)]KSPIPGQGYLGTER_.3	_S[Phospho (STY)]KSPIPGQGYLGTER_	0.000497102	9.17057e-06	Filtered	415.139	278.022	Filtered	0.123389	0.0102067	Filtered
O75376	NCOR1	Nuclear receptor corepressor 1	SKSPIPGQGYLGTERPSSVSSVHSEGDYHR	(S2337)	_SKS[Phospho (STY)]PIPGQGYLGTERPSSVSSVHSEGDYHR_.4	_SKS[Phospho (STY)]PIPGQGYLGTERPSSVSSVHSEGDYHR_	0.00170132	9.74831e-05	Filtered	236.295	1	Filtered	0.0715235	0.115785	Filtered
O75376	NCOR1	Nuclear receptor corepressor 1	SKSPIPGQGYLGTERPSSVSSVHSEGDYHR	(S2337)	_SKS[Phospho (STY)]PIPGQGYLGTERPSSVSSVHSEGDYHR_.5	_SKS[Phospho (STY)]PIPGQGYLGTERPSSVSSVHSEGDYHR_	0.00230833	0.00220213	Filtered	1	1.24385	Filtered	0.135455	0.0616577	Filtered
O75376	NCOR1	Nuclear receptor corepressor 1	SKSPIPGQGYLGTERPSSVSSVHSEGDYHR	(S2335)	_S[Phospho (STY)]KSPIPGQGYLGTERPSSVSSVHSEGDYHR_.5	_S[Phospho (STY)]KSPIPGQGYLGTERPSSVSSVHSEGDYHR_	0.000497132	0.0043303	Filtered	1	1	Filtered	0.0091768	0.0753938	Filtered
O75376	NCOR1	Nuclear receptor corepressor 1	SKSPIPGQGYLGTERPSSVSSVHSEGDYHR	(S2335)	_S[Phospho (STY)]KSPIPGQGYLGTERPSSVSSVHSEGDYHR_.4	_S[Phospho (STY)]KSPIPGQGYLGTERPSSVSSVHSEGDYHR_	0.00183796	0.000203479	Filtered	1	1	Filtered	0.0121391	0.0156164	Filtered
O75376	NCOR1	Nuclear receptor corepressor 1	SKSPIPGQGYLGTERPSSVSSVHSEGDYHR	(S2352)	_SKSPIPGQGYLGTERPSS[Phospho (STY)]VSSVHSEGDYHR_.4	_SKSPIPGQGYLGTERPSS[Phospho (STY)]VSSVHSEGDYHR_	Filtered	0.000370203	Filtered	Filtered	1.84975	Filtered	Filtered	0.164677	Filtered
O75376	NCOR1	Nuclear receptor corepressor 1	SKSPIPGQGYLGTERPSSVSSVHSEGDYHR	(S2354)	_SKSPIPGQGYLGTERPSSVS[Phospho (STY)]SVHSEGDYHR_.4	_SKSPIPGQGYLGTERPSSVS[Phospho (STY)]SVHSEGDYHR_	Filtered	0.000401899	Filtered	Filtered	1.84975	Filtered	Filtered	0.0550613	Filtered
O75376	NCOR1	Nuclear receptor corepressor 1	SKSPIPGQGYLGTERPSSVSSVHSEGDYHR	(S2351)	_SKSPIPGQGYLGTERPS[Phospho (STY)]SVSSVHSEGDYHR_.4	_SKSPIPGQGYLGTERPS[Phospho (STY)]SVSSVHSEGDYHR_	Filtered	0.000380309	Filtered	Filtered	1.38671	Filtered	Filtered	0.164712	Filtered
O75376	NCOR1	Nuclear receptor corepressor 1	SKSPIPGQGYLGTERPSSVSSVHSEGDYHR	(S2358)	_SKSPIPGQGYLGTERPSSVSSVHS[Phospho (STY)]EGDYHR_.4	_SKSPIPGQGYLGTERPSSVSSVHS[Phospho (STY)]EGDYHR_	Filtered	0.00183334	Filtered	Filtered	1	Filtered	Filtered	0.0441256	Filtered
O75376	NCOR1	Nuclear receptor corepressor 1	QQQLEEEAAKPPEPEKPVSPPPVEQK	(S224)	_QQQLEEEAAKPPEPEKPVS[Phospho (STY)]PPPVEQK_.4	_QQQLEEEAAKPPEPEKPVS[Phospho (STY)]PPPVEQK_	0.00133409	0.00139011	1.9918e-05	1	1	1	1	1	1
O75376	NCOR1	Nuclear receptor corepressor 1	QQQLEEEAAKPPEPEKPVSPPPVEQK	(S224)	_QQQLEEEAAKPPEPEKPVS[Phospho (STY)]PPPVEQK_.3	_QQQLEEEAAKPPEPEKPVS[Phospho (STY)]PPPVEQK_	Filtered	0.00040507	0.00227236	Filtered	1.28834	1.07705	Filtered	1	1
O75376	NCOR1	Nuclear receptor corepressor 1	SPIPGQGYLGTERPSSVSSVHSEGDYHR	(S2337)	_S[Phospho (STY)]PIPGQGYLGTERPSSVSSVHSEGDYHR_.4	_S[Phospho (STY)]PIPGQGYLGTERPSSVSSVHSEGDYHR_	9.32851e-06	0.000319897	8.32009e-27	1358.86	791.161	925.346	0.129785	0.753338	0.130705
O75376	NCOR1	Nuclear receptor corepressor 1	YSPESQAQSVHHQR	(S2102)	_YS[Phospho (STY)]PESQAQSVHHQR_.3	_YS[Phospho (STY)]PESQAQSVHHQR_	0.00394635	0.000384553	Filtered	540.805	1	Filtered	0.25	0.527937	Filtered
O75376	NCOR1	Nuclear receptor corepressor 1	YSPESQAQSVHHQR	(Y2101)	_Y[Phospho (STY)]SPESQAQSVHHQR_.3	_Y[Phospho (STY)]SPESQAQSVHHQR_	Filtered	0.000437606	Filtered	Filtered	1.03969	Filtered	Filtered	0.210271	Filtered
O75376	NCOR1	Nuclear receptor corepressor 1	YSPESQAQSVHHQR	(S2109)	_YSPESQAQS[Phospho (STY)]VHHQR_.3	_YSPESQAQS[Phospho (STY)]VHHQR_	Filtered	0.00237592	Filtered	Filtered	1	Filtered	Filtered	0.00437305	Filtered
O75376	NCOR1	Nuclear receptor corepressor 1	TSNRYSPESQAQSVHHQR	(T2097)	_T[Phospho (STY)]SNRYSPESQAQSVHHQR_.4	_T[Phospho (STY)]SNRYSPESQAQSVHHQR_	Filtered	0.00814199	Filtered	Filtered	689.302	Filtered	Filtered	0.0831996	Filtered
O75376	NCOR1	Nuclear receptor corepressor 1	TSNRYSPESQAQSVHHQR	(Y2101)	_TSNRY[Phospho (STY)]SPESQAQSVHHQR_.4	_TSNRY[Phospho (STY)]SPESQAQSVHHQR_	Filtered	0.00281874	Filtered	Filtered	688.193	Filtered	Filtered	0.679761	Filtered
O75376	NCOR1	Nuclear receptor corepressor 1	TSNRYSPESQAQSVHHQR	(S2102)	_TSNRYS[Phospho (STY)]PESQAQSVHHQR_.4	_TSNRYS[Phospho (STY)]PESQAQSVHHQR_	Filtered	0.000399019	Filtered	Filtered	1.42366	Filtered	Filtered	0.148975	Filtered
O75376	NCOR1	Nuclear receptor corepressor 1	TSNRYSPESQAQSVHHQR	(S2105)	_TSNRYSPES[Phospho (STY)]QAQSVHHQR_.4	_TSNRYSPES[Phospho (STY)]QAQSVHHQR_	Filtered	0.00863048	Filtered	Filtered	1.03811	Filtered	Filtered	0.00561717	Filtered
O75376	NCOR1	Nuclear receptor corepressor 1	GNTEPAVELEPTTETAPSTSPSLAVPSTK	(T763)	_GNTEPAVELEPTTETAPST[Phospho (STY)]SPSLAVPSTK_.3	_GNTEPAVELEPTTETAPST[Phospho (STY)]SPSLAVPSTK_	0.00753366	Filtered	Filtered	1	Filtered	Filtered	0.133377	Filtered	Filtered
O75379	VAMP4	Vesicle-associated membrane protein 4	NLLEDDSDEEEDFFLR	(S30)	_NLLEDDS[Phospho (STY)]DEEEDFFLR_.3	_NLLEDDS[Phospho (STY)]DEEEDFFLR_	0.00285314	0.00017814	Filtered	563.848	709.142	Filtered	1	1	Filtered
O75381	PEX14	Peroxisomal membrane protein PEX14	SPSPSSPAAVNHHSSSDISPVSNESTSSSPGK	(S273)	_SPSPSSPAAVNHHSSSDISPVSNESTS[Phospho (STY)]SSPGK_.4	_SPSPSSPAAVNHHSSSDISPVSNESTS[Phospho (STY)]SSPGK_	3.91568e-15	0.000303232	6.04785e-10	4301.68	5115.05	3794.98	0.174366	0.377639	0.23295
[truncated: 18,206 more rows]

## Sheet: (2b) libDIA_500cells
Data S2b. Identification results of libDIA for 500 cells PC9 cells
[truncated: 14,910 more rows]

## Sheet: (2c) libDIA_100cells
Data S2c. Identification results of libDIA for 100 cells PC9 cells
[truncated: 8,171 more rows]

[truncated: 2 more sheets: (2d) libDIA_50cells, (2e) libDIA_10cells]
