# Supplementary material for: Mapping Nanoscale‐To‐Single‐Cell Phosphoproteomic Landscape by Chip‐DIA
Source: Adv Sci (Weinh). 2024 Oct 14;12(1):2402421. doi: 10.1002/advs.202402421 (PMC11714195; doi:10.1002/advs.202402421)
Supplement: Supplementary file 4 — Supporting Information [file ADVS-12-2402421-s010.xlsx]

## Sheet: Summary Data 3 Summary
	Supplementary Data 3. Summary of KEGG pathway analysis of phosphoproteins from 1000 to 10 cells samples
	Data S3a. Summary of mapped KEGG pathways in 1000 - 10 cells
	Data S3b. Summary of phosphosites mapped in NSCLC pathways across 1000 - 10 cells

## Sheet: 3a
Data S3a. Summary of mapped KEGG pathways in 1000 - 10 cells samples
Number of cells	Category	Term	Pathway	Observed gene count	P value	Log10 Pvalue	Genes	Background gene count	Ratio	FoldEnrichment	Bonferroni	Benjamini
1000	KEGG_PATHWAY	hsa04115	p53 signaling	15	0.09	1.04	Q658P3, O14681, P55211, P04637, Q13535, P31947, P31350, O96020, O95067, Q9NYZ3, P24941, Q92466, P06493, Q96PM9, P49815	74	20	1.57	1	0.24
1000	KEGG_PATHWAY	hsa04370	VEGF signaling	18	0	3.03	P04049, Q16539, P36507, P05129, Q92934, Q9Y243, P55211, P19174, P28482, O15264, Q13469, P49023, P31749, P27361, P12931, Q05397, P04792, P47712	59	31	2.36	0.25	0.01
1000	KEGG_PATHWAY	hsa04330	Notch signaling	21	0	4.21	Q86X95, Q09472, P78536, Q92769, Q13547, Q9Y618, Q96J02, Q06330, Q04724, Q04726, Q92793, Q04721, O14641, Q92585, Q96T58, Q13573, Q92997, P49757, Q96JK9, Q8TDB6, P49768	62	34	2.62	0.02	0
1000	KEGG_PATHWAY	hsa04668	TNF signaling	23	0.03	1.47	P05412, Q9NYJ8, Q16539, Q13114, Q9Y243, O00429, O75676, P28482, Q5VWQ8, Q13546, O15264, P31749, P27361, Q96J02, P15336, O43318, Q8N5C8, P16220, P17275, P19838, Q04206, Q99683, O14733	114	20	1.56	1	0.11
1000	KEGG_PATHWAY	hsa05223	Non-small cell lung cancer	25	0	5.21	P36507, P05129, Q92934, Q9Y243, P19174, P28482, P04637, P19793, P33176, P10398, P15056, P08581, Q07889, Q9HC35, Q13043, P06400, P04049, P55211, O15530, P04626, P31749, P27361, Q6A1A2, O43524, Q92466, P00533	72	35	2.68	0	0
1000	KEGG_PATHWAY	hsa01521	EGFR-TKI resistance	25	0	4.45	P36507, P05129, Q92934, P29353, Q9Y243, P19174, P28482, P12931, P10398, P42345, P15056, P08581, Q07889, P21860, Q13480, Q13541, P62753, P04049, P04626, P31749, P27361, O43524, P21359, P00533, P49841	79	32	2.44	0.01	0
1000	KEGG_PATHWAY	hsa04066	HIF-1 signaling	26	0	2.57	P06733, Q13555, P36507, Q09472, P05129, P08559, Q9Y243, P19174, P28482, P42345, Q92793, P29803, Q13541, P62753, Q16875, P04626, P04406, P31749, P27361, P19838, Q9BUB5, Q04206, P00558, P04075, P00533, Q01813	109	24	1.84	0.56	0.01
1000	KEGG_PATHWAY	hsa04390	Hippo signaling	30	0.03	1.54	P25054, Q96NE9, Q13873, O95835, Q8TEW0, Q8IX03, P63261, Q9BYG5, Q8NI35, O14641, Q92796, Q13188, P63104, P62258, Q92997, Q8N3R9, Q13625, P60709, Q9GZV5, Q12959, P35222, P46937, Q96IF1, Q8TDM6, Q14160, P01106, P48730, P49841, Q15334, Q9UGP4	157	19	1.48	1	0.1
1000	KEGG_PATHWAY	hsa04520	Adherens junction	31	0	6.01	Q09472, Q8TEW0, P28482, Q9Y6W5, O94887, P12931, Q07157, O00401, O43318, P63261, P08581, Q92793, Q92692, P55196, Q9UQB8, Q8WWI1, P46940, Q52LW3, P60709, P04626, Q9BSQ5, P18031, P27361, P35222, O60716, P19105, P18206, P28827, P24844, P00533, O14950	93	33	2.57	0	0
1000	KEGG_PATHWAY	hsa04152	AMPK signaling	31	0	3.58	Q15831, Q96B36, Q9Y243, Q15717, Q86TI0, O60825, O75385, Q86V24, O43318, P42345, P16220, Q13085, Q8N122, P49815, Q13541, Q9Y478, Q16875, O00418, O15530, O43741, P31749, Q06190, Q15907, Q9Y4H2, Q6A1A2, Q53ET0, O43524, P35568, Q96RR4, Q01813, Q96EB6, Q13131	121	26	1.98	0.08	0
1000	KEGG_PATHWAY	hsa04012	ErbB signaling	35	0	9.49	Q13555, P36507, P05129, Q92934, P29353, Q9Y243, P22681, P19174, P28482, P12931, O43639, Q05397, P10398, P42345, P15056, Q07889, P21860, Q13480, P42684, Q13541, P46108, P05412, P04049, P04626, P31749, P27361, O96013, P16333, P00519, P01106, P00533, P49841, Q13177, O14733, Q13153	85	41	3.18	0	0
1000	KEGG_PATHWAY	hsa04910	Insulin signaling	39	0	5.59	P36507, Q92934, P29353, Q9Y243, P22681, P28482, P13861, P10398, P42345, P15056, Q93100, Q07889, Q13085, O15357, P22694, Q8N122, P49815, Q15642, Q13541, P62753, P46108, P04049, Q9Y478, P46020, O15530, O43741, P18031, P31749, P27361, Q13905, Q9Y4H2, Q6A1A2, P10644, P31321, P35568, P17612, Q9BUB5, P49841, Q13131, P46019	137	28	2.2	0	0
1000	KEGG_PATHWAY	hsa04150	mTOR signaling	40	0	4.56	P30622, Q8TF40, Q15831, P36507, Q96B36, Q92539, P05129, Q9Y243, Q15418, P28482, O43156, Q9BPZ7, Q01650, O75385, P42345, P15056, Q07889, O14641, P23588, Q8N122, P49815, Q13541, P62753, Q92997, Q9BQK8, Q14693, P04049, Q13322, Q9NXC5, O15530, P31749, P27361, Q6IAA8, P51812, Q6A1A2, Q13309, P35568, P49841, Q6R327, Q8NFG4, Q13131	156	26	1.98	0.01	0
1000	KEGG_PATHWAY	hsa04015	Rap1 signaling	41	0.01	2.15	P36507, P50552, P05129, Q9Y243, Q8N8S7, Q8TEW0, P19174, P28482, O15264, O94887, P12931, Q8TEU7, P15056, P63261, P08581, Q9BYG5, P55196, Q9P2F8, P47736, O94806, P46108, Q9Y490, O43166, P04049, Q16539, Q13009, P07737, P60709, P31749, P27361, Q8WWN8, Q13905, P35222, Q96FS4, O60716, Q9BZL6, Q5TCQ9, Q01970, P00533, P29317, O60292	210	20	1.51	0.88	0.03
1000	KEGG_PATHWAY	hsa04510	Focal adhesion	48	0	4.43	P05129, Q92934, P28482, P49023, P12931, P15056, P16144, P46108, P05412, P04049, Q15942, O15530, P60709, P27361, P51636, O96013, P19105, P18206, O60610, Q9BZL4, P24844, P00533, O14950, P49841, Q13177, P21333, Q13017, P50552, P29353, Q9Y243, P25391, O75369, Q9NRY4, Q03135, P10451, Q05397, P63261, P08581, Q07889, Q9Y490, Q14315, P04626, P31749, Q13905, Q6A1A2, P35222, P17301, O14974, Q13153	203	24	1.83	0.01	0
1000	KEGG_PATHWAY	hsa04110	Cell cycle	56	0	12.1	Q14566, P04637, O95997, P33993, P51946, P33991, O60566, Q08999, P25205, P49736, O43683, Q96DY7, Q92769, P46100, P33981, Q8NHZ8, O60216, Q9UJX2, Q9UJX6, Q14186, P01106, Q9H1A4, Q9UJX5, P49841, Q29RF7, Q7Z5K2, Q9NZH5, Q09472, P30305, Q13416, P30307, Q13535, O96020, P78527, Q56NI9, Q9UBU7, Q92793, Q9NTI5, Q96FC9, Q7Z2Z1, Q14674, P63104, P62258, P06400, Q13547, P31947, Q13309, Q6KC79, O95067, P00519,…	157	36	2.75	0	0
1000	KEGG_PATHWAY	hsa04530	Tight junction	56	0	10.7	Q8N4S9, Q14247, Q8TEW0, Q16625, P12931, Q07157, P35579, Q68EM7, Q9BYG5, Q8NI35, Q99683, Q96PU5, P55196, P22694, O14745, Q92974, P05412, O95049, Q9Y478, Q13009, P60709, Q12959, P16989, O75970, P19105, P46934, P24844, O14950, Q13131, Q15831, Q6ZSZ5, P50552, O15143, P68363, Q8TEU7, Q7Z406, Q01196, Q9UDY2, P63261, Q92797, Q92796, P26038, Q8N3R9, O43741, P04626, Q8IY33, P34932, Q9Y2J4, P17612, Q9P2M7,…	169	33	2.56	0	0
1000	KEGG_PATHWAY	hsa04810	Actin cytoskeleton	61	0	7.47	P25054, P36507, Q8N8S7, Q9Y6W5, P28482, P49023, P12931, P35579, P10398, P15056, P16144, Q86VI3, P46940, P46108, P04049, Q76I76, Q8WYL5, Q13009, Q9Y2X7, P60709, P27361, Q9NSV4, Q5JSP0, O96013, P19105, P18206, O60610, Q9BZL4, P62328, P24844, P00533, O14950, Q13177, Q92888, Q9Y281, P98174, Q9Y243, Q9NRY4, O15143, Q9Y2I7, Q05397, O00401, P53667, P19634, Q7Z406, P63261, P23528, Q07889, Q9UQB8, P26038,…	229	27	2.06	0	0
1000	KEGG_PATHWAY	hsa04144	Endocytosis	64	0	7.06	Q9ULV8, Q92538, P0DMV8, P0DMV9, Q9NP61, Q8TEW0, Q96B97, Q641Q2, Q9H1K0, P12931, Q9Y3E7, Q96P48, Q2M389, Q9BYG5, Q96PU5, P98082, Q9NYI0, P47755, Q8TF74, Q9Y2X7, O95208, Q9UBC2, Q15907, P51636, Q6WKZ4, Q7Z3T8, Q96J02, Q8WUX9, Q8WU79, P46934, Q9Y6D6, Q9Y6D5, P00533, P49407, Q15276, P22681, O15143, Q9Y4E1, P33176, Q9Y6I3, Q9UQN3, P29590, Q03135, Q9ULH1, Q9H223, O00401, P62491, Q9Y5X3, P42566, P11717,…	251	25	1.97	0	0
1000	KEGG_PATHWAY	hsa04010	MAPK signaling	69	0	5.68	P28324, P36507, P05129, P0DMV8, P0DMV9, Q15418, P28482, P04637, Q03112, O43318, P10398, P15056, Q99683, P22694, Q13043, P46108, P47712, P05412, P04049, P16949, P27361, Q9NWZ3, P15336, Q9NPH3, Q9BUB5, P01106, P00533, Q13177, P49407, Q9UER7, P21333, P01583, Q9NYJ8, Q9H2K8, P30305, Q9Y243, Q9Y2U5, O75369, O15264, Q12968, P08581, Q07889, P21860, Q5TCX8, Q13188, O95819, Q14315, Q12851, Q16539, Q9UBI6,…	302	23	1.76	0	0
500	KEGG_PATHWAY	hsa04115	p53 signaling	0					0
500	KEGG_PATHWAY	hsa04370	VEGF signaling	12	0.05	1.3	P04049, P36507, Q92934, P19174, P28482, O15264, Q13469, P49023, P31749, P12931, P04792, Q05397	59	20	1.88	1	0.18
500	KEGG_PATHWAY	hsa04330	Notch signaling	16	0	2.69	Q86X95, Q09472, P78536, Q92769, Q13547, Q9Y618, Q96J02, Q04724, Q04726, Q04721, Q92585, Q96T58, Q13573, Q92997, P49757, P49768	62	26	2.38	0.46	0.01
500	KEGG_PATHWAY	hsa04668	TNF signaling	0					0
500	KEGG_PATHWAY	hsa05223	Non-small cell lung cancer	19	0	3.3	P04049, P36507, Q92934, O15530, P04626, P04637, P19174, P28482, P31749, P19793, Q6A1A2, P33176, P15056, P08581, Q07889, Q9HC35, Q92466, P00533, Q13043, P06400	72	26	2.43	0.14	0
500	KEGG_PATHWAY	hsa01521	EGFR-TKI resistance	19	0	2.79	P04049, P36507, Q92934, P29353, P04626, P19174, P28482, P31749, P12931, P42345, P15056, P21359, P08581, Q07889, P21860, P00533, P49841, Q13541, P62753	79	24	2.22	0.38	0.01
500	KEGG_PATHWAY	hsa04066	HIF-1 signaling	0					0
500	KEGG_PATHWAY	hsa04390	Hippo signaling	26	0.03	1.51	P25054, Q96NE9, Q13873, O95835, Q8TEW0, P12830, Q8IX03, P63261, Q9BYG5, Q8NI35, Q13188, P63104, Q92997, Q8N3R9, Q13625, P60709, Q9GZV5, P35222, P46937, Q96IF1, Q8TDM6, Q14160, P01106, P48730, P49841, Q9UGP4	157	17	1.53	1	0.13
500	KEGG_PATHWAY	hsa04520	Adherens junction	26	0	4.94	Q09472, Q8TEW0, P28482, Q9Y6W5, P12830, P12931, Q07157, O43318, P63261, P08581, P55196, Q9UQB8, Q8WWI1, P46940, Q52LW3, P60709, P04626, Q9BSQ5, P18031, P35222, O60716, P19105, P18206, P24844, P00533, O14950	93	28	2.58	0	0
500	KEGG_PATHWAY	hsa04152	AMPK signaling	24	0	2.3	Q96B36, Q15717, O60825, O75385, O43318, P42345, P16220, Q13085, Q8N122, P49815, Q13541, Q9Y478, Q16875, O00418, O15530, P31749, Q06190, Q9Y4H2, Q6A1A2, Q53ET0, P35568, Q96RR4, Q01813, Q96EB6, Q13131	121	20	1.83	0.77	0.03
500	KEGG_PATHWAY	hsa04012	ErbB signaling	29	0	7.48	Q13555, P36507, Q92934, P29353, P19174, P28482, P12931, O43639, Q05397, P42345, P15056, Q07889, P21860, P42684, Q13541, P46108, P05412, P04049, P04626, P31749, O96013, P16333, P00519, P01106, P00533, P49841, Q13177, O14733, Q13153	85	34	3.15	0	0
500	KEGG_PATHWAY	hsa04910	Insulin signaling	34	0	5.17	P36507, Q92934, P29353, P28482, P13861, P42345, P15056, Q93100, Q07889, Q13085, O15357, P22694, Q8N122, P49815, Q15642, Q13541, P62753, P46108, P04049, Q9Y478, O75955, O15530, P18031, P31749, Q13905, Q9Y4H2, Q6A1A2, P10644, P31321, P35568, P17612, Q9BUB5, P49841, Q13131, P46019	137	25	2.29	0	0
500	KEGG_PATHWAY	hsa04150	mTOR signaling	35	0	4.33	P30622, P36507, Q96B36, Q92539, Q15418, P28482, Q9BPZ7, Q01650, O75385, P42345, P15056, P85299, Q07889, P23588, Q8N122, P49815, Q13541, P62753, Q92997, Q9BQK8, Q14693, P04049, Q9NXC5, Q9HB90, O15530, P31749, Q6IAA8, P51812, Q6A1A2, Q13309, P35568, Q9NQL2, P49841, Q6R327, Q8NFG4, Q13131	156	22	2.07	0.01	0
500	KEGG_PATHWAY	hsa04015	Rap1 signaling	35	0.01	1.98	P36507, P50552, Q8N8S7, Q8TEW0, P19174, P28482, O15264, P12830, P52735, P12931, Q8TEU7, P15056, P63261, P08581, Q9BYG5, P55196, P47736, O94806, P46108, Q9Y490, O43166, P04049, Q13009, P60709, P31749, Q8WWN8, Q13905, P35222, Q96FS4, O60716, Q9BZL6, Q01970, P00533, P29317, O60292	210	17	1.54	0.96	0.05
500	KEGG_PATHWAY	hsa04510	Focal adhesion	44	0	4.99	Q13017, P50552, Q92934, P29353, P28482, P49023, O75369, Q9NRY4, P52735, P12931, P10451, Q05397, P15056, P16144, P63261, P08581, Q07889, P46108, Q9Y490, P05412, Q14315, P04049, Q15942, O15530, P60709, P04626, P31749, Q13905, P51636, Q6A1A2, P35222, O96013, P19105, P17301, P18206, O60610, Q9BZL4, P24844, P00533, O14950, P49841, Q13177, O14974, Q13153, P21333	203	22	2	0	0
500	KEGG_PATHWAY	hsa04110	Cell cycle	46	0	9.38	Q7Z5K2, Q9NZH5, Q14566, Q09472, P30305, P30307, P04637, O95997, Q13535, P33993, O96020, P33991, P78527, Q56NI9, O60566, Q9UBU7, Q08999, P25205, Q9NTI5, Q96FC9, Q7Z2Z1, Q14674, P63104, P49736, P06400, O43683, Q92769, P46100, Q13547, Q13309, Q6KC79, Q8NHZ8, O60216, P00519, P28749, Q14186, P24941, Q9UJX6, P01106, P06493, Q9H1A4, Q9UJX5, P49841, Q96FF9, Q14683, Q29RF7	157	29	2.7	0	0
500	KEGG_PATHWAY	hsa04530	Tight junction	53	0	12.1	Q8N4S9, Q14247, Q8TEW0, Q16625, P12931, Q07157, P35579, Q68EM7, P0DPH7, P0DPH8, Q9BYG5, Q8NI35, Q96PU5, P55196, P22694, O14745, Q92974, P05412, O95049, Q9Y478, Q13009, P60709, P16989, O75970, P19105, P24844, O14950, Q13131, Q6ZSZ5, P50552, O15143, P68363, Q8TEU7, Q7Z406, Q01196, Q9UDY2, P63261, Q92797, P26038, Q9BQE3, Q8N3R9, Q6PEY2, P04626, Q8IY33, P34932, Q9Y2J4, P17612, Q9P2M7, Q14160, Q71U36,…	169	31	2.89	0	0
500	KEGG_PATHWAY	hsa04810	Actin cytoskeleton	56	0	8.18	P25054, P36507, Q8N8S7, Q9Y6W5, P28482, P49023, P12931, P35579, P15056, P16144, Q86VI3, P46940, P46108, P04049, Q76I76, Q8WYL5, Q13009, Q9Y2X7, P60709, Q9NSV4, Q5JSP0, O96013, P19105, P18206, O60610, Q9BZL4, P62328, P24844, P00533, O14950, Q13177, Q92888, Q9Y281, P98174, Q9NRY4, O15143, P52735, Q9Y2I7, Q05397, P19634, Q7Z406, P63261, P23528, Q07889, Q9UQB8, P26038, Q14155, Q9UBI6, P31749, Q7L576,…	229	24	2.25	0	0
500	KEGG_PATHWAY	hsa04144	Endocytosis	52	0	5.25	Q9ULV8, Q92538, Q9NP61, Q8TEW0, Q96B97, Q9H444, Q641Q2, P12931, Q9Y3E7, Q96P48, Q2M389, Q9BYG5, Q96PU5, P98082, Q9NYI0, P47755, Q8TF74, Q9Y2X7, O95208, Q9UBC2, P51636, Q6WKZ4, Q7Z3T8, Q96J02, Q8WU79, Q9Y6D6, P11142, Q9Y6D5, P00533, P49407, Q15276, O15143, Q9Y4E1, P33176, Q9Y6I3, Q9UQN3, P29590, Q9ULH1, Q9H223, Q00610, Q9Y5X3, P42566, P11717, P40818, Q8NDX1, Q8WWN8, O00499, Q8N6H7, P52907, Q9BXF6,…	251	21	1.91	0	0
500	KEGG_PATHWAY	hsa04010	MAPK signaling	54	0	3.63	P28324, P36507, Q15418, P28482, P04637, Q03112, O43318, P15056, P22694, Q13043, P46108, P05412, P04049, P16949, P15336, P11142, Q9NPH3, Q9BUB5, P01106, P00533, Q13177, P49407, Q9UER7, P21333, P01583, Q9NYJ8, Q9H2K8, P30305, Q9Y2U5, O75369, O15264, Q12968, P08581, Q07889, P21860, Q13188, O95819, Q14315, Q9UBI6, Q9Y6R4, P04626, O75676, P31749, P51812, P17612, P21359, P19838, Q9NYL2, P29317, O14733,…	302	18	1.65	0.07	0
100	KEGG_PATHWAY	hsa04115	p53 signaling	0				0	0
100	KEGG_PATHWAY	hsa04370	VEGF signaling	9	0.08	1.08	P04049, P36507, Q92934, O15264, Q13469, P49023, P31749, P12931, P04792	59	15.3	1.97	1	0.27
100	KEGG_PATHWAY	hsa04330	Notch signaling	12	0.01	2.13	Q04724, Q09472, P78536, Q86X95, Q04726, Q92769, Q13547, Q9Y618, Q96T58, Q13573, P49757, P49768	62	19.4	2.5	0.87	0.04
100	KEGG_PATHWAY	hsa04668	TNF signaling	0				0	0
100	KEGG_PATHWAY	hsa05223	Non-small cell lung cancer	14	0	2.5	P04049, P36507, Q92934, O15530, P04626, P04637, P31749, Q6A1A2, P33176, P15056, Q9HC35, Q92466, P00533, Q13043, P06400	72	19.4	2.51	0.59	0.02
100	KEGG_PATHWAY	hsa01521	EGFR-TKI resistance	14	0.01	2.14	P04049, P36507, Q92934, P29353, P04626, P31749, P12931, P15056, P21359, P21860, P00533, P49841, Q13541, P62753	79	17.7	2.29	0.87	0.04
100	KEGG_PATHWAY	hsa04066	HIF-1 signaling	0				0	0
100	KEGG_PATHWAY	hsa04390	Hippo signaling	19	0.06	1.23	Q96NE9, P25054, Q8N3R9, O95835, Q8TEW0, Q13625, P60709, Q9GZV5, Q8IX03, P35222, P46937, Q96IF1, P63261, Q8TDM6, Q14160, Q8NI35, P49841, Q13188, Q9UGP4	157	12.1	1.56	1	0.22
100	KEGG_PATHWAY	hsa04520	Adherens junction	22	0	5.22	Q52LW3, Q09472, Q8TEW0, P60709, P04626, Q9Y6W5, Q9BSQ5, P18031, P12931, P35222, Q07157, O60716, P19105, O43318, P18206, P63261, Q8WWI1, P55196, Q9UQB8, P24844, P00533, O14950	93	23.7	3.05	0	0
100	KEGG_PATHWAY	hsa04152	AMPK signaling	20	0	2.65	Q9Y478, Q15831, Q96B36, Q16875, O15530, P31749, Q06190, Q9Y4H2, Q6A1A2, Q53ET0, Q15717, O60825, O75385, P35568, O43318, Q96RR4, Q13085, Q8N122, P49815, Q13541, Q96EB6	121	16.5	2.13	0.47	0.02
100	KEGG_PATHWAY	hsa04012	ErbB signaling	20	0	4.71	P05412, P04049, P36507, Q92934, P29353, P04626, P31749, P12931, P53779, O96013, P16333, P15056, P21860, P45983, P00533, P49841, Q13177, Q13541, P42684, Q13153	85	23.5	3.04	0.01	0
100	KEGG_PATHWAY	hsa04910	Insulin signaling	25	0	3.93	P36507, Q92934, P29353, P13861, P15056, Q93100, Q13085, Q8N122, P49815, Q15642, Q13541, P62753, P04049, Q9Y478, O15530, P18031, P31749, Q9Y4H2, Q6A1A2, P10644, P31321, P53779, P35568, P45983, P49841, P46019	137	18.2	2.35	0.03	0
100	KEGG_PATHWAY	hsa04150	mTOR signaling	28	0	4.25	P30622, Q15831, P36507, Q96B36, Q92539, Q15418, Q9BPZ7, Q01650, O75385, P15056, P23588, Q8N122, P49815, Q13541, P62753, Q9BQK8, Q14693, P04049, Q9NXC5, O15530, P31749, Q6IAA8, P51812, Q6A1A2, Q13309, P35568, P49841, Q6R327, Q8NFG4	156	17.9	2.32	0.02	0
100	KEGG_PATHWAY	hsa04015	Rap1 signaling	23	0.09	1.05	O43166, P04049, P36507, Q8N8S7, Q8TEW0, P60709, O15264, P31749, P12931, P35222, Q96FS4, O60716, Q8TEU7, Q9BZL6, P15056, P63261, Q01970, P55196, P00533, P29317, P47736, O94806, Q9Y490	210	11	1.41	1	0.29
100	KEGG_PATHWAY	hsa04510	Focal adhesion	38	0	6.18	Q13017, Q92934, P29353, P49023, O75369, Q9NRY4, P12931, P10451, P15056, P16144, P63261, Q9Y490, P05412, Q14315, P04049, Q15942, O15530, P60709, P04626, P31749, P51636, Q6A1A2, P35222, P53779, O96013, P19105, P17301, P18206, O60610, Q9BZL4, P24844, P45983, P00533, O14950, P49841, Q13177, O14974, Q13153, P21333	203	18.7	2.42	0	0
100	KEGG_PATHWAY	hsa04110	Cell cycle	32	0	6.04	Q7Z5K2, Q9NZH5, Q09472, P30305, P30307, P04637, O95997, Q13535, P33993, P78527, O60566, Q9UBU7, P25205, Q9NTI5, P49736, P06400, O43683, Q92769, P46100, Q13547, Q13309, Q6KC79, Q8NHZ8, Q14186, P24941, Q9UJX6, P06493, Q9H1A4, P49841, Q96FF9, Q14683, Q29RF7	157	20.4	2.63	0	0
100	KEGG_PATHWAY	hsa04530	Tight junction	44	0	11.9	Q15831, Q6ZSZ5, Q14247, Q8TEW0, O15143, P68363, P12931, Q07157, P35579, Q8TEU7, Q68EM7, Q9UDY2, P0DPH7, P63261, P0DPH8, Q8NI35, Q96PU5, Q92797, P55196, P26038, O14745, Q92974, Q9BQE3, P05412, O95049, Q9Y478, Q8N3R9, Q6PEY2, P60709, P04626, Q8IY33, P16989, O75970, P53779, P19105, Q9Y2J4, P46934, Q14160, Q9P2M7, P24844, P45983, Q71U36, O14950, Q5JTD0	169	26	3.36	0	0
100	KEGG_PATHWAY	hsa04810	Actin cytoskeleton	42	0	6.57	P25054, P36507, Q8N8S7, Q9Y6W5, P49023, Q9NRY4, O15143, P12931, P35579, P19634, P15056, P16144, P63261, Q86VI3, P23528, Q9UQB8, P26038, Q14155, P04049, Q9UBI6, Q9Y2X7, P60709, P31749, P62070, Q9NSV4, Q5JSP0, Q8TE77, O96013, P19105, P17301, P18206, O60610, Q9BZL4, P24844, P00533, O14950, Q15052, Q13177, Q92888, O14974, Q13153, Q9Y281	229	18.3	2.37	0	0
100	KEGG_PATHWAY	hsa04144	Endocytosis	37	0	3.68	Q92538, P0DMV8, P0DMV9, Q8TEW0, O15143, Q96B97, Q9H444, P33176, Q9Y6I3, Q641Q2, Q9UQN3, P29590, Q9ULH1, P12931, Q2M389, Q96PU5, P98082, P42566, P11717, Q8TF74, P40818, Q9Y2X7, O95208, Q9UBC2, P51636, Q6WKZ4, Q7Z3T8, O00499, P46934, Q9Y6D6, Q9Y6D5, Q9BXF6, P00533, O43150, P49407, Q9H4M9, Q15276	251	14.7	1.9	0.06	0
100	KEGG_PATHWAY	hsa04010	MAPK signaling	44	0	4.21	Q9NYJ8, Q9H2K8, P36507, P30305, P0DMV8, P0DMV9, Q9Y2U5, Q15418, P04637, O75369, O15264, Q03112, Q12968, O43318, P15056, P21860, Q13188, Q13043, O95819, P05412, Q14315, P04049, Q9UBI6, P04626, P16949, O75676, P31749, P51812, P62070, P53779, P15336, P21359, P19838, Q9NYL2, P45983, P00533, Q13177, P29317, P04792, P49407, Q13153, Q9UER7, Q16584, P21333	302	14.6	1.88	0.02	0
50	KEGG_PATHWAY	hsa04115	p53 signaling	0				0	0
50	KEGG_PATHWAY	hsa04370	VEGF signaling	7	0.06	1.2	P04049, Q92934, O15264, P49023, P31749, P12931, P04792	59	11.9	2.46	1	0.33
50	KEGG_PATHWAY	hsa04330	Notch signaling	8	0.03	1.54	Q04724, Q86X95, Q04726, Q92769, Q13547, Q9Y618, Q13573, P49757	62	12.9	2.67	1	0.21
50	KEGG_PATHWAY	hsa04668	TNF signaling	0				0	0
50	KEGG_PATHWAY	hsa05223	Non-small cell lung cancer	10	0.01	2.13	P04049, Q92934, P04637, P31749, Q9HC35, P19793, Q92466, P00533, Q13043, P06400	72	13.9	2.87	0.86	0.07
50	KEGG_PATHWAY	hsa01521	EGFR-TKI resistance	8	0.09	1.07	P04049, P21359, Q92934, P31749, P00533, P12931, Q13541, P62753	79	10.1	2.1	1	0.37
50	KEGG_PATHWAY	hsa04066	HIF-1 signaling	0
50	KEGG_PATHWAY	hsa04390	Hippo signaling	0
50	KEGG_PATHWAY	hsa04520	Adherens junction	17	0	5.1	Q52LW3, Q8TEW0, Q9Y6W5, P18031, P12931, P35222, Q07157, O60716, P19105, O43318, P18206, Q8WWI1, P55196, Q9UQB8, P24844, P00533, O14950	93	18.3	3.78	0	0
50	KEGG_PATHWAY	hsa04152	AMPK signaling	11	0.07	1.18	Q96B36, Q16875, P31749, Q9Y4H2, Q13085, Q8N122, O60825, Q13541, Q01813, Q96EB6, O43318	121	9.1	1.88	1	0.34
50	KEGG_PATHWAY	hsa04012	ErbB signaling	11	0.01	2.13	P05412, P04049, Q92934, P31749, P00533, P12931, Q13177, Q13541, P42684, O96013, Q13153	85	12.9	2.68	0.86	0.07
50	KEGG_PATHWAY	hsa04910	Insulin signaling	14	0.01	1.83	P04049, Q92934, P18031, P31749, Q9Y4H2, P10644, P31321, P17612, Q13085, Q8N122, Q15642, Q13541, P62753, P46019	137	10.2	2.12	0.98	0.13
50	KEGG_PATHWAY	hsa04150	mTOR signaling	13	0.07	1.13	P30622, P04049, Q96B36, P31749, Q6IAA8, P51812, Q9BPZ7, P23588, Q8N122, Q6R327, Q13541, P62753, Q8NFG4	156	8.3	1.72	1	0.35
50	KEGG_PATHWAY	hsa04015	Rap1 signaling	17	0.05	1.33	O43166, P04049, Q8N8S7, Q8TEW0, O15264, P31749, P12931, P35222, Q96FS4, O60716, Q9BZL6, Q9Y4G6, P55196, P00533, P29317, P47736, Q9Y490	210	8.1	1.68	1	0.28
50	KEGG_PATHWAY	hsa04510	Focal adhesion	25	0	4.4	Q13017, Q92934, P49023, O75369, P12931, P16144, Q9Y4G6, Q9Y490, P05412, Q14315, P04049, Q15942, P31749, P35222, O96013, P19105, P17301, P18206, P24844, P00533, O14950, Q13177, O14974, Q13153, P21333	203	12.3	2.55	0.01	0
50	KEGG_PATHWAY	hsa04110	Cell cycle	17	0	2.44	O43683, Q7Z5K2, Q9NZH5, Q92769, P46100, P04637, Q13547, O95997, Q6KC79, Q14186, P24941, Q9H1A4, P25205, P06493, Q9NTI5, P49736, P06400	157	10.8	2.24	0.62	0.05
50	KEGG_PATHWAY	hsa04530	Tight junction	31	0	9.43	Q14247, Q8TEW0, P68363, P12931, Q07157, P35579, Q68EM7, Q9UDY2, P0DPH7, P0DPH8, Q8NI35, Q96PU5, Q92797, P55196, O14745, Q92974, Q9BQE3, P05412, Q6PEY2, Q8IY33, P16989, O75970, P19105, Q9Y2J4, P17612, Q14160, Q9P2M7, P24844, Q71U36, O14950, Q5JTD0	169	18.3	3.8	0	0
50	KEGG_PATHWAY	hsa04810	Actin cytoskeleton	28	0	4.85	P25054, Q8N8S7, Q9Y6W5, P49023, P12931, P35579, P19634, P16144, P23528, Q9UQB8, Q14155, P04049, Q9Y2X7, P31749, Q5JSP0, Q8TE77, O96013, P19105, P17301, P18206, P24844, Q9NZN5, P00533, O14950, Q15052, Q13177, O14974, Q13153	229	12.2	2.53	0	0
50	KEGG_PATHWAY	hsa04144	Endocytosis	25	0	2.99	Q92538, Q8TEW0, Q96B97, Q9Y6I3, Q641Q2, Q9UQN3, P29590, P12931, Q2M389, Q96PU5, Q00610, P42566, P11717, Q8TF74, P40818, Q9Y2X7, Q9UBC2, Q6WKZ4, Q7Z3T8, O00499, Q9Y6D6, Q9Y6D5, Q9BXF6, P00533, Q9H4M9	251	10	2.06	0.24	0.02
50	KEGG_PATHWAY	hsa04010	MAPK signaling	27	0	2.54	Q9H2K8, P04637, O75369, O15264, Q03112, O43318, Q13188, Q13043, O95819, P05412, Q14315, P04049, P16949, O75676, P31749, P51812, P17612, P21359, Q9NYL2, P00533, Q13177, P29317, P04792, Q13153, Q9UER7, Q16584, P21333	302	8.9	1.85	0.54	0.04
10	KEGG_PATHWAY	hsa04115	p53 signaling	0
10	KEGG_PATHWAY	hsa04370	VEGF signaling	0
10	KEGG_PATHWAY	hsa04330	Notch signaling	0
10	KEGG_PATHWAY	hsa04668	TNF signaling	0
10	KEGG_PATHWAY	hsa05223	Non-small cell lung cancer	0
10	KEGG_PATHWAY	hsa01521	EGFR-TKI resistance	0
10	KEGG_PATHWAY	hsa04066	HIF-1 signaling	0
10	KEGG_PATHWAY	hsa04390	Hippo signaling	0
10	KEGG_PATHWAY	hsa04520	Adherens junction	11	0	3.89	Q52LW3, Q8TEW0, P18031, P24844, O14950, P12931, P35222, Q07157, O60716, P19105, O43318	93	11.8	4.57	0.03	0
10	KEGG_PATHWAY	hsa04152	AMPK signaling	0
10	KEGG_PATHWAY	hsa04012	ErbB signaling	6	0.07	1.17	P05412, P04049, P12931, Q13177, Q13541, Q13153	85	7.1	2.73	1	0.42
10	KEGG_PATHWAY	hsa04910	Insulin signaling	0
10	KEGG_PATHWAY	hsa04150	mTOR signaling	0
10	KEGG_PATHWAY	hsa04015	Rap1 signaling	10	0.09	1.03	O43166, P04049, Q9BZL6, Q8TEW0, P12931, P35222, P29317, Q96FS4, O60716, Q9Y490	210	4.8	1.84	1	0.5
10	KEGG_PATHWAY	hsa04510	Focal adhesion	16	0	3.64	P05412, Q14315, P04049, Q15942, P49023, O75369, P12931, P35222, P19105, P24844, O14950, Q13177, O14974, Q13153, P21333, Q9Y490	203	7.9	3.05	0.05	0
10	KEGG_PATHWAY	hsa04110	Cell cycle	10	0.02	1.7	Q9NZH5, O60566, P46100, O95997, P24941, P06493, Q9NTI5, Q6KC79, P49736, P06400	157	6.4	2.46	0.99	0.18
10	KEGG_PATHWAY	hsa04530	Tight junction	19	0	6.51	P05412, Q14247, Q8TEW0, Q6PEY2, P68363, P16989, P12931, Q07157, P19105, Q9UDY2, P0DPH7, P0DPH8, Q14160, Q96PU5, Q71U36, P24844, O14950, Q5JTD0, Q9BQE3	169	11.2	4.35	0	0
10	KEGG_PATHWAY	hsa04810	Actin cytoskeleton	11	0.07	1.14	P04049, P23528, P49023, P24844, O14950, P12931, Q8TE77, Q13177, O14974, Q13153, P19105	229	4.8	1.86	1	0.43
10	KEGG_PATHWAY	hsa04144	Endocytosis	14	0.01	1.89	P11717, P40818, Q8TEW0, Q96B97, Q6WKZ4, Q9Y6I3, Q7Z3T8, P29590, P12931, O00499, Q9Y6D6, Q9Y6D5, Q96PU5, P42566	251	5.6	2.16	0.95	0.13
10	KEGG_PATHWAY	hsa04010	MAPK signaling	16	0.01	1.95	P05412, Q14315, P04049, P16949, O75369, P51812, O43318, P21359, Q13188, Q13177, P29317, P04792, Q13153, O95819, Q9UER7, P21333	302	5.3	2.05	0.93	0.12

## Sheet: 3b
Data S3b. Summary of phosphosites mapped in NSCLC pathways across 1000 - 10 cells
Genes	Protein Descriptions	Protein Groups	Modified Sequence	ProteinPTMLocations	Localization Probability
					10 cells	50 cells	100 cells	500 cells	1000 cells
EGFR	Epidermal growth factor receptor	P00533	GSHQISLDNPDY[Phospho (STY)]QQDFFPK	Y1172		0.333333	0.926783	1	1
EGFR	Epidermal growth factor receptor	P00534	RPAGSVQNPVY[Phospho (STY)]HNQPLNPAPSR	Y1110			0.333333	1	1
EGFR	Epidermal growth factor receptor	P00535	GSTAENAEY[Phospho (STY)]LR	Y1197		0.333333	0.751387	0.999991	1
EGFR	Epidermal growth factor receptor	P00536	NGLQSC[Carbamidomethyl (C)]PIKEDS[Phospho (STY)]FLQR	S1064					0.986414
EGFR	Epidermal growth factor receptor	P00537	M[Oxidation (M)]HLPS[Phospho (STY)]PTDSNFYR	S991		0.25	0.25	0.829676	0.968293
EGFR	Epidermal growth factor receptor	P00538	TPLLSS[Phospho (STY)]LSATSNNSTVAC[Carbamidomethyl (C)]IDR	S1037			0.125	0.155355	0.715023
EGFR	Epidermal growth factor receptor	P00539	GSHQIS[Phospho (STY)]LDNPDYQQDFFPK	S1166		0.333333		0.326025	0.627024
EGFR	Epidermal growth factor receptor	P00540	ELVEPLTPS[Phospho (STY)]GEAPNQALLR	S695				0.5	0.5
EGFR	Epidermal growth factor receptor	P00541	ELVEPLT[Phospho (STY)]PSGEAPNQALLR	T693				0.5	0.5
EGFR	Epidermal growth factor receptor	P00542	ALM[Oxidation (M)]DEEDM[Oxidation (M)]DDVVDADEY[Phospho (STY)]LIPQQGFFSSPSTSR	Y1016				0.655425	0.43522
EGFR	Epidermal growth factor receptor	P00543	M[Oxidation (M)]HLPSPT[Phospho (STY)]DSNFYR	T993		0.25	0.262778	0.539212	0.3619
EGFR	Epidermal growth factor receptor	P00544	TPLLSSLSAT[Phospho (STY)]S[Phospho (STY)]NNSTVAC[Carbamidomethyl (C)]IDR	S1042			0.133611	0.220379	0.475209
EGFR	Epidermal growth factor receptor	P00545	ALM[Oxidation (M)]DEEDM[Oxidation (M)]DDVVDADEYLIPQQGFFSS[Phospho (STY)]PSTSR	S1026				0.0375622	0.287768
ERBB2	Receptor tyrosine-protein kinase erbB-2	P04626	S[Phospho (STY)]GGGDLTLGLEPSEEEAPR	S1054			0.333333	0.620883	0.91297
ERBB2	Receptor tyrosine-protein kinase erbB-2	P04626	SGGGDLT[Phospho (STY)]LGLEPSEEEAPR	T1060			0.333333	0.510016	0.729944
ERBB2	Receptor tyrosine-protein kinase erbB-2	P04626	GHC[Carbamidomethyl (C)]WGPGPT[Phospho (STY)]QC[Carbamidomethyl (C)]VNC[Carbamidomethyl (C)]SQFLR	T526					0.543123
ERBB3	Receptor tyrosine-protein kinase erbB-3	P04627	SPLAPS[Phospho (STY)]EGAGSDVFDGDLGM[Oxidation (M)]GAAK	S1078				0.769182
MET	Hepatocyte growth factor receptor	P08581	SVS[Phospho (STY)]PTTEM[Oxidation (M)]VSNESVDYR	S990				0.243073	0.31388
MET	Hepatocyte growth factor receptor	P08581	S[Phospho (STY)]VSPTTEM[Oxidation (M)]VSNESVDYR	S988				0.262336	0.313465
EML4	Echinoderm microtubule-associated protein-like 4	Q9HC35	AS[Phospho (STY)]PS[Phospho (STY)]PQPSSQPLQIHR	S144, S146		0.25	0.565245	0.987609	0.999996
EML4	Echinoderm microtubule-associated protein-like 4	Q9HC35	ATLLEDQQDPS[Phospho (STY)]PSS	S978				0.25	0.425081
EML4	Echinoderm microtubule-associated protein-like 4	Q9HC35	APVSSTESVIQS[Phospho (STY)]NTPTPPPS[Phospho (STY)]QPLNETAEEESR	S895, S903			0.2	0.228115	0.287592
EML5	Echinoderm microtubule-associated protein-like 5	Q9HC36	[Acetyl (Protein N-term)]M[Oxidation (M)]DGFAGSLDDS[Phospho (STY)]ISAAS[Phospho (STY)]TSDVQDR	S11, S16					0.253575
PDPK1;PDPK2P	3-phosphoinositide-dependent protein kinase 1;Putative 3-phosphoinositide-dependent protein kinase 2	O15530;Q6A1A2	ANS[Phospho (STY)]FVGTAQYVSPELLTEK	S241, S214			0.2	0.268076	0.8689
AKT1	RAC-alpha serine/threonine-protein kinase	P31749	SGS[Phospho (STY)]PSDNSGAEEM[Oxidation (M)]EVSLAK	S124		0.2	0.435709	0.904047	0.954591
BAD	Bcl2-associated agonist of cell death	Q92934	RM[Oxidation (M)]S[Phospho (STY)]DEFVDSFK	S118		1	0.99953	1	1
BAD	Bcl2-associated agonist of cell death	Q92935	HSSY[Phospho (STY)]PAGTEDDEGM[Oxidation (M)]GEEPSPFR	Y76			0.0874975	0.400012	0.844567
CASP9	Caspase-9	P55211	DHGFEVASTSPEDES[Phospho (STY)]PGSNPEPDATPFQEGLR	S307					0.187308
FOXO3	Forkhead box protein O3	O43524	[Acetyl (Protein N-term)]AEAPAS[Phospho (STY)]PAPLS[Phospho (STY)]PLEVELDPEFEPQSR	S7,S12					0.999847
TP53	Cellular tumor antigen p53	P04637	ALPNNTSSS[Phospho (STY)]PQPK	S315		0.255337	0.281179	0.326854	0.957712
TP53	Cellular tumor antigen p53	P04637	[Acetyl (Protein N-term)]M[Oxidation (M)]EEPQSDPS[Phospho (STY)]VEPPLSQETFSDLWK	S9				0.0753722	0.807646
DDB2	DNA damage-binding protein 2	Q92466	S[Phospho (STY)]RS[Phospho (STY)]PLELEPEAK	S24,S26	1	1	1	1	1
PLCG1	1-phosphatidylinositol 4,5-bisphosphate phosphodiesterase gamma-1	P19174	ERGSDAS[Phospho (STY)]GQLFHGR	S1236				0.5	0.713149
PLCG1	1-phosphatidylinositol 4,5-bisphosphate phosphodiesterase gamma-1	P19174	ERGS[Phospho (STY)]DASGQLFHGR	S1233				0.5	0.536748
PRKCG	Protein kinase C gamma type	P05129	NLIDSM[Oxidation (M)]DQS[Phospho (STY)]AFAGFSFVNPK	S658				0.658928	0.951165
PRKCG	Protein kinase C gamma type	P05130	SDS[Phospho (STY)]ASSEPVGIYQGFEK	S304				0.842365	0.86523
PRKCG	Protein kinase C gamma type	P05131	RSDSASS[Phospho (STY)]EPVGIYQGFEK	S307				0.301681	0.762263
PRKCG	Protein kinase C gamma type	P05132	SDSASSEPVGIY[Phospho (STY)]QGFEK	Y313					0.823058
PRKCG	Protein kinase C gamma type	P05133	ITDFGM[Oxidation (M)]C[Carbamidomethyl (C)]KENVFPGTTT[Phospho (STY)]R	T512					0.394654
SOS1	Son of sevenless homolog 1	Q07889	SAS[Phospho (STY)]VSSISLTK	S1134				0.50764	0.674174
RAF1	RAF proto-oncogene serine/threonine-protein kinase	P04049	SSS[Phospho (STY)]APNVHINTIEPVNIDDLIR	S365			0.298403	0.908904	0.903548
RAF2	RAF proto-oncogene serine/threonine-protein kinase	P04050	STS[Phospho (STY)]TPNVHM[Oxidation (M)]VSTTLPVDSR	S259		0.138131	0.466416	0.515585	0.602896
RAF3	RAF proto-oncogene serine/threonine-protein kinase	P04051	SAS[Phospho (STY)]EPSLHR	S621					0.976995
ARAF	Serine/threonine-protein kinase A-Raf	P10398	QHEAPSNRPLNELLT[Phospho (STY)]PQGPSPR	T181					0.350792
RAF1	RAF proto-oncogene serine/threonine-protein kinase	P04049	Y[Phospho (STY)]STPHAFTFNTSSPSSEGSLSQR	Y232				0.410305	0.34663
RAF2	RAF proto-oncogene serine/threonine-protein kinase	P04050	SHSESASPSALSSS[Phospho (STY)]PNNLS[Phospho (STY)]PTGWSQPK	S301					0.286616
BRAF	Serine/threonine-protein kinase B-raf	P15056	RDSS[Phospho (STY)]DDWEIPDGQITVGQR	S447					0.497021
RAF1	RAF proto-oncogene serine/threonine-protein kinase	P04049	AAHTEDINAC[Carbamidomethyl (C)]TLTTS[Phospho (STY)]PR	S642			0.310271	0.294204	0.331812
BRAF	Serine/threonine-protein kinase B-raf	P15056	T[Phospho (STY)]PIQAGGYGAFPVH	T753					0.5
MAP2K2	Dual specificity mitogen-activated protein kinase kinase 2	P36507	ELEAIFGRPVVDGEEGEPHSIS[Phospho (STY)]PR	S295			0.5	0.5	0.999963
KIF5B	Kinesin-1 heavy chain	P33176	PIRPGQHPAAS[Phospho (STY)]PTHPSAIR	S933			0.333333	0.999906	1
MAPK1	Mitogen-activated protein kinase 1	P28482	VADPDHDHTGFLTEY[Phospho (STY)]VATR	Y187					0.984599
MAPK3	Mitogen-activated protein kinase 3	P27361	IADPEHDHTGFLTEY[Phospho (STY)]VATR	Y204					0.776358
RXRA	Retinoic acid receptor RXR-alpha	P19793	HFLPLDFSTQVNSSLTS[Phospho (STY)]PTGR	S21		0.142857		0.885509	0.943839
STK4	Serine/threonine-protein kinase 4	Q13043	EVDQDDEENS[Phospho (STY)]EEDEM[Oxidation (M)]DSGTM[Oxidation (M)]VR	S320		0.333333	1	0.999984	1
RB1	Retinoblastoma-associated protein	P06400	TAATAAAAAAEPPAPPPPPPPEEDPEQDS[Phospho (STY)]GPEDLPLVR	S37		0.333333	0.999457	1	1
RB2	Retinoblastoma-associated protein	P06401	ISEGLPT[Phospho (STY)]PTKM[Oxidation (M)]T[Phospho (STY)]PR	T821,T826			0.615339	0.869742	0.999596
RB3	Retinoblastoma-associated protein	P06402	IPGGNIYIS[Phospho (STY)]PLKS[Phospho (STY)]PYK	S807,S811				0.457555	0.990069
RB4	Retinoblastoma-associated protein	P06403	T[Phospho (STY)]AATAAAAAAEPPAPPPPPPPEEDPEQDSGPEDLPLVR	T9		0.333333		0.333333	0.582053
RB5	Retinoblastoma-associated protein	P06404	TLQTDSIDSFETQRT[Phospho (STY)]PR	T356			0.261759	0.622209	0.331872
RB6	Retinoblastoma-associated protein	P06405	SNLDEEVNVIPPHT[Phospho (STY)]PVR	T373				0.93014	0.956331
