# Supplementary material for: Mapping Nanoscale‐To‐Single‐Cell Phosphoproteomic Landscape by Chip‐DIA
Source: Adv Sci (Weinh). 2024 Oct 14;12(1):2402421. doi: 10.1002/advs.202402421 (PMC11714195; doi:10.1002/advs.202402421)
Supplement: Supplementary file 5 — Supporting Information [file ADVS-12-2402421-s005.xlsx]

## Sheet: Supplementary Data 4 Summary
	Supplementary Data 4. Summary of identification results from direct and library-based DIA methods
	Data S4a. Identification results of dirDIA for single PC9 cell (Chip-1 and Chip-2)
	Data S4b. Identification results of libDIA for single PC9 cell (Chip-1 and Chip-2)

## Sheet: 4a
Data S4a. Identification results of dirDIA for single PC9 cell (Chip-1)																	Data S3a. Identification results of dirDIA for single PC9 cell (Chip-2)
Protein Accessions	Genes	Protein Descriptions	Stripped Sequence	Protein PTM Locations	Precursor	Modified Sequence	1cell-01 Qvalue	1cell-02 Qvalue	1cell-03 Qvalue	1cell-01 Total Quantity	1cell-02 Total Quantity	1cell-03 Total Quantity	1cell-01 PTM Assay Probability	1cell-02 PTM Assay Probability	1cell-03 PTM Assay Probability		Protein Accessions	Genes	Protein Descriptions	Stripped Sequence	Protein PTM Locations	Precursor	Modified Sequence	1cell-01 Qvalue	1cell-02 Qvalue	1cell-03 Qvalue	1cell-01 Total Quantity	1cell-02 Total Quantity	1cell-03 Total Quantity	1cell-01 PTM Assay Probability	1cell-02 PTM Assay Probability	1cell-03 PTM Assay Probability
O14974	PPP1R12A	Protein phosphatase 1 regulatory subunit 12A	TGSYGALAEITASK	(T443)	_T[Phospho (STY)]GSYGALAEITASK_.2	_T[Phospho (STY)]GSYGALAEITASK_	5.39077e-10	0	2.32043e-27	1470.24	1316.11	2723.13	0.356156	0.0246213	0.00782003		O60841	EIF5B	Eukaryotic translation initiation factor 5B	NKPGPNIESGNEDDDASFK	(S214)	_NKPGPNIES[Phospho (STY)]GNEDDDASFK_.3	_NKPGPNIES[Phospho (STY)]GNEDDDASFK_	4.65911e-06	0.000110091	8.01318e-07	773.417	2.40792	573.115	0.99238	0.5	0.954639
O14974	PPP1R12A	Protein phosphatase 1 regulatory subunit 12A	TGSYGALAEITASK	(Y446)	_TGSY[Phospho (STY)]GALAEITASK_.2	_TGSY[Phospho (STY)]GALAEITASK_	2.55701e-08	0	3.76531e-22	1396.18	1315.36	2190.95	0.306884	0.80929	0.940249		O76021	RSL1D1	Ribosomal L1 domain-containing protein 1	ATNESEDEIPQLVPIGK	(S361)	_ATNES[Phospho (STY)]EDEIPQLVPIGK_.2	_ATNES[Phospho (STY)]EDEIPQLVPIGK_	5.63489e-06	2.90309e-06	6.27114e-05	2139.01	2454.98	2312.25	0.5	0.5	0.5
O15231	ZNF185	Zinc finger protein 185	RESCGSSVLTDFEGK	(S465,C466)	_RES[Phospho (STY)]C[Carbamidomethyl (C)]GSSVLTDFEGK_.3	_RES[Phospho (STY)]C[Carbamidomethyl (C)]GSSVLTDFEGK_	9.55839e-21	0	2.01481e-34	2944.36	2616.61	2566.42	0.447863	0.274664	0.278706		O95453	PARN	Poly(A)-specific ribonuclease PARN	NNSFTAPSTVGK	(T559)	_NNSFT[Phospho (STY)]APSTVGK_.2	_NNSFT[Phospho (STY)]APSTVGK_	4.30471e-05	3.82559e-10	2.69676e-05	361.13	225.577	354.58	0.25	0.175502	0.25
O15231	ZNF185	Zinc finger protein 185	RESCGSSVLTDFEGK	(C466,S469)	_RESC[Carbamidomethyl (C)]GSS[Phospho (STY)]VLTDFEGK_.3	_RESC[Carbamidomethyl (C)]GSS[Phospho (STY)]VLTDFEGK_	4.77666e-12	0	1.52226e-18	2364.8	2095.42	1989.87	0.27032	0.24948	0.277521		P04792	HSPB1	Heat shock protein beta-1	QLSSGVSEIR	(S82)	_QLS[Phospho (STY)]SGVSEIR_.2	_QLS[Phospho (STY)]SGVSEIR_	4.68406e-09	9.72491e-07	6.50328e-07	18667.1	57494.3	31087.9	1	1	1
O15231	ZNF185	Zinc finger protein 185	RESCGSSVLTDFEGK	(C466,S468)	_RESC[Carbamidomethyl (C)]GS[Phospho (STY)]SVLTDFEGK_.3	_RESC[Carbamidomethyl (C)]GS[Phospho (STY)]SVLTDFEGK_	4.82769e-16	0	2.25325e-21	288.212	1	1	0.272826	0.3258	0.254535		P04792	HSPB1	Heat shock protein beta-1	QLSSGVSEIR	(S83)	_QLSS[Phospho (STY)]GVSEIR_.2	_QLSS[Phospho (STY)]GVSEIR_	3.60283e-09	5.87282e-06	5.51202e-05	16703.8	51379.9	27964.5	0.00502674	8.48604e-08	3.08024e-07
P04792	HSPB1	Heat shock protein beta-1	QLSSGVSEIR	(S82)	_QLS[Phospho (STY)]SGVSEIR_.2	_QLS[Phospho (STY)]SGVSEIR_	9.25166e-27	0	5.14613e-56	9909.89	12303	13667.1	0.996367	0.998364	0.998424		P05783	KRT18	Keratin, type I cytoskeletal 18	SLGSVQAPSYGAR	(S15)	_S[Phospho (STY)]LGSVQAPSYGAR_.2	_S[Phospho (STY)]LGSVQAPSYGAR_	Filtered	0.000118162	5.46709e-06	Filtered	1192.24	817.043	Filtered	0.600783	0.620369
P04792	HSPB1	Heat shock protein beta-1	QLSSGVSEIR	(S83)	_QLSS[Phospho (STY)]GVSEIR_.2	_QLSS[Phospho (STY)]GVSEIR_	1.13123e-19	0	3.51435e-47	8774.1	10616.9	11863.4	0.00252852	0.00163454	0.00158732		P05783	KRT18	Keratin, type I cytoskeletal 18	STFSTNYR	(S7)	_S[Phospho (STY)]TFSTNYR_.2	_S[Phospho (STY)]TFSTNYR_	4.92532e-09	2.0848e-11	5.4283e-05	1426.54	2140.77	1614.85	0.500093	0.416931	0.481067
P05783	KRT18	Keratin, type I cytoskeletal 18	PVSSAASVYAGAGGSGSR	(S34)	_PVSSAAS[Phospho (STY)]VYAGAGGSGSR_.2	_PVSSAAS[Phospho (STY)]VYAGAGGSGSR_	4.10025e-18	0	1.83858e-49	4747.75	4988.92	5981.04	0.961375	0.929031	0.995291		P05783	KRT18	Keratin, type I cytoskeletal 18	PVSSAASVYAGAGGSGSR	(S34)	_PVSSAAS[Phospho (STY)]VYAGAGGSGSR_.2	_PVSSAAS[Phospho (STY)]VYAGAGGSGSR_	1.67113e-05	4.19877e-11	4.12722e-05	150.988	750.007	251.5	0.157921	0.284967	0.466262
P05783	KRT18	Keratin, type I cytoskeletal 18	PVSSAASVYAGAGGSGSR	(S31)	_PVSS[Phospho (STY)]AASVYAGAGGSGSR_.2	_PVSS[Phospho (STY)]AASVYAGAGGSGSR_	1.02328e-10	0	2.09696e-26	4743.49	5117.47	5326.33	9.13669e-05	0.174636	0.000511814		P06727	APOA4	Apolipoprotein A-IV	GRLTPYADEFK	(T202)	_GRLT[Phospho (STY)]PYADEFK_.2	_GRLT[Phospho (STY)]PYADEFK_	5.06798e-06	9.37464e-05	4.42294e-05	508.237	613.495	522.833	0.533056	0.5	0.624761
P05783	KRT18	Keratin, type I cytoskeletal 18	PVSSAASVYAGAGGSGSR	(Y36)	_PVSSAASVY[Phospho (STY)]AGAGGSGSR_.2	_PVSSAASVY[Phospho (STY)]AGAGGSGSR_	2.03812e-13	0	7.88922e-25	2694.43	3512.49	4135.16	0.0387564	0.103681	0.00350455		P06748	NPM1	Nucleophosmin	DELHIVEAEAMNYEGSPIK	(M65,Y67)	_DELHIVEAEAM[Oxidation (M)]NY[Phospho (STY)]EGSPIK_.3	_DELHIVEAEAM[Oxidation (M)]NY[Phospho (STY)]EGSPIK_	1.31876e-05	2.81853e-05	3.93378e-05	3293.98	3877.58	5818.37	0.371346	0.0993767	0.5
P05783	KRT18	Keratin, type I cytoskeletal 18	PVSSAASVYAGAGGSGSR	(S31)	_PVSS[Phospho (STY)]AASVYAGAGGSGSR_.3	_PVSS[Phospho (STY)]AASVYAGAGGSGSR_	4.37124e-12	0	6.51361e-28	2030.69	1832.66	1861.03	0.313904	0.0322864	0.200121		P06748	NPM1	Nucleophosmin	DELHIVEAEAMNYEGSPIK	(M65,S70)	_DELHIVEAEAM[Oxidation (M)]NYEGS[Phospho (STY)]PIK_.3	_DELHIVEAEAM[Oxidation (M)]NYEGS[Phospho (STY)]PIK_	9.13407e-09	9.31027e-05	6.11291e-05	2545	3848.85	4216.04	0.995652	0.913964	0.994338
P05783	KRT18	Keratin, type I cytoskeletal 18	PVSSAASVYAGAGGSGSR	(S34)	_PVSSAAS[Phospho (STY)]VYAGAGGSGSR_.3	_PVSSAAS[Phospho (STY)]VYAGAGGSGSR_	1.07898e-17	0	5.11996e-23	1962.56	1589.37	1815.87	0.368414	0.273166	0.218312		P07900	HSP90AA1	Heat shock protein HSP 90-alpha	ESEDKPEIEDVGSDEEEEK	(S263)	_ESEDKPEIEDVGS[Phospho (STY)]DEEEEK_.3	_ESEDKPEIEDVGS[Phospho (STY)]DEEEEK_	4.69381e-09	2.64436e-11	7.6177e-07	4484.28	6551.96	4881.23	0.999887	0.999994	0.999932
P05783	KRT18	Keratin, type I cytoskeletal 18	PVSSAASVYAGAGGSGSR	(Y36)	_PVSSAASVY[Phospho (STY)]AGAGGSGSR_.3	_PVSSAASVY[Phospho (STY)]AGAGGSGSR_	7.09805e-17	0	2.05848e-18	1786.79	1720.68	1645.16	0.00252704	0.657674	0.380321		P07900	HSP90AA1	Heat shock protein HSP 90-alpha	ESEDKPEIEDVGSDEEEEKK	(S263)	_ESEDKPEIEDVGS[Phospho (STY)]DEEEEKK_.3	_ESEDKPEIEDVGS[Phospho (STY)]DEEEEKK_	9.15935e-06	4.86784e-05	1.11009e-05	175.892	551.179	599.419	0.694408	0.999567	0.5
P05783	KRT18	Keratin, type I cytoskeletal 18	STFSTNYR	(S7)	_S[Phospho (STY)]TFSTNYR_.2	_S[Phospho (STY)]TFSTNYR_	3.27213e-07	0	6.54656e-10	1771.34	1468.77	2289.65	0.492773	0.491895	0.401175		P08729	KRT7	Keratin, type II cytoskeletal 7	SIHFSSPVFTSR	(S2)	_[Acetyl (Protein N-term)]S[Phospho (STY)]IHFSSPVFTSR_.2	_[Acetyl (Protein N-term)]S[Phospho (STY)]IHFSSPVFTSR_	1.58433e-06	1.01398e-13	5.124e-05	581.652	3316.72	1513.08	0.933291	0.849684	0.641824
P06748	NPM1	Nucleophosmin	DELHIVEAEAMNYEGSPIK	(M65,S70)	_DELHIVEAEAM[Oxidation (M)]NYEGS[Phospho (STY)]PIK_.3	_DELHIVEAEAM[Oxidation (M)]NYEGS[Phospho (STY)]PIK_	1.88516e-14	0	4.16143e-44	106771	81526.8	98660.4	0.234827	0.708313	0.990701		P09651	HNRNPA1	Heterogeneous nuclear ribonucleoprotein A1	SESPKEPEQLR	(S6)	_SES[Phospho (STY)]PKEPEQLR_.2	_SES[Phospho (STY)]PKEPEQLR_	0.000158747	2.08092e-06	9.27157e-05	1	909.658	879.707	0.5	0.5	0.5
P06748	NPM1	Nucleophosmin	CGSGPVHISGQHLVAVEEDAESEDEEEEDVK	(C104,S125)	_C[Carbamidomethyl (C)]GSGPVHISGQHLVAVEEDAES[Phospho (STY)]EDEEEEDVK_.4	_C[Carbamidomethyl (C)]GSGPVHISGQHLVAVEEDAES[Phospho (STY)]EDEEEEDVK_	2.43939e-07	0	3.1589e-65	611.936	3867.28	2059.39	0.333333	0.999663	0.99116		P09651	HNRNPA1	Heterogeneous nuclear ribonucleoprotein A1	SESPKEPEQLR	(S4)	_S[Phospho (STY)]ESPKEPEQLR_.2	_S[Phospho (STY)]ESPKEPEQLR_	5.04382e-05	6.65771e-05	7.66811e-05	1	364.725	196.267	0.5	0.5	0.5
P09651	HNRNPA1	Heterogeneous nuclear ribonucleoprotein A1	SESPKEPEQLR	(S6)	_SES[Phospho (STY)]PKEPEQLR_.2	_SES[Phospho (STY)]PKEPEQLR_	8.73421e-07	0	Filtered	1378.31	335.338	Filtered	0.5	0.5	Filtered		P12931	SRC	Proto-oncogene tyrosine-protein kinase Src	SLEPAENVHGAGGGAFPASQTPSK	(S17)	_S[Phospho (STY)]LEPAENVHGAGGGAFPASQTPSK_.3	_S[Phospho (STY)]LEPAENVHGAGGGAFPASQTPSK_	2.38563e-08	1.47591e-06	8.00288e-06	2715.4	2536.29	4272.9	0.997572	0.25	0.864087
P12931	SRC	Proto-oncogene tyrosine-protein kinase Src	SLEPAENVHGAGGGAFPASQTPSK	(S17)	_S[Phospho (STY)]LEPAENVHGAGGGAFPASQTPSK_.3	_S[Phospho (STY)]LEPAENVHGAGGGAFPASQTPSK_	4.83238e-12	0	1.19807e-36	1.19693	361.205	406.506	0.99116	0.99116	0.999657		P13646	KRT13	Keratin, type I cytoskeletal 13	MIGFPSSAGSVSPR	(M416,S421)	_M[Oxidation (M)]IGFPS[Phospho (STY)]SAGSVSPR_.2	_M[Oxidation (M)]IGFPS[Phospho (STY)]SAGSVSPR_	6.22487e-07	6.63006e-05	7.0999e-07	1904.17	2411.77	2628.99	0.26234	0.571159	0.569345
P16949	STMN1	Stathmin	ESVPEFPLSPPK	(S38)	_ESVPEFPLS[Phospho (STY)]PPK_.2	_ESVPEFPLS[Phospho (STY)]PPK_	9.70958e-11	0	8.68192e-38	3219.54	918.99	8350.74	0.99265	0.881555	0.999445		P13646	KRT13	Keratin, type I cytoskeletal 13	MIGFPSSAGSVSPR	(M416,S427)	_M[Oxidation (M)]IGFPSSAGSVS[Phospho (STY)]PR_.2	_M[Oxidation (M)]IGFPSSAGSVS[Phospho (STY)]PR_	1.30122e-06	0.000157783	6.31961e-05	1183.17	1724.94	1489.58	0.262744	0.141548	0.141379
P16949	STMN1	Stathmin	ASGQAFELILSPR	(S25)	_ASGQAFELILS[Phospho (STY)]PR_.2	_ASGQAFELILS[Phospho (STY)]PR_	2.92755e-07	0	2.05256e-37	658.128	1066.71	1652.89	0.999334	0.993164	0.99997		P21333	FLNA	Filamin-A	APSVANVGSHCDLSLK	(S2152,C2160)	_APS[Phospho (STY)]VANVGSHC[Carbamidomethyl (C)]DLSLK_.3	_APS[Phospho (STY)]VANVGSHC[Carbamidomethyl (C)]DLSLK_	3.97321e-09	4.78538e-09	6.50328e-07	6039.55	5364.24	6905.78	0.999596	0.975131	1
P21333	FLNA	Filamin-A	APSVANVGSHCDLSLK	(S2152,C2160)	_APS[Phospho (STY)]VANVGSHC[Carbamidomethyl (C)]DLSLK_.3	_APS[Phospho (STY)]VANVGSHC[Carbamidomethyl (C)]DLSLK_	9.10124e-24	0	5.91658e-41	14991.3	12245	13977.4	0.999995	1	0.999998		P21333	FLNA	Filamin-A	APSVANVGSHCDLSLK	(S2158,C2160)	_APSVANVGS[Phospho (STY)]HC[Carbamidomethyl (C)]DLSLK_.3	_APSVANVGS[Phospho (STY)]HC[Carbamidomethyl (C)]DLSLK_	1.87393e-06	1.84464e-10	2.63707e-05	2834.85	3437.58	4263.72	0.00291192	0.013803	0.00587772
P21333	FLNA	Filamin-A	APSVANVGSHCDLSLK	(S2158,C2160)	_APSVANVGS[Phospho (STY)]HC[Carbamidomethyl (C)]DLSLK_.3	_APSVANVGS[Phospho (STY)]HC[Carbamidomethyl (C)]DLSLK_	1.72814e-07	0	9.17228e-19	6874.96	5875.86	8130.09	1.34674e-06	1.22037e-07	4.46676e-06		P21333	FLNA	Filamin-A	APSVANVGSHCDLSLK	(S2152,C2160)	_APS[Phospho (STY)]VANVGSHC[Carbamidomethyl (C)]DLSLK_.2	_APS[Phospho (STY)]VANVGSHC[Carbamidomethyl (C)]DLSLK_	4.03159e-07	1.88779e-11	6.60639e-05	877.108	1581.59	678.025	0.861931	0.939741	0.860421
P21333	FLNA	Filamin-A	APSVANVGSHCDLSLK	(C2160,S2163)	_APSVANVGSHC[Carbamidomethyl (C)]DLS[Phospho (STY)]LK_.3	_APSVANVGSHC[Carbamidomethyl (C)]DLS[Phospho (STY)]LK_	1.21108e-05	0	6.16703e-11	3704.5	3059.11	5641.04	2.75416e-05	9.23307e-07	2.61441e-06		P21333	FLNA	Filamin-A	APSVANVGSHCDLSLK	(C2160,S2163)	_APSVANVGSHC[Carbamidomethyl (C)]DLS[Phospho (STY)]LK_.2	_APSVANVGSHC[Carbamidomethyl (C)]DLS[Phospho (STY)]LK_	8.82532e-06	2.07409e-09	6.43716e-05	1.63426	287.755	163.516	0.0322267	0.0303585	0.0713471
P21333	FLNA	Filamin-A	APSVANVGSHCDLSLK	(S2152,C2160)	_APS[Phospho (STY)]VANVGSHC[Carbamidomethyl (C)]DLSLK_.2	_APS[Phospho (STY)]VANVGSHC[Carbamidomethyl (C)]DLSLK_	1.89515e-11	0	7.88254e-13	913.917	1245.73	950.938	0.936883	0.863533	0.866103		P21333	FLNA	Filamin-A	APSVANVGSHCDLSLK	(S2158,C2160)	_APSVANVGS[Phospho (STY)]HC[Carbamidomethyl (C)]DLSLK_.2	_APSVANVGS[Phospho (STY)]HC[Carbamidomethyl (C)]DLSLK_	1.68986e-06	7.64725e-05	6.63301e-05	1	287.489	163.534	0.032483	0.0299044	0.071153
P21333	FLNA	Filamin-A	RAPSVANVGSHCDLSLK	(S2152,C2160)	_RAPS[Phospho (STY)]VANVGSHC[Carbamidomethyl (C)]DLSLK_.3	_RAPS[Phospho (STY)]VANVGSHC[Carbamidomethyl (C)]DLSLK_	2.14846e-12	0	4.48988e-12	1374.51	1272.06	353.818	0.970444	0.998496	0.884014		P21333	FLNA	Filamin-A	APSVANVGSHCDLSLK	(C2160,S2163)	_APSVANVGSHC[Carbamidomethyl (C)]DLS[Phospho (STY)]LK_.3	_APSVANVGSHC[Carbamidomethyl (C)]DLS[Phospho (STY)]LK_	5.48907e-09	8.02835e-05	6.50328e-07	1	243.301	1.32599	0.000320048	0.0130915	8.92339e-06
P23396	RPS3	40S ribosomal protein S3	DEILPTTPISEQK	(T220)	_DEILPT[Phospho (STY)]TPISEQK_.2	_DEILPT[Phospho (STY)]TPISEQK_	1.47182e-07	0	6.47786e-25	2797.96	2912.02	3737.67	0.355747	0.489445	0.102728		P23528	CFL1	Cofilin-1	ASGVAVSDGVIK	(S3)	_[Acetyl (Protein N-term)]AS[Phospho (STY)]GVAVSDGVIK_.2	_[Acetyl (Protein N-term)]AS[Phospho (STY)]GVAVSDGVIK_	1.98243e-06	2.55145e-05	6.39973e-05	43763.7	160268	85724.4	1	1	1
P23396	RPS3	40S ribosomal protein S3	DEILPTTPISEQK	(T221)	_DEILPTT[Phospho (STY)]PISEQK_.2	_DEILPTT[Phospho (STY)]PISEQK_	1.54394e-07	0	9.25169e-25	2797.96	2912.02	3737.67	0.332199	0.446281	0.854235		P27824	CANX	Calnexin	AEEDEILNRSPR	(S583)	_AEEDEILNRS[Phospho (STY)]PR_.3	_AEEDEILNRS[Phospho (STY)]PR_	6.65628e-07	1.66923e-14	1.67211e-06	419.97	2880.25	247.341	1	1	1
P23528	CFL1	Cofilin-1	ASGVAVSDGVIK	(S3)	_[Acetyl (Protein N-term)]AS[Phospho (STY)]GVAVSDGVIK_.2	_[Acetyl (Protein N-term)]AS[Phospho (STY)]GVAVSDGVIK_	8.20097e-10	0	4.6984e-43	29111.2	37290.7	43001.3	0.999972	1	1		P31943;P55795	HNRNPH1;HNRNPH2	Heterogeneous nuclear ribonucleoprotein H;Heterogeneous nuclear ribonucleoprotein H2	HTGPNSPDTANDGFVR	(T107);(T107)	_HTGPNSPDT[Phospho (STY)]ANDGFVR_.3	_HTGPNSPDT[Phospho (STY)]ANDGFVR_	4.69512e-07	9.37761e-05	2.53655e-06	1225.6	857.83	538.155	0.274589	0.3854	0.333333
P27816	MAP4	Microtubule-associated protein 4	DVTPPPETEVVLIK	(T521)	_DVT[Phospho (STY)]PPPETEVVLIK_.2	_DVT[Phospho (STY)]PPPETEVVLIK_	1.34027e-11	0	2.55827e-32	3391.22	2030.19	4141.38	0.894612	0.900566	0.929634		P35222	CTNNB1	Catenin beta-1	TSMGGTQQQFVEGVR	(T551,M553)	_T[Phospho (STY)]SM[Oxidation (M)]GGTQQQFVEGVR_.2	_T[Phospho (STY)]SM[Oxidation (M)]GGTQQQFVEGVR_	3.90815e-06	7.62846e-05	1.40967e-05	1636.67	2701.14	2777.24	0.461138	0.477109	0.383676
P29966	MARCKS	Myristoylated alanine-rich C-kinase substrate	EAPAEGEAAEPGSPTAAEGEAASAASSTSSPK	(T120)	_EAPAEGEAAEPGSPT[Phospho (STY)]AAEGEAASAASSTSSPK_.3	_EAPAEGEAAEPGSPT[Phospho (STY)]AAEGEAASAASSTSSPK_	2.19117e-18	0	1.15801e-56	7076.41	6898.93	6938.58	0.489738	0.487963	0.491994		P35222	CTNNB1	Catenin beta-1	TSMGGTQQQFVEGVR	(S552,M553)	_TS[Phospho (STY)]M[Oxidation (M)]GGTQQQFVEGVR_.2	_TS[Phospho (STY)]M[Oxidation (M)]GGTQQQFVEGVR_	1.74982e-09	3.56421e-07	2.37182e-05	1636.23	2425.88	2777.55	0.441275	0.458605	0.372443
P29966	MARCKS	Myristoylated alanine-rich C-kinase substrate	EAPAEGEAAEPGSPTAAEGEAASAASSTSSPK	(S118)	_EAPAEGEAAEPGS[Phospho (STY)]PTAAEGEAASAASSTSSPK_.3	_EAPAEGEAAEPGS[Phospho (STY)]PTAAEGEAASAASSTSSPK_	3.20581e-19	0	2.13487e-56	5534.28	5909.32	5782.23	0.509551	0.507439	0.507909		P35222	CTNNB1	Catenin beta-1	RTSMGGTQQQFVEGVR	(T551,M553)	_RT[Phospho (STY)]SM[Oxidation (M)]GGTQQQFVEGVR_.3	_RT[Phospho (STY)]SM[Oxidation (M)]GGTQQQFVEGVR_	1.23887e-05	6.85219e-06	0.000265869	1.10056	174.724	1.95085	0.333333	0.333333	0.333333
P29966	MARCKS	Myristoylated alanine-rich C-kinase substrate	EAPAEGEAAEPGSPTAAEGEAASAASSTSSPK	(S128)	_EAPAEGEAAEPGSPTAAEGEAAS[Phospho (STY)]AASSTSSPK_.3	_EAPAEGEAAEPGSPTAAEGEAAS[Phospho (STY)]AASSTSSPK_	1.00604e-17	0	1.54547e-58	3512.52	2687.84	3094.43	0.000134833	0.000442878	9.32902e-05		P54725	RAD23A	UV excision repair protein RAD23 homolog A	SPSEESAPTTSPESVSGSVPSSGSSGR	(S125)	_SPS[Phospho (STY)]EESAPTTSPESVSGSVPSSGSSGR_.3	_SPS[Phospho (STY)]EESAPTTSPESVSGSVPSSGSSGR_	2.94718e-08	0.000102914	7.89181e-07	951.482	816.827	694.367	0.099359	0.0759971	0.0760738
P29966	MARCKS	Myristoylated alanine-rich C-kinase substrate	EAPAEGEAAEPGSPTAAEGEAASAASSTSSPK	(S134)	_EAPAEGEAAEPGSPTAAEGEAASAASSTS[Phospho (STY)]SPK_.3	_EAPAEGEAAEPGSPTAAEGEAASAASSTS[Phospho (STY)]SPK_	1.9611e-14	0	2.08441e-51	3276.1	2541.22	3229.33	0.00023969	0.000932777	1.41433e-05		P54725	RAD23A	UV excision repair protein RAD23 homolog A	SPSEESAPTTSPESVSGSVPSSGSSGR	(S128)	_SPSEES[Phospho (STY)]APTTSPESVSGSVPSSGSSGR_.3	_SPSEES[Phospho (STY)]APTTSPESVSGSVPSSGSSGR_	9.03913e-07	3.36463e-09	0.000104488	949.173	816.791	695.939	0.102304	0.0758889	0.0759514
P29966	MARCKS	Myristoylated alanine-rich C-kinase substrate	EAPAEGEAAEPGSPTAAEGEAASAASSTSSPK	(S132)	_EAPAEGEAAEPGSPTAAEGEAASAASS[Phospho (STY)]TSSPK_.3	_EAPAEGEAAEPGSPTAAEGEAASAASS[Phospho (STY)]TSSPK_	8.97565e-15	0	1.84315e-58	3274.66	2470.9	3244.4	0.00190402	0.000925762	1.69409e-05		P54725	RAD23A	UV excision repair protein RAD23 homolog A	SPSEESAPTTSPESVSGSVPSSGSSGR	(S123)	_S[Phospho (STY)]PSEESAPTTSPESVSGSVPSSGSSGR_.3	_S[Phospho (STY)]PSEESAPTTSPESVSGSVPSSGSSGR_	1.68149e-08	9.3827e-05	7.7362e-07	191.492	1	1	0.099473	0.0759971	0.0760738
P29966	MARCKS	Myristoylated alanine-rich C-kinase substrate	EAPAEGEAAEPGSPTAAEGEAASAASSTSSPK	(T133)	_EAPAEGEAAEPGSPTAAEGEAASAASST[Phospho (STY)]SSPK_.3	_EAPAEGEAAEPGSPTAAEGEAASAASST[Phospho (STY)]SSPK_	7.68703e-11	0	1.47109e-43	2472.35	2540.75	2559.67	0.00205819	0.000909556	1.7158e-05		P58107	EPPK1	Epiplakin	QVSASELHTSGILGPETLR	(S2720)(S3251)(S3785)(S4319)(S4852)	_QVSAS[Phospho (STY)]ELHTSGILGPETLR_.3	_QVSAS[Phospho (STY)]ELHTSGILGPETLR_	4.41219e-09	8.19749e-05	6.5437e-05	1154.45	307.914	425.204	0.229548	0.2	0.215711
P29966	MARCKS	Myristoylated alanine-rich C-kinase substrate	EAPAEGEAAEPGSPTAAEGEAASAASSTSSPK	(S131)	_EAPAEGEAAEPGSPTAAEGEAASAAS[Phospho (STY)]STSSPK_.3	_EAPAEGEAAEPGSPTAAEGEAASAAS[Phospho (STY)]STSSPK_	6.73771e-15	0	1.31556e-48	2474.52	2540.66	2540.96	0.000205629	0.000909556	1.12038e-05		P58107	EPPK1	Epiplakin	QVSASELHTSGILGPETLR	(S2725)(S3256)(S3790)(S4324)(S4857)	_QVSASELHTS[Phospho (STY)]GILGPETLR_.3	_QVSASELHTS[Phospho (STY)]GILGPETLR_	9.55594e-08	0.000105351	5.88509e-05	907.276	308.044	543.543	0.0109186	0.2	0.25644
P29966	MARCKS	Myristoylated alanine-rich C-kinase substrate	EAPAEGEAAEPGSPTAAEGEAASAASSTSSPK	(S135)	_EAPAEGEAAEPGSPTAAEGEAASAASSTSS[Phospho (STY)]PK_.3	_EAPAEGEAAEPGSPTAAEGEAASAASSTSS[Phospho (STY)]PK_	7.28786e-09	0	2.88862e-24	1900.81	2073.11	2063.64	0.000264755	0.00091533	1.18292e-05		P58107	EPPK1	Epiplakin	QVSASELHTSGILGPETLR	(T2724)(T3255)(T3789)(T4323)(T4856)	_QVSASELHT[Phospho (STY)]SGILGPETLR_.3	_QVSASELHT[Phospho (STY)]SGILGPETLR_	1.15695e-07	0.000161003	6.23475e-05	366.346	1.20495	293.495	0.0403981	0.2	0.256523
P35222	CTNNB1	Catenin beta-1	RTSMGGTQQQFVEGVR	(M553,T556)	_RTSM[Oxidation (M)]GGT[Phospho (STY)]QQQFVEGVR_.3	_RTSM[Oxidation (M)]GGT[Phospho (STY)]QQQFVEGVR_	2.84047e-14	0	1.24238e-10	1416.35	733.41	776.262	0.387344	0.387037	0.343784		P60174	TPI1	Triosephosphate isomerase	KQSLGELIGTLNAAK	(S21)	_KQS[Phospho (STY)]LGELIGTLNAAK_.3	_KQS[Phospho (STY)]LGELIGTLNAAK_	3.47993e-08	8.05374e-10	3.89409e-05	21520	8584.08	6431.02	1	0.99506	0.998602
P35222	CTNNB1	Catenin beta-1	RTSMGGTQQQFVEGVR	(T551)	_RT[Phospho (STY)]SMGGTQQQFVEGVR_.3	_RT[Phospho (STY)]SMGGTQQQFVEGVR_	6.90566e-18	0	2.54755e-13	1036.87	389.106	1.43154	0.341231	0.34631	0.333333		P60174	TPI1	Triosephosphate isomerase	KQSLGELIGTLNAAK	(S21)	_KQS[Phospho (STY)]LGELIGTLNAAK_.2	_KQS[Phospho (STY)]LGELIGTLNAAK_	3.02933e-09	0.000138042	1.41982e-06	1794.38	1.79403	655.779	0.997195	0.523316	0.583022
P35222	CTNNB1	Catenin beta-1	RTSMGGTQQQFVEGVR	(T556)	_RTSMGGT[Phospho (STY)]QQQFVEGVR_.3	_RTSMGGT[Phospho (STY)]QQQFVEGVR_	2.10636e-12	0	1.16765e-13	715.333	208.808	275.184	0.307159	0.307332	0.333333		Q09666	AHNAK	Neuroblast differentiation-associated protein AHNAK	LPSGSGAASPTGSAVDIR	(S212)	_LPSGS[Phospho (STY)]GAASPTGSAVDIR_.2	_LPSGS[Phospho (STY)]GAASPTGSAVDIR_	4.84347e-09	3.84034e-11	1.3281e-05	3080.13	6063.67	3085.01	0.489568	0.470688	0.492222
P35222	CTNNB1	Catenin beta-1	RTSMGGTQQQFVEGVR	(S552)	_RTS[Phospho (STY)]MGGTQQQFVEGVR_.3	_RTS[Phospho (STY)]MGGTQQQFVEGVR_	2.33086e-14	0	1.60993e-13	547.52	208.551	1.43154	0.341228	0.346331	0.333333		Q09666	AHNAK	Neuroblast differentiation-associated protein AHNAK	GGVTGSPEASISGSK	(S5731)	_GGVTGS[Phospho (STY)]PEASISGSK_.2	_GGVTGS[Phospho (STY)]PEASISGSK_	1.93249e-07	6.6807e-05	6.50328e-07	431.025	803.445	543.093	0.970053	0.987915	0.40356
P46821	MAP1B	Microtubule-associated protein 1B	TATCHSSSSPPIDAASAEPYGFR	(T1813,C1814)	_TAT[Phospho (STY)]C[Carbamidomethyl (C)]HSSSSPPIDAASAEPYGFR_.3	_TAT[Phospho (STY)]C[Carbamidomethyl (C)]HSSSSPPIDAASAEPYGFR_	5.52353e-12	0	3.76776e-44	1407.25	697.748	1240.03	0.147062	0.147143	0.136954		Q13263	TRIM28	Transcription intermediary factor 1-beta	AASAAAASAAAASAASGSPGPGEGSAGGEK	(S19)	_[Acetyl (Protein N-term)]AASAAAASAAAASAASGS[Phospho (STY)]PGPGEGSAGGEK_.3	_[Acetyl (Protein N-term)]AASAAAASAAAASAASGS[Phospho (STY)]PGPGEGSAGGEK_	1.07003e-08	1.77138e-14	5.71748e-06	2430.2	1407.03	1730.37	0.282681	0.275573	0.279519
P46821	MAP1B	Microtubule-associated protein 1B	TATCHSSSSPPIDAASAEPYGFR	(C1814,S1816)	_TATC[Carbamidomethyl (C)]HS[Phospho (STY)]SSSPPIDAASAEPYGFR_.3	_TATC[Carbamidomethyl (C)]HS[Phospho (STY)]SSSPPIDAASAEPYGFR_	5.75371e-09	0	3.27249e-34	146.906	695.8	480.111	0.155965	0.15596	0.151603		Q13283	G3BP1	Ras GTPase-activating protein-binding protein 1	SSSPAPADIAQTVQEDLR	(S230)	_S[Phospho (STY)]SSPAPADIAQTVQEDLR_.2	_S[Phospho (STY)]SSPAPADIAQTVQEDLR_	4.05015e-07	1.4464e-07	6.11463e-05	5056	5472.8	5389.95	0.124872	0.136983	0.138396
P46821	MAP1B	Microtubule-associated protein 1B	TATCHSSSSPPIDAASAEPYGFR	(C1814,S1817)	_TATC[Carbamidomethyl (C)]HSS[Phospho (STY)]SSPPIDAASAEPYGFR_.3	_TATC[Carbamidomethyl (C)]HSS[Phospho (STY)]SSPPIDAASAEPYGFR_	4.79853e-12	0	2.90778e-46	1	485.523	491.868	0.16695	0.166938	0.169354		Q13283	G3BP1	Ras GTPase-activating protein-binding protein 1	SSSPAPADIAQTVQEDLR	(S232)	_SSS[Phospho (STY)]PAPADIAQTVQEDLR_.2	_SSS[Phospho (STY)]PAPADIAQTVQEDLR_	1.99588e-06	2.12595e-07	6.11463e-05	4736.95	4657.29	4487.15	0.723122	0.727928	0.723106
P46821	MAP1B	Microtubule-associated protein 1B	TATCHSSSSPPIDAASAEPYGFR	(C1814,S1818)	_TATC[Carbamidomethyl (C)]HSSS[Phospho (STY)]SPPIDAASAEPYGFR_.3	_TATC[Carbamidomethyl (C)]HSSS[Phospho (STY)]SPPIDAASAEPYGFR_	9.32012e-11	0	2.00977e-38	152.684	485.865	258.735	0.178868	0.178885	0.189733		Q13283	G3BP1	Ras GTPase-activating protein-binding protein 1	SSSPAPADIAQTVQEDLR	(S231)	_SS[Phospho (STY)]SPAPADIAQTVQEDLR_.2	_SS[Phospho (STY)]SPAPADIAQTVQEDLR_	1.15626e-05	5.34443e-10	0.000156916	3854.45	4081.19	1.23165	0.122791	0.135088	0.25
P46821	MAP1B	Microtubule-associated protein 1B	TATCHSSSSPPIDAASAEPYGFR	(C1814,S1819)	_TATC[Carbamidomethyl (C)]HSSSS[Phospho (STY)]PPIDAASAEPYGFR_.3	_TATC[Carbamidomethyl (C)]HSSSS[Phospho (STY)]PPIDAASAEPYGFR_	7.73289e-11	0	4.38941e-38	152.684	485.865	258.735	0.191845	0.191869	0.212787		Q13283	G3BP1	Ras GTPase-activating protein-binding protein 1	SSSPAPADIAQTVQEDLR	(S230)	_S[Phospho (STY)]SSPAPADIAQTVQEDLR_.3	_S[Phospho (STY)]SSPAPADIAQTVQEDLR_	9.5516e-09	1.03658e-05	3.10085e-05	1919.75	1637.58	1692.32	0.338217	0.336806	0.27404
P46821	MAP1B	Microtubule-associated protein 1B	TATCHSSSSPPIDAASAEPYGFR	(T1811,C1814)	_T[Phospho (STY)]ATC[Carbamidomethyl (C)]HSSSSPPIDAASAEPYGFR_.3	_T[Phospho (STY)]ATC[Carbamidomethyl (C)]HSSSSPPIDAASAEPYGFR_	6.71978e-14	0	1.2416e-43	186.645	165.027	211.219	0.147467	0.148494	0.138959		Q13283	G3BP1	Ras GTPase-activating protein-binding protein 1	SSSPAPADIAQTVQEDLR	(S232)	_SSS[Phospho (STY)]PAPADIAQTVQEDLR_.3	_SSS[Phospho (STY)]PAPADIAQTVQEDLR_	3.98432e-09	1.13704e-09	1.22205e-06	1153.33	667.037	624.171	0.328305	0.3263	0.321263
P50479	PDLIM4	PDZ and LIM domain protein 4	IHIDPEIQDGSPTTSR	(S112)	_IHIDPEIQDGS[Phospho (STY)]PTTSR_.3	_IHIDPEIQDGS[Phospho (STY)]PTTSR_	5.74703e-07	0	3.93931e-20	955.965	1238.07	1148.84	0.601702	0.56154	0.490259		Q13283	G3BP1	Ras GTPase-activating protein-binding protein 1	SSSPAPADIAQTVQEDLR	(S231)	_SS[Phospho (STY)]SPAPADIAQTVQEDLR_.3	_SS[Phospho (STY)]SPAPADIAQTVQEDLR_	1.54501e-06	9.39055e-05	0.00018293	1013.82	903.747	1	0.333294	0.33165	0.25
P54578	USP14	Ubiquitin carboxyl-terminal hydrolase 14	ASGEMASAQYITAALR	(S143,M146)	_AS[Phospho (STY)]GEM[Oxidation (M)]ASAQYITAALR_.2	_AS[Phospho (STY)]GEM[Oxidation (M)]ASAQYITAALR_	4.61499e-09	0	4.50554e-11	1884.38	435.895	1046.2	0.980521	0.99097	0.966584		Q13813	SPTAN1	Spectrin alpha chain, non-erythrocytic 1	SLQQLAEER	(S1217)	_S[Phospho (STY)]LQQLAEER_.2	_S[Phospho (STY)]LQQLAEER_	2.56784e-07	5.79298e-07	6.50328e-07	584.228	988.351	302.957	1	1	1
P60174	TPI1	Triosephosphate isomerase	KQSLGELIGTLNAAK	(S21)	_KQS[Phospho (STY)]LGELIGTLNAAK_.3	_KQS[Phospho (STY)]LGELIGTLNAAK_	4.6944e-11	0	1.86837e-38	3400.95	10916	3746.36	0.845441	0.999948	0.998494		Q14247	CTTN	Src substrate cortactin	TQTPPVSPAPQPTEER	(T401,S405)	_TQT[Phospho (STY)]PPVS[Phospho (STY)]PAPQPTEER_.2	_TQT[Phospho (STY)]PPVS[Phospho (STY)]PAPQPTEER_	1.48469e-07	8.4539e-05	9.25359e-05	3387.32	9465.78	8842.42	0.990075	0.921774	0.919717
P60174	TPI1	Triosephosphate isomerase	KQSLGELIGTLNAAK	(S21)	_KQS[Phospho (STY)]LGELIGTLNAAK_.2	_KQS[Phospho (STY)]LGELIGTLNAAK_	7.83139e-06	0	2.84701e-23	2.17708	4862.73	1.73439	0.5	1	0.842714		Q14247	CTTN	Src substrate cortactin	TQTPPVSPAPQPTEER	(T399,S405)	_T[Phospho (STY)]QTPPVS[Phospho (STY)]PAPQPTEER_.2	_T[Phospho (STY)]QTPPVS[Phospho (STY)]PAPQPTEER_	1.80569e-06	9.7967e-05	9.25359e-05	979.09	2952.29	3084.52	0.00968787	0.079049	0.0962469
Q09666	AHNAK	Neuroblast differentiation-associated protein AHNAK	LPSGSGAASPTGSAVDIR	(S212)	_LPSGS[Phospho (STY)]GAASPTGSAVDIR_.2	_LPSGS[Phospho (STY)]GAASPTGSAVDIR_	9.23662e-10	0	2.02906e-44	2552.17	2908.08	1971.36	0.456433	0.487081	0.280695		Q14247	CTTN	Src substrate cortactin	LPSSPVYEDAASFK	(S418)	_LPSS[Phospho (STY)]PVYEDAASFK_.2	_LPSS[Phospho (STY)]PVYEDAASFK_	9.93334e-09	9.20204e-05	8.55244e-06	918.857	3604.98	2205	0.455965	0.964365	0.813162
Q09666	AHNAK	Neuroblast differentiation-associated protein AHNAK	LPSGSGAASPTGSAVDIR	(S210)	_LPS[Phospho (STY)]GSGAASPTGSAVDIR_.2	_LPS[Phospho (STY)]GSGAASPTGSAVDIR_	3.40917e-11	0	3.79885e-46	1957.73	2072.44	1325.37	0.472222	0.503258	0.591459		Q14247	CTTN	Src substrate cortactin	LPSSPVYEDAASFK	(S426)	_LPSSPVYEDAAS[Phospho (STY)]FK_.2	_LPSSPVYEDAAS[Phospho (STY)]FK_	1.53087e-07	0.000162795	3.16143e-05	468.95	2708.83	1279.62	0.00991521	0.00979296	1.35411e-06
Q13242	SRSF9	Serine/arginine-rich splicing factor 9	GSPHYFSPFRPY	(S211)	_GS[Phospho (STY)]PHYFSPFRPY_.2	_GS[Phospho (STY)]PHYFSPFRPY_	1.02905e-16	0	2.2763e-39	6063.4	7705.36	5214.42	0.999879	0.999831	0.999968		Q14247	CTTN	Src substrate cortactin	LPSSPVYEDAASFK	(Y421)	_LPSSPVY[Phospho (STY)]EDAASFK_.2	_LPSSPVY[Phospho (STY)]EDAASFK_	3.5946e-09	0.000165325	4.22115e-06	584.582	2521.89	1235.49	0.00841613	0.0297605	1.90418e-05
Q13242	SRSF9	Serine/arginine-rich splicing factor 9	GSPHYFSPFRPY	(S211)	_GS[Phospho (STY)]PHYFSPFRPY_.3	_GS[Phospho (STY)]PHYFSPFRPY_	1.01971e-16	0	3.33223e-07	6272.65	2608.11	4722.29	0.999862	0.169075	0.999643		Q14498	RBM39	RNA-binding protein 39	SPVREPIDNLTPEER	(S136)	_S[Phospho (STY)]PVREPIDNLTPEER_.3	_S[Phospho (STY)]PVREPIDNLTPEER_	4.29956e-08	9.40162e-09	6.53205e-05	5601.84	2640.93	4078.4	1	0.810176	0.999996
Q13242	SRSF9	Serine/arginine-rich splicing factor 9	GSPHYFSPFRPY	(Y214)	_GSPHY[Phospho (STY)]FSPFRPY_.3	_GSPHY[Phospho (STY)]FSPFRPY_	1.79241e-09	0	2.79945e-06	4922.69	2075.76	3354.18	1.48855e-05	0.818222	0.000104942		Q14498	RBM39	RNA-binding protein 39	SPVREPIDNLTPEER	(T146)	_SPVREPIDNLT[Phospho (STY)]PEER_.3	_SPVREPIDNLT[Phospho (STY)]PEER_	6.47206e-07	2.76455e-08	0.000102147	3580.83	1834.12	2832.97	4.59188e-11	0.185728	9.69751e-06
Q13242	SRSF9	Serine/arginine-rich splicing factor 9	GSPHYFSPFRPY	(Y214)	_GSPHY[Phospho (STY)]FSPFRPY_.2	_GSPHY[Phospho (STY)]FSPFRPY_	1.9068e-08	0	3.11686e-23	3179.65	4024.42	2467.54	7.52024e-05	0.000308435	3.48959e-05		Q14498	RBM39	RNA-binding protein 39	SPVREPIDNLTPEER	(S136)	_S[Phospho (STY)]PVREPIDNLTPEER_.2	_S[Phospho (STY)]PVREPIDNLTPEER_	3.03586e-09	6.67855e-05	7.14817e-06	1357.53	1549.08	775.67	0.808026	0.809319	0.5
Q13283	G3BP1	Ras GTPase-activating protein-binding protein 1	SSSPAPADIAQTVQEDLR	(S231)	_SS[Phospho (STY)]SPAPADIAQTVQEDLR_.2	_SS[Phospho (STY)]SPAPADIAQTVQEDLR_	4.8782e-10	0	1.35989e-24	57408.2	50960.5	67304.3	0.0918804	0.0137324	0.00385894		Q15149	PLEC	Plectin	SSSVGSSSSYPISPAVSR	(S4390)	_SSSVGSS[Phospho (STY)]SSYPISPAVSR_.2	_SSSVGSS[Phospho (STY)]SSYPISPAVSR_	4.03814e-08	2.80547e-05	1.09946e-06	1203.07	1204.34	1208.55	0.151285	0.151391	0.0753456
Q13283	G3BP1	Ras GTPase-activating protein-binding protein 1	SSSPAPADIAQTVQEDLR	(S232)	_SSS[Phospho (STY)]PAPADIAQTVQEDLR_.2	_SSS[Phospho (STY)]PAPADIAQTVQEDLR_	2.03292e-11	0	9.70606e-23	55486.7	49866.5	65410	0.819133	0.973246	0.99253		Q15149	PLEC	Plectin	SSSVGSSSSYPISPAVSR	(S4389)	_SSSVGS[Phospho (STY)]SSSYPISPAVSR_.2	_SSSVGS[Phospho (STY)]SSSYPISPAVSR_	4.03814e-08	2.83898e-05	1.09946e-06	1203.68	1204.35	1204.81	0.151204	0.150559	0.0753204
Q13283	G3BP1	Ras GTPase-activating protein-binding protein 1	SSSPAPADIAQTVQEDLR	(S230)	_S[Phospho (STY)]SSPAPADIAQTVQEDLR_.2	_S[Phospho (STY)]SSPAPADIAQTVQEDLR_	9.28714e-15	0	9.57952e-25	45504.8	40760	53353.4	0.0898058	0.0135325	0.00369406		Q15149	PLEC	Plectin	SSSVGSSSSYPISPAVSR	(S4386)	_SSS[Phospho (STY)]VGSSSSYPISPAVSR_.2	_SSS[Phospho (STY)]VGSSSSYPISPAVSR_	3.52653e-09	2.9707e-10	7.85389e-07	1069.08	1117.81	1403.23	0.143446	0.143161	0.203379
Q13283	G3BP1	Ras GTPase-activating protein-binding protein 1	SSSPAPADIAQTVQEDLR	(S231)	_SS[Phospho (STY)]SPAPADIAQTVQEDLR_.3	_SS[Phospho (STY)]SPAPADIAQTVQEDLR_	1.43647e-15	0	1.56954e-53	21129.5	17471.8	15704	0.333348	0.333345	0.0682552		Q15149	PLEC	Plectin	SSSVGSSSSYPISPAVSR	(S4385)	_SS[Phospho (STY)]SVGSSSSYPISPAVSR_.2	_SS[Phospho (STY)]SVGSSSSYPISPAVSR_	3.62241e-08	1.77625e-05	1.09946e-06	1070.66	932.176	1441.72	0.14341	0.143757	0.203316
Q13283	G3BP1	Ras GTPase-activating protein-binding protein 1	SSSPAPADIAQTVQEDLR	(S232)	_SSS[Phospho (STY)]PAPADIAQTVQEDLR_.3	_SSS[Phospho (STY)]PAPADIAQTVQEDLR_	5.97878e-16	0	9.26457e-53	20386.6	17130.3	15298.8	0.330023	0.33063	0.862541		Q15149	PLEC	Plectin	SSSVGSSSSYPISPAVSR	(S4392)	_SSSVGSSSS[Phospho (STY)]YPISPAVSR_.2	_SSSVGSSSS[Phospho (STY)]YPISPAVSR_	4.1383e-08	5.16873e-05	1.39562e-06	835.028	1117.83	1125.97	0.0213131	0.0207306	0.0757726
Q13283	G3BP1	Ras GTPase-activating protein-binding protein 1	SSSPAPADIAQTVQEDLR	(S230)	_S[Phospho (STY)]SSPAPADIAQTVQEDLR_.3	_S[Phospho (STY)]SSPAPADIAQTVQEDLR_	1.49207e-20	0	3.96201e-58	17516.1	15018.3	13580.5	0.337924	0.337167	0.0701016		Q15149	PLEC	Plectin	SSSVGSSSSYPISPAVSR	(Y4393)	_SSSVGSSSSY[Phospho (STY)]PISPAVSR_.2	_SSSVGSSSSY[Phospho (STY)]PISPAVSR_	4.1383e-08	5.16873e-05	1.09946e-06	835.028	1117.83	1124.87	0.0572087	0.0564063	0.0792721
Q13501	SQSTM1	Sequestosome-1	RFSFCCSPEPEAEAEAAAGPGPCER	(C26,C27,S28,C44)	_RFSFC[Carbamidomethyl (C)]C[Carbamidomethyl (C)]S[Phospho (STY)]PEPEAEAEAAAGPGPC[Carbamidomethyl (C)]ER_.3	_RFSFC[Carbamidomethyl (C)]C[Carbamidomethyl (C)]S[Phospho (STY)]PEPEAEAEAAAGPGPC[Carbamidomethyl (C)]ER_	3.5543e-26	0	2.98968e-67	5766.5	4694.06	5009.44	0.561749	0.579346	0.570144		Q15149	PLEC	Plectin	SSSVGSSSSYPISPAVSR	(S4384)	_S[Phospho (STY)]SSVGSSSSYPISPAVSR_.2	_S[Phospho (STY)]SSVGSSSSYPISPAVSR_	1.93594e-06	1.05537e-10	0.000102589	933.258	1204.35	931.221	0.143568	0.143461	0.20236
Q13501	SQSTM1	Sequestosome-1	RFSFCCSPEPEAEAEAAAGPGPCER	(S24,C26,C27,C44)	_RFS[Phospho (STY)]FC[Carbamidomethyl (C)]C[Carbamidomethyl (C)]SPEPEAEAEAAAGPGPC[Carbamidomethyl (C)]ER_.3	_RFS[Phospho (STY)]FC[Carbamidomethyl (C)]C[Carbamidomethyl (C)]SPEPEAEAEAAAGPGPC[Carbamidomethyl (C)]ER_	1.06947e-26	0	1.1336e-71	5584.39	4694.33	5016.67	0.429479	0.421712	0.430598		Q15942	ZYX	Zyxin	SPGAPGPLTLK	(S344)	_S[Phospho (STY)]PGAPGPLTLK_.2	_S[Phospho (STY)]PGAPGPLTLK_	3.05261e-09	7.53264e-05	8.46447e-05	1283.26	1616.8	1491.51	1	0.999989	1
Q14247	CTTN	Src substrate cortactin	LPSSPVYEDAASFK	(S417)	_LPS[Phospho (STY)]SPVYEDAASFK_.2	_LPS[Phospho (STY)]SPVYEDAASFK_	7.04733e-17	0	2.30776e-44	21331.2	20076.8	21663.3	0.0144801	0.0332591	0.000655774		Q32MZ4	LRRFIP1	Leucine-rich repeat flightless-interacting protein 1	RGSGDTSISIDTEASIR	(S120)	_RGS[Phospho (STY)]GDTSISIDTEASIR_.3	_RGS[Phospho (STY)]GDTSISIDTEASIR_	3.22826e-08	2.66283e-17	1.30494e-06	9891.69	7819.07	9513.06	0.912635	0.330529	0.811983
Q14247	CTTN	Src substrate cortactin	LPSSPVYEDAASFK	(S418)	_LPSS[Phospho (STY)]PVYEDAASFK_.2	_LPSS[Phospho (STY)]PVYEDAASFK_	1.66614e-19	0	1.13778e-47	21098.9	19710.4	21215.7	0.985465	0.965427	0.999339		Q32MZ4	LRRFIP1	Leucine-rich repeat flightless-interacting protein 1	RGSGDTSISIDTEASIR	(S124)	_RGSGDTS[Phospho (STY)]ISIDTEASIR_.3	_RGSGDTS[Phospho (STY)]ISIDTEASIR_	5.15997e-09	1.63567e-06	6.50328e-07	8580.19	7129.97	7978.24	0.0206782	0.330083	0.0145456
Q14498	RBM39	RNA-binding protein 39	DKSPVREPIDNLTPEER	(S136)	_DKS[Phospho (STY)]PVREPIDNLTPEER_.3	_DKS[Phospho (STY)]PVREPIDNLTPEER_	5.00203e-17	0	3.94247e-42	8391.66	6839.16	7232.28	0.999998	0.999997	0.999999		Q32MZ4	LRRFIP1	Leucine-rich repeat flightless-interacting protein 1	RGSGDTSISIDTEASIR	(T123)	_RGSGDT[Phospho (STY)]SISIDTEASIR_.3	_RGSGDT[Phospho (STY)]SISIDTEASIR_	9.09673e-09	8.85922e-05	2.81251e-06	8541.77	7135.97	7846.99	0.0672171	0.330348	0.174135
Q15149	PLEC	Plectin	SSSVGSSSSYPISPAVSR	(S4384)	_S[Phospho (STY)]SSVGSSSSYPISPAVSR_.2	_S[Phospho (STY)]SSVGSSSSYPISPAVSR_	1.3954e-11	0	7.01177e-25	4040.72	3811.36	4246.33	0.0761178	0.0182754	0.219252		Q32MZ4	LRRFIP1	Leucine-rich repeat flightless-interacting protein 1	RGSGDTSISIDTEASIR	(S126)	_RGSGDTSIS[Phospho (STY)]IDTEASIR_.3	_RGSGDTSIS[Phospho (STY)]IDTEASIR_	8.80787e-08	0.00013527	5.76401e-05	5815.07	4657.46	6151.4	3.58196e-06	0.00373089	2.30631e-05
Q15149	PLEC	Plectin	SSSVGSSSSYPISPAVSR	(S4390)	_SSSVGSS[Phospho (STY)]SSYPISPAVSR_.2	_SSSVGSS[Phospho (STY)]SSYPISPAVSR_	1.39776e-15	0	3.3961e-35	3486.66	3304.6	3733.58	0.0298854	0.0648848	0.0969623		Q32MZ4	LRRFIP1	Leucine-rich repeat flightless-interacting protein 1	RGSGDTSISIDTEASIR	(S120)	_RGS[Phospho (STY)]GDTSISIDTEASIR_.2	_RGS[Phospho (STY)]GDTSISIDTEASIR_	4.32982e-05	6.16827e-05	8.88197e-05	1	903.953	1	0.429663	0.936804	0.123061
Q15149	PLEC	Plectin	SSSVGSSSSYPISPAVSR	(S4391)	_SSSVGSSS[Phospho (STY)]SYPISPAVSR_.2	_SSSVGSSS[Phospho (STY)]SYPISPAVSR_	8.75919e-13	0	2.73573e-33	3412.14	3373.09	3537.13	0.0795435	0.00840269	0.0116438		Q5T1M5	FKBP15	FK506-binding protein 15	RPSQEQSASASSGQPQAPLNR	(S960)	_RPSQEQS[Phospho (STY)]ASASSGQPQAPLNR_.3	_RPSQEQS[Phospho (STY)]ASASSGQPQAPLNR_	2.01788e-08	8.10545e-05	6.50328e-07	1	1.44152	165.911	0.2	0.2	0.193721
Q15149	PLEC	Plectin	SSSVGSSSSYPISPAVSR	(S4385)	_SS[Phospho (STY)]SVGSSSSYPISPAVSR_.2	_SS[Phospho (STY)]SVGSSSSYPISPAVSR_	2.74281e-11	0	5.66085e-25	1860.23	1893.17	1899.51	0.230282	0.0181877	0.22006		Q5T1M5	FKBP15	FK506-binding protein 15	RPSQEQSASASSGQPQAPLNR	(S965)	_RPSQEQSASASS[Phospho (STY)]GQPQAPLNR_.3	_RPSQEQSASASS[Phospho (STY)]GQPQAPLNR_	3.34844e-06	5.02412e-10	9.99638e-06	1.33034	2.41046	1.65492	0.21779	0.2	0.209067
Q15149	PLEC	Plectin	SSSVGSSSSYPISPAVSR	(S4389)	_SSSVGS[Phospho (STY)]SSSYPISPAVSR_.2	_SSSVGS[Phospho (STY)]SSSYPISPAVSR_	1.42515e-15	0	2.19951e-36	1556.39	1674.61	1898.86	0.260837	0.703563	0.0804456		Q5T4S7	UBR4	E3 ubiquitin-protein ligase UBR4	HVTLPSSPR	(S2719)	_HVTLPSS[Phospho (STY)]PR_.2	_HVTLPSS[Phospho (STY)]PR_	4.66928e-09	3.15914e-05	1.32929e-05	1	1.25233	1.15397	0.319947	0.454762	0.323889
Q15149	PLEC	Plectin	SSSVGSSSSYPISPAVSR	(S4392)	_SSSVGSSSS[Phospho (STY)]YPISPAVSR_.2	_SSSVGSSSS[Phospho (STY)]YPISPAVSR_	3.57037e-10	0	4.83877e-29	1224.78	1416.08	1443.05	0.00503633	0.000968162	0.0016116		Q5VV41	ARHGEF16	Rho guanine nucleotide exchange factor 16	GDLPQVEITK	(T637)	_GDLPQVEIT[Phospho (STY)]K_.2	_GDLPQVEIT[Phospho (STY)]K_	7.32903e-07	0.000160018	0.000124313	1	1	1	1	1	1
Q15942	ZYX	Zyxin	SPGAPGPLTLK	(S344)	_S[Phospho (STY)]PGAPGPLTLK_.2	_S[Phospho (STY)]PGAPGPLTLK_	1.45326e-07	0	2.94559e-25	5974.25	8234.39	3444.34	0.999158	0.999969	0.991117		Q86UU0	BCL9L	B-cell CLL/lymphoma 9-like protein	SPQVLGSSLSVR	(S975)	_S[Phospho (STY)]PQVLGSSLSVR_.2	_S[Phospho (STY)]PQVLGSSLSVR_	5.54369e-07	Filtered	0.000180654	210.858	Filtered	374.942	0.830121	Filtered	0.366167
Q32MZ4	LRRFIP1	Leucine-rich repeat flightless-interacting protein 1	RGSGDTSISIDTEASIR	(S124)	_RGSGDTS[Phospho (STY)]ISIDTEASIR_.3	_RGSGDTS[Phospho (STY)]ISIDTEASIR_	4.36513e-10	0	3.4906e-29	13056.1	12500.2	8621.7	0.000657288	0.00588356	0.0261072		Q8IYB3	SRRM1	Serine/arginine repetitive matrix protein 1	TPELPEPSVK	(T220)	_T[Phospho (STY)]PELPEPSVK_.2	_T[Phospho (STY)]PELPEPSVK_	3.72205e-09	8.00219e-05	7.25249e-07	5160.78	7044.81	4947.39	0.999963	0.902596	0.996045
Q32MZ4	LRRFIP1	Leucine-rich repeat flightless-interacting protein 1	RGSGDTSISIDTEASIR	(T123)	_RGSGDT[Phospho (STY)]SISIDTEASIR_.3	_RGSGDT[Phospho (STY)]SISIDTEASIR_	3.82189e-14	0	1.48316e-42	11846.7	11402.9	8313.21	0.0211867	0.0191806	0.0850123		Q8ND56	LSM14A	Protein LSM14 homolog A	SSPQLDPLR	(S182)	_S[Phospho (STY)]SPQLDPLR_.2	_S[Phospho (STY)]SPQLDPLR_	1.57564e-08	4.9266e-10	4.19123e-05	1846.5	2094.12	1599.4	0.59224	0.577181	0.5
Q32MZ4	LRRFIP1	Leucine-rich repeat flightless-interacting protein 1	RGSGDTSISIDTEASIR	(S120)	_RGS[Phospho (STY)]GDTSISIDTEASIR_.3	_RGS[Phospho (STY)]GDTSISIDTEASIR_	4.68786e-14	0	2.2154e-47	9003.84	7859.24	5337.36	0.978257	0.975207	0.886571		Q8ND56	LSM14A	Protein LSM14 homolog A	SSPQLDPLR	(S183)	_SS[Phospho (STY)]PQLDPLR_.2	_SS[Phospho (STY)]PQLDPLR_	3.75366e-09	1.81109e-06	7.89575e-07	1835.7	2094.19	1566.53	0.40776	0.423454	0.5
Q32MZ4	LRRFIP1	Leucine-rich repeat flightless-interacting protein 1	RGSGDTSISIDTEASIR	(S120)	_RGS[Phospho (STY)]GDTSISIDTEASIR_.2	_RGS[Phospho (STY)]GDTSISIDTEASIR_	1.66656e-10	0	7.65394e-05	1346.6	705.626	430.394	0.983733	0.65655	0.842698		Q8ND56	LSM14A	Protein LSM14 homolog A	SPVSTRPLPSASQK	(S216)	_S[Phospho (STY)]PVSTRPLPSASQK_.3	_S[Phospho (STY)]PVSTRPLPSASQK_	3.05278e-08	9.30884e-10	6.50328e-07	2331.89	2092.28	1444.32	0.988561	0.922234	0.2
Q32MZ4	LRRFIP1	Leucine-rich repeat flightless-interacting protein 1	CTLPEHESPSQDISDACEAESTER	(C726,T727,C742)	_C[Carbamidomethyl (C)]T[Phospho (STY)]LPEHESPSQDISDAC[Carbamidomethyl (C)]EAESTER_.3	_C[Carbamidomethyl (C)]T[Phospho (STY)]LPEHESPSQDISDAC[Carbamidomethyl (C)]EAESTER_	1.02033e-09	0	2.53461e-36	853.935	1	1033.35	0.495767	0.221773	0.236539		Q8ND56	LSM14A	Protein LSM14 homolog A	SPVSTRPLPSASQK	(S216)	_S[Phospho (STY)]PVSTRPLPSASQK_.2	_S[Phospho (STY)]PVSTRPLPSASQK_	3.96576e-07	1.03484e-07	6.52145e-05	1361.34	1258.17	1384.95	0.601865	0.2	0.369407
Q32MZ4	LRRFIP1	Leucine-rich repeat flightless-interacting protein 1	CTLPEHESPSQDISDACEAESTER	(C726,S733,C742)	_C[Carbamidomethyl (C)]TLPEHES[Phospho (STY)]PSQDISDAC[Carbamidomethyl (C)]EAESTER_.3	_C[Carbamidomethyl (C)]TLPEHES[Phospho (STY)]PSQDISDAC[Carbamidomethyl (C)]EAESTER_	1.76635e-08	0	8.67942e-32	705.089	1.00155	609.421	0.20547	0.166667	0.315595		Q8ND56	LSM14A	Protein LSM14 homolog A	SPTMEQAVQTASAHLPAPAAVGR	(M195,S203)	_SPTM[Oxidation (M)]EQAVQTAS[Phospho (STY)]AHLPAPAAVGR_.3	_SPTM[Oxidation (M)]EQAVQTAS[Phospho (STY)]AHLPAPAAVGR_	1.73619e-08	0.00013498	3.79245e-06	285.381	1	231.445	0.0556259	0.25	0.276343
Q32MZ4	LRRFIP1	Leucine-rich repeat flightless-interacting protein 1	CTLPEHESPSQDISDACEAESTER	(C726,S735,C742)	_C[Carbamidomethyl (C)]TLPEHESPS[Phospho (STY)]QDISDAC[Carbamidomethyl (C)]EAESTER_.3	_C[Carbamidomethyl (C)]TLPEHESPS[Phospho (STY)]QDISDAC[Carbamidomethyl (C)]EAESTER_	2.76913e-11	0	6.98926e-36	705.099	1.00155	609.398	0.242568	0.166667	0.427897		Q8NGQ2	OR6Q1	Olfactory receptor 6Q1	VTSSINFNK	(T269)	_VT[Phospho (STY)]SSINFNK_.2	_VT[Phospho (STY)]SSINFNK_	4.2602e-07	0.000360225	0.000497682	3847.06	6226.53	5491.59	0.116503	0.905657	0.786466
Q8IVT2	MISP	Mitotic interactor and substrate of PLK1	ALSSDSILSPAPDAR	(S395)	_ALSS[Phospho (STY)]DSILSPAPDAR_.2	_ALSS[Phospho (STY)]DSILSPAPDAR_	1.58911e-08	0	6.82358e-23	1457.77	1441.5	1803.87	0.434915	0.284391	0.319365		Q8TBY8	PMFBP1	Polyamine-modulated factor 1-binding protein 1	SLQQSLTQTQEK	(T767)	_SLQQSLT[Phospho (STY)]QTQEK_.2	_SLQQSLT[Phospho (STY)]QTQEK_	1.22999e-05	2.2092e-05	1.09647e-06	1945.01	3979.81	3941.03	0.344474	0.551721	0.503932
Q96PU5	NEDD4L	E3 ubiquitin-protein ligase NEDD4-like	SLSSPTVTLSAPLEGAK	(S448)	_SLS[Phospho (STY)]SPTVTLSAPLEGAK_.2	_SLS[Phospho (STY)]SPTVTLSAPLEGAK_	1.34524e-11	0	2.20365e-36	807.853	1765.32	1347.97	0.293445	0.289584	0.43621		Q96I25	RBM17	Splicing factor 45	SPTGPSNSFLANMGGTVAHK	(T224,M234)	_SPT[Phospho (STY)]GPSNSFLANM[Oxidation (M)]GGTVAHK_.3	_SPT[Phospho (STY)]GPSNSFLANM[Oxidation (M)]GGTVAHK_	4.6766e-09	9.65804e-05	1.19467e-06	279.366	2.33288	304.791	0.234334	0.25182	0.281938
Q96PU5	NEDD4L	E3 ubiquitin-protein ligase NEDD4-like	SLSSPTVTLSAPLEGAK	(S449)	_SLSS[Phospho (STY)]PTVTLSAPLEGAK_.2	_SLSS[Phospho (STY)]PTVTLSAPLEGAK_	1.27543e-10	0	8.43243e-26	807.829	1762.69	1347.96	0.288299	0.285302	0.426874		Q96MU7	YTHDC1	YTH domain-containing protein 1	GISPIVFDR	(S308)	_GIS[Phospho (STY)]PIVFDR_.2	_GIS[Phospho (STY)]PIVFDR_	6.12621e-08	9.33375e-10	4.58429e-05	488.917	2590.95	636.588	1	1	1
Q96PU5	NEDD4L	E3 ubiquitin-protein ligase NEDD4-like	SLSSPTVTLSAPLEGAK	(S446)	_S[Phospho (STY)]LSSPTVTLSAPLEGAK_.2	_S[Phospho (STY)]LSSPTVTLSAPLEGAK_	4.12904e-11	0	3.35009e-37	406.577	1342.15	1119.75	0.298431	0.30008	0.0446827		Q9NQC3	RTN4	Reticulon-4	MEDLDQSPLVSSSDSPPRPQPAFK	(M1,S15)	_[Acetyl (Protein N-term)]M[Oxidation (M)]EDLDQSPLVSSSDS[Phospho (STY)]PPRPQPAFK_.3	_[Acetyl (Protein N-term)]M[Oxidation (M)]EDLDQSPLVSSSDS[Phospho (STY)]PPRPQPAFK_	2.57709e-08	3.48527e-12	2.63506e-05	3325.91	3280.71	3433.66	0.622778	0.214044	0.198431
Q9BTF0	THUMPD2	THUMP domain-containing protein 2	LAATQVEYISGKVFFTTCSDLNMLK	(S47,C55)	_LAATQVEYIS[Phospho (STY)]GKVFFTTC[Carbamidomethyl (C)]SDLNMLK_.3	_LAATQVEYIS[Phospho (STY)]GKVFFTTC[Carbamidomethyl (C)]SDLNMLK_	1.14099e-05	0	0.000267522	1	1.79571	125.94	0.166667	0.0809989	0.150372		Q9NSI6	BRWD1	Bromodomain and WD repeat-containing protein 1	SIRATNYVESNWK	(Y1313)	_SIRATNY[Phospho (STY)]VESNWK_.3	_SIRATNY[Phospho (STY)]VESNWK_	4.32256e-05	Filtered	2.24093e-05	1	Filtered	183.059	0.609149	Filtered	0.320793
Q9H6F5	CCDC86	Coiled-coil domain-containing protein 86	ALVEFESNPEETREPGSPPSVQR	(T42)	_ALVEFESNPEET[Phospho (STY)]REPGSPPSVQR_.3	_ALVEFESNPEET[Phospho (STY)]REPGSPPSVQR_	6.26527e-09	0	1.44058e-44	2651.15	2592.34	3500.7	0.566519	0.60152	0.677419		Q9UDY2	TJP2	Tight junction protein ZO-2	DNSPPPAFKPEPPK	(S986)	_DNS[Phospho (STY)]PPPAFKPEPPK_.2	_DNS[Phospho (STY)]PPPAFKPEPPK_	1.59136e-07	0.000170418	5.39313e-05	6705.71	4549.3	5729.35	1	1	1
Q9H6F5	CCDC86	Coiled-coil domain-containing protein 86	ALVEFESNPEETREPGSPPSVQR	(S47)	_ALVEFESNPEETREPGS[Phospho (STY)]PPSVQR_.3	_ALVEFESNPEETREPGS[Phospho (STY)]PPSVQR_	2.27595e-10	0	3.60286e-54	3171.25	1668.47	3759.55	0.3854	0.740251	0.296367		Q9UDY2	TJP2	Tight junction protein ZO-2	DNSPPPAFKPEPPK	(S986)	_DNS[Phospho (STY)]PPPAFKPEPPK_.3	_DNS[Phospho (STY)]PPPAFKPEPPK_	4.68551e-09	8.76563e-05	5.74193e-06	1896.42	2.4272	885.848	1	1	1
Q9H6F5	CCDC86	Coiled-coil domain-containing protein 86	ALVEFESNPEETREPGSPPSVQR	(S50)	_ALVEFESNPEETREPGSPPS[Phospho (STY)]VQR_.3	_ALVEFESNPEETREPGSPPS[Phospho (STY)]VQR_	4.13947e-09	0	2.12612e-45	1295.58	950.025	1529.09	0.0376728	0.0552617	0.0220602		Q9UHB6	LIMA1	LIM domain and actin-binding protein 1	ETPHSPGVEDAPIAK	(T487)	_ET[Phospho (STY)]PHSPGVEDAPIAK_.3	_ET[Phospho (STY)]PHSPGVEDAPIAK_	3.05196e-09	1.69531e-10	7.4933e-06	2469.84	2328.31	2368.84	0.5	0.803869	0.5
Q9NQC3	RTN4	Reticulon-4	MEDLDQSPLVSSSDSPPRPQPAFK	(M1,S15)	_[Acetyl (Protein N-term)]M[Oxidation (M)]EDLDQSPLVSSSDS[Phospho (STY)]PPRPQPAFK_.3	_[Acetyl (Protein N-term)]M[Oxidation (M)]EDLDQSPLVSSSDS[Phospho (STY)]PPRPQPAFK_	1.2105e-19	0	1.7456e-46	39964.7	25067.8	45512.5	0.957038	0.978488	0.997709		Q9UHB6	LIMA1	LIM domain and actin-binding protein 1	ETPHSPGVEDAPIAK	(S490)	_ETPHS[Phospho (STY)]PGVEDAPIAK_.3	_ETPHS[Phospho (STY)]PGVEDAPIAK_	4.07284e-08	4.92181e-10	2.60954e-05	2525.89	2157.41	2369.12	0.5	0.202645	0.5
Q9NYF8	BCLAF1	Bcl-2-associated transcription factor 1	DLFDYSPPLHK	(S512)	_DLFDYS[Phospho (STY)]PPLHK_.2	_DLFDYS[Phospho (STY)]PPLHK_	7.7247e-07	0	1.32134e-18	6961.01	2600.02	5270.82	0.5	0.642626	0.628229		Q9UHB6	LIMA1	LIM domain and actin-binding protein 1	ETPHSPGVEDAPIAK	(S490)	_ETPHS[Phospho (STY)]PGVEDAPIAK_.2	_ETPHS[Phospho (STY)]PGVEDAPIAK_	1.69308e-08	1.18599e-11	6.50328e-07	377.209	866.041	627.632	0.5	0.5	0.5
Q9NYF8	BCLAF1	Bcl-2-associated transcription factor 1	YSPSQNSPIHHIPSR	(Y284)	_Y[Phospho (STY)]SPSQNSPIHHIPSR_.3	_Y[Phospho (STY)]SPSQNSPIHHIPSR_	1.4799e-08	0	2.3882e-13	174.668	176.493	519.865	0.471773	0.654267	0.251121		Q9UK76	JPT1	Jupiter microtubule associated homolog 1	RNSSEASSGDFLDLK	(S87)	_RNS[Phospho (STY)]SEASSGDFLDLK_.3	_RNS[Phospho (STY)]SEASSGDFLDLK_	3.29511e-09	3.32351e-08	3.11702e-06	8868.35	3861.94	7524.01	0.95648	0.54751	0.936478
Q9NYF8	BCLAF1	Bcl-2-associated transcription factor 1	YSPSQNSPIHHIPSR	(S287)	_YSPS[Phospho (STY)]QNSPIHHIPSR_.3	_YSPS[Phospho (STY)]QNSPIHHIPSR_	7.88681e-06	0	7.89065e-08	1	306.817	1	0.20234	0.164221	0.187046		Q9UK76	JPT1	Jupiter microtubule associated homolog 1	RNSSEASSGDFLDLK	(S88)	_RNSS[Phospho (STY)]EASSGDFLDLK_.3	_RNSS[Phospho (STY)]EASSGDFLDLK_	3.29511e-09	2.13247e-05	3.156e-06	7957.51	3845.92	6936.06	0.0435182	0.43166	0.0640716
Q9NYL2	MAP3K20	Mitogen-activated protein kinase kinase kinase 20	SSLGASFVQIK	(S3)	_SS[Phospho (STY)]LGASFVQIK_.2	_SS[Phospho (STY)]LGASFVQIK_	2.61407e-06	0	1.7835e-13	2957.47	3211.07	3145.59	0.430027	0.428073	0.426363		Q9UK76	JPT1	Jupiter microtubule associated homolog 1	RNSSEASSGDFLDLK	(S88)	_RNSS[Phospho (STY)]EASSGDFLDLK_.2	_RNSS[Phospho (STY)]EASSGDFLDLK_	2.32633e-08	2.20967e-09	2.59559e-06	4012.65	4847.81	4042.63	5.41027e-05	0.00366873	0.494226
Q9NYL2	MAP3K20	Mitogen-activated protein kinase kinase kinase 20	SSLGASFVQIK	(S2)	_S[Phospho (STY)]SLGASFVQIK_.2	_S[Phospho (STY)]SLGASFVQIK_	7.22399e-07	0	5.48799e-15	2957.31	3064.64	3080.36	0.514529	0.566616	0.567317		Q9UK76	JPT1	Jupiter microtubule associated homolog 1	RNSSEASSGDFLDLK	(S87)	_RNS[Phospho (STY)]SEASSGDFLDLK_.2	_RNS[Phospho (STY)]SEASSGDFLDLK_	3.95754e-09	1.43606e-12	7.54999e-07	3878.59	5224.78	3788.13	0.999945	0.996301	0.497127
Q9UHB6	LIMA1	LIM domain and actin-binding protein 1	ETPHSPGVEDAPIAK	(S490)	_ETPHS[Phospho (STY)]PGVEDAPIAK_.3	_ETPHS[Phospho (STY)]PGVEDAPIAK_	5.27151e-14	0	1.82244e-25	1350.7	1406.16	2348.79	0.5	0.447583	0.5		Q9UK76	JPT1	Jupiter microtubule associated homolog 1	RNSSEASSGDFLDLK	(S91)	_RNSSEAS[Phospho (STY)]SGDFLDLK_.2	_RNSSEAS[Phospho (STY)]SGDFLDLK_	2.83532e-08	1.3508e-10	1.93001e-05	3349.18	4576.42	3451.25	3.31579e-07	0.000921571	0.00233536
Q9UK76	JPT1	Jupiter microtubule associated homolog 1	RNSSEASSGDFLDLK	(S87)	_RNS[Phospho (STY)]SEASSGDFLDLK_.3	_RNS[Phospho (STY)]SEASSGDFLDLK_	4.57753e-12	0	1.00228e-28	22315.6	20290.9	20362.7	0.955411	0.946754	0.942145		Q9UK76	JPT1	Jupiter microtubule associated homolog 1	NSSEASSGDFLDLK	(S87)	_NS[Phospho (STY)]SEASSGDFLDLK_.2	_NS[Phospho (STY)]SEASSGDFLDLK_	1.84375e-07	0.00215269	6.50328e-07	2268.12	344.259	1027.92	0.389525	0.25	0.476936
Q9UK76	JPT1	Jupiter microtubule associated homolog 1	RNSSEASSGDFLDLK	(S88)	_RNSS[Phospho (STY)]EASSGDFLDLK_.3	_RNSS[Phospho (STY)]EASSGDFLDLK_	7.80524e-10	0	3.54403e-36	22214.3	20364.9	20344.5	0.0445879	0.0546827	0.0533752		Q9UK76	JPT1	Jupiter microtubule associated homolog 1	NSSEASSGDFLDLK	(S91)	_NSSEAS[Phospho (STY)]SGDFLDLK_.2	_NSSEAS[Phospho (STY)]SGDFLDLK_	3.41422e-09	Filtered	0.000205752	1	Filtered	1	0.0119894	Filtered	0.0694198
Q9UK76	JPT1	Jupiter microtubule associated homolog 1	RNSSEASSGDFLDLK	(S87)	_RNS[Phospho (STY)]SEASSGDFLDLK_.2	_RNS[Phospho (STY)]SEASSGDFLDLK_	3.46489e-09	0	2.62297e-39	7783.6	7765.68	8119.41	0.807207	0.998153	0.767639		Q9UKM9	RALY	RNA-binding protein Raly	GRLSPVPVPR	(S135)	_GRLS[Phospho (STY)]PVPVPR_.2	_GRLS[Phospho (STY)]PVPVPR_	3.98512e-09	6.47828e-05	6.30973e-05	3724.81	1951.17	2703.97	1	1	1
Q9UK76	JPT1	Jupiter microtubule associated homolog 1	RNSSEASSGDFLDLK	(S88)	_RNSS[Phospho (STY)]EASSGDFLDLK_.2	_RNSS[Phospho (STY)]EASSGDFLDLK_	8.69967e-11	0	5.28684e-38	6946.53	7079.12	7682.25	0.194817	0.00183949	0.234353		Q9UQ35	SRRM2	Serine/arginine repetitive matrix protein 2	SPVPSAFSDQSR	(S2449)	_S[Phospho (STY)]PVPSAFSDQSR_.2	_S[Phospho (STY)]PVPSAFSDQSR_	4.67414e-09	1.6976e-10	6.50328e-07	9551.55	16008.1	14825.8	0.999995	0.999621	0.999968
Q9UK76	JPT1	Jupiter microtubule associated homolog 1	RNSSEASSGDFLDLK	(S92)	_RNSSEASS[Phospho (STY)]GDFLDLK_.2	_RNSSEASS[Phospho (STY)]GDFLDLK_	3.28137e-07	0	1.48672e-30	6685.15	6535.51	7511.34	0.000317563	7.95251e-07	0.00259872		Q9UQ35	SRRM2	Serine/arginine repetitive matrix protein 2	SSSPVTELASR	(S1102)	_SS[Phospho (STY)]SPVTELASR_.2	_SS[Phospho (STY)]SPVTELASR_	4.49594e-09	2.14227e-07	1.09301e-06	1909.38	3146.68	1411.69	0.187336	0.182267	0.296541
Q9UK76	JPT1	Jupiter microtubule associated homolog 1	RNSSEASSGDFLDLK	(S91)	_RNSSEAS[Phospho (STY)]SGDFLDLK_.2	_RNSSEAS[Phospho (STY)]SGDFLDLK_	2.90895e-07	0	7.39025e-31	6682.73	6535.51	7511.34	0.000317581	7.95251e-07	0.00259872		Q9UQ35	SRRM2	Serine/arginine repetitive matrix protein 2	SPGMLEPLGSSR	(S2132,M2135)	_S[Phospho (STY)]PGM[Oxidation (M)]LEPLGSSR_.2	_S[Phospho (STY)]PGM[Oxidation (M)]LEPLGSSR_	3.70384e-06	8.25644e-05	7.68855e-05	1795.3	1681.11	2230.31	0.987719	0.894971	0.77397
Q9UNY4	TTF2	Transcription termination factor 2	DFSEIKSQQCQGNELTRPSASSQEK	(C224,S235)	_DFSEIKSQQC[Carbamidomethyl (C)]QGNELTRPSAS[Phospho (STY)]SQEK_.3	_DFSEIKSQQC[Carbamidomethyl (C)]QGNELTRPSAS[Phospho (STY)]SQEK_	2.00396e-06	0	2.42525e-16	778.265	1796.26	781.894	0.283552	0.526594	0.0954736		Q9UQ35	SRRM2	Serine/arginine repetitive matrix protein 2	GEGDAPFSEPGTTSTQRPSSPETATK	(S322)	_GEGDAPFSEPGTTSTQRPS[Phospho (STY)]SPETATK_.3	_GEGDAPFSEPGTTSTQRPS[Phospho (STY)]SPETATK_	1.54406e-08	8.4484e-05	1.35286e-05	696.326	203.626	410.18	0.115124	0.111111	0.111211
Q9Y2V2	CARHSP1	Calcium-regulated heat-stable protein 1	GNVVPSPLPTR	(S41)	_GNVVPS[Phospho (STY)]PLPTR_.2	_GNVVPS[Phospho (STY)]PLPTR_	5.1934e-06	0	9.73847e-39	1881.02	2230.98	1050.88	0.39428	0.851093	0.369846		Q9UQ35	SRRM2	Serine/arginine repetitive matrix protein 2	GEGDAPFSEPGTTSTQRPSSPETATK	(T315)	_GEGDAPFSEPGT[Phospho (STY)]TSTQRPSSPETATK_.3	_GEGDAPFSEPGT[Phospho (STY)]TSTQRPSSPETATK_	7.04289e-06	0.000154551	3.16856e-05	579.349	202.374	409.806	0.18278	0.111111	0.127084
Q9Y2W1	THRAP3	Thyroid hormone receptor-associated protein 3	IDISPSTFR	(S682)	_IDIS[Phospho (STY)]PSTFR_.2	_IDIS[Phospho (STY)]PSTFR_	7.66234e-07	0	4.60075e-09	8684.42	9013.96	8363.1	0.995793	0.997531	0.997979		Q9UQ35	SRRM2	Serine/arginine repetitive matrix protein 2	GEGDAPFSEPGTTSTQRPSSPETATK	(S323)	_GEGDAPFSEPGTTSTQRPSS[Phospho (STY)]PETATK_.3	_GEGDAPFSEPGTTSTQRPSS[Phospho (STY)]PETATK_	1.31919e-05	0.000157386	3.16856e-05	579.349	202.374	409.806	0.103323	0.111111	0.107761
																	Q9UQ35	SRRM2	Serine/arginine repetitive matrix protein 2	GEGDAPFSEPGTTSTQRPSSPETATK	(T316)	_GEGDAPFSEPGTT[Phospho (STY)]STQRPSSPETATK_.3	_GEGDAPFSEPGTT[Phospho (STY)]STQRPSSPETATK_	7.39025e-07	6.30595e-05	1.58794e-05	444.779	202.374	409.806	0.199138	0.111111	0.1302
																	Q9UQ35	SRRM2	Serine/arginine repetitive matrix protein 2	TPPVALNSSR	(T2104)	_T[Phospho (STY)]PPVALNSSR_.2	_T[Phospho (STY)]PPVALNSSR_	1.97686e-06	0.000965671	Filtered	1471.67	239.739	Filtered	0.984147	0.541878	Filtered
																	Q9Y2V2	CARHSP1	Calcium-regulated heat-stable protein 1	GNVVPSPLPTR	(S41)	_GNVVPS[Phospho (STY)]PLPTR_.2	_GNVVPS[Phospho (STY)]PLPTR_	2.64307e-07	8.04141e-05	9.2791e-05	1532.33	2296.37	996.535	0.868769	0.744511	0.0777834
																	Q9Y2W1	THRAP3	Thyroid hormone receptor-associated protein 3	IDISPSTFR	(S682)	_IDIS[Phospho (STY)]PSTFR_.2	_IDIS[Phospho (STY)]PSTFR_	1.73122e-08	0.000118331	9.3966e-05	1398.66	2000.8	1688.49	0.821887	0.855332	0.816339

## Sheet: 4b
Data S4b. Identification results of libDIA for single PC9 cell (Chip-1)																	Data S3b. Identification results of libDIA for single PC9 cell (Chip-2)
Protein Accessions	Genes	Protein Descriptions	Stripped Sequence	Protein PTM Locations	Precursor	Modified Sequence	1cell-01 Qvalue	1cell-02 Qvalue	1cell-03 Qvalue	1cell-01 Total Quantity	1cell-02 Total Quantity	1cell-03 Total Quantity	1cell-01 PTM Assay Probability	1cell-02 PTM Assay Probability	1cell-03 PTM Assay Probability		Protein Accessions	Genes	Protein Descriptions	Stripped Sequence	Protein PTM Locations	Precursor	Modified Sequence	1cell-01 Qvalue	1cell-02 Qvalue	1cell-03 Qvalue	1cell-01 Total Quantity	1cell-02 Total Quantity	1cell-03 Total Quantity	1cell-01 PTM Assay Probability	1cell-02 PTM Assay Probability	1cell-03 PTM Assay Probability
C9JLW8	MCRIP1	Mapk-regulated corepressor-interacting protein 1	SPPSSSEIFTPAHEENVR	(S21)	_S[Phospho (STY)]PPSSSEIFTPAHEENVR_.3	_S[Phospho (STY)]PPSSSEIFTPAHEENVR_	0.000304567	0.00468338	0.00164752	1.30687	1.32287	1.38975	0.0299574	0.0917052	0.134801		A6NMY6;P07355	ANXA2P2;ANXA2	Putative annexin A2-like protein;Annexin A2	LSLEGDHSTPPSAYGSVK	(S22);(S22)	_LSLEGDHSTPPS[Phospho (STY)]AYGSVK_.3	_LSLEGDHSTPPS[Phospho (STY)]AYGSVK_	Filtered	6.03767e-08	Filtered	Filtered	847.53	Filtered	Filtered	0.181796	Filtered
E9PAV3;Q13765	NACA	Nascent polypeptide-associated complex subunit alpha, muscle-specific form;Nascent polypeptide-associated complex subunit alpha	VQGEAVSNIQENTQTPTVQEESEEEEVDETGVEVK	(T2020);(T157)	_VQGEAVSNIQENT[Phospho (STY)]QTPTVQEESEEEEVDETGVEVK_.4	_VQGEAVSNIQENT[Phospho (STY)]QTPTVQEESEEEEVDETGVEVK_	Filtered	Filtered	0.00105189	Filtered	Filtered	2.00245	Filtered	Filtered	0.166667		A6NMY6;P07355	ANXA2P2;ANXA2	Putative annexin A2-like protein;Annexin A2	LSLEGDHSTPPSAYGSVK	(Y24);(Y24)	_LSLEGDHSTPPSAY[Phospho (STY)]GSVK_.3	_LSLEGDHSTPPSAY[Phospho (STY)]GSVK_	Filtered	7.64063e-08	Filtered	Filtered	569.539	Filtered	Filtered	0.555135	Filtered
E9PAV3;Q13765	NACA	Nascent polypeptide-associated complex subunit alpha, muscle-specific form;Nascent polypeptide-associated complex subunit alpha	VQGEAVSNIQENTQTPTVQEESEEEEVDETGVEVK	(T2022);(T159)	_VQGEAVSNIQENTQT[Phospho (STY)]PTVQEESEEEEVDETGVEVK_.4	_VQGEAVSNIQENTQT[Phospho (STY)]PTVQEESEEEEVDETGVEVK_	Filtered	Filtered	0.00919671	Filtered	Filtered	2.00245	Filtered	Filtered	0.166667		E9PAV3;Q13765	NACA	Nascent polypeptide-associated complex subunit alpha, muscle-specific form;Nascent polypeptide-associated complex subunit alpha	VQGEAVSNIQENTQTPTVQEESEEEEVDETGVEVK	(T2022);(T159)	_VQGEAVSNIQENTQT[Phospho (STY)]PTVQEESEEEEVDETGVEVK_.4	_VQGEAVSNIQENTQT[Phospho (STY)]PTVQEESEEEEVDETGVEVK_	4.20383e-06	Filtered	Filtered	1.15354	Filtered	Filtered	0.166667	Filtered	Filtered
E9PAV3;Q13765	NACA	Nascent polypeptide-associated complex subunit alpha, muscle-specific form;Nascent polypeptide-associated complex subunit alpha	VQGEAVSNIQENTQTPTVQEESEEEEVDETGVEVK	(S2014);(S151)	_VQGEAVS[Phospho (STY)]NIQENTQTPTVQEESEEEEVDETGVEVK_.4	_VQGEAVS[Phospho (STY)]NIQENTQTPTVQEESEEEEVDETGVEVK_	Filtered	Filtered	0.0013017	Filtered	Filtered	1.3326	Filtered	Filtered	0.166667		E9PAV3;Q13765	NACA	Nascent polypeptide-associated complex subunit alpha, muscle-specific form;Nascent polypeptide-associated complex subunit alpha	VQGEAVSNIQENTQTPTVQEESEEEEVDETGVEVK	(S2014);(S151)	_VQGEAVS[Phospho (STY)]NIQENTQTPTVQEESEEEEVDETGVEVK_.4	_VQGEAVS[Phospho (STY)]NIQENTQTPTVQEESEEEEVDETGVEVK_	4.56029e-06	Filtered	Filtered	1	Filtered	Filtered	0.166667	Filtered	Filtered
E9PAV3;Q13765	NACA	Nascent polypeptide-associated complex subunit alpha, muscle-specific form;Nascent polypeptide-associated complex subunit alpha	VQGEAVSNIQENTQTPTVQEESEEEEVDETGVEVK	(T2024);(T161)	_VQGEAVSNIQENTQTPT[Phospho (STY)]VQEESEEEEVDETGVEVK_.4	_VQGEAVSNIQENTQTPT[Phospho (STY)]VQEESEEEEVDETGVEVK_	Filtered	Filtered	0.00131598	Filtered	Filtered	1.3326	Filtered	Filtered	0.166667		E9PAV3;Q13765	NACA	Nascent polypeptide-associated complex subunit alpha, muscle-specific form;Nascent polypeptide-associated complex subunit alpha	VQGEAVSNIQENTQTPTVQEESEEEEVDETGVEVK	(T2020);(T157)	_VQGEAVSNIQENT[Phospho (STY)]QTPTVQEESEEEEVDETGVEVK_.4	_VQGEAVSNIQENT[Phospho (STY)]QTPTVQEESEEEEVDETGVEVK_	1.73478e-06	Filtered	Filtered	1	Filtered	Filtered	0.166667	Filtered	Filtered
O15027	SEC16A	Protein transport protein Sec16A	AQQELVPPQQQASPPQLPK	(S1069)	_AQQELVPPQQQAS[Phospho (STY)]PPQLPK_.3	_AQQELVPPQQQAS[Phospho (STY)]PPQLPK_	0.000299814	Filtered	Filtered	40.7554	Filtered	Filtered	1	Filtered	Filtered		E9PAV3;Q13765	NACA	Nascent polypeptide-associated complex subunit alpha, muscle-specific form;Nascent polypeptide-associated complex subunit alpha	VQGEAVSNIQENTQTPTVQEESEEEEVDETGVEVK	(T2024);(T161)	_VQGEAVSNIQENTQTPT[Phospho (STY)]VQEESEEEEVDETGVEVK_.4	_VQGEAVSNIQENTQTPT[Phospho (STY)]VQEESEEEEVDETGVEVK_	1.29559e-07	Filtered	Filtered	1	Filtered	Filtered	0.166667	Filtered	Filtered
O15049	N4BP3	NEDD4-binding protein 3	PSVFKPTAGNGKGFLSMQSLASHK	(S136)	_PSVFKPTAGNGKGFLSMQSLAS[Phospho (STY)]HK_.4	_PSVFKPTAGNGKGFLSMQSLAS[Phospho (STY)]HK_	0.000255638	0.000294949	0.00050158	1.05597	1	1	0.0644461	0.0428282	8.81124e-06		E9PAV3;Q13765	NACA	Nascent polypeptide-associated complex subunit alpha, muscle-specific form;Nascent polypeptide-associated complex subunit alpha	VQGEAVSNIQENTQTPTVQEESEEEEVDETGVEVK	(S2029);(S166)	_VQGEAVSNIQENTQTPTVQEES[Phospho (STY)]EEEEVDETGVEVK_.4	_VQGEAVSNIQENTQTPTVQEES[Phospho (STY)]EEEEVDETGVEVK_	3.9133e-09	Filtered	Filtered	1	Filtered	Filtered	0.166667	Filtered	Filtered
O15231	ZNF185	Zinc finger protein 185	RESCGSSVLTDFEGK	(S465,C466)	_RES[Phospho (STY)]C[Carbamidomethyl (C)]GSSVLTDFEGK_.3	_RES[Phospho (STY)]C[Carbamidomethyl (C)]GSSVLTDFEGK_	0.00023807	2.85421e-08	2.60163e-07	3254.74	2661.59	2359.59	0.459506	0.269311	0.278951		O00567	NOP56	Nucleolar protein 56	EEPVSSGPEEAVGK	(S569)	_EEPVS[Phospho (STY)]SGPEEAVGK_.2	_EEPVS[Phospho (STY)]SGPEEAVGK_	5.22761e-05	0.00495313	Filtered	173.753	1587.86	Filtered	0.5	0.5	Filtered
O15231	ZNF185	Zinc finger protein 185	RESCGSSVLTDFEGK	(C466,S469)	_RESC[Carbamidomethyl (C)]GSS[Phospho (STY)]VLTDFEGK_.3	_RESC[Carbamidomethyl (C)]GSS[Phospho (STY)]VLTDFEGK_	0.000238058	0.000185988	4.00659e-07	2427.18	2130.55	1838.89	0.267685	0.24994	0.254774		O00567	NOP56	Nucleolar protein 56	EEPVSSGPEEAVGK	(S570)	_EEPVSS[Phospho (STY)]GPEEAVGK_.2	_EEPVSS[Phospho (STY)]GPEEAVGK_	3.69937e-07	0.00418405	Filtered	174.563	1377.06	Filtered	0.5	0.5	Filtered
O15231	ZNF185	Zinc finger protein 185	RESCGSSVLTDFEGK	(C466,S468)	_RESC[Carbamidomethyl (C)]GS[Phospho (STY)]SVLTDFEGK_.3	_RESC[Carbamidomethyl (C)]GS[Phospho (STY)]SVLTDFEGK_	0.000238058	0.000151957	1.56895e-06	2291.3	2130.59	1844.5	0.268689	0.248502	0.279822		O14545	TRAFD1	TRAF-type zinc finger domain-containing protein 1	ALPSLNTGSSSPR	(S326)	_ALPSLNTGSS[Phospho (STY)]SPR_.2	_ALPSLNTGSS[Phospho (STY)]SPR_	0.00348524	0.00169024	2.89838e-08	194.771	655.934	690.807	0.2	0.201663	0.20169
O15231	ZNF185	Zinc finger protein 185	RESCGSSVLTDFEGK	(C466,S468)	_RESC[Carbamidomethyl (C)]GS[Phospho (STY)]SVLTDFEGK_.2	_RESC[Carbamidomethyl (C)]GS[Phospho (STY)]SVLTDFEGK_	0.000238058	Filtered	5.02901e-05	173.692	Filtered	182.511	0.244256	Filtered	0.182284		O14545	TRAFD1	TRAF-type zinc finger domain-containing protein 1	ALPSLNTGSSSPR	(S325)	_ALPSLNTGS[Phospho (STY)]SSPR_.2	_ALPSLNTGS[Phospho (STY)]SSPR_	0.00584527	0.00128798	1.0079e-10	2.68137	183.398	165.134	0.2	0.185794	0.2
O15231	ZNF185	Zinc finger protein 185	RESCGSSVLTDFEGK	(C466,S469)	_RESC[Carbamidomethyl (C)]GSS[Phospho (STY)]VLTDFEGK_.2	_RESC[Carbamidomethyl (C)]GSS[Phospho (STY)]VLTDFEGK_	0.000238058	Filtered	0.000166878	173.692	Filtered	182.511	0.244256	Filtered	0.182284		O14545	TRAFD1	TRAF-type zinc finger domain-containing protein 1	ALPSLNTGSSSPR	(S327)	_ALPSLNTGSSS[Phospho (STY)]PR_.2	_ALPSLNTGSSS[Phospho (STY)]PR_	Filtered	Filtered	0.00668156	Filtered	Filtered	165.134	Filtered	Filtered	0.2
O15231	ZNF185	Zinc finger protein 185	RESCGSSVLTDFEGK	(S465,C466)	_RES[Phospho (STY)]C[Carbamidomethyl (C)]GSSVLTDFEGK_.2	_RES[Phospho (STY)]C[Carbamidomethyl (C)]GSSVLTDFEGK_	0.000238058	Filtered	0.000115014	1	Filtered	1	0.267231	Filtered	0.453149		O15049	N4BP3	NEDD4-binding protein 3	PSVFKPTAGNGKGFLSMQSLASHK	(S136)	_PSVFKPTAGNGKGFLSMQSLAS[Phospho (STY)]HK_.4	_PSVFKPTAGNGKGFLSMQSLAS[Phospho (STY)]HK_	0.000633332	0.000339319	0.0010728	1511.86	920.411	665.339	0.002451	0.00586381	9.40101e-06
O15231	ZNF185	Zinc finger protein 185	ATSFSSAGEVPK	(T63)	_AT[Phospho (STY)]SFSSAGEVPK_.2	_AT[Phospho (STY)]SFSSAGEVPK_	Filtered	0.00451883	Filtered	Filtered	1	Filtered	Filtered	0.25	Filtered		O15231	ZNF185	Zinc finger protein 185	RESCGSSVLTDFEGK	(C466,S469)	_RESC[Carbamidomethyl (C)]GSS[Phospho (STY)]VLTDFEGK_.3	_RESC[Carbamidomethyl (C)]GSS[Phospho (STY)]VLTDFEGK_	1.97612e-09	Filtered	0.00296634	227.588	Filtered	170.221	0.255092	Filtered	0.25
O15231	ZNF185	Zinc finger protein 185	ATSFSSAGEVPK	(S64)	_ATS[Phospho (STY)]FSSAGEVPK_.2	_ATS[Phospho (STY)]FSSAGEVPK_	Filtered	0.00776399	Filtered	Filtered	1	Filtered	Filtered	0.25	Filtered		O15231	ZNF185	Zinc finger protein 185	RESCGSSVLTDFEGK	(C466,S468)	_RESC[Carbamidomethyl (C)]GS[Phospho (STY)]SVLTDFEGK_.3	_RESC[Carbamidomethyl (C)]GS[Phospho (STY)]SVLTDFEGK_	6.7885e-11	Filtered	0.00342147	1	Filtered	1	0.254535	Filtered	0.25
O43318	MAP3K7	Mitogen-activated protein kinase kinase kinase 7	SIQDLTVTGTEPGQVSSR	(S439)	_S[Phospho (STY)]IQDLTVTGTEPGQVSSR_.2	_S[Phospho (STY)]IQDLTVTGTEPGQVSSR_	0.000266534	0.0020258	0.00132777	1	1	285.859	0.267666	0.166667	0.625363		O15231	ZNF185	Zinc finger protein 185	RESCGSSVLTDFEGK	(C466,S468)	_RESC[Carbamidomethyl (C)]GS[Phospho (STY)]SVLTDFEGK_.2	_RESC[Carbamidomethyl (C)]GS[Phospho (STY)]SVLTDFEGK_	0.00100927	0.00702087	Filtered	1	1	Filtered	0.25	0.25	Filtered
O43318	MAP3K7	Mitogen-activated protein kinase kinase kinase 7	SIQDLTVTGTEPGQVSSR	(T444)	_SIQDLT[Phospho (STY)]VTGTEPGQVSSR_.2	_SIQDLT[Phospho (STY)]VTGTEPGQVSSR_	0.000245032	0.00330395	0.00131705	50.7332	1	170.673	0.285076	0.166667	0.240985		O15231	ZNF185	Zinc finger protein 185	RESCGSSVLTDFEGK	(C466,S469)	_RESC[Carbamidomethyl (C)]GSS[Phospho (STY)]VLTDFEGK_.2	_RESC[Carbamidomethyl (C)]GSS[Phospho (STY)]VLTDFEGK_	0.00312631	0.00773581	Filtered	1	1	Filtered	0.25	0.25	Filtered
O43318	MAP3K7	Mitogen-activated protein kinase kinase kinase 7	SIQDLTVTGTEPGQVSSR	(T446)	_SIQDLTVT[Phospho (STY)]GTEPGQVSSR_.2	_SIQDLTVT[Phospho (STY)]GTEPGQVSSR_	0.00025329	0.00876199	0.00173555	1	1	1	0.111906	0.166667	0.0351271		O15231	ZNF185	Zinc finger protein 185	RESCGSSVLTDFEGK	(S465,C466)	_RES[Phospho (STY)]C[Carbamidomethyl (C)]GSSVLTDFEGK_.3	_RES[Phospho (STY)]C[Carbamidomethyl (C)]GSSVLTDFEGK_	1.55362e-15	Filtered	Filtered	1	Filtered	Filtered	0.278591	Filtered	Filtered
O43847	NRDC	Nardilysin	RGSLSNAGDPEIVK	(S94)	_RGS[Phospho (STY)]LSNAGDPEIVK_.2	_RGS[Phospho (STY)]LSNAGDPEIVK_	0.000238058	0.000497296	4.547e-07	213.172	754.703	222.631	0.5	0.5	0.5		O15231	ZNF185	Zinc finger protein 185	RESCGSSVLTDFEGK	(S465,C466)	_RES[Phospho (STY)]C[Carbamidomethyl (C)]GSSVLTDFEGK_.2	_RES[Phospho (STY)]C[Carbamidomethyl (C)]GSSVLTDFEGK_	0.000569207	Filtered	Filtered	1	Filtered	Filtered	0.25	Filtered	Filtered
O43847	NRDC	Nardilysin	RGSLSNAGDPEIVK	(S96)	_RGSLS[Phospho (STY)]NAGDPEIVK_.2	_RGSLS[Phospho (STY)]NAGDPEIVK_	0.000238058	0.000536665	3.43779e-07	137.206	1.04747	1	0.5	0.5	0.5		O15231	ZNF185	Zinc finger protein 185	QSSPSGSEQLVR	(S453)	_QSS[Phospho (STY)]PSGSEQLVR_.2	_QSS[Phospho (STY)]PSGSEQLVR_	0.00110315	Filtered	0.00604252	60.8066	Filtered	2.45871	0.350628	Filtered	0.25
O43847	NRDC	Nardilysin	RGSLSNAGDPEIVK	(S94)	_RGS[Phospho (STY)]LSNAGDPEIVK_.3	_RGS[Phospho (STY)]LSNAGDPEIVK_	0.000238058	1.82268e-06	Filtered	174.64	323.23	Filtered	0.5	0.5	Filtered		O15231	ZNF185	Zinc finger protein 185	ATSFSSAGEVPK	(T63)	_AT[Phospho (STY)]SFSSAGEVPK_.2	_AT[Phospho (STY)]SFSSAGEVPK_	0.00509393	Filtered	0.00819575	1	Filtered	1	0.25	Filtered	0.25
O43847	NRDC	Nardilysin	RGSLSNAGDPEIVK	(S96)	_RGSLS[Phospho (STY)]NAGDPEIVK_.3	_RGSLS[Phospho (STY)]NAGDPEIVK_	0.000238058	4.57744e-06	Filtered	1	1	Filtered	0.5	0.5	Filtered		O15231	ZNF185	Zinc finger protein 185	ATSFSSAGEVPK	(S64)	_ATS[Phospho (STY)]FSSAGEVPK_.2	_ATS[Phospho (STY)]FSSAGEVPK_	0.0082317	Filtered	Filtered	1	Filtered	Filtered	0.25	Filtered	Filtered
O60716	CTNND1	Catenin delta-1	HYEDGYPGGSDNYGSLSR	(S232)	_HYEDGYPGGSDNYGSLS[Phospho (STY)]R_.3	_HYEDGYPGGSDNYGSLS[Phospho (STY)]R_	0.000241366	0.00523806	0.000464574	1	1	1	0.237179	0.166667	0.37425		O15355	PPM1G	Protein phosphatase 1G	KLEEVLSTEGAEENGNSDK	(S527)	_KLEEVLS[Phospho (STY)]TEGAEENGNSDK_.3	_KLEEVLS[Phospho (STY)]TEGAEENGNSDK_	0.00402912	0.00271027	Filtered	1.04591	1.24914	Filtered	0.333333	0.333333	Filtered
O60716	CTNND1	Catenin delta-1	VGGSSVDLHR	(S268)	_VGGS[Phospho (STY)]SVDLHR_.2	_VGGS[Phospho (STY)]SVDLHR_	0.00353741	Filtered	Filtered	1	Filtered	Filtered	0.5	Filtered	Filtered		O15355	PPM1G	Protein phosphatase 1G	KLEEVLSTEGAEENGNSDK	(T528)	_KLEEVLST[Phospho (STY)]EGAEENGNSDK_.3	_KLEEVLST[Phospho (STY)]EGAEENGNSDK_	0.00373118	0.00271027	Filtered	1.04591	1.24914	Filtered	0.333333	0.333333	Filtered
O60841	EIF5B	Eukaryotic translation initiation factor 5B	NKPGPNIESGNEDDDASFK	(S214)	_NKPGPNIES[Phospho (STY)]GNEDDDASFK_.3	_NKPGPNIES[Phospho (STY)]GNEDDDASFK_	0.000267859	Filtered	5.65704e-07	1.16949	Filtered	1	0.5	Filtered	0.669648		O43847	NRDC	Nardilysin	RGSLSNAGDPEIVK	(S96)	_RGSLS[Phospho (STY)]NAGDPEIVK_.2	_RGSLS[Phospho (STY)]NAGDPEIVK_	1.46317e-14	6.03767e-08	6.67849e-12	1585.82	1904.85	1153.46	0.42313	0.421753	0.482722
O60841	EIF5B	Eukaryotic translation initiation factor 5B	NKPGPNIESGNEDDDASFK	(S222)	_NKPGPNIESGNEDDDAS[Phospho (STY)]FK_.3	_NKPGPNIESGNEDDDAS[Phospho (STY)]FK_	0.00028093	Filtered	Filtered	1.1695	Filtered	Filtered	0.5	Filtered	Filtered		O43847	NRDC	Nardilysin	RGSLSNAGDPEIVK	(S96)	_RGSLS[Phospho (STY)]NAGDPEIVK_.3	_RGSLS[Phospho (STY)]NAGDPEIVK_	9.56971e-10	6.33564e-05	0.00613601	555.65	341.006	467.709	0.5	0.5	0.5
O75396	SEC22B	Vesicle-trafficking protein SEC22b	NLGSINTELQDVQR	(S137)	_NLGS[Phospho (STY)]INTELQDVQR_.2	_NLGS[Phospho (STY)]INTELQDVQR_	0.000256353	0.00212691	8.54671e-05	625.732	723.597	552.159	0.757222	0.622432	0.704512		O43847	NRDC	Nardilysin	RGSLSNAGDPEIVK	(S94)	_RGS[Phospho (STY)]LSNAGDPEIVK_.3	_RGS[Phospho (STY)]LSNAGDPEIVK_	3.18905e-12	4.00228e-06	0.00612466	393.583	341.384	468.115	0.5	0.5	0.5
O75396	SEC22B	Vesicle-trafficking protein SEC22b	NLGSINTELQDVQR	(T140)	_NLGSINT[Phospho (STY)]ELQDVQR_.2	_NLGSINT[Phospho (STY)]ELQDVQR_	0.00279802	5.20481e-06	Filtered	1.21431	245.805	Filtered	0.309507	0.373217	Filtered		O43847	NRDC	Nardilysin	RGSLSNAGDPEIVK	(S94)	_RGS[Phospho (STY)]LSNAGDPEIVK_.2	_RGS[Phospho (STY)]LSNAGDPEIVK_	1.01199e-14	6.03767e-08	1.91788e-11	1.40498	1.88744	1.90662	0.522712	0.522712	0.5
O75494	SRSF10	Serine/arginine-rich splicing factor 10	SFDYNYR	(S133)	_S[Phospho (STY)]FDYNYR_.2	_S[Phospho (STY)]FDYNYR_	Filtered	0.000101303	Filtered	Filtered	214.304	Filtered	Filtered	0.577992	Filtered		O60248	SOX15	Protein SOX-15	EGAGSPAAPGTLPLEK	(S37)	_EGAGS[Phospho (STY)]PAAPGTLPLEK_.2	_EGAGS[Phospho (STY)]PAAPGTLPLEK_	2.93799e-07	0.00222707	6.90685e-05	453.513	621.461	585.05	0.66794	0.657677	0.53066
O76021	RSL1D1	Ribosomal L1 domain-containing protein 1	ATNESEDEIPQLVPIGK	(S361)	_ATNES[Phospho (STY)]EDEIPQLVPIGK_.2	_ATNES[Phospho (STY)]EDEIPQLVPIGK_	0.000238058	4.3121e-08	7.63377e-08	3457.47	2351.84	3668.37	0.5	0.5	0.5		O60716	CTNND1	Catenin delta-1	GSLASLDSLRK	(S352)	_GSLASLDS[Phospho (STY)]LRK_.2	_GSLASLDS[Phospho (STY)]LRK_	0.000416091	0.0029958	Filtered	1.08561	1.18038	Filtered	0.333333	0.333333	Filtered
O76021	RSL1D1	Ribosomal L1 domain-containing protein 1	ATNESEDEIPQLVPIGK	(T358)	_AT[Phospho (STY)]NESEDEIPQLVPIGK_.2	_AT[Phospho (STY)]NESEDEIPQLVPIGK_	0.000240696	9.38271e-09	9.99359e-08	3451.78	2346.3	3669.85	0.5	0.5	0.5		O60716	CTNND1	Catenin delta-1	VGGSSVDLHR	(S268)	_VGGS[Phospho (STY)]SVDLHR_.2	_VGGS[Phospho (STY)]SVDLHR_	7.2056e-06	Filtered	Filtered	190.764	Filtered	Filtered	0.5	Filtered	Filtered
O76021	RSL1D1	Ribosomal L1 domain-containing protein 1	ATNESEDEIPQLVPIGK	(T358)	_AT[Phospho (STY)]NESEDEIPQLVPIGK_.3	_AT[Phospho (STY)]NESEDEIPQLVPIGK_	Filtered	0.00141241	0.000631444	Filtered	1	96.0895	Filtered	0.5	0.5		O60841	EIF5B	Eukaryotic translation initiation factor 5B	NKPGPNIESGNEDDDASFK	(S214)	_NKPGPNIES[Phospho (STY)]GNEDDDASFK_.3	_NKPGPNIES[Phospho (STY)]GNEDDDASFK_	4.83081e-15	0.00673514	0.000271743	687.02	1.32669	510.22	0.994926	0.5	0.958199
O76021	RSL1D1	Ribosomal L1 domain-containing protein 1	ATNESEDEIPQLVPIGK	(S361)	_ATNES[Phospho (STY)]EDEIPQLVPIGK_.3	_ATNES[Phospho (STY)]EDEIPQLVPIGK_	Filtered	0.00775587	2.28097e-05	Filtered	1	96.0322	Filtered	0.5	0.5		O60841	EIF5B	Eukaryotic translation initiation factor 5B	NKPGPNIESGNEDDDASFK	(S222)	_NKPGPNIESGNEDDDAS[Phospho (STY)]FK_.3	_NKPGPNIESGNEDDDAS[Phospho (STY)]FK_	3.83721e-15	0.00842529	0.0085468	145.525	1	1	0.479436	0.5	0.5
P04792	HSPB1	Heat shock protein beta-1	QLSSGVSEIR	(S82)	_QLS[Phospho (STY)]SGVSEIR_.2	_QLS[Phospho (STY)]SGVSEIR_	0.000272168	2.93333e-10	0.000330306	10950.1	10851.1	11007.5	0.997235	0.998019	0.997995		O60841	EIF5B	Eukaryotic translation initiation factor 5B	PGPNIESGNEDDDASFK	(S214)	_PGPNIES[Phospho (STY)]GNEDDDASFK_.2	_PGPNIES[Phospho (STY)]GNEDDDASFK_	0.000107993	0.00381449	Filtered	1	1	Filtered	0.5	0.5	Filtered
P04792	HSPB1	Heat shock protein beta-1	QLSSGVSEIR	(S83)	_QLSS[Phospho (STY)]GVSEIR_.2	_QLSS[Phospho (STY)]GVSEIR_	0.000272168	2.77788e-07	0.000330306	9879.03	9308.02	9862.08	0.00273601	0.00196066	0.00201418		O60841	EIF5B	Eukaryotic translation initiation factor 5B	QSFDDNDSEELEDK	(S113)	_QSFDDNDS[Phospho (STY)]EELEDK_.2	_QSFDDNDS[Phospho (STY)]EELEDK_	0.00373003	Filtered	Filtered	1.20496	Filtered	Filtered	0.5	Filtered	Filtered
P05455	SSB	Lupus La protein	FASDDEHDEHDENGATGPVK	(S366)	_FAS[Phospho (STY)]DDEHDEHDENGATGPVK_.3	_FAS[Phospho (STY)]DDEHDEHDENGATGPVK_	0.000376061	0.00659627	0.000504505	1.37094	1.09055	1.34615	0.5	0.5	0.5		O60841	EIF5B	Eukaryotic translation initiation factor 5B	QSFDDNDSEELEDK	(S107)	_QS[Phospho (STY)]FDDNDSEELEDK_.2	_QS[Phospho (STY)]FDDNDSEELEDK_	0.00162582	Filtered	Filtered	1	Filtered	Filtered	0.5	Filtered	Filtered
P05455	SSB	Lupus La protein	FASDDEHDEHDENGATGPVK	(T379)	_FASDDEHDEHDENGAT[Phospho (STY)]GPVK_.3	_FASDDEHDEHDENGAT[Phospho (STY)]GPVK_	0.000367945	0.00937975	0.000116658	1	1	1	0.5	0.5	0.5		O75396	SEC22B	Vesicle-trafficking protein SEC22b	NLGSINTELQDVQR	(S137)	_NLGS[Phospho (STY)]INTELQDVQR_.2	_NLGS[Phospho (STY)]INTELQDVQR_	3.78575e-10	0.000161155	Filtered	1	1	Filtered	0.5	0.5	Filtered
P05783	KRT18	Keratin, type I cytoskeletal 18	PVSSAASVYAGAGGSGSR	(S34)	_PVSSAAS[Phospho (STY)]VYAGAGGSGSR_.2	_PVSSAAS[Phospho (STY)]VYAGAGGSGSR_	0.000238058	8.72636e-09	1.07692e-06	5381.75	4320.42	5709.11	0.860439	0.912047	0.995989		O75494	SRSF10	Serine/arginine-rich splicing factor 10	SFDYNYR	(S133)	_S[Phospho (STY)]FDYNYR_.2	_S[Phospho (STY)]FDYNYR_	Filtered	1.94026e-05	0.00202544	Filtered	672.648	644.922	Filtered	0.333333	0.60979
P05783	KRT18	Keratin, type I cytoskeletal 18	PVSSAASVYAGAGGSGSR	(S31)	_PVSS[Phospho (STY)]AASVYAGAGGSGSR_.2	_PVSS[Phospho (STY)]AASVYAGAGGSGSR_	0.000238058	0.000186059	7.71271e-07	5376.97	4452.82	5287.18	5.04982e-05	0.00183152	0.000681508		O75569	PRKRA	Interferon-inducible double-stranded RNA-dependent protein kinase activator A	EDSGTFSLGK	(S18)	_EDS[Phospho (STY)]GTFSLGK_.2	_EDS[Phospho (STY)]GTFSLGK_	0.000238619	Filtered	Filtered	147.6	Filtered	Filtered	0.353289	Filtered	Filtered
P05783	KRT18	Keratin, type I cytoskeletal 18	PVSSAASVYAGAGGSGSR	(Y36)	_PVSSAASVY[Phospho (STY)]AGAGGSGSR_.2	_PVSSAASVY[Phospho (STY)]AGAGGSGSR_	0.000238058	8.63871e-05	2.11238e-06	3084.33	3041.22	3743.14	0.129485	0.108556	0.00460025		O75569	PRKRA	Interferon-inducible double-stranded RNA-dependent protein kinase activator A	EDSGTFSLGK	(T20)	_EDSGT[Phospho (STY)]FSLGK_.2	_EDSGT[Phospho (STY)]FSLGK_	7.05828e-08	Filtered	Filtered	1	Filtered	Filtered	0.184869	Filtered	Filtered
P05783	KRT18	Keratin, type I cytoskeletal 18	PVSSAASVYAGAGGSGSR	(Y36)	_PVSSAASVY[Phospho (STY)]AGAGGSGSR_.3	_PVSSAASVY[Phospho (STY)]AGAGGSGSR_	0.000238058	5.7985e-07	3.38924e-07	2945.22	2041.82	2472.88	0.00423168	0.658987	0.37121		O76021	RSL1D1	Ribosomal L1 domain-containing protein 1	ATNESEDEIPQLVPIGK	(S361)	_ATNES[Phospho (STY)]EDEIPQLVPIGK_.2	_ATNES[Phospho (STY)]EDEIPQLVPIGK_	2.20487e-11	0.00062204	2.95505e-05	3302.74	3141.54	2878.3	0.5	0.5	0.5
P05783	KRT18	Keratin, type I cytoskeletal 18	PVSSAASVYAGAGGSGSR	(S31)	_PVSS[Phospho (STY)]AASVYAGAGGSGSR_.3	_PVSS[Phospho (STY)]AASVYAGAGGSGSR_	0.000238058	0.000115801	1.82365e-07	1085.57	754.804	611.837	0.311881	0.0308671	0.202849		O76021	RSL1D1	Ribosomal L1 domain-containing protein 1	ATNESEDEIPQLVPIGK	(T358)	_AT[Phospho (STY)]NESEDEIPQLVPIGK_.2	_AT[Phospho (STY)]NESEDEIPQLVPIGK_	1.44857e-09	0.00120008	9.17191e-05	3395.23	2956.68	2719.42	0.509461	0.5	0.5
P05783	KRT18	Keratin, type I cytoskeletal 18	PVSSAASVYAGAGGSGSR	(S34)	_PVSSAAS[Phospho (STY)]VYAGAGGSGSR_.3	_PVSSAAS[Phospho (STY)]VYAGAGGSGSR_	0.000238058	8.17502e-12	7.93885e-08	238.412	211.102	1	0.371921	0.274451	0.217743		O76021	RSL1D1	Ribosomal L1 domain-containing protein 1	ATNESEDEIPQLVPIGK	(S361)	_ATNES[Phospho (STY)]EDEIPQLVPIGK_.3	_ATNES[Phospho (STY)]EDEIPQLVPIGK_	1.13243e-07	Filtered	0.00842247	214.561	Filtered	137.651	0.5	Filtered	0.5
P05783	KRT18	Keratin, type I cytoskeletal 18	STFSTNYR	(S7)	_S[Phospho (STY)]TFSTNYR_.2	_S[Phospho (STY)]TFSTNYR_	0.00025286	2.01359e-09	2.34559e-05	1787.75	1734.68	1686.29	0.537096	0.495723	0.413676		O76021	RSL1D1	Ribosomal L1 domain-containing protein 1	ATNESEDEIPQLVPIGK	(T358)	_AT[Phospho (STY)]NESEDEIPQLVPIGK_.3	_AT[Phospho (STY)]NESEDEIPQLVPIGK_	2.41894e-06	Filtered	Filtered	389.977	Filtered	Filtered	0.5	Filtered	Filtered
P05783	KRT18	Keratin, type I cytoskeletal 18	STFSTNYR	(T8)	_ST[Phospho (STY)]FSTNYR_.2	_ST[Phospho (STY)]FSTNYR_	0.000255737	0.000322295	4.04897e-07	1784.23	1732.54	1680.79	0.431167	0.41592	0.345957		O95218	ZRANB2	Zinc finger Ran-binding domain-containing protein 2	EVEDKESEGEEEDEDEDLSK	(S153)	_EVEDKES[Phospho (STY)]EGEEEDEDEDLSK_.3	_EVEDKES[Phospho (STY)]EGEEEDEDEDLSK_	0.00273603	0.00171661	Filtered	1.03404	1.02187	Filtered	0.5	0.5	Filtered
P05783	KRT18	Keratin, type I cytoskeletal 18	STFSTNYR	(S10)	_STFS[Phospho (STY)]TNYR_.2	_STFS[Phospho (STY)]TNYR_	0.000251132	9.18115e-07	Filtered	378.693	436.524	Filtered	0.01804	0.0375669	Filtered		O95453	PARN	Poly(A)-specific ribonuclease PARN	NNSFTAPSTVGK	(T559)	_NNSFT[Phospho (STY)]APSTVGK_.2	_NNSFT[Phospho (STY)]APSTVGK_	0.000162177	7.80095e-07	2.91418e-15	321.381	446.81	461.526	0.25	0.174543	0.171125
P05783	KRT18	Keratin, type I cytoskeletal 18	SLGSVQAPSYGAR	(S18)	_SLGS[Phospho (STY)]VQAPSYGAR_.2	_SLGS[Phospho (STY)]VQAPSYGAR_	0.000283887	4.18659e-08	0.00191671	513.339	1450.52	965.818	0.896552	0.843058	0.306866		O95453	PARN	Poly(A)-specific ribonuclease PARN	NNSFTAPSTVGK	(S557)	_NNS[Phospho (STY)]FTAPSTVGK_.2	_NNS[Phospho (STY)]FTAPSTVGK_	7.15378e-06	2.56971e-05	0.00221896	1	1	1	0.25	0.471299	0.46683
P05783	KRT18	Keratin, type I cytoskeletal 18	SLGSVQAPSYGAR	(S15)	_S[Phospho (STY)]LGSVQAPSYGAR_.2	_S[Phospho (STY)]LGSVQAPSYGAR_	0.000274479	5.30414e-09	0.000509546	518.571	1441.16	968.387	0.0838579	0.0753896	0.685919		P02538	KRT6A	Keratin, type II cytoskeletal 6A	SGFSSVSVSR	(S37)	_SGFSSVS[Phospho (STY)]VSR_.2	_SGFSSVS[Phospho (STY)]VSR_	1.28648e-13	0.000189788	0.00573402	1	1	1	0.18691	0.111176	0.183141
P06748	NPM1	Nucleophosmin	DELHIVEAEAMNYEGSPIK	(M65,S70)	_DELHIVEAEAM[Oxidation (M)]NYEGS[Phospho (STY)]PIK_.3	_DELHIVEAEAM[Oxidation (M)]NYEGS[Phospho (STY)]PIK_	0.000238058	6.99627e-09	7.02356e-07	135146	70652.5	123828	0.90376	0.508688	0.735451		P02538	KRT6A	Keratin, type II cytoskeletal 6A	SGFSSVSVSR	(S39)	_SGFSSVSVS[Phospho (STY)]R_.2	_SGFSSVSVS[Phospho (STY)]R_	9.13075e-09	0.000700211	2.22583e-06	1	1	1	0.303228	0.110024	0.257316
P06748	NPM1	Nucleophosmin	CGSGPVHISGQHLVAVEEDAESEDEEEEDVK	(C104,S125)	_C[Carbamidomethyl (C)]GSGPVHISGQHLVAVEEDAES[Phospho (STY)]EDEEEEDVK_.4	_C[Carbamidomethyl (C)]GSGPVHISGQHLVAVEEDAES[Phospho (STY)]EDEEEEDVK_	0.000284894	1.48906e-13	0.00143499	193.082	5558.76	2763.92	0.333333	0.999144	0.990463		P02545	LMNA	Prelamin-A/C	SGAQASSTPLSPTR	(S22)	_SGAQASSTPLS[Phospho (STY)]PTR_.2	_SGAQASSTPLS[Phospho (STY)]PTR_	6.74228e-05	Filtered	Filtered	375.521	Filtered	Filtered	0.354438	Filtered	Filtered
P06748	NPM1	Nucleophosmin	CGSGPVHISGQHLVAVEEDAESEDEEEEDVK	(C104,S106)	_C[Carbamidomethyl (C)]GS[Phospho (STY)]GPVHISGQHLVAVEEDAESEDEEEEDVK_.4	_C[Carbamidomethyl (C)]GS[Phospho (STY)]GPVHISGQHLVAVEEDAESEDEEEEDVK_	0.000255229	2.72453e-06	0.00121263	1.78005	851.107	478.189	0.333333	0.00086979	0.231755		P02545	LMNA	Prelamin-A/C	SVGGSGGGSFGDNLVTR	(S632)	_SVGGS[Phospho (STY)]GGGSFGDNLVTR_.2	_SVGGS[Phospho (STY)]GGGSFGDNLVTR_	Filtered	0.00941549	Filtered	Filtered	1.11023	Filtered	Filtered	0.25	Filtered
P06748	NPM1	Nucleophosmin	CGSGPVHISGQHLVAVEEDAESEDEEEEDVK	(C104,S112)	_C[Carbamidomethyl (C)]GSGPVHIS[Phospho (STY)]GQHLVAVEEDAESEDEEEEDVK_.4	_C[Carbamidomethyl (C)]GSGPVHIS[Phospho (STY)]GQHLVAVEEDAESEDEEEEDVK_	0.000256705	1.0423e-05	0.00150173	1.41698	1.7044	1.68852	0.333333	0.000617346	0.233042		P04792	HSPB1	Heat shock protein beta-1	QLSSGVSEIR	(S82)	_QLS[Phospho (STY)]SGVSEIR_.2	_QLS[Phospho (STY)]SGVSEIR_	2.31313e-09	4.9511e-05	9.13935e-10	24344.9	45590	28930.9	1	1	1
P08729	KRT7	Keratin, type II cytoskeletal 7	SIHFSSPVFTSR	(S2)	_[Acetyl (Protein N-term)]S[Phospho (STY)]IHFSSPVFTSR_.2	_[Acetyl (Protein N-term)]S[Phospho (STY)]IHFSSPVFTSR_	0.000254723	0.00218777	0.00150415	635.141	1976.42	1260.04	0.829564	0.829402	0.379186		P04792	HSPB1	Heat shock protein beta-1	QLSSGVSEIR	(S83)	_QLSS[Phospho (STY)]GVSEIR_.2	_QLSS[Phospho (STY)]GVSEIR_	2.31313e-09	4.9511e-05	9.13935e-10	21455.7	40222.3	25570.3	1.26897e-07	1.58874e-07	2.12989e-07
P08729	KRT7	Keratin, type II cytoskeletal 7	SIHFSSPVFTSR	(S7)	_[Acetyl (Protein N-term)]SIHFSS[Phospho (STY)]PVFTSR_.2	_[Acetyl (Protein N-term)]SIHFSS[Phospho (STY)]PVFTSR_	0.000306664	0.000265852	0.000487644	1195.07	778.105	1059.31	0.414065	0.304256	0.410879		P05412	JUN	Transcription factor AP-1	NSDLLTSPDVGLLK	(S63)	_NSDLLTS[Phospho (STY)]PDVGLLK_.2	_NSDLLTS[Phospho (STY)]PDVGLLK_	0.000303168	Filtered	0.00605454	263.837	Filtered	509.025	0.42468	Filtered	0.426741
P08729	KRT7	Keratin, type II cytoskeletal 7	SIHFSSPVFTSR	(S6)	_[Acetyl (Protein N-term)]SIHFS[Phospho (STY)]SPVFTSR_.2	_[Acetyl (Protein N-term)]SIHFS[Phospho (STY)]SPVFTSR_	0.000274075	0.00431748	0.00713744	1	1	1	0.415765	0.312191	0.415519		P05412	JUN	Transcription factor AP-1	NSDLLTSPDVGLLK	(T62)	_NSDLLT[Phospho (STY)]SPDVGLLK_.2	_NSDLLT[Phospho (STY)]SPDVGLLK_	0.00205797	Filtered	0.00650573	263.859	Filtered	508.848	0.425553	Filtered	0.427429
P09651	HNRNPA1	Heterogeneous nuclear ribonucleoprotein A1	SESPKEPEQLR	(S6)	_SES[Phospho (STY)]PKEPEQLR_.2	_SES[Phospho (STY)]PKEPEQLR_	0.000403851	Filtered	Filtered	1116.58	Filtered	Filtered	0.489909	Filtered	Filtered		P05455	SSB	Lupus La protein	FASDDEHDEHDENGATGPVK	(S366)	_FAS[Phospho (STY)]DDEHDEHDENGATGPVK_.3	_FAS[Phospho (STY)]DDEHDEHDENGATGPVK_	1.91842e-08	0.000258168	1.79663e-07	584.678	2.19956	170.591	0.998482	0.5	0.815158
P12931	SRC	Proto-oncogene tyrosine-protein kinase Src	SLEPAENVHGAGGGAFPASQTPSK	(S17)	_S[Phospho (STY)]LEPAENVHGAGGGAFPASQTPSK_.3	_S[Phospho (STY)]LEPAENVHGAGGGAFPASQTPSK_	0.000238058	3.25257e-13	6.43299e-09	303.965	392.362	603.874	0.991398	0.991881	0.999629		P05455	SSB	Lupus La protein	FASDDEHDEHDENGATGPVK	(T379)	_FASDDEHDEHDENGAT[Phospho (STY)]GPVK_.3	_FASDDEHDEHDENGAT[Phospho (STY)]GPVK_	9.10609e-12	0.000257498	5.55891e-07	1.13874	1.37472	1.34115	0.5	0.5	0.18518
P16070	CD44	CD44 antigen	SQEMVHLVNK	(S706,M709)	_S[Phospho (STY)]QEM[Oxidation (M)]VHLVNK_.2	_S[Phospho (STY)]QEM[Oxidation (M)]VHLVNK_	0.000304252	Filtered	Filtered	1.95561	Filtered	Filtered	1	Filtered	Filtered		P05783	KRT18	Keratin, type I cytoskeletal 18	STFSTNYR	(S7)	_S[Phospho (STY)]TFSTNYR_.2	_S[Phospho (STY)]TFSTNYR_	2.51069e-14	1.31809e-05	0.00139827	1764.53	2024.78	1757.41	0.492945	0.534433	0.484356
P16949	STMN1	Stathmin	ESVPEFPLSPPK	(S38)	_ESVPEFPLS[Phospho (STY)]PPK_.2	_ESVPEFPLS[Phospho (STY)]PPK_	0.000255981	5.42368e-07	6.98299e-06	2902.7	6680.22	7191.44	0.993063	0.782259	0.984549		P05783	KRT18	Keratin, type I cytoskeletal 18	STFSTNYR	(T8)	_ST[Phospho (STY)]FSTNYR_.2	_ST[Phospho (STY)]FSTNYR_	9.67369e-12	6.70214e-07	3.40093e-14	1551.31	1850.79	1757.46	0.419434	0.422258	0.398806
P16949	STMN1	Stathmin	ASGQAFELILSPR	(S25)	_ASGQAFELILS[Phospho (STY)]PR_.2	_ASGQAFELILS[Phospho (STY)]PR_	0.000254654	4.88286e-06	0.000535146	417.829	698.357	1434.19	0.999776	0.999887	0.999704		P05783	KRT18	Keratin, type I cytoskeletal 18	STFSTNYR	(S10)	_STFS[Phospho (STY)]TNYR_.2	_STFS[Phospho (STY)]TNYR_	2.57722e-07	7.29586e-05	Filtered	233.435	171.404	Filtered	0.0332304	0.0197677	Filtered
P17096	HMGA1	High mobility group protein HMG-I/HMG-Y	QPPVSPGTALVGSQK	(S36)	_QPPVS[Phospho (STY)]PGTALVGSQK_.2	_QPPVS[Phospho (STY)]PGTALVGSQK_	0.000256725	0.00810155	Filtered	478.496	1.39769	Filtered	0.333333	0.333333	Filtered		P05783	KRT18	Keratin, type I cytoskeletal 18	SLGSVQAPSYGAR	(S18)	_SLGS[Phospho (STY)]VQAPSYGAR_.2	_SLGS[Phospho (STY)]VQAPSYGAR_	0.00324876	0.000101016	0.00341503	389.847	1326.23	974.958	0.654678	0.805104	0.853961
P17812	CTPS1	CTP synthase 1	SGSSSPDSEITELK	(S575)	_SGSSS[Phospho (STY)]PDSEITELK_.2	_SGSSS[Phospho (STY)]PDSEITELK_	Filtered	0.00790917	2.15373e-06	Filtered	1.46682	1.64704	Filtered	0.166667	0.205644		P05783	KRT18	Keratin, type I cytoskeletal 18	SLGSVQAPSYGAR	(S15)	_S[Phospho (STY)]LGSVQAPSYGAR_.2	_S[Phospho (STY)]LGSVQAPSYGAR_	Filtered	0.000104029	0.00457594	Filtered	2154.14	1181.03	Filtered	0.205277	0.0500455
P17812	CTPS1	CTP synthase 1	SGSSSPDSEITELK	(S571)	_S[Phospho (STY)]GSSSPDSEITELK_.2	_S[Phospho (STY)]GSSSPDSEITELK_	Filtered	2.85846e-09	2.04744e-08	Filtered	1	1	Filtered	0.388717	0.166667		P05783	KRT18	Keratin, type I cytoskeletal 18	PVSSAASVYAGAGGSGSR	(S31)	_PVSS[Phospho (STY)]AASVYAGAGGSGSR_.2	_PVSS[Phospho (STY)]AASVYAGAGGSGSR_	2.7159e-05	2.95712e-06	2.75492e-10	132.644	208.545	17.16	0.15785	0.266828	0.150497
P17812	CTPS1	CTP synthase 1	SGSSSPDSEITELK	(S573)	_SGS[Phospho (STY)]SSPDSEITELK_.2	_SGS[Phospho (STY)]SSPDSEITELK_	Filtered	2.03118e-09	6.43299e-09	Filtered	1	1	Filtered	0.157178	0.166667		P05783	KRT18	Keratin, type I cytoskeletal 18	PVSSAASVYAGAGGSGSR	(Y36)	_PVSSAASVY[Phospho (STY)]AGAGGSGSR_.2	_PVSSAASVY[Phospho (STY)]AGAGGSGSR_	1.19527e-09	8.66868e-08	4.0692e-06	1	269.788	1.07431	0.210511	0.145664	0.077721
P17812	CTPS1	CTP synthase 1	SGSSSPDSEITELK	(S574)	_SGSS[Phospho (STY)]SPDSEITELK_.2	_SGSS[Phospho (STY)]SPDSEITELK_	Filtered	2.03118e-09	2.96112e-08	Filtered	1	1	Filtered	0.149864	0.166667		P05783	KRT18	Keratin, type I cytoskeletal 18	PVSSAASVYAGAGGSGSR	(S34)	_PVSSAAS[Phospho (STY)]VYAGAGGSGSR_.2	_PVSSAAS[Phospho (STY)]VYAGAGGSGSR_	8.31273e-08	1.31346e-07	1.2829e-12	1	1	1	0.157898	0.285906	0.466114
P21333	FLNA	Filamin-A	APSVANVGSHCDLSLK	(S2152,C2160)	_APS[Phospho (STY)]VANVGSHC[Carbamidomethyl (C)]DLSLK_.3	_APS[Phospho (STY)]VANVGSHC[Carbamidomethyl (C)]DLSLK_	0.000238072	1.04653e-05	2.07122e-08	11060	11031.7	17760	1	1	0.999995		P05783	KRT18	Keratin, type I cytoskeletal 18	PVSSAASVYAGAGGSGSR	(S31)	_PVSS[Phospho (STY)]AASVYAGAGGSGSR_.3	_PVSS[Phospho (STY)]AASVYAGAGGSGSR_	Filtered	0.00295232	Filtered	Filtered	156.03	Filtered	Filtered	0.166672	Filtered
P21333	FLNA	Filamin-A	APSVANVGSHCDLSLK	(S2152,C2160)	_APS[Phospho (STY)]VANVGSHC[Carbamidomethyl (C)]DLSLK_.2	_APS[Phospho (STY)]VANVGSHC[Carbamidomethyl (C)]DLSLK_	0.000238058	8.80469e-05	0.000171852	1039	1399.59	1847.85	0.942613	0.935132	0.867924		P05783	KRT18	Keratin, type I cytoskeletal 18	PVSSAASVYAGAGGSGSR	(S34)	_PVSSAAS[Phospho (STY)]VYAGAGGSGSR_.3	_PVSSAAS[Phospho (STY)]VYAGAGGSGSR_	0.00964422	Filtered	Filtered	1	Filtered	Filtered	0.158457	Filtered	Filtered
P23396	RPS3	40S ribosomal protein S3	DEILPTTPISEQK	(T221)	_DEILPTT[Phospho (STY)]PISEQK_.2	_DEILPTT[Phospho (STY)]PISEQK_	0.000256516	1.28023e-08	9.61468e-07	2860.9	3167.14	3330.23	0.456847	0.450032	0.357437		P06748	NPM1	Nucleophosmin	DELHIVEAEAMNYEGSPIK	(M65,S70)	_DELHIVEAEAM[Oxidation (M)]NYEGS[Phospho (STY)]PIK_.3	_DELHIVEAEAM[Oxidation (M)]NYEGS[Phospho (STY)]PIK_	2.62259e-08	9.00654e-05	2.04862e-08	4302.24	2285.21	3528.45	0.0503699	0.615711	0.814415
P23396	RPS3	40S ribosomal protein S3	DEILPTTPISEQK	(T220)	_DEILPT[Phospho (STY)]TPISEQK_.2	_DEILPT[Phospho (STY)]TPISEQK_	0.000238058	1.72504e-06	9.97167e-08	1	1	1	0.521497	0.368453	0.40048		P06748	NPM1	Nucleophosmin	CGSGPVHISGQHLVAVEEDAESEDEEEEDVK	(C104,S106)	_C[Carbamidomethyl (C)]GS[Phospho (STY)]GPVHISGQHLVAVEEDAESEDEEEEDVK_.4	_C[Carbamidomethyl (C)]GS[Phospho (STY)]GPVHISGQHLVAVEEDAESEDEEEEDVK_	1.83245e-06	Filtered	Filtered	1	Filtered	Filtered	0.294716	Filtered	Filtered
P23528	CFL1	Cofilin-1	ASGVAVSDGVIK	(S3)	_[Acetyl (Protein N-term)]AS[Phospho (STY)]GVAVSDGVIK_.2	_[Acetyl (Protein N-term)]AS[Phospho (STY)]GVAVSDGVIK_	0.000238058	5.36278e-08	4.9401e-05	30673.5	39936.3	54259.5	0.999999	0.999998	1		P06748	NPM1	Nucleophosmin	CGSGPVHISGQHLVAVEEDAESEDEEEEDVK	(C104,S112)	_C[Carbamidomethyl (C)]GSGPVHIS[Phospho (STY)]GQHLVAVEEDAESEDEEEEDVK_.4	_C[Carbamidomethyl (C)]GSGPVHIS[Phospho (STY)]GQHLVAVEEDAESEDEEEEDVK_	0.000523129	Filtered	Filtered	1	Filtered	Filtered	0.295337	Filtered	Filtered
P27824	CANX	Calnexin	AEEDEILNRSPR	(S583)	_AEEDEILNRS[Phospho (STY)]PR_.3	_AEEDEILNRS[Phospho (STY)]PR_	0.000240581	6.79383e-07	9.53781e-07	1723.85	1137.74	1211.5	1	1	1		P06748	NPM1	Nucleophosmin	CGSGPVHISGQHLVAVEEDAESEDEEEEDVK	(C104,S125)	_C[Carbamidomethyl (C)]GSGPVHISGQHLVAVEEDAES[Phospho (STY)]EDEEEEDVK_.4	_C[Carbamidomethyl (C)]GSGPVHISGQHLVAVEEDAES[Phospho (STY)]EDEEEEDVK_	3.34965e-06	Filtered	Filtered	1	Filtered	Filtered	0.409161	Filtered	Filtered
P27824	CANX	Calnexin	AEEDEILNRSPR	(S583)	_AEEDEILNRS[Phospho (STY)]PR_.2	_AEEDEILNRS[Phospho (STY)]PR_	0.000267753	Filtered	Filtered	1.09866	Filtered	Filtered	1	Filtered	Filtered		P07900	HSP90AA1	Heat shock protein HSP 90-alpha	ESEDKPEIEDVGSDEEEEK	(S263)	_ESEDKPEIEDVGS[Phospho (STY)]DEEEEK_.3	_ESEDKPEIEDVGS[Phospho (STY)]DEEEEK_	1.71785e-10	9.93352e-06	7.66438e-17	3899.89	5926.23	4899.13	0.999892	0.999999	0.999981
P29966	MARCKS	Myristoylated alanine-rich C-kinase substrate	EAPAEGEAAEPGSPTAAEGEAASAASSTSSPK	(S118)	_EAPAEGEAAEPGS[Phospho (STY)]PTAAEGEAASAASSTSSPK_.3	_EAPAEGEAAEPGS[Phospho (STY)]PTAAEGEAASAASSTSSPK_	0.000238058	2.0547e-09	5.61672e-07	7970.06	5761.96	11906.5	0.510525	0.507358	0.509246		P07900	HSP90AA1	Heat shock protein HSP 90-alpha	ESEDKPEIEDVGSDEEEEK	(S252)	_ES[Phospho (STY)]EDKPEIEDVGSDEEEEK_.3	_ES[Phospho (STY)]EDKPEIEDVGSDEEEEK_	0.00053077	8.99893e-05	0.00165845	1	1	1	0.00120187	1.74253e-05	0.000338693
P29966	MARCKS	Myristoylated alanine-rich C-kinase substrate	EAPAEGEAAEPGSPTAAEGEAASAASSTSSPK	(T120)	_EAPAEGEAAEPGSPT[Phospho (STY)]AAEGEAASAASSTSSPK_.3	_EAPAEGEAAEPGSPT[Phospho (STY)]AAEGEAASAASSTSSPK_	0.000238058	9.35503e-07	1.00884e-07	6071.68	5198.01	8964.49	0.489041	0.488589	0.490678		P07900	HSP90AA1	Heat shock protein HSP 90-alpha	ESEDKPEIEDVGSDEEEEKK	(S252)	_ES[Phospho (STY)]EDKPEIEDVGSDEEEEKK_.3	_ES[Phospho (STY)]EDKPEIEDVGSDEEEEKK_	4.90254e-11	0.000374273	0.00661681	892.38	2654.36	1172.33	0.309621	0.000437532	0.5
P29966	MARCKS	Myristoylated alanine-rich C-kinase substrate	GEAAAERPGEAAVASSPSK	(S29)	_GEAAAERPGEAAVASSPS[Phospho (STY)]K_.3	_GEAAAERPGEAAVASSPS[Phospho (STY)]K_	0.000427239	8.05732e-08	Filtered	1.6908	1.78467	Filtered	0.333333	0.333333	Filtered		P07900	HSP90AA1	Heat shock protein HSP 90-alpha	ESEDKPEIEDVGSDEEEEKK	(S263)	_ESEDKPEIEDVGS[Phospho (STY)]DEEEEKK_.3	_ESEDKPEIEDVGS[Phospho (STY)]DEEEEKK_	3.79425e-07	1.63183e-07	1.00079e-11	375.664	1549.58	300.702	0.701659	0.999983	0.5
P29966	MARCKS	Myristoylated alanine-rich C-kinase substrate	GEAAAERPGEAAVASSPSK	(S27)	_GEAAAERPGEAAVASS[Phospho (STY)]PSK_.3	_GEAAAERPGEAAVASS[Phospho (STY)]PSK_	0.000425727	7.48265e-11	Filtered	1	1.01981	Filtered	0.333333	0.333333	Filtered		P07900	HSP90AA1	Heat shock protein HSP 90-alpha	ESEDKPEIEDVGSDEEEEKK	(S263)	_ESEDKPEIEDVGS[Phospho (STY)]DEEEEKK_.4	_ESEDKPEIEDVGS[Phospho (STY)]DEEEEKK_	Filtered	0.00773502	Filtered	Filtered	161.742	Filtered	Filtered	0.587081	Filtered
P31943;P55795	HNRNPH1;HNRNPH2	Heterogeneous nuclear ribonucleoprotein H;Heterogeneous nuclear ribonucleoprotein H2	HTGPNSPDTANDGFVR	(S104);(S104)	_HTGPNS[Phospho (STY)]PDTANDGFVR_.3	_HTGPNS[Phospho (STY)]PDTANDGFVR_	0.000238058	1.05121e-08	Filtered	1.06966	1	Filtered	0.333333	0.333333	Filtered		P07900	HSP90AA1	Heat shock protein HSP 90-alpha	PEIEDVGSDEEEEKK	(S263)	_PEIEDVGS[Phospho (STY)]DEEEEKK_.3	_PEIEDVGS[Phospho (STY)]DEEEEKK_	Filtered	0.00645983	Filtered	Filtered	1	Filtered	Filtered	1	Filtered
P35222	CTNNB1	Catenin beta-1	RTSMGGTQQQFVEGVR	(T556)	_RTSMGGT[Phospho (STY)]QQQFVEGVR_.3	_RTSMGGT[Phospho (STY)]QQQFVEGVR_	0.00028658	0.000108619	7.71238e-08	1357.74	1109.87	778.602	0.30217	0.307307	0.319244		P08727	KRT19	Keratin, type I cytoskeletal 19	QSSATSSFGGLGGGSVR	(S14)	_QSSATSS[Phospho (STY)]FGGLGGGSVR_.2	_QSSATSS[Phospho (STY)]FGGLGGGSVR_	2.5364e-05	Filtered	Filtered	1.01911	Filtered	Filtered	0.166667	Filtered	Filtered
P35222	CTNNB1	Catenin beta-1	RTSMGGTQQQFVEGVR	(S552,M553)	_RTS[Phospho (STY)]M[Oxidation (M)]GGTQQQFVEGVR_.3	_RTS[Phospho (STY)]M[Oxidation (M)]GGTQQQFVEGVR_	0.000238058	7.77414e-10	6.43299e-09	613.457	259.681	130.271	0.285979	0.293814	0.333333		P08729	KRT7	Keratin, type II cytoskeletal 7	SIHFSSPVFTSR	(S2)	_[Acetyl (Protein N-term)]S[Phospho (STY)]IHFSSPVFTSR_.2	_[Acetyl (Protein N-term)]S[Phospho (STY)]IHFSSPVFTSR_	6.3914e-07	5.31551e-07	1.79843e-13	585.996	3239	1500.85	0.978292	0.842587	0.641778
P35222	CTNNB1	Catenin beta-1	TSMGGTQQQFVEGVR	(T551,M553)	_T[Phospho (STY)]SM[Oxidation (M)]GGTQQQFVEGVR_.2	_T[Phospho (STY)]SM[Oxidation (M)]GGTQQQFVEGVR_	0.000273815	2.59471e-07	0.00479259	179.505	474.339	449.78	0.361455	0.4488	0.354441		P08729	KRT7	Keratin, type II cytoskeletal 7	SIHFSSPVFTSR	(S6)	_[Acetyl (Protein N-term)]SIHFS[Phospho (STY)]SPVFTSR_.2	_[Acetyl (Protein N-term)]SIHFS[Phospho (STY)]SPVFTSR_	1.31268e-06	Filtered	1.13753e-15	2661.87	Filtered	558.855	0.481181	Filtered	0.2
P35606	COPB2	Coatomer subunit beta'	STAQQELDGKPASPTPVIVASHTANK	(S847)	_S[Phospho (STY)]TAQQELDGKPASPTPVIVASHTANK_.4	_S[Phospho (STY)]TAQQELDGKPASPTPVIVASHTANK_	0.000255937	0.00241161	0.00430266	611.974	413.831	500.947	0.0885392	0.0312824	0.165663		P08729	KRT7	Keratin, type II cytoskeletal 7	SIHFSSPVFTSR	(S7)	_[Acetyl (Protein N-term)]SIHFSS[Phospho (STY)]PVFTSR_.2	_[Acetyl (Protein N-term)]SIHFSS[Phospho (STY)]PVFTSR_	3.77343e-07	Filtered	0.00595246	1116.58	Filtered	1	0.477963	Filtered	0.2
P35606	COPB2	Coatomer subunit beta'	STAQQELDGKPASPTPVIVASHTANK	(T848)	_ST[Phospho (STY)]AQQELDGKPASPTPVIVASHTANK_.4	_ST[Phospho (STY)]AQQELDGKPASPTPVIVASHTANK_	0.000256433	0.000216448	0.00807361	611.958	413.698	500.98	0.0883752	0.0311946	0.165663		P09651	HNRNPA1	Heterogeneous nuclear ribonucleoprotein A1	SESPKEPEQLR	(S6)	_SES[Phospho (STY)]PKEPEQLR_.2	_SES[Phospho (STY)]PKEPEQLR_	0.00241053	5.33998e-06	7.84444e-07	1	733.562	661.791	0.5	0.5	0.5
P35606	COPB2	Coatomer subunit beta'	STAQQELDGKPASPTPVIVASHTANK	(S847)	_S[Phospho (STY)]TAQQELDGKPASPTPVIVASHTANK_.3	_S[Phospho (STY)]TAQQELDGKPASPTPVIVASHTANK_	Filtered	0.0049086	Filtered	Filtered	180.179	Filtered	Filtered	0.165603	Filtered		P09651	HNRNPA1	Heterogeneous nuclear ribonucleoprotein A1	SESPKEPEQLR	(S4)	_S[Phospho (STY)]ESPKEPEQLR_.2	_S[Phospho (STY)]ESPKEPEQLR_	0.00479049	Filtered	Filtered	1	Filtered	Filtered	0.5	Filtered	Filtered
P35606	COPB2	Coatomer subunit beta'	STAQQELDGKPASPTPVIVASHTANK	(T848)	_ST[Phospho (STY)]AQQELDGKPASPTPVIVASHTANK_.3	_ST[Phospho (STY)]AQQELDGKPASPTPVIVASHTANK_	Filtered	0.00471835	Filtered	Filtered	1.42036	Filtered	Filtered	0.166667	Filtered		P12931	SRC	Proto-oncogene tyrosine-protein kinase Src	SLEPAENVHGAGGGAFPASQTPSK	(S17)	_S[Phospho (STY)]LEPAENVHGAGGGAFPASQTPSK_.3	_S[Phospho (STY)]LEPAENVHGAGGGAFPASQTPSK_	6.65181e-13	1.61141e-07	7.95489e-13	247.097	1	183.58	0.997586	0.25	0.9931
P36871	PGM1	Phosphoglucomutase-1	AIGGIILTASHNPGGPNGDFGIK	(T115)	_AIGGIILT[Phospho (STY)]ASHNPGGPNGDFGIK_.3	_AIGGIILT[Phospho (STY)]ASHNPGGPNGDFGIK_	Filtered	Filtered	0.00118932	Filtered	Filtered	151.85	Filtered	Filtered	0.5		P16070	CD44	CD44 antigen	SQEMVHLVNK	(S706,M709)	_S[Phospho (STY)]QEM[Oxidation (M)]VHLVNK_.2	_S[Phospho (STY)]QEM[Oxidation (M)]VHLVNK_	0.000370172	0.00236193	0.000443633	2348.76	720.671	1430.81	1	1	1
P36871	PGM1	Phosphoglucomutase-1	AIGGIILTASHNPGGPNGDFGIK	(S117)	_AIGGIILTAS[Phospho (STY)]HNPGGPNGDFGIK_.3	_AIGGIILTAS[Phospho (STY)]HNPGGPNGDFGIK_	Filtered	Filtered	0.000533581	Filtered	Filtered	1.71174	Filtered	Filtered	0.5		P16403	H1-2	Histone H1.2	SETAPAAPAAAPPAEK	(T4)	_[Acetyl (Protein N-term)]SET[Phospho (STY)]APAAPAAAPPAEK_.2	_[Acetyl (Protein N-term)]SET[Phospho (STY)]APAAPAAAPPAEK_	0.00128198	0.000609383	2.28821e-07	455.901	641.027	755.922	0.5	0.5	0.5
P46379	BAG6	Large proline-rich protein BAG6	APPQTHLPSGASSGTGSASATHGGGSPPGTR	(T108)	_APPQTHLPSGASSGTGSASAT[Phospho (STY)]HGGGSPPGTR_.4	_APPQTHLPSGASSGTGSASAT[Phospho (STY)]HGGGSPPGTR_	Filtered	4.21007e-09	Filtered	Filtered	341.216	Filtered	Filtered	0.0514789	Filtered		P16949	STMN1	Stathmin	ASGQAFELILSPR	(S25)	_ASGQAFELILS[Phospho (STY)]PR_.2	_ASGQAFELILS[Phospho (STY)]PR_	0.000282236	0.000618524	Filtered	1	196.775	Filtered	0.953873	0.956427	Filtered
P46937	YAP1	Transcriptional coactivator YAP1	QASTDAGTAGALTPQHVR	(T114)	_QASTDAGT[Phospho (STY)]AGALTPQHVR_.3	_QASTDAGT[Phospho (STY)]AGALTPQHVR_	0.000256755	0.000558071	4.04045e-07	772.226	520.498	731.705	0.335268	0.355038	0.25		P16949	STMN1	Stathmin	ESVPEFPLSPPK	(S38)	_ESVPEFPLS[Phospho (STY)]PPK_.2	_ESVPEFPLS[Phospho (STY)]PPK_	0.00370005	Filtered	Filtered	1	Filtered	Filtered	0.5	Filtered	Filtered
P46937	YAP1	Transcriptional coactivator YAP1	QASTDAGTAGALTPQHVR	(T110)	_QAST[Phospho (STY)]DAGTAGALTPQHVR_.3	_QAST[Phospho (STY)]DAGTAGALTPQHVR_	0.000240187	2.35023e-10	9.52512e-07	781.56	517.909	713.713	0.308857	0.3166	0.311136		P17096	HMGA1	High mobility group protein HMG-I/HMG-Y	QPPVSPGTALVGSQK	(S36)	_QPPVS[Phospho (STY)]PGTALVGSQK_.2	_QPPVS[Phospho (STY)]PGTALVGSQK_	1.48879e-09	0.00121728	6.70002e-08	417.067	1	1.0239	0.890802	0.333333	0.430152
P46937	YAP1	Transcriptional coactivator YAP1	QASTDAGTAGALTPQHVR	(S109)	_QAS[Phospho (STY)]TDAGTAGALTPQHVR_.3	_QAS[Phospho (STY)]TDAGTAGALTPQHVR_	0.000255943	0.000424906	9.54175e-08	380.008	1	428.215	0.309355	0.316423	0.310838		P21333	FLNA	Filamin-A	APSVANVGSHCDLSLK	(S2152,C2160)	_APS[Phospho (STY)]VANVGSHC[Carbamidomethyl (C)]DLSLK_.3	_APS[Phospho (STY)]VANVGSHC[Carbamidomethyl (C)]DLSLK_	1.02583e-11	2.04752e-05	7.35213e-12	6543.1	4272.68	5553.68	0.999575	0.995374	1
P49023	PXN	Paxillin	FIHQQPQSSSPVYGSSAK	(S85)	_FIHQQPQSSS[Phospho (STY)]PVYGSSAK_.3	_FIHQQPQSSS[Phospho (STY)]PVYGSSAK_	0.000238058	0.00358795	Filtered	1	1.01201	Filtered	0.166667	0.166667	Filtered		P21333	FLNA	Filamin-A	APSVANVGSHCDLSLK	(S2152,C2160)	_APS[Phospho (STY)]VANVGSHC[Carbamidomethyl (C)]DLSLK_.2	_APS[Phospho (STY)]VANVGSHC[Carbamidomethyl (C)]DLSLK_	2.77839e-21	6.03767e-08	5.26126e-12	1.26038	573.854	1.71061	0.85979	0.973312	0.857543
P49023	PXN	Paxillin	FIHQQPQSSSPVYGSSAK	(S84)	_FIHQQPQSS[Phospho (STY)]SPVYGSSAK_.3	_FIHQQPQSS[Phospho (STY)]SPVYGSSAK_	0.000238058	Filtered	Filtered	1	Filtered	Filtered	0.166667	Filtered	Filtered		P23396	RPS3	40S ribosomal protein S3	DEILPTTPISEQK	(T221)	_DEILPTT[Phospho (STY)]PISEQK_.2	_DEILPTT[Phospho (STY)]PISEQK_	0.000106427	0.000569534	Filtered	642.55	1139.74	Filtered	0.328779	0.170594	Filtered
P49736	MCM2	DNA replication licensing factor MCM2	GLLYDSDEEDEERPAR	(Y137)	_GLLY[Phospho (STY)]DSDEEDEERPAR_.2	_GLLY[Phospho (STY)]DSDEEDEERPAR_	0.000424683	Filtered	Filtered	82.4489	Filtered	Filtered	0.5	Filtered	Filtered		P23396	RPS3	40S ribosomal protein S3	DEILPTTPISEQK	(T220)	_DEILPT[Phospho (STY)]TPISEQK_.2	_DEILPT[Phospho (STY)]TPISEQK_	0.000231779	9.63122e-07	Filtered	375.18	649.804	Filtered	0.41287	0.488995	Filtered
P50479	PDLIM4	PDZ and LIM domain protein 4	IHIDPEIQDGSPTTSR	(S112)	_IHIDPEIQDGS[Phospho (STY)]PTTSR_.3	_IHIDPEIQDGS[Phospho (STY)]PTTSR_	0.000272144	0.00509745	9.67489e-05	883.318	583.945	1076.56	0.732965	0.25	0.220862		P23528	CFL1	Cofilin-1	ASGVAVSDGVIK	(S3)	_[Acetyl (Protein N-term)]AS[Phospho (STY)]GVAVSDGVIK_.2	_[Acetyl (Protein N-term)]AS[Phospho (STY)]GVAVSDGVIK_	4.43527e-05	0.000583783	1.25966e-08	65493.6	105422	111989	1	1	1
P50479	PDLIM4	PDZ and LIM domain protein 4	IHIDPEIQDGSPTTSR	(T114)	_IHIDPEIQDGSPT[Phospho (STY)]TSR_.3	_IHIDPEIQDGSPT[Phospho (STY)]TSR_	0.00053058	8.16418e-05	7.71619e-08	884.288	578.655	1077.28	0.0925361	0.25	0.259633		P23588	EIF4B	Eukaryotic translation initiation factor 4B	SLENETLNK	(S445)	_S[Phospho (STY)]LENETLNK_.2	_S[Phospho (STY)]LENETLNK_	1.30695e-13	Filtered	Filtered	1.06193	Filtered	Filtered	0.5	Filtered	Filtered
P50479	PDLIM4	PDZ and LIM domain protein 4	IHIDPEIQDGSPTTSR	(S116)	_IHIDPEIQDGSPTTS[Phospho (STY)]R_.3	_IHIDPEIQDGSPTTS[Phospho (STY)]R_	0.000612116	2.2803e-06	1.34092e-08	885.545	583.393	1068.8	0.0655113	0.25	0.259489		P27708	CAD	CAD protein	ASDPGLPAEEPK	(S1859)	_AS[Phospho (STY)]DPGLPAEEPK_.2	_AS[Phospho (STY)]DPGLPAEEPK_	4.62254e-05	0.000583601	0.00292889	237.153	225.159	185.239	1	1	1
P50479	PDLIM4	PDZ and LIM domain protein 4	IHIDPEIQDGSPTTSR	(T115)	_IHIDPEIQDGSPTT[Phospho (STY)]SR_.3	_IHIDPEIQDGSPTT[Phospho (STY)]SR_	0.000272929	0.00523938	8.54395e-05	882.22	579.044	1072.41	0.0817898	0.25	0.259525		P27824	CANX	Calnexin	AEEDEILNRSPR	(S583)	_AEEDEILNRS[Phospho (STY)]PR_.2	_AEEDEILNRS[Phospho (STY)]PR_	0.000129133	0.00115863	0.00562774	137.146	594.541	1.29819	1	1	1
P50479	PDLIM4	PDZ and LIM domain protein 4	IHIDPEIQDGSPTTSR	(T114)	_IHIDPEIQDGSPT[Phospho (STY)]TSR_.2	_IHIDPEIQDGSPT[Phospho (STY)]TSR_	0.000238058	Filtered	Filtered	174.416	Filtered	Filtered	0.258162	Filtered	Filtered		P27824	CANX	Calnexin	AEEDEILNRSPR	(S583)	_AEEDEILNRS[Phospho (STY)]PR_.3	_AEEDEILNRS[Phospho (STY)]PR_	3.77348e-11	2.42784e-05	0.0032867	1	507.011	1	1	1	1
P50479	PDLIM4	PDZ and LIM domain protein 4	IHIDPEIQDGSPTTSR	(S112)	_IHIDPEIQDGS[Phospho (STY)]PTTSR_.2	_IHIDPEIQDGS[Phospho (STY)]PTTSR_	0.000255351	Filtered	Filtered	174.212	Filtered	Filtered	0.225514	Filtered	Filtered		P29590	PML	Protein PML	SPVIGSEVFLPNSNHVASGAGEAEER	(S530)	_S[Phospho (STY)]PVIGSEVFLPNSNHVASGAGEAEER_.3	_S[Phospho (STY)]PVIGSEVFLPNSNHVASGAGEAEER_	4.56659e-06	Filtered	0.00349706	1678.12	Filtered	474.224	0.939718	Filtered	0.647298
P50479	PDLIM4	PDZ and LIM domain protein 4	IHIDPEIQDGSPTTSR	(S116)	_IHIDPEIQDGSPTTS[Phospho (STY)]R_.2	_IHIDPEIQDGSPTTS[Phospho (STY)]R_	0.000238058	Filtered	Filtered	98.28	Filtered	Filtered	0.258158	Filtered	Filtered		P29590	PML	Protein PML	SPVIGSEVFLPNSNHVASGAGEAEER	(S535)	_SPVIGS[Phospho (STY)]EVFLPNSNHVASGAGEAEER_.3	_SPVIGS[Phospho (STY)]EVFLPNSNHVASGAGEAEER_	6.91033e-07	Filtered	Filtered	755.317	Filtered	Filtered	0.0196253	Filtered	Filtered
P50479	PDLIM4	PDZ and LIM domain protein 4	IHIDPEIQDGSPTTSR	(T115)	_IHIDPEIQDGSPTT[Phospho (STY)]SR_.2	_IHIDPEIQDGSPTT[Phospho (STY)]SR_	0.000255418	Filtered	Filtered	76.7212	Filtered	Filtered	0.258172	Filtered	Filtered		P29692	EEF1D	Elongation factor 1-delta	KPATPAEDDEDDDIDLFGSDNEEEDK	(S162)	_KPATPAEDDEDDDIDLFGS[Phospho (STY)]DNEEEDK_.3	_KPATPAEDDEDDDIDLFGS[Phospho (STY)]DNEEEDK_	7.56543e-13	0.00774787	0.00998065	123.735	1	1	0.5	0.5	0.5
P51858	HDGF	Hepatoma-derived growth factor	AGDLLEDSPK	(S165)	_AGDLLEDS[Phospho (STY)]PK_.2	_AGDLLEDS[Phospho (STY)]PK_	0.000550879	Filtered	Filtered	2104.4	Filtered	Filtered	1	Filtered	Filtered		P29966	MARCKS	Myristoylated alanine-rich C-kinase substrate	EAPAEGEAAEPGSPTAAEGEAASAASSTSSPK	(T120)	_EAPAEGEAAEPGSPT[Phospho (STY)]AAEGEAASAASSTSSPK_.3	_EAPAEGEAAEPGSPT[Phospho (STY)]AAEGEAASAASSTSSPK_	8.75342e-13	0.00112154	0.00251831	1003.37	418.76	498.816	0.377244	0.228687	0.421286
P53621	COPA	Coatomer subunit alpha	NLSPGAVESDVR	(S173)	_NLS[Phospho (STY)]PGAVESDVR_.2	_NLS[Phospho (STY)]PGAVESDVR_	Filtered	0.00489675	5.70562e-08	Filtered	222.713	326.595	Filtered	0.5	0.720721		P29966	MARCKS	Myristoylated alanine-rich C-kinase substrate	EAPAEGEAAEPGSPTAAEGEAASAASSTSSPK	(S118)	_EAPAEGEAAEPGS[Phospho (STY)]PTAAEGEAASAASSTSSPK_.3	_EAPAEGEAAEPGS[Phospho (STY)]PTAAEGEAASAASSTSSPK_	1.90728e-09	0.000690031	0.000291775	666.877	319.478	488.227	0.385627	0.231463	0.430088
P54727	RAD23B	UV excision repair protein RAD23 homolog B	PAETPVATSPTATDSTSGDSSR	(T155)	_PAET[Phospho (STY)]PVATSPTATDSTSGDSSR_.3	_PAET[Phospho (STY)]PVATSPTATDSTSGDSSR_	0.000238058	6.36539e-09	1.49329e-05	1	246.304	125.398	0.1	0.129206	0.149581		P29966	MARCKS	Myristoylated alanine-rich C-kinase substrate	GEAAAERPGEAAVASSPSK	(S29)	_GEAAAERPGEAAVASSPS[Phospho (STY)]K_.3	_GEAAAERPGEAAVASSPS[Phospho (STY)]K_	0.000376818	0.00865106	Filtered	276.276	1	Filtered	0.333333	0.333333	Filtered
P54727	RAD23B	UV excision repair protein RAD23 homolog B	PAETPVATSPTATDSTSGDSSR	(T159)	_PAETPVAT[Phospho (STY)]SPTATDSTSGDSSR_.3	_PAETPVAT[Phospho (STY)]SPTATDSTSGDSSR_	0.000238058	5.85797e-08	2.86393e-06	1	246.207	125.405	0.1	0.1	0.169461		P29966	MARCKS	Myristoylated alanine-rich C-kinase substrate	GEAAAERPGEAAVASSPSK	(S27)	_GEAAAERPGEAAVASS[Phospho (STY)]PSK_.3	_GEAAAERPGEAAVASS[Phospho (STY)]PSK_	7.74724e-05	Filtered	Filtered	1446.32	Filtered	Filtered	0.333333	Filtered	Filtered
P54727	RAD23B	UV excision repair protein RAD23 homolog B	PAETPVATSPTATDSTSGDSSR	(S160)	_PAETPVATS[Phospho (STY)]PTATDSTSGDSSR_.3	_PAETPVATS[Phospho (STY)]PTATDSTSGDSSR_	0.000238058	2.56987e-08	2.89196e-05	1	246.207	125.405	0.1	0.1	0.177007		P29966	MARCKS	Myristoylated alanine-rich C-kinase substrate	GEAAAERPGEAAVASSPSK	(S27)	_GEAAAERPGEAAVASS[Phospho (STY)]PSK_.2	_GEAAAERPGEAAVASS[Phospho (STY)]PSK_	0.000587527	Filtered	Filtered	1.46619	Filtered	Filtered	0.333333	Filtered	Filtered
P54727	RAD23B	UV excision repair protein RAD23 homolog B	PAETPVATSPTATDSTSGDSSR	(T162)	_PAETPVATSPT[Phospho (STY)]ATDSTSGDSSR_.3	_PAETPVATSPT[Phospho (STY)]ATDSTSGDSSR_	0.000238058	4.24145e-08	0.000792798	1	1	1	0.1	0.1	0.184594		P29966	MARCKS	Myristoylated alanine-rich C-kinase substrate	GEAAAERPGEAAVASSPSK	(S29)	_GEAAAERPGEAAVASSPS[Phospho (STY)]K_.2	_GEAAAERPGEAAVASSPS[Phospho (STY)]K_	0.000579216	Filtered	Filtered	1.09964	Filtered	Filtered	0.333333	Filtered	Filtered
P54727	RAD23B	UV excision repair protein RAD23 homolog B	PAETPVATSPTATDSTSGDSSR	(T164)	_PAETPVATSPTAT[Phospho (STY)]DSTSGDSSR_.3	_PAETPVATSPTAT[Phospho (STY)]DSTSGDSSR_	0.000238058	Filtered	0.000596148	1	Filtered	1	0.1	Filtered	0.184273		P29966	MARCKS	Myristoylated alanine-rich C-kinase substrate	GEPAAAAAPEAGASPVEK	(S101)	_GEPAAAAAPEAGAS[Phospho (STY)]PVEK_.2	_GEPAAAAAPEAGAS[Phospho (STY)]PVEK_	4.76302e-07	Filtered	Filtered	242.405	Filtered	Filtered	1	Filtered	Filtered
P54727	RAD23B	UV excision repair protein RAD23 homolog B	PAETPVATSPTATDSTSGDSSR	(S166)	_PAETPVATSPTATDS[Phospho (STY)]TSGDSSR_.3	_PAETPVATSPTATDS[Phospho (STY)]TSGDSSR_	0.000811648	Filtered	0.00100603	1	Filtered	1	0.1	Filtered	0.0270897		P31943;P55795	HNRNPH1;HNRNPH2	Heterogeneous nuclear ribonucleoprotein H;Heterogeneous nuclear ribonucleoprotein H2	HTGPNSPDTANDGFVR	(S104);(S104)	_HTGPNS[Phospho (STY)]PDTANDGFVR_.3	_HTGPNS[Phospho (STY)]PDTANDGFVR_	1.50176e-12	1.35345e-06	0.00161787	1	1	1	0.275279	0.320009	0.333333
P54727	RAD23B	UV excision repair protein RAD23 homolog B	PAETPVATSPTATDSTSGDSSR	(T167)	_PAETPVATSPTATDST[Phospho (STY)]SGDSSR_.3	_PAETPVATSPTATDST[Phospho (STY)]SGDSSR_	0.000368024	Filtered	2.77479e-05	1	Filtered	1	0.1	Filtered	0.0270897		P35222	CTNNB1	Catenin beta-1	TSMGGTQQQFVEGVR	(T551,M553)	_T[Phospho (STY)]SM[Oxidation (M)]GGTQQQFVEGVR_.2	_T[Phospho (STY)]SM[Oxidation (M)]GGTQQQFVEGVR_	3.55653e-14	1.24971e-05	1.85606e-10	1804.99	1823.13	1913.31	0.506999	0.512881	0.502163
P54727	RAD23B	UV excision repair protein RAD23 homolog B	PAETPVATSPTATDSTSGDSSR	(S171)	_PAETPVATSPTATDSTSGDS[Phospho (STY)]SR_.3	_PAETPVATSPTATDSTSGDS[Phospho (STY)]SR_	0.00105844	Filtered	0.00101097	1	Filtered	1	0.1	Filtered	0.0270897		P35222	CTNNB1	Catenin beta-1	TSMGGTQQQFVEGVR	(T551,M553)	_T[Phospho (STY)]SM[Oxidation (M)]GGTQQQFVEGVR_.3	_T[Phospho (STY)]SM[Oxidation (M)]GGTQQQFVEGVR_	0.000318072	0.0017126	Filtered	308.909	194.174	Filtered	0.484918	0.423319	Filtered
P60174	TPI1	Triosephosphate isomerase	KQSLGELIGTLNAAK	(S21)	_KQS[Phospho (STY)]LGELIGTLNAAK_.3	_KQS[Phospho (STY)]LGELIGTLNAAK_	0.000433115	5.00845e-07	0.00629596	8096.44	10496.3	3841.82	0.913269	0.999889	0.998333		P35222	CTNNB1	Catenin beta-1	RTSMGGTQQQFVEGVR	(S552,M553)	_RTS[Phospho (STY)]M[Oxidation (M)]GGTQQQFVEGVR_.3	_RTS[Phospho (STY)]M[Oxidation (M)]GGTQQQFVEGVR_	0.000245965	0.000254078	0.0044337	1	339.637	133.485	0.406338	0.317406	0.333333
P60174	TPI1	Triosephosphate isomerase	KQSLGELIGTLNAAK	(S21)	_KQS[Phospho (STY)]LGELIGTLNAAK_.2	_KQS[Phospho (STY)]LGELIGTLNAAK_	0.000300632	5.33054e-11	0.000198933	1090.05	12094.7	934.34	0.73538	1	0.582595		P35222	CTNNB1	Catenin beta-1	RTSMGGTQQQFVEGVR	(T556)	_RTSMGGT[Phospho (STY)]QQQFVEGVR_.3	_RTSMGGT[Phospho (STY)]QQQFVEGVR_	Filtered	0.000314538	8.01528e-07	Filtered	353.037	193.711	Filtered	0.333333	0.333333
P60174	TPI1	Triosephosphate isomerase	QSLGELIGTLNAAK	(S21)	_QS[Phospho (STY)]LGELIGTLNAAK_.2	_QS[Phospho (STY)]LGELIGTLNAAK_	Filtered	2.38181e-07	Filtered	Filtered	225.52	Filtered	Filtered	0.5	Filtered		P35606	COPB2	Coatomer subunit beta'	STAQQELDGKPASPTPVIVASHTANK	(T848)	_ST[Phospho (STY)]AQQELDGKPASPTPVIVASHTANK_.4	_ST[Phospho (STY)]AQQELDGKPASPTPVIVASHTANK_	0.000311283	Filtered	0.000651425	222.125	Filtered	129.658	0.175334	Filtered	0.090298
Q07960	ARHGAP1	Rho GTPase-activating protein 1	SSSPELVTHLK	(S49)	_S[Phospho (STY)]SSPELVTHLK_.2	_S[Phospho (STY)]SSPELVTHLK_	0.000389498	Filtered	Filtered	199.57	Filtered	Filtered	0.216361	Filtered	Filtered		P35606	COPB2	Coatomer subunit beta'	STAQQELDGKPASPTPVIVASHTANK	(S847)	_S[Phospho (STY)]TAQQELDGKPASPTPVIVASHTANK_.4	_S[Phospho (STY)]TAQQELDGKPASPTPVIVASHTANK_	0.000443862	Filtered	0.000354856	210.613	Filtered	1.11178	0.163663	Filtered	0.090298
Q08J23	NSUN2	RNA cytosine C(5)-methyltransferase NSUN2	ESTQLSPADLTEGKPTDPSK	(S456)	_ESTQLS[Phospho (STY)]PADLTEGKPTDPSK_.3	_ESTQLS[Phospho (STY)]PADLTEGKPTDPSK_	0.000238073	0.00800377	1.62838e-07	187.818	1	1.38294	0.65776	0.166667	0.166667		P35606	COPB2	Coatomer subunit beta'	STAQQELDGKPASPTPVIVASHTANK	(S847)	_S[Phospho (STY)]TAQQELDGKPASPTPVIVASHTANK_.3	_S[Phospho (STY)]TAQQELDGKPASPTPVIVASHTANK_	6.12438e-05	Filtered	0.000343749	144.65	Filtered	1	0.165633	Filtered	0.166667
Q08J23	NSUN2	RNA cytosine C(5)-methyltransferase NSUN2	ESTQLSPADLTEGKPTDPSK	(S452)	_ES[Phospho (STY)]TQLSPADLTEGKPTDPSK_.3	_ES[Phospho (STY)]TQLSPADLTEGKPTDPSK_	0.000251985	0.0061432	1.20342e-06	186.892	1	1.40294	0.0819312	0.166667	0.166667		P35606	COPB2	Coatomer subunit beta'	STAQQELDGKPASPTPVIVASHTANK	(T848)	_ST[Phospho (STY)]AQQELDGKPASPTPVIVASHTANK_.3	_ST[Phospho (STY)]AQQELDGKPASPTPVIVASHTANK_	6.27619e-08	Filtered	0.000273932	1	Filtered	1	0.165644	Filtered	0.166667
Q08J23	NSUN2	RNA cytosine C(5)-methyltransferase NSUN2	ESTQLSPADLTEGKPTDPSK	(T453)	_EST[Phospho (STY)]QLSPADLTEGKPTDPSK_.3	_EST[Phospho (STY)]QLSPADLTEGKPTDPSK_	0.000244138	0.00605937	4.95075e-05	186.827	1	1.06495	0.0823077	0.166667	0.166667		P35606	COPB2	Coatomer subunit beta'	PASPTPVIVASHTANK	(S859)	_PAS[Phospho (STY)]PTPVIVASHTANK_.3	_PAS[Phospho (STY)]PTPVIVASHTANK_	0.000416373	Filtered	Filtered	1.16226	Filtered	Filtered	0.25	Filtered	Filtered
Q08J23	NSUN2	RNA cytosine C(5)-methyltransferase NSUN2	LESPSFTGTGDTEIAHATEDLENNGSK	(S475)	_LESPS[Phospho (STY)]FTGTGDTEIAHATEDLENNGSK_.3	_LESPS[Phospho (STY)]FTGTGDTEIAHATEDLENNGSK_	Filtered	Filtered	0.000333174	Filtered	Filtered	1.32598	Filtered	Filtered	0.142857		P46013	MKI67	Proliferation marker protein Ki-67	SPQPDPVGTPTIFK	(S2223)	_S[Phospho (STY)]PQPDPVGTPTIFK_.2	_S[Phospho (STY)]PQPDPVGTPTIFK_	8.23973e-05	Filtered	Filtered	400.208	Filtered	Filtered	0.333333	Filtered	Filtered
Q08J23	NSUN2	RNA cytosine C(5)-methyltransferase NSUN2	LESPSFTGTGDTEIAHATEDLENNGSK	(T477)	_LESPSFT[Phospho (STY)]GTGDTEIAHATEDLENNGSK_.3	_LESPSFT[Phospho (STY)]GTGDTEIAHATEDLENNGSK_	Filtered	Filtered	0.000728789	Filtered	Filtered	1.32598	Filtered	Filtered	0.142857		P46013	MKI67	Proliferation marker protein Ki-67	SPQPDPVDTPASTK	(S2344)	_S[Phospho (STY)]PQPDPVDTPASTK_.2	_S[Phospho (STY)]PQPDPVDTPASTK_	7.56361e-05	Filtered	Filtered	1	Filtered	Filtered	0.463768	Filtered	Filtered
Q09666	AHNAK	Neuroblast differentiation-associated protein AHNAK	LPSGSGAASPTGSAVDIR	(S212)	_LPSGS[Phospho (STY)]GAASPTGSAVDIR_.2	_LPSGS[Phospho (STY)]GAASPTGSAVDIR_	0.000238058	2.95576e-11	7.47985e-08	3182.51	3523.79	2543.2	0.454513	0.449818	0.470089		P46087	NOP2	Probable 28S rRNA (cytosine(4447)-C(5))-methyltransferase	GTDTQTPAVLSPSK	(S734)	_GTDTQTPAVLSPS[Phospho (STY)]K_.2	_GTDTQTPAVLSPS[Phospho (STY)]K_	3.88283e-07	0.0001483	Filtered	148.074	1	Filtered	0.548983	0.2	Filtered
Q09666	AHNAK	Neuroblast differentiation-associated protein AHNAK	LPSGSGAASPTGSAVDIR	(S210)	_LPS[Phospho (STY)]GSGAASPTGSAVDIR_.2	_LPS[Phospho (STY)]GSGAASPTGSAVDIR_	0.000238058	2.78858e-08	4.26108e-07	1328.16	1048.96	1161.52	0.46326	0.503128	0.591552		P46087	NOP2	Probable 28S rRNA (cytosine(4447)-C(5))-methyltransferase	GPQPPTVSPIR	(T784)	_GPQPPT[Phospho (STY)]VSPIR_.2	_GPQPPT[Phospho (STY)]VSPIR_	2.24378e-09	Filtered	Filtered	130.728	Filtered	Filtered	0.5	Filtered	Filtered
Q09666	AHNAK	Neuroblast differentiation-associated protein AHNAK	LPSGSGAASPTGSAVDIR	(S216)	_LPSGSGAAS[Phospho (STY)]PTGSAVDIR_.2	_LPSGSGAAS[Phospho (STY)]PTGSAVDIR_	0.000238058	0.00182875	0.000359731	1	1	1.83092	0.274689	0.0941232	0.274475		P46087	NOP2	Probable 28S rRNA (cytosine(4447)-C(5))-methyltransferase	GPQPPTVSPIR	(S786)	_GPQPPTVS[Phospho (STY)]PIR_.2	_GPQPPTVS[Phospho (STY)]PIR_	1.53019e-06	Filtered	Filtered	1.34405	Filtered	Filtered	0.5	Filtered	Filtered
Q09666	AHNAK	Neuroblast differentiation-associated protein AHNAK	ASLGSLEGEAEAEASSPK	(S5752)	_ASLGS[Phospho (STY)]LEGEAEAEASSPK_.2	_ASLGS[Phospho (STY)]LEGEAEAEASSPK_	0.000285708	Filtered	Filtered	1016.48	Filtered	Filtered	0.25	Filtered	Filtered		P46937	YAP1	Transcriptional coactivator YAP1	QASTDAGTAGALTPQHVR	(T114)	_QASTDAGT[Phospho (STY)]AGALTPQHVR_.3	_QASTDAGT[Phospho (STY)]AGALTPQHVR_	2.56305e-16	4.3909e-07	4.3722e-15	784.289	317.916	647.759	0.542976	0.284135	0.25
Q09666	AHNAK	Neuroblast differentiation-associated protein AHNAK	ASLGSLEGEAEAEASSPK	(S5763)	_ASLGSLEGEAEAEASS[Phospho (STY)]PK_.2	_ASLGSLEGEAEAEASS[Phospho (STY)]PK_	0.00645302	Filtered	Filtered	1.14595	Filtered	Filtered	0.25	Filtered	Filtered		P46937	YAP1	Transcriptional coactivator YAP1	QASTDAGTAGALTPQHVR	(S109)	_QAS[Phospho (STY)]TDAGTAGALTPQHVR_.3	_QAS[Phospho (STY)]TDAGTAGALTPQHVR_	1.03912e-08	0.000151212	1.26336e-15	622.575	325.295	648.452	0.152787	0.25	0.25
Q09666	AHNAK	Neuroblast differentiation-associated protein AHNAK	ISMSEVDLNVAAPK	(S570,M571)	_IS[Phospho (STY)]M[Oxidation (M)]SEVDLNVAAPK_.2	_IS[Phospho (STY)]M[Oxidation (M)]SEVDLNVAAPK_	0.000238058	Filtered	Filtered	212.34	Filtered	Filtered	0.5	Filtered	Filtered		P46937	YAP1	Transcriptional coactivator YAP1	QASTDAGTAGALTPQHVR	(T110)	_QAST[Phospho (STY)]DAGTAGALTPQHVR_.3	_QAST[Phospho (STY)]DAGTAGALTPQHVR_	2.28557e-13	0.000617263	0.00165248	620.417	325.229	646.812	0.151032	0.25	0.25
Q09666	AHNAK	Neuroblast differentiation-associated protein AHNAK	GGVTGSPEASISGSK	(T5729)	_GGVT[Phospho (STY)]GSPEASISGSK_.2	_GGVT[Phospho (STY)]GSPEASISGSK_	0.000274025	Filtered	Filtered	138.827	Filtered	Filtered	0.169943	Filtered	Filtered		P49454	CENPF	Centromere protein F	SPVDSGTILR	(S3054)	_S[Phospho (STY)]PVDSGTILR_.2	_S[Phospho (STY)]PVDSGTILR_	5.53727e-06	Filtered	Filtered	1.34317	Filtered	Filtered	0.333333	Filtered	Filtered
Q09666	AHNAK	Neuroblast differentiation-associated protein AHNAK	GGVTGSPEASISGSK	(S5731)	_GGVTGS[Phospho (STY)]PEASISGSK_.2	_GGVTGS[Phospho (STY)]PEASISGSK_	0.000521973	Filtered	Filtered	1	Filtered	Filtered	0.2	Filtered	Filtered		P49736	MCM2	DNA replication licensing factor MCM2	GNDPLTSSPGR	(S27)	_GNDPLTSS[Phospho (STY)]PGR_.2	_GNDPLTSS[Phospho (STY)]PGR_	0.000156765	0.002105	0.0076483	1132.74	190.289	247.251	0.446686	0.333333	0.333333
Q09666	AHNAK	Neuroblast differentiation-associated protein AHNAK	DDGVFVQEVTQNSPAAR	(T38)	_DDGVFVQEVT[Phospho (STY)]QNSPAAR_.2	_DDGVFVQEVT[Phospho (STY)]QNSPAAR_	0.00137929	Filtered	Filtered	1.05267	Filtered	Filtered	0.5	Filtered	Filtered		P49736	MCM2	DNA replication licensing factor MCM2	GNDPLTSSPGR	(S26)	_GNDPLTS[Phospho (STY)]SPGR_.2	_GNDPLTS[Phospho (STY)]SPGR_	1.56827e-05	5.26282e-05	0.000296749	724.173	258.52	1.12791	0.311169	0.333333	0.333333
Q09666	AHNAK	Neuroblast differentiation-associated protein AHNAK	DDGVFVQEVTQNSPAAR	(S41)	_DDGVFVQEVTQNS[Phospho (STY)]PAAR_.2	_DDGVFVQEVTQNS[Phospho (STY)]PAAR_	0.000386099	Filtered	Filtered	1	Filtered	Filtered	0.5	Filtered	Filtered		P49736	MCM2	DNA replication licensing factor MCM2	GNDPLTSSPGR	(T25)	_GNDPLT[Phospho (STY)]SSPGR_.2	_GNDPLT[Phospho (STY)]SSPGR_	0.000196433	0.000790164	0.00686927	307.483	1	3.49618	0.311251	0.333333	0.333333
Q12888	TP53BP1	TP53-binding protein 1	MVIQGPSSPQGEAMVTDVLEDQK	(M1107,S1114,M1120)	_M[Oxidation (M)]VIQGPSS[Phospho (STY)]PQGEAM[Oxidation (M)]VTDVLEDQK_.3	_M[Oxidation (M)]VIQGPSS[Phospho (STY)]PQGEAM[Oxidation (M)]VTDVLEDQK_	0.000345029	Filtered	1.39946e-07	950.387	Filtered	945.076	0.52021	Filtered	0.486735		P49736	MCM2	DNA replication licensing factor MCM2	GLLYDSDEEDEERPAR	(S139)	_GLLYDS[Phospho (STY)]DEEDEERPAR_.3	_GLLYDS[Phospho (STY)]DEEDEERPAR_	Filtered	0.00250783	Filtered	Filtered	1.76715	Filtered	Filtered	0.5	Filtered
Q13242	SRSF9	Serine/arginine-rich splicing factor 9	GSPHYFSPFRPY	(S211)	_GS[Phospho (STY)]PHYFSPFRPY_.2	_GS[Phospho (STY)]PHYFSPFRPY_	0.000238058	6.42051e-09	1.22205e-08	6533.22	7776.47	5459.11	0.999943	0.999717	0.999956		P50479	PDLIM4	PDZ and LIM domain protein 4	IHIDPEIQDGSPTTSR	(S112)	_IHIDPEIQDGS[Phospho (STY)]PTTSR_.3	_IHIDPEIQDGS[Phospho (STY)]PTTSR_	4.79379e-08	2.63816e-05	2.32005e-08	756.688	428.125	255.518	0.65466	0.25	0.25
Q13242	SRSF9	Serine/arginine-rich splicing factor 9	GSPHYFSPFRPY	(S211)	_GS[Phospho (STY)]PHYFSPFRPY_.3	_GS[Phospho (STY)]PHYFSPFRPY_	0.000238058	0.000419869	2.88648e-07	6360.11	2720.43	5330.06	0.999956	0.136492	0.159268		P50479	PDLIM4	PDZ and LIM domain protein 4	IHIDPEIQDGSPTTSR	(T114)	_IHIDPEIQDGSPT[Phospho (STY)]TSR_.3	_IHIDPEIQDGSPT[Phospho (STY)]TSR_	1.25742e-05	5.02912e-06	0.00532597	488.638	653.378	256.222	0.25	0.25	0.25
Q13242	SRSF9	Serine/arginine-rich splicing factor 9	GSPHYFSPFRPY	(Y214)	_GSPHY[Phospho (STY)]FSPFRPY_.3	_GSPHY[Phospho (STY)]FSPFRPY_	0.000238058	0.000658453	2.58217e-07	5748.29	2464.36	5176.61	9.71083e-06	0.856335	0.815561		P50479	PDLIM4	PDZ and LIM domain protein 4	IHIDPEIQDGSPTTSR	(S116)	_IHIDPEIQDGSPTTS[Phospho (STY)]R_.3	_IHIDPEIQDGSPTTS[Phospho (STY)]R_	3.11215e-14	5.72901e-06	0.00567596	293.214	653.4	255.356	0.25	0.25	0.25
Q13242	SRSF9	Serine/arginine-rich splicing factor 9	GSPHYFSPFRPY	(Y214)	_GSPHY[Phospho (STY)]FSPFRPY_.2	_GSPHY[Phospho (STY)]FSPFRPY_	0.000238058	7.91669e-08	3.55241e-08	451.371	746.226	419.936	2.27919e-05	0.00372203	1.31833e-05		P50479	PDLIM4	PDZ and LIM domain protein 4	IHIDPEIQDGSPTTSR	(T115)	_IHIDPEIQDGSPTT[Phospho (STY)]SR_.3	_IHIDPEIQDGSPTT[Phospho (STY)]SR_	0.000416579	0.000690629	3.47144e-08	293.603	428.056	255.453	0.25	0.25	0.25
Q13263	TRIM28	Transcription intermediary factor 1-beta	AASAAAASAAAASAASGSPGPGEGSAGGEK	(S19)	_[Acetyl (Protein N-term)]AASAAAASAAAASAASGS[Phospho (STY)]PGPGEGSAGGEK_.3	_[Acetyl (Protein N-term)]AASAAAASAAAASAASGS[Phospho (STY)]PGPGEGSAGGEK_	0.000432908	0.000676353	0.00136459	1305.43	1878.05	1720.27	0.2776	0.38119	0.271024		P50479	PDLIM4	PDZ and LIM domain protein 4	IHIDPEIQDGSPTTSR	(T115)	_IHIDPEIQDGSPTT[Phospho (STY)]SR_.2	_IHIDPEIQDGSPTT[Phospho (STY)]SR_	0.00891857	0.000373616	0.00177465	1	1	161.652	0.258143	0.25	0.25
Q13283	G3BP1	Ras GTPase-activating protein-binding protein 1	SSSPAPADIAQTVQEDLR	(S230)	_S[Phospho (STY)]SSPAPADIAQTVQEDLR_.2	_S[Phospho (STY)]SSPAPADIAQTVQEDLR_	0.000241488	2.74607e-06	0.00187422	60833.2	59721.3	56938.1	0.00507399	0.0154793	0.0171678		P50479	PDLIM4	PDZ and LIM domain protein 4	IHIDPEIQDGSPTTSR	(T114)	_IHIDPEIQDGSPT[Phospho (STY)]TSR_.2	_IHIDPEIQDGSPT[Phospho (STY)]TSR_	0.00838057	0.000894414	Filtered	1	1	Filtered	0.25	0.25	Filtered
Q13283	G3BP1	Ras GTPase-activating protein-binding protein 1	SSSPAPADIAQTVQEDLR	(S231)	_SS[Phospho (STY)]SPAPADIAQTVQEDLR_.2	_SS[Phospho (STY)]SPAPADIAQTVQEDLR_	0.000238074	1.0875e-05	0.00119631	60523.4	59651.8	56938.1	0.00518434	0.0159547	0.0179159		P50479	PDLIM4	PDZ and LIM domain protein 4	IHIDPEIQDGSPTTSR	(S112)	_IHIDPEIQDGS[Phospho (STY)]PTTSR_.2	_IHIDPEIQDGS[Phospho (STY)]PTTSR_	Filtered	1.63412e-05	Filtered	Filtered	1	Filtered	Filtered	0.25	Filtered
Q13283	G3BP1	Ras GTPase-activating protein-binding protein 1	SSSPAPADIAQTVQEDLR	(S232)	_SSS[Phospho (STY)]PAPADIAQTVQEDLR_.2	_SSS[Phospho (STY)]PAPADIAQTVQEDLR_	0.000267967	1.23275e-05	9.28155e-05	46775.5	46559.8	43993	0.989657	0.968879	0.964891		P50479	PDLIM4	PDZ and LIM domain protein 4	IHIDPEIQDGSPTTSR	(S116)	_IHIDPEIQDGSPTTS[Phospho (STY)]R_.2	_IHIDPEIQDGSPTTS[Phospho (STY)]R_	Filtered	0.00104571	Filtered	Filtered	1	Filtered	Filtered	0.25	Filtered
Q13283	G3BP1	Ras GTPase-activating protein-binding protein 1	SSSPAPADIAQTVQEDLR	(S232)	_SSS[Phospho (STY)]PAPADIAQTVQEDLR_.3	_SSS[Phospho (STY)]PAPADIAQTVQEDLR_	0.000238058	3.1928e-08	7.66764e-07	21874.6	19610.6	12884.5	0.903989	0.328305	0.837729		P51610	HCFC1	Host cell factor 1	SPISVPGGSALISNLGK	(S666)	_S[Phospho (STY)]PISVPGGSALISNLGK_.2	_S[Phospho (STY)]PISVPGGSALISNLGK_	0.00196224	6.32261e-05	Filtered	174.599	632.097	Filtered	0.407978	0.25	Filtered
Q13283	G3BP1	Ras GTPase-activating protein-binding protein 1	SSSPAPADIAQTVQEDLR	(S230)	_S[Phospho (STY)]SSPAPADIAQTVQEDLR_.3	_S[Phospho (STY)]SSPAPADIAQTVQEDLR_	0.000238058	3.1928e-08	8.93902e-07	18621.3	17202.7	11284.9	0.0497105	0.339457	0.0824339		P51858	HDGF	Hepatoma-derived growth factor	AGDLLEDSPK	(S165)	_AGDLLEDS[Phospho (STY)]PK_.2	_AGDLLEDS[Phospho (STY)]PK_	2.49206e-10	1.22632e-05	3.93531e-12	3061.4	7378.7	4855.14	1	1	1
Q13283	G3BP1	Ras GTPase-activating protein-binding protein 1	SSSPAPADIAQTVQEDLR	(S231)	_SS[Phospho (STY)]SPAPADIAQTVQEDLR_.3	_SS[Phospho (STY)]SPAPADIAQTVQEDLR_	0.000238058	5.81128e-12	5.1371e-05	18600.2	17173.2	11287.9	0.047496	0.333338	0.0803954		P51858	HDGF	Hepatoma-derived growth factor	RAGDLLEDSPK	(S165)	_RAGDLLEDS[Phospho (STY)]PK_.2	_RAGDLLEDS[Phospho (STY)]PK_	0.00319679	0.000316047	Filtered	1	366.426	Filtered	1	1	Filtered
Q13428	TCOF1	Treacle protein	SAEPSANTTLVSETEEEGSVPAFGAAAK	(S171)	_SAEPSANTTLVS[Phospho (STY)]ETEEEGSVPAFGAAAK_.3	_SAEPSANTTLVS[Phospho (STY)]ETEEEGSVPAFGAAAK_	0.000238058	2.77265e-07	8.19768e-06	1705.6	1119.62	1265.07	0.164642	0.161373	0.160956		P52292	KPNA2	Importin subunit alpha-1	NVSSFPDDATSPLQENR	(S62)	_NVSSFPDDATS[Phospho (STY)]PLQENR_.2	_NVSSFPDDATS[Phospho (STY)]PLQENR_	0.000319612	Filtered	Filtered	170.396	Filtered	Filtered	0.25	Filtered	Filtered
Q13428	TCOF1	Treacle protein	SAEPSANTTLVSETEEEGSVPAFGAAAK	(T168)	_SAEPSANTT[Phospho (STY)]LVSETEEEGSVPAFGAAAK_.3	_SAEPSANTT[Phospho (STY)]LVSETEEEGSVPAFGAAAK_	0.000238058	0.00345622	7.69665e-08	1699.6	1117	1261.93	0.151395	0.148183	0.141661		P54725	RAD23A	UV excision repair protein RAD23 homolog A	SPSEESAPTTSPESVSGSVPSSGSSGR	(S128)	_SPSEES[Phospho (STY)]APTTSPESVSGSVPSSGSSGR_.3	_SPSEES[Phospho (STY)]APTTSPESVSGSVPSSGSSGR_	1.36332e-11	2.07741e-05	0.00162403	1305.37	784.057	602.362	0.102339	0.0758003	0.0759512
Q13428	TCOF1	Treacle protein	SAEPSANTTLVSETEEEGSVPAFGAAAK	(S164)	_SAEPS[Phospho (STY)]ANTTLVSETEEEGSVPAFGAAAK_.3	_SAEPS[Phospho (STY)]ANTTLVSETEEEGSVPAFGAAAK_	0.000238058	0.00376767	7.11642e-08	350.223	1	179.811	0.136231	0.133842	0.121584		P54725	RAD23A	UV excision repair protein RAD23 homolog A	SPSEESAPTTSPESVSGSVPSSGSSGR	(T131)	_SPSEESAPT[Phospho (STY)]TSPESVSGSVPSSGSSGR_.3	_SPSEESAPT[Phospho (STY)]TSPESVSGSVPSSGSSGR_	9.26195e-17	2.10349e-07	2.03556e-13	265.91	1	1	0.0760738	0.0760738	0.0762139
Q13428	TCOF1	Treacle protein	SAEPSANTTLVSETEEEGSVPAFGAAAK	(T173)	_SAEPSANTTLVSET[Phospho (STY)]EEEGSVPAFGAAAK_.3	_SAEPSANTTLVSET[Phospho (STY)]EEEGSVPAFGAAAK_	0.000238058	2.73788e-07	6.94538e-06	351.447	1	1	0.168974	0.165908	0.167797		P54725	RAD23A	UV excision repair protein RAD23 homolog A	SPSEESAPTTSPESVSGSVPSSGSSGR	(T132)	_SPSEESAPTT[Phospho (STY)]SPESVSGSVPSSGSSGR_.3	_SPSEESAPTT[Phospho (STY)]SPESVSGSVPSSGSSGR_	1.10337e-12	2.04353e-05	0.00162331	265.91	1	1	0.0770367	0.0770367	0.0771804
Q13428	TCOF1	Treacle protein	LDSSPSVSSTLAAK	(S1227)	_LDS[Phospho (STY)]SPSVSSTLAAK_.2	_LDS[Phospho (STY)]SPSVSSTLAAK_	0.00786941	Filtered	0.00505363	1	Filtered	219.639	0.166667	Filtered	0.309865		P54725	RAD23A	UV excision repair protein RAD23 homolog A	SPSEESAPTTSPESVSGSVPSSGSSGR	(S123)	_S[Phospho (STY)]PSEESAPTTSPESVSGSVPSSGSSGR_.3	_S[Phospho (STY)]PSEESAPTTSPESVSGSVPSSGSSGR_	2.79021e-16	6.03767e-08	4.55151e-12	261.477	1	1	0.100051	0.0760738	0.0757763
Q13501	SQSTM1	Sequestosome-1	LTPVSPESSSTEEK	(S272)	_LTPVS[Phospho (STY)]PESSSTEEK_.2	_LTPVS[Phospho (STY)]PESSSTEEK_	Filtered	0.000749677	2.87687e-05	Filtered	1	1	Filtered	0.166667	0.166667		P54727	RAD23B	UV excision repair protein RAD23 homolog B	PAETPVATSPTATDSTSGDSSR	(T162)	_PAETPVATSPT[Phospho (STY)]ATDSTSGDSSR_.3	_PAETPVATSPT[Phospho (STY)]ATDSTSGDSSR_	1.79815e-06	0.00512995	Filtered	1.17989	1.17286	Filtered	0.1	0.1	Filtered
Q13501	SQSTM1	Sequestosome-1	SRLTPVSPESSSTEEK	(T269,S272)	_SRLT[Phospho (STY)]PVS[Phospho (STY)]PESSSTEEK_.2	_SRLT[Phospho (STY)]PVS[Phospho (STY)]PESSSTEEK_	0.0040023	Filtered	Filtered	1	Filtered	Filtered	0.285714	Filtered	Filtered		P54727	RAD23B	UV excision repair protein RAD23 homolog B	PAETPVATSPTATDSTSGDSSR	(S171)	_PAETPVATSPTATDSTSGDS[Phospho (STY)]SR_.3	_PAETPVATSPTATDSTSGDS[Phospho (STY)]SR_	4.07097e-07	0.00753427	Filtered	1.01781	1	Filtered	0.1	0.1	Filtered
Q14247	CTTN	Src substrate cortactin	LPSSPVYEDAASFK	(S417)	_LPS[Phospho (STY)]SPVYEDAASFK_.2	_LPS[Phospho (STY)]SPVYEDAASFK_	0.000238058	5.08967e-12	4.62839e-06	20257.3	20201.1	23276.4	0.00812987	0.0132954	0.00124641		P54727	RAD23B	UV excision repair protein RAD23 homolog B	PAETPVATSPTATDSTSGDSSR	(T159)	_PAETPVAT[Phospho (STY)]SPTATDSTSGDSSR_.3	_PAETPVAT[Phospho (STY)]SPTATDSTSGDSSR_	2.61861e-13	0.00544893	Filtered	1	1	Filtered	0.1	0.1	Filtered
Q14247	CTTN	Src substrate cortactin	LPSSPVYEDAASFK	(S418)	_LPSS[Phospho (STY)]PVYEDAASFK_.2	_LPSS[Phospho (STY)]PVYEDAASFK_	0.000238058	1.2662e-13	4.62839e-06	19493.1	19517.8	22036.4	0.991803	0.986179	0.998756		P54727	RAD23B	UV excision repair protein RAD23 homolog B	PAETPVATSPTATDSTSGDSSR	(S160)	_PAETPVATS[Phospho (STY)]PTATDSTSGDSSR_.3	_PAETPVATS[Phospho (STY)]PTATDSTSGDSSR_	1.17331e-12	0.00544893	Filtered	1	1	Filtered	0.1	0.1	Filtered
Q14247	CTTN	Src substrate cortactin	LPSSPVYEDAASFK	(Y421)	_LPSSPVY[Phospho (STY)]EDAASFK_.2	_LPSSPVY[Phospho (STY)]EDAASFK_	0.000238058	1.06198e-05	2.14399e-06	13217	11869.7	13338.1	1.17219e-10	1.76127e-10	2.89341e-15		P54727	RAD23B	UV excision repair protein RAD23 homolog B	PAETPVATSPTATDSTSGDSSR	(T164)	_PAETPVATSPTAT[Phospho (STY)]DSTSGDSSR_.3	_PAETPVATSPTAT[Phospho (STY)]DSTSGDSSR_	1.50297e-07	0.00124344	Filtered	1	1	Filtered	0.1	0.1	Filtered
Q14247	CTTN	Src substrate cortactin	LPSSPVYEDAASFK	(S417)	_LPS[Phospho (STY)]SPVYEDAASFK_.3	_LPS[Phospho (STY)]SPVYEDAASFK_	0.00108488	Filtered	0.00053393	437.362	Filtered	69.9792	0.395253	Filtered	0.239045		P54727	RAD23B	UV excision repair protein RAD23 homolog B	PAETPVATSPTATDSTSGDSSR	(S166)	_PAETPVATSPTATDS[Phospho (STY)]TSGDSSR_.3	_PAETPVATSPTATDS[Phospho (STY)]TSGDSSR_	5.75523e-14	0.0064379	Filtered	1	1	Filtered	0.1	0.1	Filtered
Q14315	FLNC	Filamin-C	LGSFGSITR	(S2233)	_LGS[Phospho (STY)]FGSITR_.2	_LGS[Phospho (STY)]FGSITR_	0.000274716	0.00585269	3.60633e-07	1	1	1.16825	0.778052	0.856672	0.585636		P54727	RAD23B	UV excision repair protein RAD23 homolog B	PAETPVATSPTATDSTSGDSSR	(T167)	_PAETPVATSPTATDST[Phospho (STY)]SGDSSR_.3	_PAETPVATSPTATDST[Phospho (STY)]SGDSSR_	1.97805e-11	0.00183679	Filtered	1	1	Filtered	0.1	0.1	Filtered
Q14498	RBM39	RNA-binding protein 39	DKSPVREPIDNLTPEER	(S136)	_DKS[Phospho (STY)]PVREPIDNLTPEER_.3	_DKS[Phospho (STY)]PVREPIDNLTPEER_	0.000238058	9.3858e-13	7.66301e-08	5793.31	4809.64	3973.87	1	0.999989	0.999999		P54727	RAD23B	UV excision repair protein RAD23 homolog B	PAETPVATSPTATDSTSGDSSR	(T155)	_PAET[Phospho (STY)]PVATSPTATDSTSGDSSR_.3	_PAET[Phospho (STY)]PVATSPTATDSTSGDSSR_	0.000101582	Filtered	Filtered	1.47659	Filtered	Filtered	0.1	Filtered	Filtered
Q14498	RBM39	RNA-binding protein 39	SPVREPIDNLTPEER	(S136)	_S[Phospho (STY)]PVREPIDNLTPEER_.3	_S[Phospho (STY)]PVREPIDNLTPEER_	0.000238058	0.000182264	1.03541e-07	2248.24	2160.39	1875.7	0.996069	0.991428	0.980857		P58107	EPPK1	Epiplakin	QVSASELHTSGILGPETLR	(S2718)(S3249)(S3783)(S4317)(S4850)	_QVS[Phospho (STY)]ASELHTSGILGPETLR_.3	_QVS[Phospho (STY)]ASELHTSGILGPETLR_	5.06682e-14	3.55331e-06	1.16281e-10	1024.35	176.405	510.644	0.717865	0.2	0.0879584
Q14498	RBM39	RNA-binding protein 39	SPVREPIDNLTPEER	(T146)	_SPVREPIDNLT[Phospho (STY)]PEER_.3	_SPVREPIDNLT[Phospho (STY)]PEER_	0.000238058	1.28253e-06	1.34438e-07	1500.69	1486.23	1095.46	0.00362673	0.345198	0.5		P58107	EPPK1	Epiplakin	QVSASELHTSGILGPETLR	(T2724)(T3255)(T3789)(T4323)(T4856)	_QVSASELHT[Phospho (STY)]SGILGPETLR_.3	_QVSASELHT[Phospho (STY)]SGILGPETLR_	5.07992e-12	0.00021238	4.59313e-12	690.377	175.979	235.523	0.0412083	0.2	0.163137
Q14498	RBM39	RNA-binding protein 39	SPVREPIDNLTPEER	(S136)	_S[Phospho (STY)]PVREPIDNLTPEER_.2	_S[Phospho (STY)]PVREPIDNLTPEER_	0.00119796	9.2657e-05	4.04025e-06	1.03758	2.47128	1.95596	0.5	0.5	0.5		P58107	EPPK1	Epiplakin	QVSASELHTSGILGPETLR	(S2725)(S3256)(S3790)(S4324)(S4857)	_QVSASELHTS[Phospho (STY)]GILGPETLR_.3	_QVSASELHTS[Phospho (STY)]GILGPETLR_	4.51924e-12	4.02967e-05	0.00610856	468.073	138.766	1.27428	0.00483851	0.2	0.162762
Q14573	ITPR3	Inositol 1,4,5-trisphosphate receptor type 3	VASFSIPGSSSR	(S1832)	_VAS[Phospho (STY)]FSIPGSSSR_.2	_VAS[Phospho (STY)]FSIPGSSSR_	Filtered	Filtered	0.00184149	Filtered	Filtered	564.719	Filtered	Filtered	0.2		P58107	EPPK1	Epiplakin	QVSASELHTSGILGPETLR	(S2720)(S3251)(S3785)(S4319)(S4852)	_QVSAS[Phospho (STY)]ELHTSGILGPETLR_.3	_QVSAS[Phospho (STY)]ELHTSGILGPETLR_	4.96629e-15	0.000731679	0.00644355	341.699	1	1	0.230321	0.2	0.141729
Q14669	TRIP12	E3 ubiquitin-protein ligase TRIP12	SESPPAELPSLR	(S310)	_S[Phospho (STY)]ESPPAELPSLR_.2	_S[Phospho (STY)]ESPPAELPSLR_	Filtered	0.000139935	Filtered	Filtered	1	Filtered	Filtered	0.756473	Filtered		P60174	TPI1	Triosephosphate isomerase	KQSLGELIGTLNAAK	(S21)	_KQS[Phospho (STY)]LGELIGTLNAAK_.3	_KQS[Phospho (STY)]LGELIGTLNAAK_	2.38372e-10	0.000380946	2.00309e-08	33495.3	5041.45	6252.89	1	0.99281	0.998311
Q15149	PLEC	Plectin	SSSVGSSSSYPISPAVSR	(S4386)	_SSS[Phospho (STY)]VGSSSSYPISPAVSR_.2	_SSS[Phospho (STY)]VGSSSSYPISPAVSR_	0.000238058	3.93825e-08	1.9826e-08	3704.55	3858.16	3984.33	0.290287	0.0773578	0.220225		P60174	TPI1	Triosephosphate isomerase	KQSLGELIGTLNAAK	(S21)	_KQS[Phospho (STY)]LGELIGTLNAAK_.2	_KQS[Phospho (STY)]LGELIGTLNAAK_	1.47625e-14	0.00182927	4.76875e-09	2278.36	1.41057	205.696	0.999952	0.5	0.585426
Q15149	PLEC	Plectin	SSSVGSSSSYPISPAVSR	(S4384)	_S[Phospho (STY)]SSVGSSSSYPISPAVSR_.2	_S[Phospho (STY)]SSVGSSSSYPISPAVSR_	0.000238058	1.2296e-08	8.97571e-07	3693.34	3858.15	3993.76	0.288949	0.00890233	0.26101		P60174	TPI1	Triosephosphate isomerase	QSLGELIGTLNAAK	(S21)	_QS[Phospho (STY)]LGELIGTLNAAK_.2	_QS[Phospho (STY)]LGELIGTLNAAK_	3.27313e-06	Filtered	0.00613503	1	Filtered	1	0.5	Filtered	0.5
Q15149	PLEC	Plectin	SSSVGSSSSYPISPAVSR	(S4391)	_SSSVGSSS[Phospho (STY)]SYPISPAVSR_.2	_SSSVGSSS[Phospho (STY)]SYPISPAVSR_	0.000238058	9.50072e-09	1.26617e-07	3380.26	3584.87	3537.4	0.00198631	0.00963115	0.0119487		P85037	FOXK1	Forkhead box protein K1	EGSPIPHDPEFGSK	(S445)	_EGS[Phospho (STY)]PIPHDPEFGSK_.2	_EGS[Phospho (STY)]PIPHDPEFGSK_	0.000264352	0.00550462	Filtered	1.17519	1.76724	Filtered	0.5	0.5	Filtered
Q15149	PLEC	Plectin	SSSVGSSSSYPISPAVSR	(Y4393)	_SSSVGSSSSY[Phospho (STY)]PISPAVSR_.2	_SSSVGSSSSY[Phospho (STY)]PISPAVSR_	0.00023808	3.93825e-08	5.22226e-07	3310.07	3211.03	3593.49	0.00348274	0.00425336	0.151277		P85037	FOXK1	Forkhead box protein K1	EGSPIPHDPEFGSK	(S445)	_EGS[Phospho (STY)]PIPHDPEFGSK_.3	_EGS[Phospho (STY)]PIPHDPEFGSK_	2.8595e-06	Filtered	Filtered	245.931	Filtered	Filtered	0.5	Filtered	Filtered
Q15149	PLEC	Plectin	SSSVGSSSSYPISPAVSR	(S4390)	_SSSVGSS[Phospho (STY)]SSYPISPAVSR_.2	_SSSVGSS[Phospho (STY)]SSYPISPAVSR_	0.000238058	3.69612e-09	6.70564e-07	3102.13	3206.09	3287.64	0.0118036	0.0783487	0.0979177		Q01082	SPTBN1	Spectrin beta chain, non-erythrocytic 1	GEQVSQNGLPAEQGSPR	(S2138)	_GEQVSQNGLPAEQGS[Phospho (STY)]PR_.2	_GEQVSQNGLPAEQGS[Phospho (STY)]PR_	4.66804e-18	4.29673e-06	Filtered	1	1.18323	Filtered	0.5	0.5	Filtered
Q15149	PLEC	Plectin	SSSVGSSSSYPISPAVSR	(S4389)	_SSSVGS[Phospho (STY)]SSSYPISPAVSR_.2	_SSSVGS[Phospho (STY)]SSSYPISPAVSR_	0.000238058	6.91123e-09	5.79378e-07	1469.28	1778.23	1893.6	0.107742	0.815401	0.0799775		Q01082	SPTBN1	Spectrin beta chain, non-erythrocytic 1	GEQVSQNGLPAEQGSPR	(S2138)	_GEQVSQNGLPAEQGS[Phospho (STY)]PR_.3	_GEQVSQNGLPAEQGS[Phospho (STY)]PR_	1.31652e-06	Filtered	Filtered	1	Filtered	Filtered	0.841981	Filtered	Filtered
Q15149	PLEC	Plectin	SSSVGSSSSYPISPAVSR	(S4385)	_SS[Phospho (STY)]SVGSSSSYPISPAVSR_.2	_SS[Phospho (STY)]SVGSSSSYPISPAVSR_	0.000238058	3.93825e-08	1.9826e-08	1465.05	1778.29	1893.81	0.29016	0.0089296	0.221099		Q02388	COL7A1	Collagen alpha-1(VII) chain	ERVTCTR	(C31,T32)	_ERVTC[Carbamidomethyl (C)]T[Phospho (STY)]R_.2	_ERVTC[Carbamidomethyl (C)]T[Phospho (STY)]R_	Filtered	0.0037103	Filtered	Filtered	1	Filtered	Filtered	0.5	Filtered
Q15149	PLEC	Plectin	SSSVGSSSSYPISPAVSR	(S4392)	_SSSVGSSSS[Phospho (STY)]YPISPAVSR_.2	_SSSVGSSSS[Phospho (STY)]YPISPAVSR_	0.000238058	3.93825e-08	1.75017e-08	695.785	922.682	832.686	0.0674878	0.00137659	0.00148468		Q04637	EIF4G1	Eukaryotic translation initiation factor 4 gamma 1	EAALPPVSPLK	(S1231)	_EAALPPVS[Phospho (STY)]PLK_.2	_EAALPPVS[Phospho (STY)]PLK_	0.00274843	0.00445406	0.00834463	175.581	191.633	190.487	1	1	1
Q15477	SKIV2L	Helicase SKI2W	ASSLEDLVLK	(S255)	_AS[Phospho (STY)]SLEDLVLK_.2	_AS[Phospho (STY)]SLEDLVLK_	0.000241773	Filtered	0.00577185	310.255	Filtered	441.04	0.5	Filtered	0.5		Q04637	EIF4G1	Eukaryotic translation initiation factor 4 gamma 1	LSPEPTPLAEPILEVEVTLSK	(T318)	_LSPEPT[Phospho (STY)]PLAEPILEVEVTLSK_.3	_LSPEPT[Phospho (STY)]PLAEPILEVEVTLSK_	0.00970026	Filtered	Filtered	1	Filtered	Filtered	0.25	Filtered	Filtered
Q15477	SKIV2L	Helicase SKI2W	ASSLEDLVLK	(S256)	_ASS[Phospho (STY)]LEDLVLK_.2	_ASS[Phospho (STY)]LEDLVLK_	0.000241773	Filtered	0.00577185	310.255	Filtered	441.04	0.5	Filtered	0.5		Q07960	ARHGAP1	Rho GTPase-activating protein 1	SSSPELVTHLK	(S49)	_S[Phospho (STY)]SSPELVTHLK_.2	_S[Phospho (STY)]SSPELVTHLK_	1.71943e-10	0.00113013	0.00381251	480.134	860.17	1019.39	0.181446	0.215525	0.173659
Q15942	ZYX	Zyxin	SPGAPGPLTLK	(S344)	_S[Phospho (STY)]PGAPGPLTLK_.2	_S[Phospho (STY)]PGAPGPLTLK_	0.000288993	4.28945e-08	2.9723e-06	6078.56	6528.54	4338.66	0.999994	0.998563	0.988412		Q07960	ARHGAP1	Rho GTPase-activating protein 1	SSSPELVTHLK	(S50)	_SS[Phospho (STY)]SPELVTHLK_.2	_SS[Phospho (STY)]SPELVTHLK_	1.83491e-06	1.41373e-06	0.00650981	323.23	859.002	870.227	0.157135	0.215451	0.153959
Q16643	DBN1	Drebrin	SPSDSSTASTPVAEQIER	(T346)	_SPSDSSTAST[Phospho (STY)]PVAEQIER_.3	_SPSDSSTAST[Phospho (STY)]PVAEQIER_	Filtered	5.22667e-06	Filtered	Filtered	129.675	Filtered	Filtered	0.142857	Filtered		Q07960	ARHGAP1	Rho GTPase-activating protein 1	SSSPELVTHLK	(S51)	_SSS[Phospho (STY)]PELVTHLK_.2	_SSS[Phospho (STY)]PELVTHLK_	1.13439e-07	0.00138114	8.52848e-13	1	343.992	201.066	0.510878	0.353105	0.518224
Q17RD7	SYT16	Synaptotagmin-16	LFLLNSVGQEMSRCK	(S558,C560)	_LFLLNSVGQEMS[Phospho (STY)]RC[Carbamidomethyl (C)]K_.3	_LFLLNSVGQEMS[Phospho (STY)]RC[Carbamidomethyl (C)]K_	0.00718682	Filtered	0.00249292	1	Filtered	1	0.512552	Filtered	0.5		Q08J23	NSUN2	RNA cytosine C(5)-methyltransferase NSUN2	ESTQLSPADLTEGKPTDPSK	(S456)	_ESTQLS[Phospho (STY)]PADLTEGKPTDPSK_.3	_ESTQLS[Phospho (STY)]PADLTEGKPTDPSK_	6.04479e-11	Filtered	Filtered	308.268	Filtered	Filtered	0.166667	Filtered	Filtered
Q32MZ4	LRRFIP1	Leucine-rich repeat flightless-interacting protein 1	RGSGDTSISIDTEASIR	(S124)	_RGSGDTS[Phospho (STY)]ISIDTEASIR_.3	_RGSGDTS[Phospho (STY)]ISIDTEASIR_	0.000238076	9.26748e-09	1.06434e-07	12581.2	18444.8	10332.1	0.00728881	0.00897516	0.0278651		Q08J23	NSUN2	RNA cytosine C(5)-methyltransferase NSUN2	ESTQLSPADLTEGKPTDPSK	(S452)	_ES[Phospho (STY)]TQLSPADLTEGKPTDPSK_.3	_ES[Phospho (STY)]TQLSPADLTEGKPTDPSK_	9.15869e-12	Filtered	Filtered	1.19539	Filtered	Filtered	0.166667	Filtered	Filtered
Q32MZ4	LRRFIP1	Leucine-rich repeat flightless-interacting protein 1	RGSGDTSISIDTEASIR	(T123)	_RGSGDT[Phospho (STY)]SISIDTEASIR_.3	_RGSGDT[Phospho (STY)]SISIDTEASIR_	0.000238058	1.04503e-08	1.26684e-07	12650.7	17706.8	10111.5	0.0237411	0.0283717	0.0906323		Q08J23	NSUN2	RNA cytosine C(5)-methyltransferase NSUN2	ESTQLSPADLTEGKPTDPSK	(T453)	_EST[Phospho (STY)]QLSPADLTEGKPTDPSK_.3	_EST[Phospho (STY)]QLSPADLTEGKPTDPSK_	2.14498e-12	Filtered	Filtered	1	Filtered	Filtered	0.166667	Filtered	Filtered
Q32MZ4	LRRFIP1	Leucine-rich repeat flightless-interacting protein 1	RGSGDTSISIDTEASIR	(S120)	_RGS[Phospho (STY)]GDTSISIDTEASIR_.3	_RGS[Phospho (STY)]GDTSISIDTEASIR_	0.000238058	1.00958e-08	4.33305e-07	11923.2	16872.3	9483.94	0.969072	0.962921	0.879083		Q08J23	NSUN2	RNA cytosine C(5)-methyltransferase NSUN2	LESPSFTGTGDTEIAHATEDLENNGSK	(T477)	_LESPSFT[Phospho (STY)]GTGDTEIAHATEDLENNGSK_.3	_LESPSFT[Phospho (STY)]GTGDTEIAHATEDLENNGSK_	Filtered	0.00873901	Filtered	Filtered	1	Filtered	Filtered	0.142857	Filtered
Q32MZ4	LRRFIP1	Leucine-rich repeat flightless-interacting protein 1	RGSGDTSISIDTEASIR	(T123)	_RGSGDT[Phospho (STY)]SISIDTEASIR_.2	_RGSGDT[Phospho (STY)]SISIDTEASIR_	0.000238058	0.00742917	1.4449e-08	760.574	360.033	525.92	0.140869	0.166667	0.0336422		Q09666	AHNAK	Neuroblast differentiation-associated protein AHNAK	GGVTGSPEASISGSK	(S5731)	_GGVTGS[Phospho (STY)]PEASISGSK_.2	_GGVTGS[Phospho (STY)]PEASISGSK_	1.72292e-13	6.03767e-08	8.33971e-14	666.038	1119.68	554.773	0.974064	0.698232	0.246749
Q32MZ4	LRRFIP1	Leucine-rich repeat flightless-interacting protein 1	RGSGDTSISIDTEASIR	(S120)	_RGS[Phospho (STY)]GDTSISIDTEASIR_.2	_RGS[Phospho (STY)]GDTSISIDTEASIR_	0.000238058	0.000415858	8.0243e-05	419.37	399.191	281.356	0.983707	0.654225	0.837261		Q09666	AHNAK	Neuroblast differentiation-associated protein AHNAK	GGVTGSPEASISGSK	(T5729)	_GGVT[Phospho (STY)]GSPEASISGSK_.2	_GGVT[Phospho (STY)]GSPEASISGSK_	2.34854e-07	4.90902e-05	1.79748e-14	492.05	1020.48	556.083	0.0095179	0.0297822	0.188916
Q3KQU3	MAP7D1	MAP7 domain-containing protein 1	RSSQPSPTAVPASDSPPTK	(S113)	_RSS[Phospho (STY)]QPSPTAVPASDSPPTK_.3	_RSS[Phospho (STY)]QPSPTAVPASDSPPTK_	0.000255266	1.22362e-10	5.49218e-07	1.62838	2.19338	251.29	0.142857	0.142857	0.186965		Q09666	AHNAK	Neuroblast differentiation-associated protein AHNAK	GGVTGSPEASISGSK	(S5735)	_GGVTGSPEAS[Phospho (STY)]ISGSK_.2	_GGVTGSPEAS[Phospho (STY)]ISGSK_	0.000606873	0.000663429	Filtered	173.083	339.548	Filtered	0.0129148	0.0823337	Filtered
Q3KQU3	MAP7D1	MAP7 domain-containing protein 1	RSSQPSPTAVPASDSPPTK	(T118)	_RSSQPSPT[Phospho (STY)]AVPASDSPPTK_.3	_RSSQPSPT[Phospho (STY)]AVPASDSPPTK_	0.000238058	0.0084608	0.000199196	1	1	250.059	0.142857	0.237149	0.199596		Q09666	AHNAK	Neuroblast differentiation-associated protein AHNAK	DIDISSPEFK	(S177)	_DIDISS[Phospho (STY)]PEFK_.2	_DIDISS[Phospho (STY)]PEFK_	4.42573e-05	0.00231193	3.83681e-08	525.76	113.297	835.866	0.5	0.5	0.5
Q3KQU3	MAP7D1	MAP7 domain-containing protein 1	RSSQPSPTAVPASDSPPTK	(S112)	_RS[Phospho (STY)]SQPSPTAVPASDSPPTK_.3	_RS[Phospho (STY)]SQPSPTAVPASDSPPTK_	0.000238058	0.00606224	0.000178726	1	1	249.865	0.142857	0.142857	0.187618		Q09666	AHNAK	Neuroblast differentiation-associated protein AHNAK	DIDISSPEFK	(S176)	_DIDIS[Phospho (STY)]SPEFK_.2	_DIDIS[Phospho (STY)]SPEFK_	1.64774e-05	0.00160302	5.69272e-06	265.664	1	365.963	0.53281	0.5	0.5
Q3KQU3	MAP7D1	MAP7 domain-containing protein 1	RSSQPSPTAVPASDSPPTK	(S116)	_RSSQPS[Phospho (STY)]PTAVPASDSPPTK_.3	_RSSQPS[Phospho (STY)]PTAVPASDSPPTK_	0.000238058	0.00810843	Filtered	593.777	699.247	Filtered	0.142857	0.193058	Filtered		Q09666	AHNAK	Neuroblast differentiation-associated protein AHNAK	LPSGSGAASPTGSAVDIR	(S212)	_LPSGS[Phospho (STY)]GAASPTGSAVDIR_.2	_LPSGS[Phospho (STY)]GAASPTGSAVDIR_	9.47914e-15	1.43222e-05	3.91742e-12	5117.31	5352.77	3174.06	0.491089	0.468612	0.491886
Q3KQU3	MAP7D1	MAP7 domain-containing protein 1	QLPLEPESPSGQVGPR	(S70)	_QLPLEPES[Phospho (STY)]PSGQVGPR_.2	_QLPLEPES[Phospho (STY)]PSGQVGPR_	0.00377685	Filtered	Filtered	1.05798	Filtered	Filtered	0.5	Filtered	Filtered		Q09666	AHNAK	Neuroblast differentiation-associated protein AHNAK	LPSGSGAASPTGSAVDIR	(S210)	_LPS[Phospho (STY)]GSGAASPTGSAVDIR_.2	_LPS[Phospho (STY)]GSGAASPTGSAVDIR_	1.5268e-14	0.000178825	2.74365e-11	4523.17	3055.77	3290.58	0.509115	0.2	0.508182
Q3KQU3	MAP7D1	MAP7 domain-containing protein 1	QLPLEPESPSGQVGPR	(S72)	_QLPLEPESPS[Phospho (STY)]GQVGPR_.2	_QLPLEPESPS[Phospho (STY)]GQVGPR_	0.000434932	Filtered	Filtered	1	Filtered	Filtered	0.5	Filtered	Filtered		Q09666	AHNAK	Neuroblast differentiation-associated protein AHNAK	LPSGSGAASPTGSAVDIR	(S216)	_LPSGSGAAS[Phospho (STY)]PTGSAVDIR_.2	_LPSGSGAAS[Phospho (STY)]PTGSAVDIR_	4.53533e-17	2.63144e-06	0.00266061	1.19532	297.788	1	0.2	0.301355	0.2
Q53EU6	GPAT3	Glycerol-3-phosphate acyltransferase 3	NSASVGIIQR	(S68)	_NSAS[Phospho (STY)]VGIIQR_.2	_NSAS[Phospho (STY)]VGIIQR_	Filtered	2.38375e-07	Filtered	Filtered	224.243	Filtered	Filtered	0.5	Filtered		Q09666	AHNAK	Neuroblast differentiation-associated protein AHNAK	LPSGSGAASPTGSAVDIR	(S210)	_LPS[Phospho (STY)]GSGAASPTGSAVDIR_.3	_LPS[Phospho (STY)]GSGAASPTGSAVDIR_	0.000530381	0.00909981	Filtered	1836.9	1833.06	Filtered	0.0872982	0.152864	Filtered
Q53EU6	GPAT3	Glycerol-3-phosphate acyltransferase 3	NSASVGIIQR	(S66)	_NS[Phospho (STY)]ASVGIIQR_.2	_NS[Phospho (STY)]ASVGIIQR_	Filtered	0.00686282	Filtered	Filtered	223.827	Filtered	Filtered	0.5	Filtered		Q09666	AHNAK	Neuroblast differentiation-associated protein AHNAK	LPSGSGAASPTGSAVDIR	(S212)	_LPSGS[Phospho (STY)]GAASPTGSAVDIR_.3	_LPSGS[Phospho (STY)]GAASPTGSAVDIR_	0.0014664	0.00580621	Filtered	1269.09	1830.17	Filtered	0.152864	0.152864	Filtered
Q5JTD0	TJAP1	Tight junction-associated protein 1	GSPEEELPLPAFEK	(S300)	_GS[Phospho (STY)]PEEELPLPAFEK_.2	_GS[Phospho (STY)]PEEELPLPAFEK_	Filtered	Filtered	0.00160518	Filtered	Filtered	1	Filtered	Filtered	1		Q09666	AHNAK	Neuroblast differentiation-associated protein AHNAK	LPSGSGAASPTGSAVDIR	(S210,S216)	_LPS[Phospho (STY)]GSGAAS[Phospho (STY)]PTGSAVDIR_.2	_LPS[Phospho (STY)]GSGAAS[Phospho (STY)]PTGSAVDIR_	0.00514551	0.00794986	Filtered	1	1	Filtered	0.434809	0.434546	Filtered
Q5M775	SPECC1	Cytospin-B	SPLSGIPVR	(S847)	_S[Phospho (STY)]PLSGIPVR_.2	_S[Phospho (STY)]PLSGIPVR_	Filtered	Filtered	0.00272317	Filtered	Filtered	415.34	Filtered	Filtered	0.622459		Q09666	AHNAK	Neuroblast differentiation-associated protein AHNAK	LPSGSGAASPTGSAVDIR	(S212,S216)	_LPSGS[Phospho (STY)]GAAS[Phospho (STY)]PTGSAVDIR_.2	_LPSGS[Phospho (STY)]GAAS[Phospho (STY)]PTGSAVDIR_	Filtered	0.00606757	Filtered	Filtered	1	Filtered	Filtered	0.436322	Filtered
Q5T1M5	FKBP15	FK506-binding protein 15	RPSQEQSASASSGQPQAPLNR	(S960)	_RPSQEQS[Phospho (STY)]ASASSGQPQAPLNR_.3	_RPSQEQS[Phospho (STY)]ASASSGQPQAPLNR_	0.000238058	7.80545e-10	1.36037e-07	754.375	593.511	701.19	0.2	0.2	0.193747		Q09666	AHNAK	Neuroblast differentiation-associated protein AHNAK	ASLGSLEGEAEAEASSPK	(S5762)	_ASLGSLEGEAEAEAS[Phospho (STY)]SPK_.2	_ASLGSLEGEAEAEAS[Phospho (STY)]SPK_	1.62818e-20	Filtered	Filtered	120.851	Filtered	Filtered	0.25	Filtered	Filtered
Q5T1M5	FKBP15	FK506-binding protein 15	RPSQEQSASASSGQPQAPLNR	(S965)	_RPSQEQSASASS[Phospho (STY)]GQPQAPLNR_.3	_RPSQEQSASASS[Phospho (STY)]GQPQAPLNR_	0.000238058	0.00503532	0.000915221	760.069	445.536	701.143	0.209059	0.2	0.209082		Q09666	AHNAK	Neuroblast differentiation-associated protein AHNAK	ASLGSLEGEAEAEASSPK	(S5763)	_ASLGSLEGEAEAEASS[Phospho (STY)]PK_.2	_ASLGSLEGEAEAEASS[Phospho (STY)]PK_	1.14928e-18	Filtered	Filtered	120.607	Filtered	Filtered	0.25	Filtered	Filtered
Q5T1M5	FKBP15	FK506-binding protein 15	RPSQEQSASASSGQPQAPLNR	(S962)	_RPSQEQSAS[Phospho (STY)]ASSGQPQAPLNR_.3	_RPSQEQSAS[Phospho (STY)]ASSGQPQAPLNR_	0.000238058	0.00452486	4.80564e-05	1.88176	150.495	1.34795	0.209069	0.2	0.209089		Q09666	AHNAK	Neuroblast differentiation-associated protein AHNAK	ASLGSLEGEAEAEASSPK	(S5752)	_ASLGS[Phospho (STY)]LEGEAEAEASSPK_.2	_ASLGS[Phospho (STY)]LEGEAEAEASSPK_	Filtered	0.00940694	Filtered	Filtered	1	Filtered	Filtered	0.25	Filtered
Q5T1M5	FKBP15	FK506-binding protein 15	RPSQEQSASASSGQPQAPLNR	(S964)	_RPSQEQSASAS[Phospho (STY)]SGQPQAPLNR_.3	_RPSQEQSASAS[Phospho (STY)]SGQPQAPLNR_	0.000238058	0.00471086	9.34743e-06	1.88176	2.19625	1.34795	0.209069	0.2	0.209089		Q09666	AHNAK	Neuroblast differentiation-associated protein AHNAK	DDGVFVQEVTQNSPAAR	(S41)	_DDGVFVQEVTQNS[Phospho (STY)]PAAR_.3	_DDGVFVQEVTQNS[Phospho (STY)]PAAR_	0.00370002	Filtered	Filtered	1	Filtered	Filtered	0.5	Filtered	Filtered
Q6PKG0	LARP1	La-related protein 1	SLPTTVPESPNYR	(S774)	_SLPTTVPES[Phospho (STY)]PNYR_.2	_SLPTTVPES[Phospho (STY)]PNYR_	0.00046125	2.00891e-06	9.28299e-05	1406.21	1109.46	1249.59	0.885361	0.386171	0.919495		Q09666	AHNAK	Neuroblast differentiation-associated protein AHNAK	DDGVFVQEVTQNSPAAR	(T38)	_DDGVFVQEVT[Phospho (STY)]QNSPAAR_.2	_DDGVFVQEVT[Phospho (STY)]QNSPAAR_	0.000714532	Filtered	Filtered	1	Filtered	Filtered	0.5	Filtered	Filtered
Q6ZRV2	FAM83H	Protein FAM83H	RLSLGQGDSTEAATEER	(T1010)	_RLSLGQGDST[Phospho (STY)]EAATEER_.3	_RLSLGQGDST[Phospho (STY)]EAATEER_	0.000283824	0.00970999	0.00101624	400.473	267.166	810.153	0.25	0.283176	0.25		Q09666	AHNAK	Neuroblast differentiation-associated protein AHNAK	DDGVFVQEVTQNSPAAR	(S41)	_DDGVFVQEVTQNS[Phospho (STY)]PAAR_.2	_DDGVFVQEVTQNS[Phospho (STY)]PAAR_	0.0024528	Filtered	Filtered	1	Filtered	Filtered	0.5	Filtered	Filtered
Q6ZRV2	FAM83H	Protein FAM83H	RLSLGQGDSTEAATEER	(S1009)	_RLSLGQGDS[Phospho (STY)]TEAATEER_.3	_RLSLGQGDS[Phospho (STY)]TEAATEER_	0.000238058	5.27778e-08	9.48689e-05	402.124	526.307	409.839	0.25	0.283225	0.25		Q09666	AHNAK	Neuroblast differentiation-associated protein AHNAK	ISMSEVDLNVAAPK	(S570,M571)	_IS[Phospho (STY)]M[Oxidation (M)]SEVDLNVAAPK_.2	_IS[Phospho (STY)]M[Oxidation (M)]SEVDLNVAAPK_	2.02162e-10	Filtered	Filtered	1	Filtered	Filtered	0.5	Filtered	Filtered
Q6ZRV2	FAM83H	Protein FAM83H	RLSLGQGDSTEAATEER	(S1003)	_RLS[Phospho (STY)]LGQGDSTEAATEER_.3	_RLS[Phospho (STY)]LGQGDSTEAATEER_	0.000244701	0.00469093	0.0014509	1.31287	2.00313	2.03785	0.25	0.282819	0.25		Q13045	FLII	Protein flightless-1 homolog	NAEAVLQSPGLSGK	(S860)	_NAEAVLQSPGLS[Phospho (STY)]GK_.2	_NAEAVLQSPGLS[Phospho (STY)]GK_	3.31242e-05	Filtered	Filtered	98.4188	Filtered	Filtered	0.421568	Filtered	Filtered
Q6ZRV2	FAM83H	Protein FAM83H	RGSLTLTISGESPK	(S936)	_RGS[Phospho (STY)]LTLTISGESPK_.3	_RGS[Phospho (STY)]LTLTISGESPK_	0.000238058	0.00619604	0.00604902	531.887	237.466	512.485	0.2	0.2	0.2		Q13045	FLII	Protein flightless-1 homolog	NAEAVLQSPGLSGK	(S856)	_NAEAVLQS[Phospho (STY)]PGLSGK_.2	_NAEAVLQS[Phospho (STY)]PGLSGK_	1.18688e-09	Filtered	Filtered	1	Filtered	Filtered	0.575939	Filtered	Filtered
Q6ZRV2	FAM83H	Protein FAM83H	RGSLTLTISGESPK	(T940)	_RGSLTLT[Phospho (STY)]ISGESPK_.3	_RGSLTLT[Phospho (STY)]ISGESPK_	0.00305395	7.44715e-11	0.00888479	1.06097	1	1	0.2	0.2	0.2		Q13200	PSMD2	26S proteasome non-ATPase regulatory subunit 2	APVQPQQSPAAAPGGTDEK	(S16)	_APVQPQQS[Phospho (STY)]PAAAPGGTDEK_.3	_APVQPQQS[Phospho (STY)]PAAAPGGTDEK_	0.00023589	Filtered	Filtered	1	Filtered	Filtered	0.314079	Filtered	Filtered
Q6ZRV2	FAM83H	Protein FAM83H	RGSLTLTISGESPK	(S936)	_RGS[Phospho (STY)]LTLTISGESPK_.2	_RGS[Phospho (STY)]LTLTISGESPK_	0.000254505	0.000590406	Filtered	125.674	229.455	Filtered	0.2	0.700442	Filtered		Q13247	SRSF6	Serine/arginine-rich splicing factor 6	SNSPLPVPPSK	(S301)	_S[Phospho (STY)]NSPLPVPPSK_.2	_S[Phospho (STY)]NSPLPVPPSK_	0.000499153	0.0016456	0.00469589	3321.4	5443.01	1059.23	0.240342	0.333333	0.433424
Q6ZRV2	FAM83H	Protein FAM83H	RGSLTLTISGESPK	(T940)	_RGSLTLT[Phospho (STY)]ISGESPK_.2	_RGSLTLT[Phospho (STY)]ISGESPK_	0.000238058	6.73012e-08	Filtered	135.676	186.425	Filtered	0.2	0.0763762	Filtered		Q13247	SRSF6	Serine/arginine-rich splicing factor 6	SNSPLPVPPSK	(S303)	_SNS[Phospho (STY)]PLPVPPSK_.2	_SNS[Phospho (STY)]PLPVPPSK_	0.00029817	0.00416898	0.00309344	197.654	1	1.16924	0.722584	0.456706	0.333333
Q6ZRV2	FAM83H	Protein FAM83H	HGSDPAFAPGPR	(S523)	_HGS[Phospho (STY)]DPAFAPGPR_.2	_HGS[Phospho (STY)]DPAFAPGPR_	0.00314974	Filtered	Filtered	133.497	Filtered	Filtered	1	Filtered	Filtered		Q13263	TRIM28	Transcription intermediary factor 1-beta	AASAAAASAAAASAASGSPGPGEGSAGGEK	(S19)	_[Acetyl (Protein N-term)]AASAAAASAAAASAASGS[Phospho (STY)]PGPGEGSAGGEK_.3	_[Acetyl (Protein N-term)]AASAAAASAAAASAASGS[Phospho (STY)]PGPGEGSAGGEK_	3.27981e-11	1.14287e-06	2.32633e-09	2667.37	1674.64	2122.29	0.271917	0.273989	0.277674
Q6ZRV2	FAM83H	Protein FAM83H	KGSPTPGFSTR	(S881)	_KGS[Phospho (STY)]PTPGFSTR_.2	_KGS[Phospho (STY)]PTPGFSTR_	0.00321198	Filtered	Filtered	1	Filtered	Filtered	0.25	Filtered	Filtered		Q13283	G3BP1	Ras GTPase-activating protein-binding protein 1	SSSPAPADIAQTVQEDLR	(S231)	_SS[Phospho (STY)]SPAPADIAQTVQEDLR_.2	_SS[Phospho (STY)]SPAPADIAQTVQEDLR_	1.74191e-07	0.000380314	1.49299e-05	7656.65	8206.01	7626.09	0.136735	0.134393	0.134931
Q6ZRV2	FAM83H	Protein FAM83H	RGSPTTGFIEQK	(S892)	_RGS[Phospho (STY)]PTTGFIEQK_.2	_RGS[Phospho (STY)]PTTGFIEQK_	0.000242214	Filtered	Filtered	1	Filtered	Filtered	0.335462	Filtered	Filtered		Q13283	G3BP1	Ras GTPase-activating protein-binding protein 1	SSSPAPADIAQTVQEDLR	(S230)	_S[Phospho (STY)]SSPAPADIAQTVQEDLR_.2	_S[Phospho (STY)]SSPAPADIAQTVQEDLR_	5.15207e-08	0.000428582	1.75768e-05	7323.45	7398.31	6782.57	0.138664	0.135991	0.136268
Q7Z434	MAVS	Mitochondrial antiviral-signaling protein	GPVSPSVSFQPLAR	(S222)	_GPVS[Phospho (STY)]PSVSFQPLAR_.2	_GPVS[Phospho (STY)]PSVSFQPLAR_	0.000238058	Filtered	0.00592228	483.975	Filtered	343.462	0.333333	Filtered	0.533158		Q13283	G3BP1	Ras GTPase-activating protein-binding protein 1	SSSPAPADIAQTVQEDLR	(S232)	_SSS[Phospho (STY)]PAPADIAQTVQEDLR_.2	_SSS[Phospho (STY)]PAPADIAQTVQEDLR_	4.74217e-07	0.000425199	7.66013e-07	5493.13	5336.95	4695.74	0.723031	0.729616	0.72617
Q7Z434	MAVS	Mitochondrial antiviral-signaling protein	GPVSPSVSFQPLAR	(S224)	_GPVSPS[Phospho (STY)]VSFQPLAR_.2	_GPVSPS[Phospho (STY)]VSFQPLAR_	0.000238058	0.000679274	Filtered	1	170.77	Filtered	0.333333	0.333333	Filtered		Q13283	G3BP1	Ras GTPase-activating protein-binding protein 1	SSSPAPADIAQTVQEDLR	(S232)	_SSS[Phospho (STY)]PAPADIAQTVQEDLR_.3	_SSS[Phospho (STY)]PAPADIAQTVQEDLR_	5.79503e-09	9.00016e-05	1.1443e-05	2205.78	1787.9	1695.65	0.328563	0.326919	0.321407
Q86UP2	KTN1	Kinectin	EIQNGNLHESDSESVPR	(S75)	_EIQNGNLHES[Phospho (STY)]DSESVPR_.3	_EIQNGNLHES[Phospho (STY)]DSESVPR_	0.000365237	Filtered	Filtered	1	Filtered	Filtered	0.333333	Filtered	Filtered		Q13283	G3BP1	Ras GTPase-activating protein-binding protein 1	SSSPAPADIAQTVQEDLR	(S230)	_S[Phospho (STY)]SSPAPADIAQTVQEDLR_.3	_S[Phospho (STY)]SSPAPADIAQTVQEDLR_	8.34334e-10	7.90955e-05	7.26233e-06	1767.88	1500.38	1434.35	0.339636	0.338423	0.328791
Q86UP2	KTN1	Kinectin	EIQNGNLHESDSESVPR	(S77)	_EIQNGNLHESDS[Phospho (STY)]ESVPR_.3	_EIQNGNLHESDS[Phospho (STY)]ESVPR_	0.000285757	Filtered	Filtered	1	Filtered	Filtered	0.333333	Filtered	Filtered		Q13283	G3BP1	Ras GTPase-activating protein-binding protein 1	SSSPAPADIAQTVQEDLR	(S231)	_SS[Phospho (STY)]SPAPADIAQTVQEDLR_.3	_SS[Phospho (STY)]SPAPADIAQTVQEDLR_	1.25257e-10	1.04927e-06	3.95719e-10	1622.32	1499.66	1433.88	0.333318	0.332493	0.325103
Q8IVT2	MISP	Mitotic interactor and substrate of PLK1	ALSSDSILSPAPDAR	(S397)	_ALSSDS[Phospho (STY)]ILSPAPDAR_.2	_ALSSDS[Phospho (STY)]ILSPAPDAR_	0.000238058	0.000158964	5.67018e-07	1900.87	2317.32	2494.12	0.0247507	0.253146	0.265711		Q13428	TCOF1	Treacle protein	LDSSPSVSSTLAAK	(S1228)	_LDSS[Phospho (STY)]PSVSSTLAAK_.2	_LDSS[Phospho (STY)]PSVSSTLAAK_	1.57216e-12	3.12508e-05	0.00268117	556.669	507.111	204.243	0.403016	0.61027	0.196079
Q8IVT2	MISP	Mitotic interactor and substrate of PLK1	ALSSDSILSPAPDAR	(S395)	_ALSS[Phospho (STY)]DSILSPAPDAR_.2	_ALSS[Phospho (STY)]DSILSPAPDAR_	0.00137605	3.80128e-08	2.17336e-07	1780.27	2319.74	2495.73	0.434291	0.285602	0.31875		Q13428	TCOF1	Treacle protein	LDSSPSVSSTLAAK	(S1227)	_LDS[Phospho (STY)]SPSVSSTLAAK_.2	_LDS[Phospho (STY)]SPSVSSTLAAK_	5.91238e-15	1.82436e-06	3.32508e-09	194.352	250.424	203.843	0.456838	0.171739	0.207215
Q8IVT2	MISP	Mitotic interactor and substrate of PLK1	ALSSDSILSPAPDAR	(S394)	_ALS[Phospho (STY)]SDSILSPAPDAR_.2	_ALS[Phospho (STY)]SDSILSPAPDAR_	0.000238058	8.31083e-05	5.213e-07	1316.3	1376.9	1739.68	0.522437	0.309843	0.339489		Q13428	TCOF1	Treacle protein	SAEPSANTTLVSETEEEGSVPAFGAAAK	(T168)	_SAEPSANTT[Phospho (STY)]LVSETEEEGSVPAFGAAAK_.3	_SAEPSANTT[Phospho (STY)]LVSETEEEGSVPAFGAAAK_	0.000661695	0.00292854	Filtered	163.09	194.496	Filtered	0.142857	0.142857	Filtered
Q8IYB3	SRRM1	Serine/arginine repetitive matrix protein 1	TPELPEPSVK	(T220)	_T[Phospho (STY)]PELPEPSVK_.2	_T[Phospho (STY)]PELPEPSVK_	0.000268103	0.00346924	0.00140614	740.845	268.113	312.64	0.924311	0.827208	0.671507		Q13428	TCOF1	Treacle protein	SAEPSANTTLVSETEEEGSVPAFGAAAK	(S164)	_SAEPS[Phospho (STY)]ANTTLVSETEEEGSVPAFGAAAK_.3	_SAEPS[Phospho (STY)]ANTTLVSETEEEGSVPAFGAAAK_	0.000353633	0.00182371	Filtered	161.963	193.506	Filtered	0.142857	0.142857	Filtered
Q8N7R7	CCNYL1	Cyclin-Y-like protein 1	SFSADNFIGIQR	(S342)	_S[Phospho (STY)]FSADNFIGIQR_.2	_S[Phospho (STY)]FSADNFIGIQR_	0.000238058	Filtered	1.20273e-06	302.001	Filtered	346.294	0.5	Filtered	0.5		Q13428	TCOF1	Treacle protein	SAEPSANTTLVSETEEEGSVPAFGAAAK	(S171)	_SAEPSANTTLVS[Phospho (STY)]ETEEEGSVPAFGAAAK_.3	_SAEPSANTTLVS[Phospho (STY)]ETEEEGSVPAFGAAAK_	0.000238594	0.00335687	Filtered	1	1	Filtered	0.142857	0.142857	Filtered
Q8N7R7	CCNYL1	Cyclin-Y-like protein 1	SFSADNFIGIQR	(S344)	_SFS[Phospho (STY)]ADNFIGIQR_.2	_SFS[Phospho (STY)]ADNFIGIQR_	0.000238058	Filtered	6.58266e-08	301.953	Filtered	345.457	0.5	Filtered	0.5		Q13428	TCOF1	Treacle protein	SAEPSANTTLVSETEEEGSVPAFGAAAK	(T173)	_SAEPSANTTLVSET[Phospho (STY)]EEEGSVPAFGAAAK_.3	_SAEPSANTTLVSET[Phospho (STY)]EEEGSVPAFGAAAK_	0.00209048	0.00272712	Filtered	1	1	Filtered	0.142857	0.142857	Filtered
Q8ND56	LSM14A	Protein LSM14 homolog A	SPTMEQAVQTASAHLPAPAAVGR	(S192,M195)	_S[Phospho (STY)]PTM[Oxidation (M)]EQAVQTASAHLPAPAAVGR_.3	_S[Phospho (STY)]PTM[Oxidation (M)]EQAVQTASAHLPAPAAVGR_	0.000430617	2.13164e-05	0.00131372	1859.68	3446.61	1806.8	0.150789	0.0825315	0.0325649		Q13428	TCOF1	Treacle protein	LGAGEGGEASVSPEK	(S1376)	_LGAGEGGEAS[Phospho (STY)]VSPEK_.2	_LGAGEGGEAS[Phospho (STY)]VSPEK_	2.12139e-06	Filtered	Filtered	369.955	Filtered	Filtered	0.5	Filtered	Filtered
Q8ND56	LSM14A	Protein LSM14 homolog A	SPVSTRPLPSASQK	(S216)	_S[Phospho (STY)]PVSTRPLPSASQK_.3	_S[Phospho (STY)]PVSTRPLPSASQK_	0.000238058	0.0017296	Filtered	536.355	646.873	Filtered	0.2	0.365648	Filtered		Q13428	TCOF1	Treacle protein	LGAGEGGEASVSPEK	(S1378)	_LGAGEGGEASVS[Phospho (STY)]PEK_.2	_LGAGEGGEASVS[Phospho (STY)]PEK_	1.88699e-17	Filtered	Filtered	1.28507	Filtered	Filtered	0.5	Filtered	Filtered
Q8ND56	LSM14A	Protein LSM14 homolog A	SPVSTRPLPSASQK	(S216)	_S[Phospho (STY)]PVSTRPLPSASQK_.2	_S[Phospho (STY)]PVSTRPLPSASQK_	0.000256631	Filtered	Filtered	295.884	Filtered	Filtered	0.36523	Filtered	Filtered		Q13501	SQSTM1	Sequestosome-1	LTPVSPESSSTEEK	(S272)	_LTPVS[Phospho (STY)]PESSSTEEK_.2	_LTPVS[Phospho (STY)]PESSSTEEK_	3.28251e-07	0.00894497	Filtered	1	1	Filtered	0.183168	0.166667	Filtered
Q8ND56	LSM14A	Protein LSM14 homolog A	SSPQLDPLRK	(S183)	_SS[Phospho (STY)]PQLDPLRK_.2	_SS[Phospho (STY)]PQLDPLRK_	0.00702836	Filtered	Filtered	167.88	Filtered	Filtered	0.5	Filtered	Filtered		Q13501	SQSTM1	Sequestosome-1	SRLTPVSPESSSTEEK	(T269,S272)	_SRLT[Phospho (STY)]PVS[Phospho (STY)]PESSSTEEK_.2	_SRLT[Phospho (STY)]PVS[Phospho (STY)]PESSSTEEK_	Filtered	0.00873108	Filtered	Filtered	1	Filtered	Filtered	0.285714	Filtered
Q8NE71	ABCF1	ATP-binding cassette sub-family F member 1	LSVPTSDEEDEVPAPK	(T108)	_LSVPT[Phospho (STY)]SDEEDEVPAPK_.2	_LSVPT[Phospho (STY)]SDEEDEVPAPK_	0.000267775	0.00231548	2.42115e-07	309.377	1	673.336	0.333333	0.333333	0.333333		Q13813	SPTAN1	Spectrin alpha chain, non-erythrocytic 1	SLQQLAEER	(S1217)	_S[Phospho (STY)]LQQLAEER_.2	_S[Phospho (STY)]LQQLAEER_	0.00048195	0.00050201	0.00156406	538.529	866.066	477.076	1	1	1
Q8NE71	ABCF1	ATP-binding cassette sub-family F member 1	LSVPTSDEEDEVPAPK	(S109)	_LSVPTS[Phospho (STY)]DEEDEVPAPK_.2	_LSVPTS[Phospho (STY)]DEEDEVPAPK_	0.000326743	0.00519213	9.29012e-05	200.107	1	512.602	0.333333	0.333333	0.333333		Q14247	CTTN	Src substrate cortactin	TQTPPVSPAPQPTEER	(T399,S405)	_T[Phospho (STY)]QTPPVS[Phospho (STY)]PAPQPTEER_.3	_T[Phospho (STY)]QTPPVS[Phospho (STY)]PAPQPTEER_	1.3327e-07	7.3725e-05	1.70822e-11	5452.37	5434.73	5390.28	0.448194	0.494358	0.346628
Q8NHG8	ZNRF2	E3 ubiquitin-protein ligase ZNRF2	SLGGAVGSVASGAR	(S82)	_S[Phospho (STY)]LGGAVGSVASGAR_.2	_S[Phospho (STY)]LGGAVGSVASGAR_	0.000463086	Filtered	Filtered	1	Filtered	Filtered	0.333333	Filtered	Filtered		Q14247	CTTN	Src substrate cortactin	TQTPPVSPAPQPTEER	(T401,S405)	_TQT[Phospho (STY)]PPVS[Phospho (STY)]PAPQPTEER_.2	_TQT[Phospho (STY)]PPVS[Phospho (STY)]PAPQPTEER_	5.16716e-09	3.01139e-07	3.51868e-11	2991.31	5683.26	6453.87	0.989753	0.915125	0.915245
Q8WWA1	TMEM40	Transmembrane protein 40	RGSDPASGEVEASQLR	(S137)	_RGS[Phospho (STY)]DPASGEVEASQLR_.3	_RGS[Phospho (STY)]DPASGEVEASQLR_	0.000340623	7.41573e-07	Filtered	183.61	1	Filtered	0.767675	0.333333	Filtered		Q14247	CTTN	Src substrate cortactin	TQTPPVSPAPQPTEER	(T401,S405)	_TQT[Phospho (STY)]PPVS[Phospho (STY)]PAPQPTEER_.3	_TQT[Phospho (STY)]PPVS[Phospho (STY)]PAPQPTEER_	1.94651e-08	0.000157828	0.000428457	4292.61	4717.58	4380.69	0.447437	0.395514	0.345959
Q8WWA1	TMEM40	Transmembrane protein 40	RGSDPASGEVEASQLR	(S141)	_RGSDPAS[Phospho (STY)]GEVEASQLR_.3	_RGSDPAS[Phospho (STY)]GEVEASQLR_	0.000435254	Filtered	Filtered	443.329	Filtered	Filtered	0.201386	Filtered	Filtered		Q14247	CTTN	Src substrate cortactin	LPSSPVYEDAASFK	(S418)	_LPSS[Phospho (STY)]PVYEDAASFK_.2	_LPSS[Phospho (STY)]PVYEDAASFK_	3.54192e-10	1.13525e-07	1.49874e-12	1682.85	4129.56	3129.05	0.455739	0.95403	0.811249
Q8WWA1	TMEM40	Transmembrane protein 40	RGSDPASGEVEASQLR	(S137)	_RGS[Phospho (STY)]DPASGEVEASQLR_.2	_RGS[Phospho (STY)]DPASGEVEASQLR_	0.000662205	Filtered	Filtered	1	Filtered	Filtered	0.333333	Filtered	Filtered		Q14247	CTTN	Src substrate cortactin	LPSSPVYEDAASFK	(S417)	_LPS[Phospho (STY)]SPVYEDAASFK_.2	_LPS[Phospho (STY)]SPVYEDAASFK_	2.65998e-13	6.52515e-08	1.28695e-12	1677.32	3489.17	2632.09	0.52664	0.0423953	0.188746
Q96I25	RBM17	Splicing factor 45	SPTGPSNSFLANMGGTVAHK	(S222,M234)	_S[Phospho (STY)]PTGPSNSFLANM[Oxidation (M)]GGTVAHK_.3	_S[Phospho (STY)]PTGPSNSFLANM[Oxidation (M)]GGTVAHK_	0.000238058	0.00658777	0.0081309	1	201.445	1.17549	0.304	0.708841	0.299025		Q14247	CTTN	Src substrate cortactin	LPSSPVYEDAASFK	(Y421)	_LPSSPVY[Phospho (STY)]EDAASFK_.2	_LPSSPVY[Phospho (STY)]EDAASFK_	9.55846e-11	2.83694e-05	1.6105e-05	616.148	2650.43	1823.38	0.0100592	0.00394331	1.74342e-05
Q96PU5	NEDD4L	E3 ubiquitin-protein ligase NEDD4-like	SLSSPTVTLSAPLEGAK	(T451)	_SLSSPT[Phospho (STY)]VTLSAPLEGAK_.2	_SLSSPT[Phospho (STY)]VTLSAPLEGAK_	0.000238058	4.65885e-10	5.64878e-07	1408.81	1652.33	2035.14	0.0465788	0.0489943	0.0696992		Q14315	FLNC	Filamin-C	LGSFGSITR	(S2233)	_LGS[Phospho (STY)]FGSITR_.2	_LGS[Phospho (STY)]FGSITR_	0.00262657	Filtered	5.53285e-07	1	Filtered	1	0.333333	Filtered	0.609159
Q96PU5	NEDD4L	E3 ubiquitin-protein ligase NEDD4-like	SLSSPTVTLSAPLEGAK	(S446)	_S[Phospho (STY)]LSSPTVTLSAPLEGAK_.2	_S[Phospho (STY)]LSSPTVTLSAPLEGAK_	0.000238058	4.25419e-08	6.41909e-06	961.978	1818.39	2085.56	0.301639	0.29994	0.0458983		Q14498	RBM39	RNA-binding protein 39	SPVREPIDNLTPEER	(S136)	_S[Phospho (STY)]PVREPIDNLTPEER_.3	_S[Phospho (STY)]PVREPIDNLTPEER_	3.68676e-11	2.60628e-06	1.13022e-11	6626.22	2151.16	4238.29	1	0.907607	0.999997
Q96PU5	NEDD4L	E3 ubiquitin-protein ligase NEDD4-like	SLSSPTVTLSAPLEGAK	(S448)	_SLS[Phospho (STY)]SPTVTLSAPLEGAK_.2	_SLS[Phospho (STY)]SPTVTLSAPLEGAK_	0.000238058	2.26659e-09	8.79797e-06	955.556	1815.84	2091.3	0.292893	0.29281	0.432536		Q14498	RBM39	RNA-binding protein 39	SPVREPIDNLTPEER	(S136)	_S[Phospho (STY)]PVREPIDNLTPEER_.2	_S[Phospho (STY)]PVREPIDNLTPEER_	1.91072e-19	1.72072e-06	0.00156437	907.8	402.922	1.97237	0.806015	0.652559	0.5
Q96PU5	NEDD4L	E3 ubiquitin-protein ligase NEDD4-like	SLSSPTVTLSAPLEGAK	(S449)	_SLSS[Phospho (STY)]PTVTLSAPLEGAK_.2	_SLSS[Phospho (STY)]PTVTLSAPLEGAK_	0.000238058	1.62337e-09	8.79797e-06	483.677	1054.31	1366.27	0.283067	0.288673	0.424039		Q14498	RBM39	RNA-binding protein 39	SPVREPIDNLTPEER	(T146)	_SPVREPIDNLT[Phospho (STY)]PEER_.3	_SPVREPIDNLT[Phospho (STY)]PEER_	1.00828e-09	5.58478e-05	0.00129623	1	1	1	0.00346618	0.5	4.72996e-06
Q96PU5	NEDD4L	E3 ubiquitin-protein ligase NEDD4-like	SLSSPTVTLSAPLEGAK	(T453)	_SLSSPTVT[Phospho (STY)]LSAPLEGAK_.2	_SLSSPTVT[Phospho (STY)]LSAPLEGAK_	0.000238058	7.91767e-10	4.16859e-07	695.429	1004.91	880.946	0.0395907	0.0386593	0.0154468		Q14498	RBM39	RNA-binding protein 39	DKSPVREPIDNLTPEER	(S136)	_DKS[Phospho (STY)]PVREPIDNLTPEER_.3	_DKS[Phospho (STY)]PVREPIDNLTPEER_	9.82447e-11	0.00312474	3.29616e-08	260.598	1	1	0.887261	0.5	0.784796
Q96TA1	NIBAN2	Protein Niban 2	AAPEASSPPASPLQHLLPGK	(S692,S696)	_AAPEASS[Phospho (STY)]PPAS[Phospho (STY)]PLQHLLPGK_.3	_AAPEASS[Phospho (STY)]PPAS[Phospho (STY)]PLQHLLPGK_	0.000238058	0.00866172	4.45482e-07	1	279.429	228.742	0.666667	0.666667	0.666667		Q14573	ITPR3	Inositol 1,4,5-trisphosphate receptor type 3	VASFSIPGSSSR	(S1832)	_VAS[Phospho (STY)]FSIPGSSSR_.2	_VAS[Phospho (STY)]FSIPGSSSR_	0.000130505	7.54202e-07	5.55414e-07	1	189.301	1	0.391008	0.311277	0.2
Q9H4L5	OSBPL3	Oxysterol-binding protein-related protein 3	LHSSNPNLSTLDFGEEK	(S303)	_LHS[Phospho (STY)]SNPNLSTLDFGEEK_.3	_LHS[Phospho (STY)]SNPNLSTLDFGEEK_	0.000254652	0.00876097	Filtered	1	1	Filtered	0.25	0.25	Filtered		Q14573	ITPR3	Inositol 1,4,5-trisphosphate receptor type 3	KQSVFSAPSLSAGASAAEPLDR	(S946)	_KQSVFSAPSLSAGAS[Phospho (STY)]AAEPLDR_.3	_KQSVFSAPSLSAGAS[Phospho (STY)]AAEPLDR_	Filtered	Filtered	0.00976467	Filtered	Filtered	128.202	Filtered	Filtered	0.2
Q9H4L5	OSBPL3	Oxysterol-binding protein-related protein 3	LHSSNPNLSTLDFGEEK	(S304)	_LHSS[Phospho (STY)]NPNLSTLDFGEEK_.3	_LHSS[Phospho (STY)]NPNLSTLDFGEEK_	0.000303547	Filtered	Filtered	155.176	Filtered	Filtered	0.25	Filtered	Filtered		Q14676	MDC1	Mediator of DNA damage checkpoint protein 1	SSPGIHLER	(S505)	_SS[Phospho (STY)]PGIHLER_.2	_SS[Phospho (STY)]PGIHLER_	3.14509e-14	5.73965e-05	0.00855963	134.317	1	1.12207	0.5	0.5	0.5
Q9H4L5	OSBPL3	Oxysterol-binding protein-related protein 3	LHSSNPNLSTLDFGEEK	(T310)	_LHSSNPNLST[Phospho (STY)]LDFGEEK_.3	_LHSSNPNLST[Phospho (STY)]LDFGEEK_	0.000462992	Filtered	Filtered	1	Filtered	Filtered	0.25	Filtered	Filtered		Q14676	MDC1	Mediator of DNA damage checkpoint protein 1	GPGAPGLAHLQESQAGSDTDVEEGK	(T378)	_GPGAPGLAHLQESQAGSDT[Phospho (STY)]DVEEGK_.3	_GPGAPGLAHLQESQAGSDT[Phospho (STY)]DVEEGK_	0.00110826	Filtered	Filtered	1.46341	Filtered	Filtered	0.333333	Filtered	Filtered
Q9H6F5	CCDC86	Coiled-coil domain-containing protein 86	ALVEFESNPEETREPGSPPSVQR	(S47)	_ALVEFESNPEETREPGS[Phospho (STY)]PPSVQR_.3	_ALVEFESNPEETREPGS[Phospho (STY)]PPSVQR_	0.000238058	3.34244e-05	3.69187e-05	3626.23	1899.83	3608.21	0.357275	0.739052	0.296503		Q14676	MDC1	Mediator of DNA damage checkpoint protein 1	GPGAPGLAHLQESQAGSDTDVEEGK	(S376)	_GPGAPGLAHLQESQAGS[Phospho (STY)]DTDVEEGK_.3	_GPGAPGLAHLQESQAGS[Phospho (STY)]DTDVEEGK_	0.000360727	Filtered	Filtered	1	Filtered	Filtered	0.333333	Filtered	Filtered
Q9H6F5	CCDC86	Coiled-coil domain-containing protein 86	ALVEFESNPEETREPGSPPSVQR	(S37)	_ALVEFES[Phospho (STY)]NPEETREPGSPPSVQR_.3	_ALVEFES[Phospho (STY)]NPEETREPGSPPSVQR_	0.000238058	0.00280537	0.00241611	2565.99	2222.6	2143.82	0.0122698	0.00538897	0.00401761		Q14978	NOLC1	Nucleolar and coiled-body phosphoprotein 1	GKAESSNSSSSDDSSEEEEEK	(S526)	_GKAESSNSSSSDDSS[Phospho (STY)]EEEEEK_.3	_GKAESSNSSSSDDSS[Phospho (STY)]EEEEEK_	0.00851998	0.00194528	Filtered	1	1	Filtered	0.125	0.122271	Filtered
Q9H6F5	CCDC86	Coiled-coil domain-containing protein 86	ALVEFESNPEETREPGSPPSVQR	(S50)	_ALVEFESNPEETREPGSPPS[Phospho (STY)]VQR_.3	_ALVEFESNPEETREPGSPPS[Phospho (STY)]VQR_	0.000241059	3.07507e-06	7.6436e-07	1365.4	1679.17	2469.62	0.0326917	0.0577096	0.0204195		Q14C86	GAPVD1	GTPase-activating protein and VPS9 domain-containing protein 1	EVSSRPSTPGLSVVSGISATSEDIPNK	(S761,T762)	_EVSSRPS[Phospho (STY)]T[Phospho (STY)]PGLSVVSGISATSEDIPNK_.3	_EVSSRPS[Phospho (STY)]T[Phospho (STY)]PGLSVVSGISATSEDIPNK_	3.26884e-07	Filtered	Filtered	251.428	Filtered	Filtered	0.223763	Filtered	Filtered
Q9H6F5	CCDC86	Coiled-coil domain-containing protein 86	LQQGAGLESPQGQPEPGAASPQR	(S91)	_LQQGAGLESPQGQPEPGAAS[Phospho (STY)]PQR_.3	_LQQGAGLESPQGQPEPGAAS[Phospho (STY)]PQR_	0.000322505	9.38537e-13	3.69674e-05	752.338	678.088	703.861	0.974939	0.556105	0.97626		Q15121	PEA15	Astrocytic phosphoprotein PEA-15	QPSEEEIIK	(S116)	_QPS[Phospho (STY)]EEEIIK_.2	_QPS[Phospho (STY)]EEEIIK_	0.000545386	0.000228491	Filtered	1	202.932	Filtered	1	1	Filtered
Q9H6F5	CCDC86	Coiled-coil domain-containing protein 86	LGGLRPESPESLTSVSR	(S18)	_LGGLRPES[Phospho (STY)]PESLTSVSR_.3	_LGGLRPES[Phospho (STY)]PESLTSVSR_	0.000253947	0.00699657	0.00100274	180.66	195.233	1.00664	0.2	0.2	0.510901		Q15149	PLEC	Plectin	SSSVGSSSSYPISPAVSR	(S4391)	_SSSVGSSS[Phospho (STY)]SYPISPAVSR_.2	_SSSVGSSS[Phospho (STY)]SYPISPAVSR_	6.01402e-09	2.46818e-06	2.10965e-11	1331.65	991.122	1541.01	0.150144	0.149967	0.0770984
Q9H6F5	CCDC86	Coiled-coil domain-containing protein 86	LGGLRPESPESLTSVSR	(S21)	_LGGLRPESPES[Phospho (STY)]LTSVSR_.3	_LGGLRPESPES[Phospho (STY)]LTSVSR_	0.00717061	0.004701	Filtered	181.934	1.41688	Filtered	0.174052	0.0751842	Filtered		Q15149	PLEC	Plectin	SSSVGSSSSYPISPAVSR	(S4392)	_SSSVGSSSS[Phospho (STY)]YPISPAVSR_.2	_SSSVGSSSS[Phospho (STY)]YPISPAVSR_	7.11353e-18	2.42688e-05	3.41436e-06	1376.11	991.601	1316.73	0.0209007	0.0211282	0.0770949
Q9NQC3	RTN4	Reticulon-4	MEDLDQSPLVSSSDSPPRPQPAFK	(M1,S15)	_[Acetyl (Protein N-term)]M[Oxidation (M)]EDLDQSPLVSSSDS[Phospho (STY)]PPRPQPAFK_.3	_[Acetyl (Protein N-term)]M[Oxidation (M)]EDLDQSPLVSSSDS[Phospho (STY)]PPRPQPAFK_	0.000238058	7.44083e-10	1.40424e-07	42947.1	24541.8	40544.4	0.956922	0.807815	0.997237		Q15149	PLEC	Plectin	SSSVGSSSSYPISPAVSR	(S4385)	_SS[Phospho (STY)]SVGSSSSYPISPAVSR_.2	_SS[Phospho (STY)]SVGSSSSYPISPAVSR_	3.75825e-15	6.65264e-05	9.0704e-06	1330.96	992.459	1319.61	0.143764	0.14377	0.202242
Q9NR30	DDX21	Nucleolar RNA helicase 2	NEEPSEEEIDAPKPK	(S121)	_NEEPS[Phospho (STY)]EEEIDAPKPK_.3	_NEEPS[Phospho (STY)]EEEIDAPKPK_	Filtered	1.72986e-05	Filtered	Filtered	1.18118	Filtered	Filtered	1	Filtered		Q15149	PLEC	Plectin	SSSVGSSSSYPISPAVSR	(S4389)	_SSSVGS[Phospho (STY)]SSSYPISPAVSR_.2	_SSSVGS[Phospho (STY)]SSSYPISPAVSR_	2.39706e-10	1.95671e-07	1.12555e-11	1160.53	1232.23	1059.39	0.15099	0.151072	0.0769525
Q9NS69	TOMM22	Mitochondrial import receptor subunit TOM22 homolog	AAAVAAAGAGEPQSPDELLPK	(S15)	_[Acetyl (Protein N-term)]AAAVAAAGAGEPQS[Phospho (STY)]PDELLPK_.3	_[Acetyl (Protein N-term)]AAAVAAAGAGEPQS[Phospho (STY)]PDELLPK_	Filtered	Filtered	0.000567355	Filtered	Filtered	369.959	Filtered	Filtered	1		Q15149	PLEC	Plectin	SSSVGSSSSYPISPAVSR	(S4384)	_S[Phospho (STY)]SSVGSSSSYPISPAVSR_.2	_S[Phospho (STY)]SSVGSSSSYPISPAVSR_	5.07475e-09	1.24567e-05	1.05284e-11	1159.44	1069.95	1104.17	0.143529	0.143461	0.201392
Q9NYF8	BCLAF1	Bcl-2-associated transcription factor 1	DLFDYSPPLHK	(S512)	_DLFDYS[Phospho (STY)]PPLHK_.2	_DLFDYS[Phospho (STY)]PPLHK_	0.000238058	0.000629113	0.00126272	5800.13	2820.95	4718.46	0.5	0.5	0.550932		Q15149	PLEC	Plectin	SSSVGSSSSYPISPAVSR	(S4386)	_SSS[Phospho (STY)]VGSSSSYPISPAVSR_.2	_SSS[Phospho (STY)]VGSSSSYPISPAVSR_	1.64199e-06	8.32314e-05	2.84245e-05	996.564	1123.88	1056.43	0.143612	0.143571	0.202122
Q9NYF8	BCLAF1	Bcl-2-associated transcription factor 1	YSPSQNSPIHHIPSR	(S290)	_YSPSQNS[Phospho (STY)]PIHHIPSR_.3	_YSPSQNS[Phospho (STY)]PIHHIPSR_	0.000238058	0.00580778	0.0088698	174.546	413.517	355.636	0.0851629	0.0366638	0.18722		Q15149	PLEC	Plectin	SSSVGSSSSYPISPAVSR	(S4390)	_SSSVGSS[Phospho (STY)]SSYPISPAVSR_.2	_SSSVGSS[Phospho (STY)]SSYPISPAVSR_	1.35931e-08	2.29916e-07	1.12555e-11	995.751	958.805	1098.42	0.150696	0.151088	0.0769683
Q9NYF8	BCLAF1	Bcl-2-associated transcription factor 1	YSPSQNSPIHHIPSR	(Y284)	_Y[Phospho (STY)]SPSQNSPIHHIPSR_.3	_Y[Phospho (STY)]SPSQNSPIHHIPSR_	0.000238058	0.00197005	9.09039e-05	153.089	1.02492	1	0.416492	0.37554	0.251463		Q15149	PLEC	Plectin	SSSVGSSSSYPISPAVSR	(Y4393)	_SSSVGSSSSY[Phospho (STY)]PISPAVSR_.2	_SSSVGSSSSY[Phospho (STY)]PISPAVSR_	6.6351e-18	6.01431e-05	0.000412525	1	166.221	183.431	0.0565986	0.138343	0.0813019
Q9NYF8	BCLAF1	Bcl-2-associated transcription factor 1	YSPSQNSPIHHIPSR	(S285,S290)	_YS[Phospho (STY)]PSQNS[Phospho (STY)]PIHHIPSR_.3	_YS[Phospho (STY)]PSQNS[Phospho (STY)]PIHHIPSR_	0.000238058	0.00295746	1.02457e-07	1.17394	1.29174	1	0.354157	0.4	0.37184		Q15149	PLEC	Plectin	SSSVGSSSSYPISPAVSR	(S4385)	_SS[Phospho (STY)]SVGSSSSYPISPAVSR_.3	_SS[Phospho (STY)]SVGSSSSYPISPAVSR_	0.00339985	Filtered	Filtered	385.991	Filtered	Filtered	0.1	Filtered	Filtered
Q9NYF8	BCLAF1	Bcl-2-associated transcription factor 1	YSPSQNSPIHHIPSR	(S285)	_YS[Phospho (STY)]PSQNSPIHHIPSR_.3	_YS[Phospho (STY)]PSQNSPIHHIPSR_	0.000238058	0.00232203	0.00158802	1	1	1	0.210842	0.235657	0.187095		Q15149	PLEC	Plectin	SSSVGSSSSYPISPAVSR	(S4389)	_SSSVGS[Phospho (STY)]SSSYPISPAVSR_.3	_SSSVGS[Phospho (STY)]SSSYPISPAVSR_	0.00222385	Filtered	Filtered	385.991	Filtered	Filtered	0.1	Filtered	Filtered
Q9NYF8	BCLAF1	Bcl-2-associated transcription factor 1	YSPSQNSPIHHIPSR	(S287)	_YSPS[Phospho (STY)]QNSPIHHIPSR_.3	_YSPS[Phospho (STY)]QNSPIHHIPSR_	0.000260046	0.000139169	8.44354e-08	1	1	1	0.20234	0.0366738	0.18722		Q15149	PLEC	Plectin	SSSVGSSSSYPISPAVSR	(S4384)	_S[Phospho (STY)]SSVGSSSSYPISPAVSR_.3	_S[Phospho (STY)]SSVGSSSSYPISPAVSR_	0.0085207	Filtered	Filtered	385.806	Filtered	Filtered	0.143682	Filtered	Filtered
Q9NYF8	BCLAF1	Bcl-2-associated transcription factor 1	YSPSQNSPIHHIPSR	(Y284,S290)	_Y[Phospho (STY)]SPSQNS[Phospho (STY)]PIHHIPSR_.3	_Y[Phospho (STY)]SPSQNS[Phospho (STY)]PIHHIPSR_	0.000238058	Filtered	1.90699e-08	391.775	Filtered	143.619	0.354174	Filtered	0.4		Q15149	PLEC	Plectin	SSSVGSSSSYPISPAVSR	(S4386)	_SSS[Phospho (STY)]VGSSSSYPISPAVSR_.3	_SSS[Phospho (STY)]VGSSSSYPISPAVSR_	0.00295976	Filtered	Filtered	384.796	Filtered	Filtered	0.1	Filtered	Filtered
Q9NYF8	BCLAF1	Bcl-2-associated transcription factor 1	IDISPSTLR	(S658)	_IDIS[Phospho (STY)]PSTLR_.2	_IDIS[Phospho (STY)]PSTLR_	0.000238058	0.000914044	0.00027661	255.848	405.252	238.452	0.649321	0.93341	0.831859		Q15149	PLEC	Plectin	SSSVGSSSSYPISPAVSR	(S4390)	_SSSVGSS[Phospho (STY)]SSYPISPAVSR_.3	_SSSVGSS[Phospho (STY)]SSYPISPAVSR_	0.00218474	Filtered	Filtered	384.796	Filtered	Filtered	0.1	Filtered	Filtered
Q9NZ43	USE1	Vesicle transport protein USE1	PASEVINEYSWK	(Y61)	_PASEVINEY[Phospho (STY)]SWK_.2	_PASEVINEY[Phospho (STY)]SWK_	0.000255889	0.00180598	0.000872496	68201.8	7661.65	68987.4	0.999978	0.943342	0.992431		Q15366	PCBP2	Poly(rC)-binding protein 2	PSSSPVIFAGGQDR	(S187)	_PS[Phospho (STY)]SSPVIFAGGQDR_.2	_PS[Phospho (STY)]SSPVIFAGGQDR_	2.54569e-05	Filtered	Filtered	135.875	Filtered	Filtered	0.333333	Filtered	Filtered
Q9NZ43	USE1	Vesicle transport protein USE1	PASEVINEYSWK	(S62)	_PASEVINEYS[Phospho (STY)]WK_.2	_PASEVINEYS[Phospho (STY)]WK_	0.000238058	0.000344713	2.34697e-05	31489.1	5117.57	43060.4	9.35073e-05	0.0302324	0.00474498		Q15366	PCBP2	Poly(rC)-binding protein 2	PSSSPVIFAGGQDR	(S188)	_PSS[Phospho (STY)]SPVIFAGGQDR_.2	_PSS[Phospho (STY)]SPVIFAGGQDR_	2.77354e-05	Filtered	Filtered	135.875	Filtered	Filtered	0.333333	Filtered	Filtered
Q9UDY2	TJP2	Tight junction protein ZO-2	SREDLTAVVSVSTK	(S702)	_S[Phospho (STY)]REDLTAVVSVSTK_.3	_S[Phospho (STY)]REDLTAVVSVSTK_	0.000365246	0.00559939	0.000334958	1006.21	557.076	255.527	0.511537	0.109203	0.2		Q15366	PCBP2	Poly(rC)-binding protein 2	PSSSPVIFAGGQDR	(S189)	_PSSS[Phospho (STY)]PVIFAGGQDR_.2	_PSSS[Phospho (STY)]PVIFAGGQDR_	4.20521e-06	Filtered	Filtered	1	Filtered	Filtered	0.333333	Filtered	Filtered
Q9UDY2	TJP2	Tight junction protein ZO-2	SREDLTAVVSVSTK	(T707)	_SREDLT[Phospho (STY)]AVVSVSTK_.3	_SREDLT[Phospho (STY)]AVVSVSTK_	0.000364237	0.00519272	1.26099e-07	1.08332	1.07799	1.02596	0.399961	0.253301	0.0493972		Q15773	MLF2	Myeloid leukemia factor 2	LAIQGPEDSPSR	(S240)	_LAIQGPEDSPS[Phospho (STY)]R_.2	_LAIQGPEDSPS[Phospho (STY)]R_	2.34557e-09	Filtered	Filtered	161.749	Filtered	Filtered	0.5	Filtered	Filtered
Q9UDY2	TJP2	Tight junction protein ZO-2	SREDLTAVVSVSTK	(T707)	_SREDLT[Phospho (STY)]AVVSVSTK_.2	_SREDLT[Phospho (STY)]AVVSVSTK_	0.00527697	0.000202816	Filtered	1.5182	1.64035	Filtered	0.2	0.2	Filtered		Q15773	MLF2	Myeloid leukemia factor 2	LAIQGPEDSPSR	(S238)	_LAIQGPEDS[Phospho (STY)]PSR_.2	_LAIQGPEDS[Phospho (STY)]PSR_	9.30966e-13	Filtered	Filtered	139.449	Filtered	Filtered	0.5	Filtered	Filtered
Q9UDY2	TJP2	Tight junction protein ZO-2	SREDLTAVVSVSTK	(S702)	_S[Phospho (STY)]REDLTAVVSVSTK_.2	_S[Phospho (STY)]REDLTAVVSVSTK_	0.000340792	0.006598	Filtered	1.23388	1.27583	Filtered	0.2	0.2	Filtered		Q15942	ZYX	Zyxin	SPGAPGPLTLK	(S344)	_S[Phospho (STY)]PGAPGPLTLK_.2	_S[Phospho (STY)]PGAPGPLTLK_	7.23612e-10	0.000136165	1.91683e-06	6482.18	6836.52	4011.84	1	0.999998	1
Q9UDY2	TJP2	Tight junction protein ZO-2	DNSPPPAFKPEPPK	(S986)	_DNS[Phospho (STY)]PPPAFKPEPPK_.2	_DNS[Phospho (STY)]PPPAFKPEPPK_	0.00341417	0.00778359	Filtered	478.51	295.666	Filtered	1	1	Filtered		Q16643	DBN1	Drebrin	SPSDSSTASTPVAEQIER	(S341)	_SPSDS[Phospho (STY)]STASTPVAEQIER_.2	_SPSDS[Phospho (STY)]STASTPVAEQIER_	4.73374e-16	Filtered	Filtered	528.081	Filtered	Filtered	0.142857	Filtered	Filtered
Q9UDY2	TJP2	Tight junction protein ZO-2	DNSPPPAFKPEPPK	(S986)	_DNS[Phospho (STY)]PPPAFKPEPPK_.3	_DNS[Phospho (STY)]PPPAFKPEPPK_	0.000539255	0.00700543	Filtered	1	1.12008	Filtered	1	1	Filtered		Q16643	DBN1	Drebrin	SPSDSSTASTPVAEQIER	(S341)	_SPSDS[Phospho (STY)]STASTPVAEQIER_.3	_SPSDS[Phospho (STY)]STASTPVAEQIER_	0.00400594	Filtered	Filtered	1	Filtered	Filtered	0.142857	Filtered	Filtered
Q9UHB6	LIMA1	LIM domain and actin-binding protein 1	ETPHSPGVEDAPIAK	(S490)	_ETPHS[Phospho (STY)]PGVEDAPIAK_.3	_ETPHS[Phospho (STY)]PGVEDAPIAK_	0.000238058	0.00104611	2.82562e-05	1646.47	1442.26	1811.32	0.44291	0.5	0.5		Q16643	DBN1	Drebrin	SPSDSSTASTPVAEQIER	(S345)	_SPSDSSTAS[Phospho (STY)]TPVAEQIER_.3	_SPSDSSTAS[Phospho (STY)]TPVAEQIER_	0.00401801	Filtered	Filtered	1	Filtered	Filtered	0.142857	Filtered	Filtered
Q9UHB6	LIMA1	LIM domain and actin-binding protein 1	ETPHSPGVEDAPIAK	(T487)	_ET[Phospho (STY)]PHSPGVEDAPIAK_.3	_ET[Phospho (STY)]PHSPGVEDAPIAK_	0.000238079	0.00332624	1.00288e-07	1333.01	1442.51	1815.3	0.743107	0.5	0.5		Q16643	DBN1	Drebrin	SPSDSSTASTPVAEQIER	(T346)	_SPSDSSTAST[Phospho (STY)]PVAEQIER_.3	_SPSDSSTAST[Phospho (STY)]PVAEQIER_	0.00641674	Filtered	Filtered	1	Filtered	Filtered	0.142857	Filtered	Filtered
Q9UHB6	LIMA1	LIM domain and actin-binding protein 1	ETPHSPGVEDAPIAK	(S490)	_ETPHS[Phospho (STY)]PGVEDAPIAK_.2	_ETPHS[Phospho (STY)]PGVEDAPIAK_	0.00160547	1.09313e-09	Filtered	1	570.71	Filtered	0.5	0.5	Filtered		Q16643	DBN1	Drebrin	SPSDSSTASTPVAEQIER	(S337)	_S[Phospho (STY)]PSDSSTASTPVAEQIER_.2	_S[Phospho (STY)]PSDSSTASTPVAEQIER_	3.34966e-10	Filtered	Filtered	1	Filtered	Filtered	0.142857	Filtered	Filtered
Q9UHB6	LIMA1	LIM domain and actin-binding protein 1	ETPHSPGVEDAPIAK	(T487)	_ET[Phospho (STY)]PHSPGVEDAPIAK_.2	_ET[Phospho (STY)]PHSPGVEDAPIAK_	0.00260861	0.00524199	Filtered	1	1.13996	Filtered	0.5	0.5	Filtered		Q16643	DBN1	Drebrin	SPSDSSTASTPVAEQIER	(S339)	_SPS[Phospho (STY)]DSSTASTPVAEQIER_.2	_SPS[Phospho (STY)]DSSTASTPVAEQIER_	2.92943e-08	Filtered	Filtered	1	Filtered	Filtered	0.142857	Filtered	Filtered
Q9UK76	JPT1	Jupiter microtubule associated homolog 1	RNSSEASSGDFLDLK	(S88)	_RNSS[Phospho (STY)]EASSGDFLDLK_.3	_RNSS[Phospho (STY)]EASSGDFLDLK_	0.000238058	1.34926e-07	1.66815e-07	21449	20391.4	17974.4	0.0464051	0.0566041	0.0523022		Q16643	DBN1	Drebrin	SPSDSSTASTPVAEQIER	(S342)	_SPSDSS[Phospho (STY)]TASTPVAEQIER_.2	_SPSDSS[Phospho (STY)]TASTPVAEQIER_	9.2641e-08	Filtered	Filtered	1	Filtered	Filtered	0.142857	Filtered	Filtered
Q9UK76	JPT1	Jupiter microtubule associated homolog 1	RNSSEASSGDFLDLK	(S87)	_RNS[Phospho (STY)]SEASSGDFLDLK_.3	_RNS[Phospho (STY)]SEASSGDFLDLK_	0.000241488	1.14564e-05	1.45744e-05	22047.4	19521.7	18200	0.953612	0.944407	0.947692		Q16643	DBN1	Drebrin	SPSDSSTASTPVAEQIER	(S345)	_SPSDSSTAS[Phospho (STY)]TPVAEQIER_.2	_SPSDSSTAS[Phospho (STY)]TPVAEQIER_	4.25797e-06	Filtered	Filtered	1	Filtered	Filtered	0.142857	Filtered	Filtered
Q9UK76	JPT1	Jupiter microtubule associated homolog 1	RNSSEASSGDFLDLK	(S91)	_RNSSEAS[Phospho (STY)]SGDFLDLK_.3	_RNSSEAS[Phospho (STY)]SGDFLDLK_	0.000238058	0.00489685	0.00515467	14709.9	12219.5	11692.2	6.50896e-08	2.14223e-06	3.7204e-06		Q16643	DBN1	Drebrin	SPSDSSTASTPVAEQIER	(T346)	_SPSDSSTAST[Phospho (STY)]PVAEQIER_.2	_SPSDSSTAST[Phospho (STY)]PVAEQIER_	7.62137e-08	Filtered	Filtered	1	Filtered	Filtered	0.142857	Filtered	Filtered
Q9UK76	JPT1	Jupiter microtubule associated homolog 1	RNSSEASSGDFLDLK	(S87)	_RNS[Phospho (STY)]SEASSGDFLDLK_.2	_RNS[Phospho (STY)]SEASSGDFLDLK_	0.000245941	7.07486e-09	5.18421e-07	7998.33	8762.64	7570.72	0.806943	0.97344	0.774082		Q17RD7	SYT16	Synaptotagmin-16	LFLLNSVGQEMSRCK	(S558,C560)	_LFLLNSVGQEMS[Phospho (STY)]RC[Carbamidomethyl (C)]K_.3	_LFLLNSVGQEMS[Phospho (STY)]RC[Carbamidomethyl (C)]K_	0.00021217	0.000616739	0.00613026	751.793	153.891	15.1472	0.297848	0.191941	0.5
Q9UK76	JPT1	Jupiter microtubule associated homolog 1	RNSSEASSGDFLDLK	(S88)	_RNSS[Phospho (STY)]EASSGDFLDLK_.2	_RNSS[Phospho (STY)]EASSGDFLDLK_	0.000245941	2.29422e-09	1.19641e-07	7623.29	8589.08	7341.44	0.195643	0.0264404	0.146919		Q32MZ4	LRRFIP1	Leucine-rich repeat flightless-interacting protein 1	RGSGDTSISIDTEASIR	(S120)	_RGS[Phospho (STY)]GDTSISIDTEASIR_.3	_RGS[Phospho (STY)]GDTSISIDTEASIR_	5.06411e-12	7.68536e-06	1.22678e-10	13928.1	5554.03	9255.57	0.913113	0.330544	0.794777
Q9UK76	JPT1	Jupiter microtubule associated homolog 1	RNSSEASSGDFLDLK	(S91)	_RNSSEAS[Phospho (STY)]SGDFLDLK_.2	_RNSSEAS[Phospho (STY)]SGDFLDLK_	0.000238058	3.13334e-05	4.00329e-05	6800.19	6967.52	7097.31	1.31878e-05	1.50229e-05	0.00250206		Q32MZ4	LRRFIP1	Leucine-rich repeat flightless-interacting protein 1	RGSGDTSISIDTEASIR	(T123)	_RGSGDT[Phospho (STY)]SISIDTEASIR_.3	_RGSGDT[Phospho (STY)]SISIDTEASIR_	5.76769e-10	6.03767e-08	2.21496e-12	13261	5461.66	9032.84	0.0666755	0.330361	0.190579
Q9UKA4	AKAP11	A-kinase anchor protein 11	SVSPTFLNPSDENLK	(S1242)	_SVS[Phospho (STY)]PTFLNPSDENLK_.2	_SVS[Phospho (STY)]PTFLNPSDENLK_	Filtered	Filtered	5.01776e-05	Filtered	Filtered	339.063	Filtered	Filtered	0.315447		Q32MZ4	LRRFIP1	Leucine-rich repeat flightless-interacting protein 1	RGSGDTSISIDTEASIR	(S124)	_RGSGDTS[Phospho (STY)]ISIDTEASIR_.3	_RGSGDTS[Phospho (STY)]ISIDTEASIR_	1.01642e-10	0.000230621	3.36326e-05	12180.3	5037.44	8047.1	0.0207922	0.329775	0.0150308
Q9UKA4	AKAP11	A-kinase anchor protein 11	SVSPTFLNPSDENLK	(T1244)	_SVSPT[Phospho (STY)]FLNPSDENLK_.2	_SVSPT[Phospho (STY)]FLNPSDENLK_	Filtered	Filtered	6.63623e-05	Filtered	Filtered	2.26317	Filtered	Filtered	0.25		Q32MZ4	LRRFIP1	Leucine-rich repeat flightless-interacting protein 1	RGSGDTSISIDTEASIR	(S120)	_RGS[Phospho (STY)]GDTSISIDTEASIR_.2	_RGS[Phospho (STY)]GDTSISIDTEASIR_	5.35817e-10	6.40381e-08	7.42653e-11	174.805	858.132	309.783	0.294582	0.970526	0.166667
Q9UKA4	AKAP11	A-kinase anchor protein 11	SVSPTFLNPSDENLK	(S1240)	_S[Phospho (STY)]VSPTFLNPSDENLK_.2	_S[Phospho (STY)]VSPTFLNPSDENLK_	Filtered	Filtered	0.0012189	Filtered	Filtered	1.88665	Filtered	Filtered	0.200854		Q32MZ4	LRRFIP1	Leucine-rich repeat flightless-interacting protein 1	RGSGDTSISIDTEASIR	(T123)	_RGSGDT[Phospho (STY)]SISIDTEASIR_.2	_RGSGDT[Phospho (STY)]SISIDTEASIR_	2.85654e-07	6.03767e-08	9.14666e-10	177.292	525.889	318.47	0.133738	0.00580067	0.166667
Q9UKM9	RALY	RNA-binding protein Raly	GRLSPVPVPR	(S135)	_GRLS[Phospho (STY)]PVPVPR_.2	_GRLS[Phospho (STY)]PVPVPR_	0.000238058	0.00260546	2.60859e-07	132.213	185.073	1	1	1	1		Q32MZ4	LRRFIP1	Leucine-rich repeat flightless-interacting protein 1	GSGDTSISIDTEASIR	(T123)	_GSGDT[Phospho (STY)]SISIDTEASIR_.2	_GSGDT[Phospho (STY)]SISIDTEASIR_	3.07677e-14	0.000254624	2.12031e-07	784.267	457.415	1547.52	0.27533	0.166667	0.398884
Q9UQ35	SRRM2	Serine/arginine repetitive matrix protein 2	SPVPSAFSDQSR	(S2449)	_S[Phospho (STY)]PVPSAFSDQSR_.2	_S[Phospho (STY)]PVPSAFSDQSR_	0.000274669	0.00456248	0.00152641	873.422	1792.88	1522.42	0.451617	0.853799	0.455588		Q32MZ4	LRRFIP1	Leucine-rich repeat flightless-interacting protein 1	GSGDTSISIDTEASIR	(S120)	_GS[Phospho (STY)]GDTSISIDTEASIR_.2	_GS[Phospho (STY)]GDTSISIDTEASIR_	1.58616e-15	0.00061693	0.00189628	390.574	1	295.638	0.294127	0.166667	0.443915
Q9UQ35	SRRM2	Serine/arginine repetitive matrix protein 2	GEGDAPFSEPGTTSTQRPSSPETATK	(T315)	_GEGDAPFSEPGT[Phospho (STY)]TSTQRPSSPETATK_.3	_GEGDAPFSEPGT[Phospho (STY)]TSTQRPSSPETATK_	0.000271046	1.2662e-13	Filtered	293.114	517.317	Filtered	0.111111	0.136966	Filtered		Q3B726	POLR1F	DNA-directed RNA polymerase I subunit RPA43	KHSEEAEFTPPLK	(S316)	_KHS[Phospho (STY)]EEAEFTPPLK_.3	_KHS[Phospho (STY)]EEAEFTPPLK_	8.11423e-06	Filtered	1.64174e-12	653.299	Filtered	173.528	0.526162	Filtered	0.5
Q9UQ35	SRRM2	Serine/arginine repetitive matrix protein 2	GEGDAPFSEPGTTSTQRPSSPETATK	(S322)	_GEGDAPFSEPGTTSTQRPS[Phospho (STY)]SPETATK_.3	_GEGDAPFSEPGTTSTQRPS[Phospho (STY)]SPETATK_	0.000238058	0.00036179	Filtered	293.046	516.992	Filtered	0.111111	0.112237	Filtered		Q3B726	POLR1F	DNA-directed RNA polymerase I subunit RPA43	KHSEEAEFTPPLK	(T322)	_KHSEEAEFT[Phospho (STY)]PPLK_.3	_KHSEEAEFT[Phospho (STY)]PPLK_	5.04072e-07	Filtered	0.00832264	411.844	Filtered	173.879	0.473751	Filtered	0.5
Q9UQ35	SRRM2	Serine/arginine repetitive matrix protein 2	GEGDAPFSEPGTTSTQRPSSPETATK	(T326)	_GEGDAPFSEPGTTSTQRPSSPET[Phospho (STY)]ATK_.3	_GEGDAPFSEPGTTSTQRPSSPET[Phospho (STY)]ATK_	0.000238058	0.000348489	Filtered	153.715	303.21	Filtered	0.111111	0.0972189	Filtered		Q3KQU3	MAP7D1	MAP7 domain-containing protein 1	RSSQPSPTAVPASDSPPTK	(T118)	_RSSQPSPT[Phospho (STY)]AVPASDSPPTK_.3	_RSSQPSPT[Phospho (STY)]AVPASDSPPTK_	2.69847e-09	4.00725e-06	7.66438e-17	1134.4	1439.82	826.655	0.237547	0.0224171	0.237853
Q9UQ35	SRRM2	Serine/arginine repetitive matrix protein 2	GEGDAPFSEPGTTSTQRPSSPETATK	(T316)	_GEGDAPFSEPGTT[Phospho (STY)]STQRPSSPETATK_.3	_GEGDAPFSEPGTT[Phospho (STY)]STQRPSSPETATK_	0.000255864	2.61453e-13	Filtered	153.551	302.849	Filtered	0.111111	0.142048	Filtered		Q3KQU3	MAP7D1	MAP7 domain-containing protein 1	RSSQPSPTAVPASDSPPTK	(S112)	_RS[Phospho (STY)]SQPSPTAVPASDSPPTK_.3	_RS[Phospho (STY)]SQPSPTAVPASDSPPTK_	1.13571e-07	2.8737e-07	9.12569e-17	1.17406	167.652	1.49633	0.187151	0.231143	0.215624
Q9UQ35	SRRM2	Serine/arginine repetitive matrix protein 2	GEGDAPFSEPGTTSTQRPSSPETATK	(S317)	_GEGDAPFSEPGTTS[Phospho (STY)]TQRPSSPETATK_.3	_GEGDAPFSEPGTTS[Phospho (STY)]TQRPSSPETATK_	0.000238058	9.35346e-13	Filtered	140.096	214.244	Filtered	0.111111	0.141621	Filtered		Q3KQU3	MAP7D1	MAP7 domain-containing protein 1	RSSQPSPTAVPASDSPPTK	(S116)	_RSSQPS[Phospho (STY)]PTAVPASDSPPTK_.3	_RSSQPS[Phospho (STY)]PTAVPASDSPPTK_	8.37953e-09	4.00761e-06	7.61551e-13	1	1.34489	1.24766	0.19304	0.250214	0.226655
Q9UQ35	SRRM2	Serine/arginine repetitive matrix protein 2	GEGDAPFSEPGTTSTQRPSSPETATK	(S323)	_GEGDAPFSEPGTTSTQRPSS[Phospho (STY)]PETATK_.3	_GEGDAPFSEPGTTSTQRPSS[Phospho (STY)]PETATK_	0.00024186	1.53036e-12	Filtered	1	1	Filtered	0.111111	0.106957	Filtered		Q3KQU3	MAP7D1	MAP7 domain-containing protein 1	RSSQPSPTAVPASDSPPTK	(S113)	_RSS[Phospho (STY)]QPSPTAVPASDSPPTK_.3	_RSS[Phospho (STY)]QPSPTAVPASDSPPTK_	7.65636e-10	4.43578e-07	0.00338793	1	1.07601	1	0.215576	0.231119	0.215576
Q9UQ35	SRRM2	Serine/arginine repetitive matrix protein 2	GEGDAPFSEPGTTSTQRPSSPETATK	(T328)	_GEGDAPFSEPGTTSTQRPSSPETAT[Phospho (STY)]K_.3	_GEGDAPFSEPGTTSTQRPSSPETAT[Phospho (STY)]K_	0.000238058	0.000363081	Filtered	1	1	Filtered	0.111111	0.0972183	Filtered		Q3KQU3	MAP7D1	MAP7 domain-containing protein 1	SSQPSPTAVPASDSPPTK	(S112)	_S[Phospho (STY)]SQPSPTAVPASDSPPTK_.2	_S[Phospho (STY)]SQPSPTAVPASDSPPTK_	6.23621e-13	0.00169541	1.16208e-06	1	1	1	0.192214	0.142857	0.142857
Q9UQ35	SRRM2	Serine/arginine repetitive matrix protein 2	RGEGDAPFSEPGTTSTQRPSSPETATK	(T318)	_RGEGDAPFSEPGTTST[Phospho (STY)]QRPSSPETATK_.4	_RGEGDAPFSEPGTTST[Phospho (STY)]QRPSSPETATK_	0.000238058	0.00819756	Filtered	273.388	176.572	Filtered	0.111111	0.111111	Filtered		Q53EL6	PDCD4	Programmed cell death protein 4	SGLTVPTSPK	(S94)	_SGLTVPTS[Phospho (STY)]PK_.2	_SGLTVPTS[Phospho (STY)]PK_	0.00371273	0.000684814	3.76574e-10	398.229	630.141	442.076	0.25	0.694461	0.466398
Q9UQ35	SRRM2	Serine/arginine repetitive matrix protein 2	RGEGDAPFSEPGTTSTQRPSSPETATK	(T316)	_RGEGDAPFSEPGTT[Phospho (STY)]STQRPSSPETATK_.4	_RGEGDAPFSEPGTT[Phospho (STY)]STQRPSSPETATK_	0.000238058	0.00781142	Filtered	265.77	176.396	Filtered	0.111111	0.111111	Filtered		Q53EL6	PDCD4	Programmed cell death protein 4	SGLTVPTSPK	(T93)	_SGLTVPT[Phospho (STY)]SPK_.2	_SGLTVPT[Phospho (STY)]SPK_	0.000575933	0.00171484	0.00610802	8.42841	1	1	0.298222	0.142447	0.412692
Q9UQ35	SRRM2	Serine/arginine repetitive matrix protein 2	RGEGDAPFSEPGTTSTQRPSSPETATK	(S311)	_RGEGDAPFS[Phospho (STY)]EPGTTSTQRPSSPETATK_.4	_RGEGDAPFS[Phospho (STY)]EPGTTSTQRPSSPETATK_	0.000238058	0.00843128	Filtered	1.1685	1	Filtered	0.111111	0.111111	Filtered		Q53EU6	GPAT3	Glycerol-3-phosphate acyltransferase 3	NSASVGIIQR	(S66)	_NS[Phospho (STY)]ASVGIIQR_.2	_NS[Phospho (STY)]ASVGIIQR_	0.000149922	0.00556212	Filtered	326.877	99.7761	Filtered	0.5	0.5	Filtered
Q9UQ35	SRRM2	Serine/arginine repetitive matrix protein 2	RGEGDAPFSEPGTTSTQRPSSPETATK	(S317)	_RGEGDAPFSEPGTTS[Phospho (STY)]TQRPSSPETATK_.4	_RGEGDAPFSEPGTTS[Phospho (STY)]TQRPSSPETATK_	0.000238058	4.33652e-11	Filtered	1.1685	1	Filtered	0.111111	0.111111	Filtered		Q53EU6	GPAT3	Glycerol-3-phosphate acyltransferase 3	NSASVGIIQR	(S68)	_NSAS[Phospho (STY)]VGIIQR_.2	_NSAS[Phospho (STY)]VGIIQR_	1.52449e-05	0.00317117	Filtered	1	1	Filtered	0.5	0.5	Filtered
Q9UQ35	SRRM2	Serine/arginine repetitive matrix protein 2	RGEGDAPFSEPGTTSTQRPSSPETATK	(S323)	_RGEGDAPFSEPGTTSTQRPSS[Phospho (STY)]PETATK_.4	_RGEGDAPFSEPGTTSTQRPSS[Phospho (STY)]PETATK_	0.000238058	2.62105e-10	Filtered	1	1	Filtered	0.111111	0.111111	Filtered		Q5M775	SPECC1	Cytospin-B	SPLSGIPVR	(S847)	_S[Phospho (STY)]PLSGIPVR_.2	_S[Phospho (STY)]PLSGIPVR_	0.000450592	0.0016029	0.0063077	537.827	533.183	402.577	0.769298	0.5	0.5
Q9UQ35	SRRM2	Serine/arginine repetitive matrix protein 2	RGEGDAPFSEPGTTSTQRPSSPETATK	(T328)	_RGEGDAPFSEPGTTSTQRPSSPETAT[Phospho (STY)]K_.4	_RGEGDAPFSEPGTTSTQRPSSPETAT[Phospho (STY)]K_	0.000238058	0.00733822	Filtered	1	1	Filtered	0.111111	0.111111	Filtered		Q5T1M5	FKBP15	FK506-binding protein 15	RPSQEQSASASSGQPQAPLNR	(S960)	_RPSQEQS[Phospho (STY)]ASASSGQPQAPLNR_.3	_RPSQEQS[Phospho (STY)]ASASSGQPQAPLNR_	3.81731e-15	5.71371e-06	0.000500835	183.515	1.25346	151.918	0.187166	0.2	0.193734
Q9UQ35	SRRM2	Serine/arginine repetitive matrix protein 2	RGEGDAPFSEPGTTSTQRPSSPETATK	(S317)	_RGEGDAPFSEPGTTS[Phospho (STY)]TQRPSSPETATK_.3	_RGEGDAPFSEPGTTS[Phospho (STY)]TQRPSSPETATK_	0.00418783	Filtered	Filtered	1.82245	Filtered	Filtered	0.111111	Filtered	Filtered		Q5T1M5	FKBP15	FK506-binding protein 15	RPSQEQSASASSGQPQAPLNR	(S962)	_RPSQEQSAS[Phospho (STY)]ASSGQPQAPLNR_.3	_RPSQEQSAS[Phospho (STY)]ASSGQPQAPLNR_	1.71564e-13	5.7624e-05	4.22786e-15	1	1.25345	152.019	0.217697	0.2	0.209089
Q9UQ35	SRRM2	Serine/arginine repetitive matrix protein 2	RGEGDAPFSEPGTTSTQRPSSPETATK	(S322)	_RGEGDAPFSEPGTTSTQRPS[Phospho (STY)]SPETATK_.4	_RGEGDAPFSEPGTTSTQRPS[Phospho (STY)]SPETATK_	0.000238058	Filtered	Filtered	1	Filtered	Filtered	0.111111	Filtered	Filtered		Q5T1M5	FKBP15	FK506-binding protein 15	RPSQEQSASASSGQPQAPLNR	(S964)	_RPSQEQSASAS[Phospho (STY)]SGQPQAPLNR_.3	_RPSQEQSASAS[Phospho (STY)]SGQPQAPLNR_	1.71564e-13	5.7624e-05	5.01003e-15	1	1.25345	152.019	0.217697	0.2	0.209089
Q9UQ35	SRRM2	Serine/arginine repetitive matrix protein 2	RGEGDAPFSEPGTTSTQRPSSPETATK	(S322)	_RGEGDAPFSEPGTTSTQRPS[Phospho (STY)]SPETATK_.3	_RGEGDAPFSEPGTTSTQRPS[Phospho (STY)]SPETATK_	0.000256312	Filtered	Filtered	1	Filtered	Filtered	0.111111	Filtered	Filtered		Q5T1M5	FKBP15	FK506-binding protein 15	RPSQEQSASASSGQPQAPLNR	(S965)	_RPSQEQSASASS[Phospho (STY)]GQPQAPLNR_.3	_RPSQEQSASASS[Phospho (STY)]GQPQAPLNR_	2.50591e-16	1.54052e-06	2.33311e-16	1	1.25334	1	0.21774	0.2	0.209089
Q9UQ35	SRRM2	Serine/arginine repetitive matrix protein 2	RGEGDAPFSEPGTTSTQRPSSPETATK	(S323)	_RGEGDAPFSEPGTTSTQRPSS[Phospho (STY)]PETATK_.3	_RGEGDAPFSEPGTTSTQRPSS[Phospho (STY)]PETATK_	0.000256312	Filtered	Filtered	1	Filtered	Filtered	0.111111	Filtered	Filtered		Q5T200	ZC3H13	Zinc finger CCCH domain-containing protein 13	SLSPSHLTEDR	(S877)	_SLS[Phospho (STY)]PSHLTEDR_.2	_SLS[Phospho (STY)]PSHLTEDR_	0.000609528	0.000104224	Filtered	272.892	193.175	Filtered	0.367523	0.25	Filtered
Q9UQ35	SRRM2	Serine/arginine repetitive matrix protein 2	RGEGDAPFSEPGTTSTQRPSSPETATK	(T328)	_RGEGDAPFSEPGTTSTQRPSSPETAT[Phospho (STY)]K_.3	_RGEGDAPFSEPGTTSTQRPSSPETAT[Phospho (STY)]K_	0.000434971	Filtered	Filtered	1	Filtered	Filtered	0.111111	Filtered	Filtered		Q5T4S7	UBR4	E3 ubiquitin-protein ligase UBR4	HVTLPSSPR	(S2719)	_HVTLPSS[Phospho (STY)]PR_.2	_HVTLPSS[Phospho (STY)]PR_	4.97911e-12	7.60285e-05	0.00395902	367.887	288.225	1	0.322038	0.333333	0.32533
Q9UQ35	SRRM2	Serine/arginine repetitive matrix protein 2	SSSPVTELASR	(S1102)	_SS[Phospho (STY)]SPVTELASR_.2	_SS[Phospho (STY)]SPVTELASR_	0.000238058	Filtered	Filtered	141.638	Filtered	Filtered	0.2	Filtered	Filtered		Q6KC79	NIPBL	Nipped-B-like protein	AITSLLGGGSPK	(S2658)	_AITSLLGGGS[Phospho (STY)]PK_.2	_AITSLLGGGS[Phospho (STY)]PK_	Filtered	Filtered	6.53041e-11	Filtered	Filtered	1	Filtered	Filtered	0.92884
Q9UQ35	SRRM2	Serine/arginine repetitive matrix protein 2	SSSPVTELASR	(S1103)	_SSS[Phospho (STY)]PVTELASR_.2	_SSS[Phospho (STY)]PVTELASR_	0.000274431	Filtered	Filtered	1	Filtered	Filtered	0.2	Filtered	Filtered		Q6PKG0	LARP1	La-related protein 1	NALPPVLTTVNGQSPPEHSAPAK	(T138)	_NALPPVLTT[Phospho (STY)]VNGQSPPEHSAPAK_.3	_NALPPVLTT[Phospho (STY)]VNGQSPPEHSAPAK_	2.38264e-10	Filtered	Filtered	282.69	Filtered	Filtered	0.25	Filtered	Filtered
Q9UQ35	SRRM2	Serine/arginine repetitive matrix protein 2	RVPSPTPAPK	(S2581)	_RVPS[Phospho (STY)]PTPAPK_.2	_RVPS[Phospho (STY)]PTPAPK_	Filtered	9.97002e-06	Filtered	Filtered	1.44444	Filtered	Filtered	0.5	Filtered		Q6PKG0	LARP1	La-related protein 1	NALPPVLTTVNGQSPPEHSAPAK	(S143)	_NALPPVLTTVNGQS[Phospho (STY)]PPEHSAPAK_.3	_NALPPVLTTVNGQS[Phospho (STY)]PPEHSAPAK_	2.47932e-14	Filtered	Filtered	117.05	Filtered	Filtered	0.25	Filtered	Filtered
Q9Y2V2	CARHSP1	Calcium-regulated heat-stable protein 1	GNVVPSPLPTR	(S41)	_GNVVPS[Phospho (STY)]PLPTR_.2	_GNVVPS[Phospho (STY)]PLPTR_	0.000274263	2.04914e-09	2.34315e-05	486.655	1915.55	697.857	0.749926	0.838372	0.908428		Q6PKG0	LARP1	La-related protein 1	NALPPVLTTVNGQSPPEHSAPAK	(S148)	_NALPPVLTTVNGQSPPEHS[Phospho (STY)]APAK_.3	_NALPPVLTTVNGQSPPEHS[Phospho (STY)]APAK_	7.68712e-10	Filtered	Filtered	1.21563	Filtered	Filtered	0.25	Filtered	Filtered
Q9Y2W1	THRAP3	Thyroid hormone receptor-associated protein 3	IDISPSTFR	(S682)	_IDIS[Phospho (STY)]PSTFR_.2	_IDIS[Phospho (STY)]PSTFR_	0.000238058	0.000654157	9.46306e-05	4283.86	4073.5	3746.66	0.945588	0.993389	0.983564		Q6UN15	FIP1L1	Pre-mRNA 3'-end-processing factor FIP1	DHSPTPSVFNSDEER	(S492)	_DHS[Phospho (STY)]PTPSVFNSDEER_.3	_DHS[Phospho (STY)]PTPSVFNSDEER_	0.000481873	Filtered	Filtered	1.09424	Filtered	Filtered	0.25	Filtered	Filtered
Q9Y2W1	THRAP3	Thyroid hormone receptor-associated protein 3	SPLQSVVVR	(S253)	_S[Phospho (STY)]PLQSVVVR_.2	_S[Phospho (STY)]PLQSVVVR_	0.000238058	0.00411961	1.59322e-07	1844.2	1804.82	4223.78	0.936811	0.905496	0.926886		Q6UN15	FIP1L1	Pre-mRNA 3'-end-processing factor FIP1	DHSPTPSVFNSDEER	(T494)	_DHSPT[Phospho (STY)]PSVFNSDEER_.3	_DHSPT[Phospho (STY)]PSVFNSDEER_	7.69516e-07	Filtered	Filtered	1	Filtered	Filtered	0.25	Filtered	Filtered
Q9Y2W1	THRAP3	Thyroid hormone receptor-associated protein 3	ASAVSELSPR	(S243)	_ASAVSELS[Phospho (STY)]PR_.2	_ASAVSELS[Phospho (STY)]PR_	0.000238058	0.00237205	Filtered	1	1	Filtered	0.333333	0.333333	Filtered		Q6ZRV2	FAM83H	Protein FAM83H	SSPVPPVPER	(S925)	_SS[Phospho (STY)]PVPPVPER_.2	_SS[Phospho (STY)]PVPPVPER_	1.64615e-05	6.74238e-05	0.00202003	1305.22	1217.96	1193.85	0.5	0.5	0.5
Q9Y385	UBE2J1	Ubiquitin-conjugating enzyme E2 J1	RLSTSPDVIQGHQPR	(S266)	_RLS[Phospho (STY)]TSPDVIQGHQPR_.3	_RLS[Phospho (STY)]TSPDVIQGHQPR_	0.000240666	0.00574697	2.15168e-06	1875.3	1300.07	1365.87	0.339297	0.333333	0.333333		Q6ZRV2	FAM83H	Protein FAM83H	SSPVPPVPER	(S924)	_S[Phospho (STY)]SPVPPVPER_.2	_S[Phospho (STY)]SPVPPVPER_	1.49887e-09	9.29485e-05	8.15871e-12	474.304	119.11	899.943	0.5	0.5	0.5
Q9Y385	UBE2J1	Ubiquitin-conjugating enzyme E2 J1	RLSTSPDVIQGHQPR	(T267)	_RLST[Phospho (STY)]SPDVIQGHQPR_.3	_RLST[Phospho (STY)]SPDVIQGHQPR_	0.000269032	0.00546183	1.74786e-05	1644.81	1086.25	1361.79	0.327191	0.333333	0.333333		Q6ZRV2	FAM83H	Protein FAM83H	RGSPTTGFIEQK	(S892)	_RGS[Phospho (STY)]PTTGFIEQK_.2	_RGS[Phospho (STY)]PTTGFIEQK_	6.59229e-07	3.77582e-05	Filtered	455.232	243.121	Filtered	0.333333	0.336138	Filtered
Q9Y385	UBE2J1	Ubiquitin-conjugating enzyme E2 J1	RLSTSPDVIQGHQPR	(S268)	_RLSTS[Phospho (STY)]PDVIQGHQPR_.3	_RLSTS[Phospho (STY)]PDVIQGHQPR_	0.000366773	2.52884e-05	3.12436e-05	1644	1086.5	1361.98	0.333333	0.333333	0.333333		Q6ZRV2	FAM83H	Protein FAM83H	RGSPTTGFIEQK	(T894)	_RGSPT[Phospho (STY)]TGFIEQK_.2	_RGSPT[Phospho (STY)]TGFIEQK_	5.08048e-05	Filtered	Filtered	1.08343	Filtered	Filtered	0.333333	Filtered	Filtered
Q9Y520	PRRC2C	Protein PRRC2C	LPDLSPVENK	(S2105)	_LPDLS[Phospho (STY)]PVENK_.2	_LPDLS[Phospho (STY)]PVENK_	Filtered	0.00428792	0.00123115	Filtered	603.243	330.564	Filtered	1	1		Q6ZRV2	FAM83H	Protein FAM83H	HGSDPAFAPGPR	(S523)	_HGS[Phospho (STY)]DPAFAPGPR_.2	_HGS[Phospho (STY)]DPAFAPGPR_	2.44742e-11	Filtered	0.000110676	103.879	Filtered	188.966	1	Filtered	1
Q9Y608	LRRFIP2	Leucine-rich repeat flightless-interacting protein 2	RGSGDTSSLIDPDTSLSELR	(S332)	_RGSGDTS[Phospho (STY)]SLIDPDTSLSELR_.3	_RGSGDTS[Phospho (STY)]SLIDPDTSLSELR_	0.000304013	0.00509947	5.74181e-05	1.26961	2.52459	1.238	0.142857	0.142857	0.186471		Q6ZRV2	FAM83H	Protein FAM83H	RGSLTLTISGESPK	(S936)	_RGS[Phospho (STY)]LTLTISGESPK_.2	_RGS[Phospho (STY)]LTLTISGESPK_	0.000315199	0.00134642	0.00612204	1.71586	2.17885	1.5318	0.21086	0.21085	0.2
Q9Y608	LRRFIP2	Leucine-rich repeat flightless-interacting protein 2	RGSGDTSSLIDPDTSLSELR	(S328)	_RGS[Phospho (STY)]GDTSSLIDPDTSLSELR_.3	_RGS[Phospho (STY)]GDTSSLIDPDTSLSELR_	0.000254666	Filtered	0.000210162	1.52453	Filtered	1.4858	0.142857	Filtered	0.174741		Q6ZRV2	FAM83H	Protein FAM83H	RGSLTLTISGESPK	(S936)	_RGS[Phospho (STY)]LTLTISGESPK_.3	_RGS[Phospho (STY)]LTLTISGESPK_	1.20938e-16	2.83066e-07	Filtered	1.64692	1.36263	Filtered	0.210866	0.2	Filtered
Q9Y608	LRRFIP2	Leucine-rich repeat flightless-interacting protein 2	RGSGDTSSLIDPDTSLSELR	(T331)	_RGSGDT[Phospho (STY)]SSLIDPDTSLSELR_.3	_RGSGDT[Phospho (STY)]SSLIDPDTSLSELR_	0.000255427	Filtered	0.00100516	1	Filtered	1	0.142857	Filtered	0.180556		Q6ZRV2	FAM83H	Protein FAM83H	RGSLTLTISGESPK	(T940)	_RGSLTLT[Phospho (STY)]ISGESPK_.2	_RGSLTLT[Phospho (STY)]ISGESPK_	1.96664e-11	0.00721217	Filtered	1.0733	1.36471	Filtered	0.19279	0.19277	Filtered
Q9Y608	LRRFIP2	Leucine-rich repeat flightless-interacting protein 2	RGSGDTSSLIDPDTSLSELR	(S333)	_RGSGDTSS[Phospho (STY)]LIDPDTSLSELR_.3	_RGSGDTSS[Phospho (STY)]LIDPDTSLSELR_	0.000254666	Filtered	0.00191174	1	Filtered	1	0.142857	Filtered	0.192489		Q6ZRV2	FAM83H	Protein FAM83H	RGSLTLTISGESPK	(T940)	_RGSLTLT[Phospho (STY)]ISGESPK_.3	_RGSLTLT[Phospho (STY)]ISGESPK_	3.67692e-09	9.00724e-05	Filtered	1	1	Filtered	0.192795	0.2	Filtered
Q9Y6G9	DYNC1LI1	Cytoplasmic dynein 1 light intermediate chain 1	KPVTVSPTTPTSPTEGEAS	(T513)	_KPVTVSPTT[Phospho (STY)]PTSPTEGEAS_.2	_KPVTVSPTT[Phospho (STY)]PTSPTEGEAS_	0.000383731	Filtered	Filtered	1	Filtered	Filtered	0.125	Filtered	Filtered		Q6ZRV2	FAM83H	Protein FAM83H	KGSPTPGFSTR	(S881)	_KGS[Phospho (STY)]PTPGFSTR_.2	_KGS[Phospho (STY)]PTPGFSTR_	0.000486762	0.00135479	Filtered	1.4507	1.10924	Filtered	0.358445	0.353498	Filtered
Q9Y6G9	DYNC1LI1	Cytoplasmic dynein 1 light intermediate chain 1	KPVTVSPTTPTSPTEGEAS	(T515)	_KPVTVSPTTPT[Phospho (STY)]SPTEGEAS_.2	_KPVTVSPTTPT[Phospho (STY)]SPTEGEAS_	0.00035931	Filtered	Filtered	1	Filtered	Filtered	0.125	Filtered	Filtered		Q6ZRV2	FAM83H	Protein FAM83H	RGSPVPPVPER	(S914)	_RGS[Phospho (STY)]PVPPVPER_.2	_RGS[Phospho (STY)]PVPPVPER_	1.98362e-11	0.000103845	Filtered	1	1	Filtered	1	1	Filtered
Q9Y6G9	DYNC1LI1	Cytoplasmic dynein 1 light intermediate chain 1	KPVTVSPTTPTSPTEGEAS	(S516)	_KPVTVSPTTPTS[Phospho (STY)]PTEGEAS_.2	_KPVTVSPTTPTS[Phospho (STY)]PTEGEAS_	0.000312388	Filtered	Filtered	1	Filtered	Filtered	0.125	Filtered	Filtered		Q6ZRV2	FAM83H	Protein FAM83H	RLSLGQGDSTEAATEER	(T1010)	_RLSLGQGDST[Phospho (STY)]EAATEER_.3	_RLSLGQGDST[Phospho (STY)]EAATEER_	0.000532535	Filtered	Filtered	564.562	Filtered	Filtered	0.323212	Filtered	Filtered
Q9Y6G9	DYNC1LI1	Cytoplasmic dynein 1 light intermediate chain 1	KPVTVSPTTPTSPTEGEAS	(T518)	_KPVTVSPTTPTSPT[Phospho (STY)]EGEAS_.2	_KPVTVSPTTPTSPT[Phospho (STY)]EGEAS_	0.000268046	Filtered	Filtered	1	Filtered	Filtered	0.125	Filtered	Filtered		Q6ZRV2	FAM83H	Protein FAM83H	RLSLGQGDSTEAATEER	(S1009)	_RLSLGQGDS[Phospho (STY)]TEAATEER_.3	_RLSLGQGDS[Phospho (STY)]TEAATEER_	3.19652e-15	Filtered	Filtered	558.922	Filtered	Filtered	0.322705	Filtered	Filtered
																	Q6ZRV2	FAM83H	Protein FAM83H	RLSLGQGDSTEAATEER	(S1003)	_RLS[Phospho (STY)]LGQGDSTEAATEER_.3	_RLS[Phospho (STY)]LGQGDSTEAATEER_	0.000112038	Filtered	Filtered	156.597	Filtered	Filtered	0.321996	Filtered	Filtered
																	Q6ZUT6	CCDC9B	Coiled-coil domain-containing protein 9B	SPPTQVAISSDSAR	(S201)	_S[Phospho (STY)]PPTQVAISSDSAR_.2	_S[Phospho (STY)]PPTQVAISSDSAR_	1.33839e-05	6.03917e-05	5.37463e-10	1	1	1	0.979957	0.950919	0.90135
																	Q6ZUT6	CCDC9B	Coiled-coil domain-containing protein 9B	SPPTQVAISSDSAR	(T204)	_SPPT[Phospho (STY)]QVAISSDSAR_.2	_SPPT[Phospho (STY)]QVAISSDSAR_	1.14871e-07	0.00124011	Filtered	676.111	596.506	Filtered	0.00521984	0.0109659	Filtered
																	Q7Z434	MAVS	Mitochondrial antiviral-signaling protein	GPVSPSVSFQPLAR	(S222)	_GPVS[Phospho (STY)]PSVSFQPLAR_.2	_GPVS[Phospho (STY)]PSVSFQPLAR_	0.0001224	0.00580966	Filtered	550.83	181.779	Filtered	0.543639	0.333333	Filtered
																	Q7Z434	MAVS	Mitochondrial antiviral-signaling protein	GPVSPSVSFQPLAR	(S224)	_GPVSPS[Phospho (STY)]VSFQPLAR_.2	_GPVSPS[Phospho (STY)]VSFQPLAR_	0.000551026	Filtered	Filtered	461.684	Filtered	Filtered	0.23524	Filtered	Filtered
																	Q7Z5L9	IRF2BP2	Interferon regulatory factor 2-binding protein 2	SPPGAAASAAAKPPPLSAK	(S78)	_SPPGAAAS[Phospho (STY)]AAAKPPPLSAK_.3	_SPPGAAAS[Phospho (STY)]AAAKPPPLSAK_	4.7632e-07	Filtered	0.00770456	1.0546	Filtered	1.35777	0.0625522	Filtered	0.333333
																	Q7Z5L9	IRF2BP2	Interferon regulatory factor 2-binding protein 2	SPPGAAASAAAKPPPLSAK	(S71)	_S[Phospho (STY)]PPGAAASAAAKPPPLSAK_.3	_S[Phospho (STY)]PPGAAASAAAKPPPLSAK_	3.33783e-06	Filtered	3.84039e-05	1.05628	Filtered	1.34327	0.941616	Filtered	0.333333
																	Q86TB9	PATL1	Protein PAT1 homolog 1	STSPIIGSPPVR	(T178)	_ST[Phospho (STY)]SPIIGSPPVR_.2	_ST[Phospho (STY)]SPIIGSPPVR_	0.000165297	0.00775441	Filtered	155.388	1	Filtered	0.160075	0.25	Filtered
																	Q86TB9	PATL1	Protein PAT1 homolog 1	STSPIIGSPPVR	(S179)	_STS[Phospho (STY)]PIIGSPPVR_.2	_STS[Phospho (STY)]PIIGSPPVR_	0.000162197	0.00697364	Filtered	1	1	Filtered	0.553166	0.25	Filtered
																	Q86UE4	MTDH	Protein LYRIC	SQEPIPDDQKVSDDDK	(S426)	_SQEPIPDDQKVS[Phospho (STY)]DDDK_.3	_SQEPIPDDQKVS[Phospho (STY)]DDDK_	0.00153775	5.63973e-06	Filtered	1	323.09	Filtered	0.653699	0.982102	Filtered
																	Q86UP2	KTN1	Kinectin	EIQNGNLHESDSESVPR	(S75)	_EIQNGNLHES[Phospho (STY)]DSESVPR_.3	_EIQNGNLHES[Phospho (STY)]DSESVPR_	0.000660633	0.00064509	0.00485986	1	1.27809	1.30191	0.333333	0.333333	0.333333
																	Q86UP2	KTN1	Kinectin	EIQNGNLHESDSESVPR	(S77)	_EIQNGNLHESDS[Phospho (STY)]ESVPR_.3	_EIQNGNLHESDS[Phospho (STY)]ESVPR_	0.00246091	6.22424e-05	0.00612683	1	1	1	0.333333	0.333333	0.333333
																	Q86UP2	KTN1	Kinectin	EIQNGNLHESDSESVPR	(S75)	_EIQNGNLHES[Phospho (STY)]DSESVPR_.2	_EIQNGNLHES[Phospho (STY)]DSESVPR_	Filtered	0.00461487	Filtered	Filtered	1.08138	Filtered	Filtered	0.333333	Filtered
																	Q86UU0	BCL9L	B-cell CLL/lymphoma 9-like protein	SPQVLGSSLSVR	(S975)	_S[Phospho (STY)]PQVLGSSLSVR_.2	_S[Phospho (STY)]PQVLGSSLSVR_	1.45128e-09	0.00342874	0.00650375	556.204	490.758	527.04	0.811789	0.41955	0.25
																	Q86WR7	PROSER2	Proline and serine-rich protein 2	APSPPVEHPR	(S179)	_APS[Phospho (STY)]PPVEHPR_.2	_APS[Phospho (STY)]PPVEHPR_	Filtered	0.00144381	Filtered	Filtered	1.26885	Filtered	Filtered	1	Filtered
																	Q8IVT2	MISP	Mitotic interactor and substrate of PLK1	ALSSDSILSPAPDAR	(S397)	_ALSSDS[Phospho (STY)]ILSPAPDAR_.2	_ALSSDS[Phospho (STY)]ILSPAPDAR_	3.72175e-18	0.000429148	1.92247e-06	345.041	355.301	681.03	0.25	0.25	0.25148
																	Q8IVT2	MISP	Mitotic interactor and substrate of PLK1	ALSSDSILSPAPDAR	(S394)	_ALS[Phospho (STY)]SDSILSPAPDAR_.2	_ALS[Phospho (STY)]SDSILSPAPDAR_	7.54548e-14	5.75317e-05	6.36439e-11	344.647	1	419.412	0.25	0.270582	0.309406
																	Q8IVT2	MISP	Mitotic interactor and substrate of PLK1	ALSSDSILSPAPDAR	(S395)	_ALSS[Phospho (STY)]DSILSPAPDAR_.2	_ALSS[Phospho (STY)]DSILSPAPDAR_	1.09e-05	0.0018053	0.00661305	164.306	300.854	1	0.25	0.25	0.284326
																	Q8IYB3	SRRM1	Serine/arginine repetitive matrix protein 1	TPELPEPSVK	(T220)	_T[Phospho (STY)]PELPEPSVK_.2	_T[Phospho (STY)]PELPEPSVK_	9.22931e-10	2.68981e-06	3.65217e-15	6640.37	4138.71	3730.91	0.999215	0.902033	0.993427
																	Q8N3D4	EHBP1L1	EH domain-binding protein 1-like protein 1	RPSVNGEPGSVPPPR	(S1257)	_RPS[Phospho (STY)]VNGEPGSVPPPR_.3	_RPS[Phospho (STY)]VNGEPGSVPPPR_	5.16916e-05	Filtered	Filtered	1	Filtered	Filtered	0.5	Filtered	Filtered
																	Q8ND56	LSM14A	Protein LSM14 homolog A	SPTMEQAVQTASAHLPAPAAVGR	(S192,M195)	_S[Phospho (STY)]PTM[Oxidation (M)]EQAVQTASAHLPAPAAVGR_.3	_S[Phospho (STY)]PTM[Oxidation (M)]EQAVQTASAHLPAPAAVGR_	1.55656e-09	0.000588037	4.0636e-10	5671.73	568.708	5505.81	0.140936	0.199428	0.0249533
																	Q8ND56	LSM14A	Protein LSM14 homolog A	SSPQLDPLR	(S183)	_SS[Phospho (STY)]PQLDPLR_.2	_SS[Phospho (STY)]PQLDPLR_	8.85577e-14	3.0195e-07	1.09738e-15	2505.94	1839.55	1319.69	0.407428	0.42214	0.5
																	Q8ND56	LSM14A	Protein LSM14 homolog A	SSPQLDPLR	(S182)	_S[Phospho (STY)]SPQLDPLR_.2	_S[Phospho (STY)]SPQLDPLR_	1.99031e-11	2.18551e-07	2.02057e-13	2502.86	1837.22	1318.09	0.592117	0.577808	0.5
																	Q8ND56	LSM14A	Protein LSM14 homolog A	SPVSTRPLPSASQK	(S216)	_S[Phospho (STY)]PVSTRPLPSASQK_.3	_S[Phospho (STY)]PVSTRPLPSASQK_	1.13344e-07	5.59007e-05	1.03069e-07	2844.96	2316.66	1561.18	0.987382	0.974385	0.2
																	Q8ND56	LSM14A	Protein LSM14 homolog A	SPVSTRPLPSASQK	(S216)	_S[Phospho (STY)]PVSTRPLPSASQK_.2	_S[Phospho (STY)]PVSTRPLPSASQK_	5.05307e-14	1.86477e-07	7.07597e-08	1259.48	1115.82	1309.65	0.617169	0.2	0.37622
																	Q8ND56	LSM14A	Protein LSM14 homolog A	SSPQLDPLRK	(S183)	_SS[Phospho (STY)]PQLDPLRK_.2	_SS[Phospho (STY)]PQLDPLRK_	0.00270688	3.33993e-05	Filtered	170.267	465.694	Filtered	0.5	0.5	Filtered
																	Q8ND76	CCNY	Cyclin-Y	SASADNLTLPR	(S326)	_SAS[Phospho (STY)]ADNLTLPR_.2	_SAS[Phospho (STY)]ADNLTLPR_	0.00884975	0.000268637	Filtered	151.901	181.976	Filtered	0.333333	0.399347	Filtered
																	Q8ND76	CCNY	Cyclin-Y	SASADNLTLPR	(S324)	_S[Phospho (STY)]ASADNLTLPR_.2	_S[Phospho (STY)]ASADNLTLPR_	Filtered	0.00212347	Filtered	Filtered	1	Filtered	Filtered	0.484931	Filtered
																	Q8NE71	ABCF1	ATP-binding cassette sub-family F member 1	LSVPTSDEEDEVPAPK	(T108)	_LSVPT[Phospho (STY)]SDEEDEVPAPK_.2	_LSVPT[Phospho (STY)]SDEEDEVPAPK_	0.000410757	Filtered	Filtered	285.07	Filtered	Filtered	0.333333	Filtered	Filtered
																	Q8NE71	ABCF1	ATP-binding cassette sub-family F member 1	LSVPTSDEEDEVPAPK	(S109)	_LSVPTS[Phospho (STY)]DEEDEVPAPK_.2	_LSVPTS[Phospho (STY)]DEEDEVPAPK_	0.000449595	Filtered	Filtered	141.343	Filtered	Filtered	0.333333	Filtered	Filtered
																	Q8NGQ2	OR6Q1	Olfactory receptor 6Q1	VTSSINFNK	(T269)	_VT[Phospho (STY)]SSINFNK_.2	_VT[Phospho (STY)]SSINFNK_	1.25591e-06	9.30817e-05	0.00731675	3925.17	4323.16	5863.84	0.60936	0.118767	0.167038
																	Q8NHG8	ZNRF2	E3 ubiquitin-protein ligase ZNRF2	SLGGAVGSVASGAR	(S82)	_S[Phospho (STY)]LGGAVGSVASGAR_.2	_S[Phospho (STY)]LGGAVGSVASGAR_	0.00196852	4.41273e-05	Filtered	1	1.05728	Filtered	0.853569	0.333333	Filtered
																	Q8TAD8	SNIP1	Smad nuclear-interacting protein 1	LSPEVAPPAHR	(S35)	_LS[Phospho (STY)]PEVAPPAHR_.2	_LS[Phospho (STY)]PEVAPPAHR_	6.79866e-11	1.54729e-05	6.48042e-09	276.785	773.793	517.392	1	1	1
																	Q8TEW0	PARD3	Partitioning defective 3 homolog	RSSDPALIGLSTSVSDSNFSSEEPSR	(S154)	_RSSDPALIGLSTS[Phospho (STY)]VSDSNFSSEEPSR_.3	_RSSDPALIGLSTS[Phospho (STY)]VSDSNFSSEEPSR_	0.000173746	Filtered	Filtered	1.03772	Filtered	Filtered	0.103672	Filtered	Filtered
																	Q8TEW0	PARD3	Partitioning defective 3 homolog	RSSDPALIGLSTSVSDSNFSSEEPSR	(S143)	_RS[Phospho (STY)]SDPALIGLSTSVSDSNFSSEEPSR_.3	_RS[Phospho (STY)]SDPALIGLSTSVSDSNFSSEEPSR_	0.000805036	Filtered	Filtered	1	Filtered	Filtered	0.0989338	Filtered	Filtered
																	Q8TEW0	PARD3	Partitioning defective 3 homolog	RSSDPALIGLSTSVSDSNFSSEEPSR	(S144)	_RSS[Phospho (STY)]DPALIGLSTSVSDSNFSSEEPSR_.3	_RSS[Phospho (STY)]DPALIGLSTSVSDSNFSSEEPSR_	4.82419e-06	Filtered	Filtered	1	Filtered	Filtered	0.0989338	Filtered	Filtered
																	Q8TEW0	PARD3	Partitioning defective 3 homolog	RSSDPALIGLSTSVSDSNFSSEEPSR	(S152)	_RSSDPALIGLS[Phospho (STY)]TSVSDSNFSSEEPSR_.3	_RSSDPALIGLS[Phospho (STY)]TSVSDSNFSSEEPSR_	0.000720114	Filtered	Filtered	1	Filtered	Filtered	0.101303	Filtered	Filtered
																	Q8TEW0	PARD3	Partitioning defective 3 homolog	RSSDPALIGLSTSVSDSNFSSEEPSR	(T153)	_RSSDPALIGLST[Phospho (STY)]SVSDSNFSSEEPSR_.3	_RSSDPALIGLST[Phospho (STY)]SVSDSNFSSEEPSR_	1.03298e-05	Filtered	Filtered	1	Filtered	Filtered	0.102488	Filtered	Filtered
																	Q8TEW0	PARD3	Partitioning defective 3 homolog	RSSDPALIGLSTSVSDSNFSSEEPSR	(S158)	_RSSDPALIGLSTSVSDS[Phospho (STY)]NFSSEEPSR_.3	_RSSDPALIGLSTSVSDS[Phospho (STY)]NFSSEEPSR_	0.000141679	Filtered	Filtered	1	Filtered	Filtered	0.0989338	Filtered	Filtered
																	Q8WW12	PCNP	PEST proteolytic signal-containing nuclear protein	TLSVAAAFNEDEDSEPEEMPPEAK	(S108,M124)	_TLS[Phospho (STY)]VAAAFNEDEDSEPEEM[Oxidation (M)]PPEAK_.3	_TLS[Phospho (STY)]VAAAFNEDEDSEPEEM[Oxidation (M)]PPEAK_	2.98977e-09	0.000604128	0.00726296	680.25	642.792	507.6	0.347137	0.347128	0.347132
																	Q8WW12	PCNP	PEST proteolytic signal-containing nuclear protein	TLSVAAAFNEDEDSEPEEMPPEAK	(T106,M124)	_T[Phospho (STY)]LSVAAAFNEDEDSEPEEM[Oxidation (M)]PPEAK_.3	_T[Phospho (STY)]LSVAAAFNEDEDSEPEEM[Oxidation (M)]PPEAK_	4.14426e-11	2.79294e-05	0.00688059	680.064	642.673	501.542	0.365368	0.365472	0.365463
																	Q8WWA1	TMEM40	Transmembrane protein 40	RGSDPASGEVEASQLR	(S137)	_RGS[Phospho (STY)]DPASGEVEASQLR_.3	_RGS[Phospho (STY)]DPASGEVEASQLR_	1.54139e-14	2.44368e-06	0.00631187	1	1	1	0.402867	0.402187	0.333333
																	Q8WWA1	TMEM40	Transmembrane protein 40	RGSDPASGEVEASQLR	(S141)	_RGSDPAS[Phospho (STY)]GEVEASQLR_.3	_RGSDPAS[Phospho (STY)]GEVEASQLR_	4.67053e-07	0.000444755	0.0015572	1	1	1	0.385851	0.386881	0.333333
																	Q8WWA1	TMEM40	Transmembrane protein 40	RGSDPASGEVEASQLR	(S137)	_RGS[Phospho (STY)]DPASGEVEASQLR_.2	_RGS[Phospho (STY)]DPASGEVEASQLR_	0.000573788	Filtered	3.3689e-05	1	Filtered	1	0.333333	Filtered	0.333333
																	Q96B97	SH3KBP1	SH3 domain-containing kinase-binding protein 1	ANSPSLFGTEGK	(S587)	_ANS[Phospho (STY)]PSLFGTEGK_.2	_ANS[Phospho (STY)]PSLFGTEGK_	0.000607617	Filtered	Filtered	1.48722	Filtered	Filtered	0.352746	Filtered	Filtered
																	Q96C19	EFHD2	EF-hand domain-containing protein D2	ADLNQGIGEPQSPSR	(S76)	_ADLNQGIGEPQSPS[Phospho (STY)]R_.2	_ADLNQGIGEPQSPS[Phospho (STY)]R_	8.21184e-09	Filtered	0.00883715	738.393	Filtered	1	0.5	Filtered	0.5
																	Q96C19	EFHD2	EF-hand domain-containing protein D2	ADLNQGIGEPQSPSR	(S74)	_ADLNQGIGEPQS[Phospho (STY)]PSR_.2	_ADLNQGIGEPQS[Phospho (STY)]PSR_	5.07174e-09	Filtered	0.00853469	496.683	Filtered	1	0.5	Filtered	0.5
																	Q96C19	EFHD2	EF-hand domain-containing protein D2	RADLNQGIGEPQSPSR	(S74)	_RADLNQGIGEPQS[Phospho (STY)]PSR_.3	_RADLNQGIGEPQS[Phospho (STY)]PSR_	0.00348252	Filtered	Filtered	1.3603	Filtered	Filtered	0.5	Filtered	Filtered
																	Q96I25	RBM17	Splicing factor 45	SPTGPSNSFLANMGGTVAHK	(S222,M234)	_S[Phospho (STY)]PTGPSNSFLANM[Oxidation (M)]GGTVAHK_.3	_S[Phospho (STY)]PTGPSNSFLANM[Oxidation (M)]GGTVAHK_	2.39652e-10	0.000146281	8.24989e-08	1087.21	162.457	263.861	0.304674	0.304014	0.2
																	Q96JP5	ZFP91	E3 ubiquitin-protein ligase ZFP91	SSPSARPPDVPGQQPQAAK	(S83)	_SS[Phospho (STY)]PSARPPDVPGQQPQAAK_.3	_SS[Phospho (STY)]PSARPPDVPGQQPQAAK_	2.97777e-05	Filtered	Filtered	1.89792	Filtered	Filtered	0.333333	Filtered	Filtered
																	Q96JP5	ZFP91	E3 ubiquitin-protein ligase ZFP91	SSPSARPPDVPGQQPQAAK	(S82)	_S[Phospho (STY)]SPSARPPDVPGQQPQAAK_.3	_S[Phospho (STY)]SPSARPPDVPGQQPQAAK_	6.36159e-06	Filtered	Filtered	1.66122	Filtered	Filtered	0.333333	Filtered	Filtered
																	Q96MU7	YTHDC1	YTH domain-containing protein 1	GISPIVFDR	(S308)	_GIS[Phospho (STY)]PIVFDR_.2	_GIS[Phospho (STY)]PIVFDR_	8.47543e-08	0.00161636	0.00121939	350.357	1092.59	324.51	1	1	1
																	Q96T37	RBM15	RNA-binding protein 15	SLSPGGAALGYR	(S292)	_S[Phospho (STY)]LSPGGAALGYR_.2	_S[Phospho (STY)]LSPGGAALGYR_	Filtered	0.00395008	0.00206017	Filtered	408.656	880.428	Filtered	0.118971	0.54709
																	Q96TA1	NIBAN2	Protein Niban 2	AAPEASSPPASPLQHLLPGK	(S692,S696)	_AAPEASS[Phospho (STY)]PPAS[Phospho (STY)]PLQHLLPGK_.3	_AAPEASS[Phospho (STY)]PPAS[Phospho (STY)]PLQHLLPGK_	4.19067e-12	Filtered	1.49941e-11	2258.49	Filtered	6023.28	0.666667	Filtered	0.619781
																	Q99543	DNAJC2	DnaJ homolog subfamily C member 2	NASASFQELEDK	(S47)	_NAS[Phospho (STY)]ASFQELEDK_.2	_NAS[Phospho (STY)]ASFQELEDK_	0.000340134	Filtered	Filtered	1.10933	Filtered	Filtered	0.5	Filtered	Filtered
																	Q9BQG0	MYBBP1A	Myb-binding protein 1A	EIPSATQSPISK	(T1161)	_EIPSAT[Phospho (STY)]QSPISK_.2	_EIPSAT[Phospho (STY)]QSPISK_	2.34991e-08	Filtered	Filtered	121.322	Filtered	Filtered	0.25	Filtered	Filtered
																	Q9BQG0	MYBBP1A	Myb-binding protein 1A	EIPSATQSPISK	(S1163)	_EIPSATQS[Phospho (STY)]PISK_.2	_EIPSATQS[Phospho (STY)]PISK_	3.10694e-14	Filtered	Filtered	1	Filtered	Filtered	0.25	Filtered	Filtered
																	Q9BQG0	MYBBP1A	Myb-binding protein 1A	PSQVNGAPGSPTEPAGQK	(T1269)	_PSQVNGAPGSPT[Phospho (STY)]EPAGQK_.2	_PSQVNGAPGSPT[Phospho (STY)]EPAGQK_	7.44066e-13	Filtered	Filtered	1	Filtered	Filtered	0.333333	Filtered	Filtered
																	Q9BX95	SGPP1	Sphingosine-1-phosphate phosphatase 1	NSLTGEEGQLAR	(S112)	_NS[Phospho (STY)]LTGEEGQLAR_.2	_NS[Phospho (STY)]LTGEEGQLAR_	2.39747e-10	1.56512e-05	0.00349566	496.373	365.175	247.311	0.530842	0.5	0.5
																	Q9BX95	SGPP1	Sphingosine-1-phosphate phosphatase 1	NSLTGEEGQLAR	(T114)	_NSLT[Phospho (STY)]GEEGQLAR_.2	_NSLT[Phospho (STY)]GEEGQLAR_	1.59038e-10	0.00151123	Filtered	634.854	135.199	Filtered	0.464526	0.5	Filtered
																	Q9BX95	SGPP1	Sphingosine-1-phosphate phosphatase 1	RNSLTGEEGQLAR	(S112)	_RNS[Phospho (STY)]LTGEEGQLAR_.3	_RNS[Phospho (STY)]LTGEEGQLAR_	3.815e-16	6.03767e-08	Filtered	1.30022	1	Filtered	0.5	0.5	Filtered
																	Q9BY44	EIF2A	Eukaryotic translation initiation factor 2A	SPDLAPTPAPQSTPR	(S506)	_S[Phospho (STY)]PDLAPTPAPQSTPR_.2	_S[Phospho (STY)]PDLAPTPAPQSTPR_	9.35352e-07	9.66437e-06	1.23477e-10	4787.31	4517.2	4424.23	0.974387	0.977056	0.991369
																	Q9C0C2	TNKS1BP1	182 kDa tankyrase-1-binding protein	HNGSLSPGLEAR	(S1385)	_HNGSLS[Phospho (STY)]PGLEAR_.2	_HNGSLS[Phospho (STY)]PGLEAR_	1.23039e-09	0.000308089	Filtered	773.637	176.442	Filtered	0.485895	0.5	Filtered
																	Q9C0C2	TNKS1BP1	182 kDa tankyrase-1-binding protein	GSGGLFSPSTAHVPDGALGQR	(S1024)	_GS[Phospho (STY)]GGLFSPSTAHVPDGALGQR_.3	_GS[Phospho (STY)]GGLFSPSTAHVPDGALGQR_	4.78567e-07	Filtered	Filtered	1	Filtered	Filtered	0.25	Filtered	Filtered
																	Q9C0C2	TNKS1BP1	182 kDa tankyrase-1-binding protein	GSGGLFSPSTAHVPDGALGQR	(S1029)	_GSGGLFS[Phospho (STY)]PSTAHVPDGALGQR_.3	_GSGGLFS[Phospho (STY)]PSTAHVPDGALGQR_	8.79408e-07	Filtered	Filtered	1	Filtered	Filtered	0.25	Filtered	Filtered
																	Q9H1B7	IRF2BPL	Probable E3 ubiquitin-protein ligase IRF2BPL	KASPEPPDSAEGALK	(S547)	_KAS[Phospho (STY)]PEPPDSAEGALK_.3	_KAS[Phospho (STY)]PEPPDSAEGALK_	1.90718e-09	3.66563e-06	0.00198322	1	1	1	0.5	0.5	0.529232
																	Q9H1B7	IRF2BPL	Probable E3 ubiquitin-protein ligase IRF2BPL	KASPEPPDSAEGALK	(S547)	_KAS[Phospho (STY)]PEPPDSAEGALK_.2	_KAS[Phospho (STY)]PEPPDSAEGALK_	1.84905e-11	0.000514683	0.00364864	1	1	1	0.528848	0.775337	0.773954
																	Q9H1E3	NUCKS1	Nuclear ubiquitous casein and cyclin-dependent kinase substrate 1	EMLMEDVGSEEEQEEEDEAPFQEK	(M106,M108,S113)	_EM[Oxidation (M)]LM[Oxidation (M)]EDVGS[Phospho (STY)]EEEQEEEDEAPFQEK_.3	_EM[Oxidation (M)]LM[Oxidation (M)]EDVGS[Phospho (STY)]EEEQEEEDEAPFQEK_	0.000485994	Filtered	Filtered	1	Filtered	Filtered	1	Filtered	Filtered
																	Q9H2U2	PPA2	Inorganic pyrophosphatase 2, mitochondrial	SLVESVSSSPNK	(S317)	_SLVESVSSS[Phospho (STY)]PNK_.2	_SLVESVSSS[Phospho (STY)]PNK_	0.00311026	0.000390551	5.91476e-08	1	2.60666	1	0.2	0.2	0.21837
																	Q9H2U2	PPA2	Inorganic pyrophosphatase 2, mitochondrial	SLVESVSSSPNK	(S316)	_SLVESVSS[Phospho (STY)]SPNK_.2	_SLVESVSS[Phospho (STY)]SPNK_	0.00374597	0.00248661	0.00758797	1	2.60658	1	0.2	0.2	0.208365
																	Q9H2U2	PPA2	Inorganic pyrophosphatase 2, mitochondrial	SLVESVSSSPNK	(S315)	_SLVESVS[Phospho (STY)]SSPNK_.2	_SLVESVS[Phospho (STY)]SSPNK_	0.00128349	0.000957387	0.00579315	1.35788	2.08527	1	0.2	0.2	0.211857
																	Q9H2U2	PPA2	Inorganic pyrophosphatase 2, mitochondrial	SLVESVSSSPNK	(S313)	_SLVES[Phospho (STY)]VSSSPNK_.2	_SLVES[Phospho (STY)]VSSSPNK_	0.00055417	1.55527e-05	3.40561e-15	1.01753	1.56445	1	0.2	0.2	0.218332
																	Q9H307	PNN	Pinin	EIAIVHSDAEK	(S347)	_EIAIVHS[Phospho (STY)]DAEK_.2	_EIAIVHS[Phospho (STY)]DAEK_	7.41673e-11	0.00981813	Filtered	263.539	176.984	Filtered	1	1	Filtered
																	Q9H3N1	TMX1	Thioredoxin-related transmembrane protein 1	KVEEEQEADEEDVSEEEAESK	(S253)	_KVEEEQEADEEDVSEEEAES[Phospho (STY)]K_.3	_KVEEEQEADEEDVSEEEAES[Phospho (STY)]K_	1.35874e-15	0.000806052	0.00175499	1.36215	2.12531	198.924	0.5	0.5	0.5
																	Q9H3N1	TMX1	Thioredoxin-related transmembrane protein 1	KVEEEQEADEEDVSEEEAESK	(S247)	_KVEEEQEADEEDVS[Phospho (STY)]EEEAESK_.3	_KVEEEQEADEEDVS[Phospho (STY)]EEEAESK_	4.57071e-11	0.00167996	4.47043e-07	198.666	1.59962	1.41629	0.5	0.5	0.5
																	Q9H3N1	TMX1	Thioredoxin-related transmembrane protein 1	SLGPSLATDK	(S270)	_S[Phospho (STY)]LGPSLATDK_.2	_S[Phospho (STY)]LGPSLATDK_	1.91043e-09	2.57546e-05	9.89283e-12	2161.56	2163.9	2453.38	0.985784	0.808615	0.993388
																	Q9H3N1	TMX1	Thioredoxin-related transmembrane protein 1	SLGPSLATDK	(S274)	_SLGPS[Phospho (STY)]LATDK_.2	_SLGPS[Phospho (STY)]LATDK_	0.000235071	Filtered	Filtered	1.41082	Filtered	Filtered	0.0098156	Filtered	Filtered
																	Q9H4L5	OSBPL3	Oxysterol-binding protein-related protein 3	LHSSNPNLSTLDFGEEK	(S303)	_LHS[Phospho (STY)]SNPNLSTLDFGEEK_.3	_LHS[Phospho (STY)]SNPNLSTLDFGEEK_	7.84692e-05	Filtered	Filtered	525.169	Filtered	Filtered	0.380115	Filtered	Filtered
																	Q9H4L5	OSBPL3	Oxysterol-binding protein-related protein 3	LHSSNPNLSTLDFGEEK	(S304)	_LHSS[Phospho (STY)]NPNLSTLDFGEEK_.3	_LHSS[Phospho (STY)]NPNLSTLDFGEEK_	2.38898e-07	Filtered	Filtered	415.963	Filtered	Filtered	0.377732	Filtered	Filtered
																	Q9H4L5	OSBPL3	Oxysterol-binding protein-related protein 3	LHSSNPNLSTLDFGEEK	(T310)	_LHSSNPNLST[Phospho (STY)]LDFGEEK_.3	_LHSSNPNLST[Phospho (STY)]LDFGEEK_	2.64306e-06	Filtered	Filtered	1	Filtered	Filtered	0.126885	Filtered	Filtered
																	Q9H6F5	CCDC86	Coiled-coil domain-containing protein 86	LQQGAGLESPQGQPEPGAASPQR	(S91)	_LQQGAGLESPQGQPEPGAAS[Phospho (STY)]PQR_.3	_LQQGAGLESPQGQPEPGAAS[Phospho (STY)]PQR_	1.10827e-12	8.98286e-05	0.00557534	609.297	333.674	341.989	0.870917	0.978563	0.5
																	Q9H6F5	CCDC86	Coiled-coil domain-containing protein 86	LGGLRPESPESLTSVSR	(S18)	_LGGLRPES[Phospho (STY)]PESLTSVSR_.3	_LGGLRPES[Phospho (STY)]PESLTSVSR_	8.10113e-08	Filtered	Filtered	203.044	Filtered	Filtered	0.363311	Filtered	Filtered
																	Q9H6F5	CCDC86	Coiled-coil domain-containing protein 86	LGGLRPESPESLTSVSR	(S21)	_LGGLRPESPES[Phospho (STY)]LTSVSR_.3	_LGGLRPESPES[Phospho (STY)]LTSVSR_	0.00516818	Filtered	Filtered	1	Filtered	Filtered	0.158025	Filtered	Filtered
																	Q9H6F5	CCDC86	Coiled-coil domain-containing protein 86	ALVEFESNPEETREPGSPPSVQR	(S47)	_ALVEFESNPEETREPGS[Phospho (STY)]PPSVQR_.3	_ALVEFESNPEETREPGS[Phospho (STY)]PPSVQR_	1.03451e-11	Filtered	Filtered	166.829	Filtered	Filtered	0.302399	Filtered	Filtered
																	Q9H6F5	CCDC86	Coiled-coil domain-containing protein 86	ALVEFESNPEETREPGSPPSVQR	(S37)	_ALVEFES[Phospho (STY)]NPEETREPGSPPSVQR_.3	_ALVEFES[Phospho (STY)]NPEETREPGSPPSVQR_	0.000189056	Filtered	Filtered	1.69425	Filtered	Filtered	0.0418993	Filtered	Filtered
																	Q9H6F5	CCDC86	Coiled-coil domain-containing protein 86	ALVEFESNPEETREPGSPPSVQR	(S50)	_ALVEFESNPEETREPGSPPS[Phospho (STY)]VQR_.3	_ALVEFESNPEETREPGSPPS[Phospho (STY)]VQR_	1.70816e-14	Filtered	Filtered	1.12917	Filtered	Filtered	0.26459	Filtered	Filtered
																	Q9H7N4	SCAF1	Splicing factor, arginine/serine-rich 19	SPFLKPDER	(S874)	_S[Phospho (STY)]PFLKPDER_.2	_S[Phospho (STY)]PFLKPDER_	0.00402473	0.000189943	Filtered	1	400.476	Filtered	1	1	Filtered
																	Q9NQ55	PPAN	Suppressor of SWI4 1 homolog	VGGSDEEASGIPSR	(S359)	_VGGS[Phospho (STY)]DEEASGIPSR_.2	_VGGS[Phospho (STY)]DEEASGIPSR_	0.00040483	Filtered	Filtered	1	Filtered	Filtered	0.333333	Filtered	Filtered
																	Q9NQC3	RTN4	Reticulon-4	MEDLDQSPLVSSSDSPPRPQPAFK	(M1,S15)	_[Acetyl (Protein N-term)]M[Oxidation (M)]EDLDQSPLVSSSDS[Phospho (STY)]PPRPQPAFK_.3	_[Acetyl (Protein N-term)]M[Oxidation (M)]EDLDQSPLVSSSDS[Phospho (STY)]PPRPQPAFK_	4.22605e-12	0.000107529	3.11714e-08	4989.44	1742.33	3325.64	0.916633	0.286814	0.312124
																	Q9NR30	DDX21	Nucleolar RNA helicase 2	NEEPSEEEIDAPKPK	(S121)	_NEEPS[Phospho (STY)]EEEIDAPKPK_.3	_NEEPS[Phospho (STY)]EEEIDAPKPK_	4.02658e-07	3.99318e-06	0.00757915	1	170.958	1	1	1	1
																	Q9NR30	DDX21	Nucleolar RNA helicase 2	NEEPSEEEIDAPKPK	(S121)	_NEEPS[Phospho (STY)]EEEIDAPKPK_.2	_NEEPS[Phospho (STY)]EEEIDAPKPK_	1.37983e-15	2.67452e-06	0.00244293	1	1	1	1	1	1
																	Q9NR30	DDX21	Nucleolar RNA helicase 2	NEEPSEEEIDAPK	(S121)	_NEEPS[Phospho (STY)]EEEIDAPK_.2	_NEEPS[Phospho (STY)]EEEIDAPK_	3.08083e-08	Filtered	Filtered	1	Filtered	Filtered	1	Filtered	Filtered
																	Q9NWH9	SLTM	SAFB-like transcription modulator	SPGHMVILDQTK	(S553,M557)	_S[Phospho (STY)]PGHM[Oxidation (M)]VILDQTK_.2	_S[Phospho (STY)]PGHM[Oxidation (M)]VILDQTK_	1.65948e-07	0.000164552	0.00561601	387.618	223.205	1	0.999986	0.965306	0.992971
																	Q9NYF8	BCLAF1	Bcl-2-associated transcription factor 1	IDISPSTLR	(S658)	_IDIS[Phospho (STY)]PSTLR_.2	_IDIS[Phospho (STY)]PSTLR_	4.23177e-16	5.79835e-05	5.02976e-09	1051.85	1046.84	812.372	0.897976	0.69042	0.923422
																	Q9NYF8	BCLAF1	Bcl-2-associated transcription factor 1	YSPSQNSPIHHIPSR	(Y284,S290)	_Y[Phospho (STY)]SPSQNS[Phospho (STY)]PIHHIPSR_.3	_Y[Phospho (STY)]SPSQNS[Phospho (STY)]PIHHIPSR_	1.63466e-12	0.00514725	3.89323e-14	761.165	160.476	448.687	0.281308	0.289952	0.230124
																	Q9NYF8	BCLAF1	Bcl-2-associated transcription factor 1	YSPSQNSPIHHIPSR	(S285,S290)	_YS[Phospho (STY)]PSQNS[Phospho (STY)]PIHHIPSR_.3	_YS[Phospho (STY)]PSQNS[Phospho (STY)]PIHHIPSR_	7.05611e-16	0.00758051	1.65651e-06	670.904	1.59182	534.191	0.280506	0.289916	0.230062
																	Q9NYF8	BCLAF1	Bcl-2-associated transcription factor 1	YSPSQNSPIHHIPSR	(Y284)	_Y[Phospho (STY)]SPSQNSPIHHIPSR_.3	_Y[Phospho (STY)]SPSQNSPIHHIPSR_	4.10461e-12	Filtered	1.63346e-08	324.702	Filtered	1.07464	0.473414	Filtered	0.251205
																	Q9NYF8	BCLAF1	Bcl-2-associated transcription factor 1	YSPSQNSPIHHIPSR	(S285)	_YS[Phospho (STY)]PSQNSPIHHIPSR_.3	_YS[Phospho (STY)]PSQNSPIHHIPSR_	6.76662e-20	Filtered	2.66925e-07	132.837	Filtered	1.69431	0.238827	Filtered	0.187199
																	Q9NYF8	BCLAF1	Bcl-2-associated transcription factor 1	YSPSQNSPIHHIPSR	(S287)	_YSPS[Phospho (STY)]QNSPIHHIPSR_.3	_YSPS[Phospho (STY)]QNSPIHHIPSR_	2.93052e-10	Filtered	0.0076802	1.07025	Filtered	1.07074	0.095233	Filtered	0.187193
																	Q9NYF8	BCLAF1	Bcl-2-associated transcription factor 1	YSPSQNSPIHHIPSR	(S290)	_YSPSQNS[Phospho (STY)]PIHHIPSR_.3	_YSPSQNS[Phospho (STY)]PIHHIPSR_	1.24107e-05	Filtered	1.6378e-05	1	Filtered	1	0.0958302	Filtered	0.187203
																	Q9NYF8	BCLAF1	Bcl-2-associated transcription factor 1	AEGEPQEESPLK	(S177)	_AEGEPQEES[Phospho (STY)]PLK_.2	_AEGEPQEES[Phospho (STY)]PLK_	8.21167e-06	Filtered	Filtered	1	Filtered	Filtered	1	Filtered	Filtered
																	Q9NYF8	BCLAF1	Bcl-2-associated transcription factor 1	DLFDYSPPLHK	(S512)	_DLFDYS[Phospho (STY)]PPLHK_.2	_DLFDYS[Phospho (STY)]PPLHK_	0.00196405	Filtered	Filtered	1	Filtered	Filtered	0.5	Filtered	Filtered
																	Q9NZ43	USE1	Vesicle transport protein USE1	PASEVINEYSWK	(Y61)	_PASEVINEY[Phospho (STY)]SWK_.2	_PASEVINEY[Phospho (STY)]SWK_	3.54953e-07	1.66492e-07	3.53406e-08	38321.9	45330.5	48017.4	1	1	0.999999
																	Q9NZ43	USE1	Vesicle transport protein USE1	PASEVINEYSWK	(S62)	_PASEVINEYS[Phospho (STY)]WK_.2	_PASEVINEYS[Phospho (STY)]WK_	6.50977e-08	6.03767e-08	9.02938e-12	24168.4	28916.9	31154.2	2.93191e-08	1.94632e-07	1.44181e-06
																	Q9P206	KIAA1522	Uncharacterized protein KIAA1522	GSPSGGSTAEASDTLSIR	(S404)	_GS[Phospho (STY)]PSGGSTAEASDTLSIR_.2	_GS[Phospho (STY)]PSGGSTAEASDTLSIR_	2.19688e-11	Filtered	Filtered	427.713	Filtered	Filtered	0.274168	Filtered	Filtered
																	Q9P206	KIAA1522	Uncharacterized protein KIAA1522	GSPSGGSTAEASDTLSIR	(S406)	_GSPS[Phospho (STY)]GGSTAEASDTLSIR_.2	_GSPS[Phospho (STY)]GGSTAEASDTLSIR_	3.02754e-09	Filtered	Filtered	156.279	Filtered	Filtered	0.120961	Filtered	Filtered
																	Q9P206	KIAA1522	Uncharacterized protein KIAA1522	GSPSGGSTAEASDTLSIR	(S409)	_GSPSGGS[Phospho (STY)]TAEASDTLSIR_.2	_GSPSGGS[Phospho (STY)]TAEASDTLSIR_	0.000384606	Filtered	Filtered	1.39966	Filtered	Filtered	0.120971	Filtered	Filtered
																	Q9P2M7	CGN	Cingulin	SHSQASLAGPGPVDPSNR	(S134)	_SHSQAS[Phospho (STY)]LAGPGPVDPSNR_.3	_SHSQAS[Phospho (STY)]LAGPGPVDPSNR_	8.39615e-09	Filtered	Filtered	1.00495	Filtered	Filtered	0.326439	Filtered	Filtered
																	Q9UDY2	TJP2	Tight junction protein ZO-2	DNSPPPAFKPEPPK	(S986)	_DNS[Phospho (STY)]PPPAFKPEPPK_.2	_DNS[Phospho (STY)]PPPAFKPEPPK_	3.8911e-15	1.55183e-06	8.02422e-12	2659.54	1210.84	1252.19	1	1	1
																	Q9UDY2	TJP2	Tight junction protein ZO-2	DNSPPPAFKPEPPK	(S986)	_DNS[Phospho (STY)]PPPAFKPEPPK_.3	_DNS[Phospho (STY)]PPPAFKPEPPK_	1.60582e-10	0.000630867	2.51261e-12	3030.37	143.342	1374.99	1	1	1
																	Q9UDY2	TJP2	Tight junction protein ZO-2	SREDLTAVVSVSTK	(S702)	_S[Phospho (STY)]REDLTAVVSVSTK_.2	_S[Phospho (STY)]REDLTAVVSVSTK_	1.16841e-17	0.000107876	1.81955e-06	1.01594	1.20912	1	0.2	0.2	0.2
																	Q9UDY2	TJP2	Tight junction protein ZO-2	SREDLTAVVSVSTK	(T707)	_SREDLT[Phospho (STY)]AVVSVSTK_.2	_SREDLT[Phospho (STY)]AVVSVSTK_	2.58177e-08	0.000189938	0.00606692	1.01594	1.20912	1	0.2	0.2	0.2
																	Q9UDY2	TJP2	Tight junction protein ZO-2	SREDLTAVVSVSTK	(S702)	_S[Phospho (STY)]REDLTAVVSVSTK_.3	_S[Phospho (STY)]REDLTAVVSVSTK_	0.000515714	Filtered	3.81915e-12	1.85752	Filtered	2.78706	0.2	Filtered	0.32515
																	Q9UDY2	TJP2	Tight junction protein ZO-2	SREDLTAVVSVSTK	(T707)	_SREDLT[Phospho (STY)]AVVSVSTK_.3	_SREDLT[Phospho (STY)]AVVSVSTK_	0.000204231	Filtered	5.80374e-13	1	Filtered	1	0.2	Filtered	0.287442
																	Q9UHB6	LIMA1	LIM domain and actin-binding protein 1	ETPHSPGVEDAPIAK	(S490)	_ETPHS[Phospho (STY)]PGVEDAPIAK_.3	_ETPHS[Phospho (STY)]PGVEDAPIAK_	6.27162e-12	4.00845e-06	3.7525e-13	2842.03	2070.62	2019.51	0.5	0.177085	0.5
																	Q9UHB6	LIMA1	LIM domain and actin-binding protein 1	ETPHSPGVEDAPIAK	(T487)	_ET[Phospho (STY)]PHSPGVEDAPIAK_.3	_ET[Phospho (STY)]PHSPGVEDAPIAK_	2.83741e-12	1.67391e-06	2.08474e-13	2777.05	2071.72	2021.29	0.5	0.895506	0.5
																	Q9UHB6	LIMA1	LIM domain and actin-binding protein 1	ETPHSPGVEDAPIAK	(T487)	_ET[Phospho (STY)]PHSPGVEDAPIAK_.2	_ET[Phospho (STY)]PHSPGVEDAPIAK_	5.06389e-08	2.89703e-07	0.000607717	181.188	222.683	1	0.5	0.5	0.5
																	Q9UHB6	LIMA1	LIM domain and actin-binding protein 1	ETPHSPGVEDAPIAK	(S490)	_ETPHS[Phospho (STY)]PGVEDAPIAK_.2	_ETPHS[Phospho (STY)]PGVEDAPIAK_	2.77839e-21	3.08832e-07	0.000128081	148.262	1	1	0.5	0.5	0.5
																	Q9UK76	JPT1	Jupiter microtubule associated homolog 1	RNSSEASSGDFLDLK	(S87)	_RNS[Phospho (STY)]SEASSGDFLDLK_.3	_RNS[Phospho (STY)]SEASSGDFLDLK_	1.01861e-11	7.90635e-08	3.36212e-13	12046.2	3513.24	7006.39	0.958707	0.517012	0.937638
																	Q9UK76	JPT1	Jupiter microtubule associated homolog 1	RNSSEASSGDFLDLK	(S88)	_RNSS[Phospho (STY)]EASSGDFLDLK_.3	_RNSS[Phospho (STY)]EASSGDFLDLK_	1.45051e-15	1.99485e-05	1.39458e-10	11271	3276.01	6482.19	0.0412914	0.43428	0.0637672
																	Q9UK76	JPT1	Jupiter microtubule associated homolog 1	RNSSEASSGDFLDLK	(S91)	_RNSSEAS[Phospho (STY)]SGDFLDLK_.3	_RNSSEAS[Phospho (STY)]SGDFLDLK_	1.00226e-10	4.69639e-05	4.06043e-10	7571.71	2095.42	4120.09	9.55339e-09	0.00953232	0.000700692
																	Q9UK76	JPT1	Jupiter microtubule associated homolog 1	RNSSEASSGDFLDLK	(S87)	_RNS[Phospho (STY)]SEASSGDFLDLK_.2	_RNS[Phospho (STY)]SEASSGDFLDLK_	1.33432e-11	7.72438e-07	8.94215e-14	4626.24	4467.54	3189.12	0.999111	0.953304	0.930506
																	Q9UK76	JPT1	Jupiter microtubule associated homolog 1	RNSSEASSGDFLDLK	(S88)	_RNSS[Phospho (STY)]EASSGDFLDLK_.2	_RNSS[Phospho (STY)]EASSGDFLDLK_	1.16079e-11	4.67613e-07	8.94215e-14	4233.4	4122.48	2967.13	0.000885967	0.0491825	0.0668457
																	Q9UK76	JPT1	Jupiter microtubule associated homolog 1	RNSSEASSGDFLDLK	(S91)	_RNSSEAS[Phospho (STY)]SGDFLDLK_.2	_RNSSEAS[Phospho (STY)]SGDFLDLK_	4.14256e-11	3.59538e-07	2.28039e-14	4173.34	3889.07	2936.19	1.47242e-06	0.000630591	0.00153559
																	Q9UK76	JPT1	Jupiter microtubule associated homolog 1	NSSEASSGDFLDLK	(S92)	_NSSEASS[Phospho (STY)]GDFLDLK_.2	_NSSEASS[Phospho (STY)]GDFLDLK_	2.75195e-13	0.00164415	2.272e-14	1	1	1	0.155389	0.25	0.0777483
																	Q9UK76	JPT1	Jupiter microtubule associated homolog 1	NSSEASSGDFLDLK	(S88)	_NSS[Phospho (STY)]EASSGDFLDLK_.2	_NSS[Phospho (STY)]EASSGDFLDLK_	7.91767e-12	Filtered	7.17028e-08	3050.6	Filtered	1232.92	0.296881	Filtered	0.409932
																	Q9UK76	JPT1	Jupiter microtubule associated homolog 1	NSSEASSGDFLDLK	(S87)	_NS[Phospho (STY)]SEASSGDFLDLK_.2	_NS[Phospho (STY)]SEASSGDFLDLK_	1.87239e-12	Filtered	4.13986e-08	2035.2	Filtered	781.311	0.398832	Filtered	0.47054
																	Q9UK76	JPT1	Jupiter microtubule associated homolog 1	NSSEASSGDFLDLK	(S91)	_NSSEAS[Phospho (STY)]SGDFLDLK_.2	_NSSEAS[Phospho (STY)]SGDFLDLK_	1.94691e-10	Filtered	0.0058848	533.351	Filtered	1	0.156367	Filtered	0.0777483
																	Q9UK76	JPT1	Jupiter microtubule associated homolog 1	PVPAAPVPSPVAPAPVPSR	(S131)	_PVPAAPVPS[Phospho (STY)]PVAPAPVPSR_.3	_PVPAAPVPS[Phospho (STY)]PVAPAPVPSR_	0.000393263	Filtered	Filtered	116.159	Filtered	Filtered	0.5	Filtered	Filtered
																	Q9UKE5	TNIK	TRAF2 and NCK-interacting protein kinase	QNSDPTSENPPLPTR	(S640)	_QNS[Phospho (STY)]DPTSENPPLPTR_.2	_QNS[Phospho (STY)]DPTSENPPLPTR_	0.000113655	Filtered	Filtered	158.092	Filtered	Filtered	0.25	Filtered	Filtered
																	Q9UKE5	TNIK	TRAF2 and NCK-interacting protein kinase	QNSDPTSENPPLPTR	(T643)	_QNSDPT[Phospho (STY)]SENPPLPTR_.2	_QNSDPT[Phospho (STY)]SENPPLPTR_	1.09701e-06	Filtered	Filtered	1	Filtered	Filtered	0.25	Filtered	Filtered
																	Q9UKE5	TNIK	TRAF2 and NCK-interacting protein kinase	QNSDPTSENPPLPTR	(S644)	_QNSDPTS[Phospho (STY)]ENPPLPTR_.2	_QNSDPTS[Phospho (STY)]ENPPLPTR_	7.1376e-05	Filtered	Filtered	1	Filtered	Filtered	0.25	Filtered	Filtered
																	Q9UKM9	RALY	RNA-binding protein Raly	GRLSPVPVPR	(S135)	_GRLS[Phospho (STY)]PVPVPR_.2	_GRLS[Phospho (STY)]PVPVPR_	8.28965e-09	8.19068e-06	1.39861e-10	3889.01	1769.83	3079.29	1	1	1
																	Q9UNZ2	NSFL1C	NSFL1 cofactor p47	SPNELVDDLFK	(S114)	_S[Phospho (STY)]PNELVDDLFK_.2	_S[Phospho (STY)]PNELVDDLFK_	0.000481235	Filtered	0.0083498	1	Filtered	1	1	Filtered	1
																	Q9UQ35	SRRM2	Serine/arginine repetitive matrix protein 2	SPVPSAFSDQSR	(S2449)	_S[Phospho (STY)]PVPSAFSDQSR_.2	_S[Phospho (STY)]PVPSAFSDQSR_	2.33875e-09	2.83548e-05	7.0766e-10	12948.8	13220.7	13920.4	0.999996	0.986644	0.999988
																	Q9UQ35	SRRM2	Serine/arginine repetitive matrix protein 2	SSSPVTELASR	(S1102)	_SS[Phospho (STY)]SPVTELASR_.2	_SS[Phospho (STY)]SPVTELASR_	1.26402e-08	1.98016e-07	2.23275e-14	2318.51	2058.3	1487.01	0.19076	0.104202	0.290642
																	Q9UQ35	SRRM2	Serine/arginine repetitive matrix protein 2	SSSPVTELASR	(S1103)	_SSS[Phospho (STY)]PVTELASR_.2	_SSS[Phospho (STY)]PVTELASR_	3.47413e-07	6.67629e-06	0.00412538	607.498	737.911	367.979	0.514873	0.56502	0.348351
																	Q9UQ35	SRRM2	Serine/arginine repetitive matrix protein 2	GEGDAPFSEPGTTSTQRPSSPETATK	(T328)	_GEGDAPFSEPGTTSTQRPSSPETAT[Phospho (STY)]K_.3	_GEGDAPFSEPGTTSTQRPSSPETAT[Phospho (STY)]K_	2.10013e-08	0.000405892	2.83613e-08	552.085	150.338	683.058	0.0100605	0.111111	0.10112
																	Q9UQ35	SRRM2	Serine/arginine repetitive matrix protein 2	GEGDAPFSEPGTTSTQRPSSPETATK	(T326)	_GEGDAPFSEPGTTSTQRPSSPET[Phospho (STY)]ATK_.3	_GEGDAPFSEPGTTSTQRPSSPET[Phospho (STY)]ATK_	2.50614e-14	0.00011219	3.85739e-10	382.612	149.867	391.68	0.0100769	0.111111	0.101102
																	Q9UQ35	SRRM2	Serine/arginine repetitive matrix protein 2	GEGDAPFSEPGTTSTQRPSSPETATK	(T315)	_GEGDAPFSEPGT[Phospho (STY)]TSTQRPSSPETATK_.3	_GEGDAPFSEPGT[Phospho (STY)]TSTQRPSSPETATK_	7.70353e-12	7.49934e-05	0.000229781	144.248	1	292.122	0.182858	0.111111	0.127103
																	Q9UQ35	SRRM2	Serine/arginine repetitive matrix protein 2	GEGDAPFSEPGTTSTQRPSSPETATK	(S323)	_GEGDAPFSEPGTTSTQRPSS[Phospho (STY)]PETATK_.3	_GEGDAPFSEPGTTSTQRPSS[Phospho (STY)]PETATK_	4.70776e-09	0.000708581	0.000229776	308.725	1	1	0.104005	0.111111	0.107761
																	Q9UQ35	SRRM2	Serine/arginine repetitive matrix protein 2	GEGDAPFSEPGTTSTQRPSSPETATK	(T316)	_GEGDAPFSEPGTT[Phospho (STY)]STQRPSSPETATK_.3	_GEGDAPFSEPGTT[Phospho (STY)]STQRPSSPETATK_	3.61373e-13	1.3503e-06	0.00015094	1	1.1032	292.505	0.199299	0.111111	0.130224
																	Q9UQ35	SRRM2	Serine/arginine repetitive matrix protein 2	GEGDAPFSEPGTTSTQRPSSPETATK	(S317)	_GEGDAPFSEPGTTS[Phospho (STY)]TQRPSSPETATK_.3	_GEGDAPFSEPGTTS[Phospho (STY)]TQRPSSPETATK_	1.72674e-10	0.000708581	0.000202068	166.846	1	1	0.197722	0.111111	0.129925
																	Q9UQ35	SRRM2	Serine/arginine repetitive matrix protein 2	GEGDAPFSEPGTTSTQRPSSPETATK	(S322)	_GEGDAPFSEPGTTSTQRPS[Phospho (STY)]SPETATK_.3	_GEGDAPFSEPGTTSTQRPS[Phospho (STY)]SPETATK_	5.85188e-15	0.000150137	4.03366e-09	144.564	1	1	0.115337	0.111111	0.111265
																	Q9UQ35	SRRM2	Serine/arginine repetitive matrix protein 2	AQTPPGPSLSGSK	(T1003)	_AQT[Phospho (STY)]PPGPSLSGSK_.2	_AQT[Phospho (STY)]PPGPSLSGSK_	1.55044e-09	2.80087e-05	0.00768974	656.065	976.279	688.564	0.384416	0.386877	0.59448
																	Q9UQ35	SRRM2	Serine/arginine repetitive matrix protein 2	RVPSPTPAPK	(S2581)	_RVPS[Phospho (STY)]PTPAPK_.2	_RVPS[Phospho (STY)]PTPAPK_	0.00386511	0.00171549	Filtered	1.31364	1.45364	Filtered	0.5	0.5	Filtered
																	Q9UQ35	SRRM2	Serine/arginine repetitive matrix protein 2	RVPSPTPAPK	(T2583)	_RVPSPT[Phospho (STY)]PAPK_.2	_RVPSPT[Phospho (STY)]PAPK_	0.000766535	Filtered	Filtered	1	Filtered	Filtered	0.5	Filtered	Filtered
																	Q9UQ35	SRRM2	Serine/arginine repetitive matrix protein 2	TPPVALNSSR	(T2104)	_T[Phospho (STY)]PPVALNSSR_.2	_T[Phospho (STY)]PPVALNSSR_	1.05191e-11	Filtered	Filtered	1268.04	Filtered	Filtered	0.994255	Filtered	Filtered
																	Q9UQ35	SRRM2	Serine/arginine repetitive matrix protein 2	RGEGDAPFSEPGTTSTQRPSSPETATK	(S311)	_RGEGDAPFS[Phospho (STY)]EPGTTSTQRPSSPETATK_.4	_RGEGDAPFS[Phospho (STY)]EPGTTSTQRPSSPETATK_	1.66734e-09	Filtered	Filtered	152.273	Filtered	Filtered	0.111111	Filtered	Filtered
																	Q9UQ35	SRRM2	Serine/arginine repetitive matrix protein 2	RGEGDAPFSEPGTTSTQRPSSPETATK	(T328)	_RGEGDAPFSEPGTTSTQRPSSPETAT[Phospho (STY)]K_.3	_RGEGDAPFSEPGTTSTQRPSSPETAT[Phospho (STY)]K_	5.21472e-12	Filtered	Filtered	2.60943	Filtered	Filtered	0.111111	Filtered	Filtered
																	Q9UQ35	SRRM2	Serine/arginine repetitive matrix protein 2	RGEGDAPFSEPGTTSTQRPSSPETATK	(S322)	_RGEGDAPFSEPGTTSTQRPS[Phospho (STY)]SPETATK_.3	_RGEGDAPFSEPGTTSTQRPS[Phospho (STY)]SPETATK_	3.02812e-09	Filtered	Filtered	1.89777	Filtered	Filtered	0.111111	Filtered	Filtered
																	Q9UQ35	SRRM2	Serine/arginine repetitive matrix protein 2	RGEGDAPFSEPGTTSTQRPSSPETATK	(S323)	_RGEGDAPFSEPGTTSTQRPSS[Phospho (STY)]PETATK_.3	_RGEGDAPFSEPGTTSTQRPSS[Phospho (STY)]PETATK_	3.02812e-09	Filtered	Filtered	1.89777	Filtered	Filtered	0.111111	Filtered	Filtered
																	Q9UQ35	SRRM2	Serine/arginine repetitive matrix protein 2	RGEGDAPFSEPGTTSTQRPSSPETATK	(S317)	_RGEGDAPFSEPGTTS[Phospho (STY)]TQRPSSPETATK_.3	_RGEGDAPFSEPGTTS[Phospho (STY)]TQRPSSPETATK_	3.7436e-07	Filtered	Filtered	1.6652	Filtered	Filtered	0.111111	Filtered	Filtered
																	Q9UQ35	SRRM2	Serine/arginine repetitive matrix protein 2	RGEGDAPFSEPGTTSTQRPSSPETATK	(T318)	_RGEGDAPFSEPGTTST[Phospho (STY)]QRPSSPETATK_.4	_RGEGDAPFSEPGTTST[Phospho (STY)]QRPSSPETATK_	3.92541e-07	Filtered	Filtered	1.34048	Filtered	Filtered	0.111111	Filtered	Filtered
																	Q9UQ35	SRRM2	Serine/arginine repetitive matrix protein 2	RGEGDAPFSEPGTTSTQRPSSPETATK	(S322)	_RGEGDAPFSEPGTTSTQRPS[Phospho (STY)]SPETATK_.4	_RGEGDAPFSEPGTTSTQRPS[Phospho (STY)]SPETATK_	1.48922e-09	Filtered	Filtered	1.05471	Filtered	Filtered	0.111111	Filtered	Filtered
																	Q9UQ35	SRRM2	Serine/arginine repetitive matrix protein 2	RGEGDAPFSEPGTTSTQRPSSPETATK	(T316)	_RGEGDAPFSEPGTT[Phospho (STY)]STQRPSSPETATK_.4	_RGEGDAPFSEPGTT[Phospho (STY)]STQRPSSPETATK_	6.25277e-11	Filtered	Filtered	1	Filtered	Filtered	0.111111	Filtered	Filtered
																	Q9UQ35	SRRM2	Serine/arginine repetitive matrix protein 2	RGEGDAPFSEPGTTSTQRPSSPETATK	(S317)	_RGEGDAPFSEPGTTS[Phospho (STY)]TQRPSSPETATK_.4	_RGEGDAPFSEPGTTS[Phospho (STY)]TQRPSSPETATK_	9.07596e-12	Filtered	Filtered	1	Filtered	Filtered	0.111111	Filtered	Filtered
																	Q9UQ35	SRRM2	Serine/arginine repetitive matrix protein 2	RGEGDAPFSEPGTTSTQRPSSPETATK	(S323)	_RGEGDAPFSEPGTTSTQRPSS[Phospho (STY)]PETATK_.4	_RGEGDAPFSEPGTTSTQRPSS[Phospho (STY)]PETATK_	3.27559e-09	Filtered	Filtered	1	Filtered	Filtered	0.111111	Filtered	Filtered
																	Q9UQ35	SRRM2	Serine/arginine repetitive matrix protein 2	RGEGDAPFSEPGTTSTQRPSSPETATK	(T328)	_RGEGDAPFSEPGTTSTQRPSSPETAT[Phospho (STY)]K_.4	_RGEGDAPFSEPGTTSTQRPSSPETAT[Phospho (STY)]K_	1.91801e-12	Filtered	Filtered	1	Filtered	Filtered	0.111111	Filtered	Filtered
																	Q9Y2D5	AKAP2	A-kinase anchor protein 2	SPGALETPSAAGSQGNTASQGK	(S393)	_S[Phospho (STY)]PGALETPSAAGSQGNTASQGK_.3	_S[Phospho (STY)]PGALETPSAAGSQGNTASQGK_	5.48333e-06	0.00037124	0.00998192	1476.59	1466.46	1519.55	0.194201	0.166667	0.166667
																	Q9Y2D5	AKAP2	A-kinase anchor protein 2	SPGALETPSAAGSQGNTASQGK	(S401)	_SPGALETPS[Phospho (STY)]AAGSQGNTASQGK_.3	_SPGALETPS[Phospho (STY)]AAGSQGNTASQGK_	4.30042e-12	0.00223864	Filtered	1640.78	1464.93	Filtered	0.270583	0.166667	Filtered
																	Q9Y2D5	AKAP2	A-kinase anchor protein 2	SPGALETPSAAGSQGNTASQGK	(T399)	_SPGALET[Phospho (STY)]PSAAGSQGNTASQGK_.3	_SPGALET[Phospho (STY)]PSAAGSQGNTASQGK_	2.46568e-12	0.000716441	Filtered	1636.85	1464.13	Filtered	0.226967	0.106745	Filtered
																	Q9Y2V2	CARHSP1	Calcium-regulated heat-stable protein 1	GNVVPSPLPTR	(S41)	_GNVVPS[Phospho (STY)]PLPTR_.2	_GNVVPS[Phospho (STY)]PLPTR_	3.61619e-10	0.000315886	1.44895e-06	1860.16	2071.8	911.465	0.854823	0.839043	0.333646
																	Q9Y2W1	THRAP3	Thyroid hormone receptor-associated protein 3	SPLQSVVVR	(S253)	_S[Phospho (STY)]PLQSVVVR_.2	_S[Phospho (STY)]PLQSVVVR_	2.92712e-10	5.5452e-05	4.42343e-12	6224.48	4806.01	4979.67	0.999935	0.995241	0.999333
																	Q9Y2W1	THRAP3	Thyroid hormone receptor-associated protein 3	IDISPSTFR	(S682)	_IDIS[Phospho (STY)]PSTFR_.2	_IDIS[Phospho (STY)]PSTFR_	9.7175e-06	0.00037554	0.00244103	1	196.665	201.788	0.805074	0.852837	0.78165
																	Q9Y2W1	THRAP3	Thyroid hormone receptor-associated protein 3	ASAVSELSPR	(S243)	_ASAVSELS[Phospho (STY)]PR_.2	_ASAVSELS[Phospho (STY)]PR_	1.54651e-05	2.83499e-05	6.15616e-05	1.11298	1.11447	347.72	0.749897	0.397945	0.133623
																	Q9Y2W1	THRAP3	Thyroid hormone receptor-associated protein 3	GSFSDTGLGDGK	(S377)	_GS[Phospho (STY)]FSDTGLGDGK_.2	_GS[Phospho (STY)]FSDTGLGDGK_	0.000943489	0.00192249	Filtered	1	1	Filtered	0.333333	0.333333	Filtered
																	Q9Y2W1	THRAP3	Thyroid hormone receptor-associated protein 3	GSFSDTGLGDGK	(S379)	_GSFS[Phospho (STY)]DTGLGDGK_.2	_GSFS[Phospho (STY)]DTGLGDGK_	1.53477e-06	0.00121809	Filtered	1	1	Filtered	0.333333	0.352409	Filtered
																	Q9Y385	UBE2J1	Ubiquitin-conjugating enzyme E2 J1	RLSTSPDVIQGHQPR	(S266)	_RLS[Phospho (STY)]TSPDVIQGHQPR_.3	_RLS[Phospho (STY)]TSPDVIQGHQPR_	2.62109e-14	Filtered	Filtered	722.928	Filtered	Filtered	0.333333	Filtered	Filtered
																	Q9Y385	UBE2J1	Ubiquitin-conjugating enzyme E2 J1	RLSTSPDVIQGHQPR	(T267)	_RLST[Phospho (STY)]SPDVIQGHQPR_.3	_RLST[Phospho (STY)]SPDVIQGHQPR_	1.13406e-07	Filtered	Filtered	414.615	Filtered	Filtered	0.328847	Filtered	Filtered
																	Q9Y385	UBE2J1	Ubiquitin-conjugating enzyme E2 J1	RLSTSPDVIQGHQPR	(S268)	_RLSTS[Phospho (STY)]PDVIQGHQPR_.3	_RLSTS[Phospho (STY)]PDVIQGHQPR_	2.67526e-13	Filtered	Filtered	227.399	Filtered	Filtered	0.333333	Filtered	Filtered
																	Q9Y5Q9	GTF3C3	General transcription factor 3C polypeptide 3	GKLSAEENPDDSEVPSSSGINSTK	(S51)	_GKLSAEENPDDS[Phospho (STY)]EVPSSSGINSTK_.3	_GKLSAEENPDDS[Phospho (STY)]EVPSSSGINSTK_	0.000532268	0.00065577	1.49944e-08	1	1	1	0.142857	0.143268	0.142857
																	Q9Y608	LRRFIP2	Leucine-rich repeat flightless-interacting protein 2	RGSGDTSSLIDPDTSLSELR	(S332)	_RGSGDTS[Phospho (STY)]SLIDPDTSLSELR_.3	_RGSGDTS[Phospho (STY)]SLIDPDTSLSELR_	0.000113145	Filtered	Filtered	2.08006	Filtered	Filtered	0.142857	Filtered	Filtered
																	Q9Y608	LRRFIP2	Leucine-rich repeat flightless-interacting protein 2	RGSGDTSSLIDPDTSLSELR	(T331)	_RGSGDT[Phospho (STY)]SSLIDPDTSLSELR_.3	_RGSGDT[Phospho (STY)]SSLIDPDTSLSELR_	0.000760965	Filtered	Filtered	1.56005	Filtered	Filtered	0.142857	Filtered	Filtered
																	Q9Y608	LRRFIP2	Leucine-rich repeat flightless-interacting protein 2	RGSGDTSSLIDPDTSLSELR	(S333)	_RGSGDTSS[Phospho (STY)]LIDPDTSLSELR_.3	_RGSGDTSS[Phospho (STY)]LIDPDTSLSELR_	0.00015592	Filtered	Filtered	1.56005	Filtered	Filtered	0.142857	Filtered	Filtered
																	Q9Y608	LRRFIP2	Leucine-rich repeat flightless-interacting protein 2	RGSGDTSSLIDPDTSLSELR	(S328)	_RGS[Phospho (STY)]GDTSSLIDPDTSLSELR_.3	_RGS[Phospho (STY)]GDTSSLIDPDTSLSELR_	8.60869e-08	Filtered	Filtered	1	Filtered	Filtered	0.142857	Filtered	Filtered
																	Q9Y618	NCOR2	Nuclear receptor corepressor 2	SPGNTSQPPAFFSK	(T2262)	_SPGNT[Phospho (STY)]SQPPAFFSK_.2	_SPGNT[Phospho (STY)]SQPPAFFSK_	2.0806e-11	7.67262e-05	0.00267854	751.999	1404.7	839.76	0.157077	0.17983	0.102862
																	Q9Y618	NCOR2	Nuclear receptor corepressor 2	SPGNTSQPPAFFSK	(S2258)	_S[Phospho (STY)]PGNTSQPPAFFSK_.2	_S[Phospho (STY)]PGNTSQPPAFFSK_	1.16664e-16	2.95906e-05	8.21581e-12	1	1.1086	1	0.637303	0.458926	0.693115
																	Q9Y666	SLC12A7	Solute carrier family 12 member 7	TEAPGTPEGPEPERPSPGDGNPR	(T30)	_TEAPGT[Phospho (STY)]PEGPEPERPSPGDGNPR_.3	_TEAPGT[Phospho (STY)]PEGPEPERPSPGDGNPR_	0.00031256	Filtered	Filtered	123.919	Filtered	Filtered	0.431752	Filtered	Filtered
																	Q9Y666	SLC12A7	Solute carrier family 12 member 7	TEAPGTPEGPEPERPSPGDGNPR	(T25)	_T[Phospho (STY)]EAPGTPEGPEPERPSPGDGNPR_.3	_T[Phospho (STY)]EAPGTPEGPEPERPSPGDGNPR_	0.00036386	Filtered	Filtered	1	Filtered	Filtered	0.284124	Filtered	Filtered
																	Q9Y6G9	DYNC1LI1	Cytoplasmic dynein 1 light intermediate chain 1	KPVTVSPTTPTSPTEGEAS	(T513)	_KPVTVSPTT[Phospho (STY)]PTSPTEGEAS_.2	_KPVTVSPTT[Phospho (STY)]PTSPTEGEAS_	1.52661e-05	0.000647229	4.04957e-05	1.04506	1.27103	1.27744	0.125	0.125	0.125
																	Q9Y6G9	DYNC1LI1	Cytoplasmic dynein 1 light intermediate chain 1	KPVTVSPTTPTSPTEGEAS	(S516)	_KPVTVSPTTPTS[Phospho (STY)]PTEGEAS_.2	_KPVTVSPTTPTS[Phospho (STY)]PTEGEAS_	1.02889e-17	5.05173e-06	0.00839245	1	1	1	0.125	0.125	0.125
																	Q9Y6G9	DYNC1LI1	Cytoplasmic dynein 1 light intermediate chain 1	KPVTVSPTTPTSPTEGEAS	(T518)	_KPVTVSPTTPTSPT[Phospho (STY)]EGEAS_.2	_KPVTVSPTTPTSPT[Phospho (STY)]EGEAS_	8.17437e-08	5.13046e-07	6.09005e-05	1	1	1	0.125	0.125	0.125
																	Q9Y6G9	DYNC1LI1	Cytoplasmic dynein 1 light intermediate chain 1	KPVTVSPTTPTSPTEGEAS	(T515)	_KPVTVSPTTPT[Phospho (STY)]SPTEGEAS_.2	_KPVTVSPTTPT[Phospho (STY)]SPTEGEAS_	5.63071e-14	6.19515e-06	Filtered	1.04934	1.27216	Filtered	0.125	0.125	Filtered
