# Supplementary material for: Mapping Nanoscale‐To‐Single‐Cell Phosphoproteomic Landscape by Chip‐DIA
Source: Adv Sci (Weinh). 2024 Oct 14;12(1):2402421. doi: 10.1002/advs.202402421 (PMC11714195; doi:10.1002/advs.202402421)
Supplement: Supplementary file 6 — Supporting Information [file ADVS-12-2402421-s001.xlsx]

## Sheet: Supplementary Data 5 Summary
	Supplementary Data 5. Summary of identification results from FragPipe analysis
	Data S5a. Identification results for single PC9 cell (Chip-1)
	Data S5b. Identification results for single PC9 cell (Chip-2)

## Sheet: 5a
Data S5a. Identification results for single PC9 cell (Chip-1)
Run	Protein Group	Genes	PG.Quantity	PG.Normalised	PG.MaxLFQ	Genes.Quantity	Genes.Normalised	Genes.MaxLFQ	Genes.MaxLFQ.Unique	Modified.Sequence	Stripped.Sequence	Precursor.Id	Precursor.Charge	Q.Value	PEP	Global.Q.Value	Protein.Q.Value	PG.Q.Value	Global.PG.Q.Value	GG.Q.Value	Translated.Q.Value	Proteotypic	Precursor.Quantity	Precursor.Normalised	Precursor.Translated	Translated.Quality	Ms1.Translated	Quantity.Quality	RT	RT.Start	RT.Stop	iRT	Predicted.RT	Predicted.iRT	Lib.Q.Value	Lib.PG.Q.Value	Ms1.Profile.Corr	Ms1.Area	Evidence	Spectrum.Similarity	Averagine	Mass.Evidence	CScore	Decoy.Evidence	Decoy.CScore	Fragment.Quant.Raw	Fragment.Quant.Corrected	Fragment.Correlations	MS2.Scan
20230112_PC9_MDphospho_DIA_1cell_TiO2_03	Q9NS69	TOMM22	14455.9	15102.2	15102.2	14455.9	15102.2	15102.2	15102.2	(UniMod:1)AAAVAAAGAGEPQS(UniMod:21)PDELLPK	AAAVAAAGAGEPQSPDELLPK	(UniMod:1)AAAVAAAGAGEPQS(UniMod:21)PDELLPK3	3	0.00704225	0	0.00704225	0.0357143	0.0357143	0.029703	0.0240964	0	1	14455.9	15102.2	15176.4		0	0.874128	70.6829	70.4958	70.8697	84.6636	70.2814	85.3242	0	0	0	0	1.73821	0.502662	0.106599	0	6.62665	0	-10000000	7655.65;0;1760.85;1982.72;0;3056.71;0;0;0;0;1271.53;	7655.65;0;1760.85;1982.72;0;3056.71;0;0;0;0;1271.53;	0.89383;0;0.816497;0.816497;0;0.895364;0;0;0;0;0.816497;	37819
20230112_PC9_MDphospho_DIA_1cell_TiO2_01	Q13263	TRIM28	21917.8	24465.4	24465.4	21917.8	24465.4	24465.4	24465.4	(UniMod:1)AASAAAASAAAASAAS(UniMod:21)GSPGPGEGSAGGEK	AASAAAASAAAASAASGSPGPGEGSAGGEK	(UniMod:1)AASAAAASAAAASAAS(UniMod:21)GSPGPGEGSAGGEK3	3	0.00862069	0	0.00704225	0.0352941	0.0352941	0.0273973	0.0238095	0	1	21917.8	24465.4	18668.5		0	0.744999	48.1953	48.0087	48.381	52.4164	48.277	52.2534	0	0	0	0	1.73621	0.69233	0.0385705	0	7.04655	0	-10000000	10807.7;8110.44;6986.43;4123.63;0;1610.45;0;0;0;0;0;0;	10807.7;8110.44;6986.43;4123.63;0;1610.45;0;0;0;0;0;0;	0.731298;0.784974;0.700708;0.855949;0;0.816497;0;0;0;0;0;0;	25783
20230112_PC9_MDphospho_DIA_1cell_TiO2_03	Q13263	TRIM28	23460	24508.8	24508.8	23460	24508.8	24508.8	24508.8	(UniMod:1)AASAAAASAAAASAAS(UniMod:21)GSPGPGEGSAGGEK	AASAAAASAAAASAASGSPGPGEGSAGGEK	(UniMod:1)AASAAAASAAAASAAS(UniMod:21)GSPGPGEGSAGGEK3	3	0.00704225	0	0.00704225	0.0125	0.0125	0.0273973	0.0126582	0	1	23460	24508.8	24629.2		41116.5	0.845562	48.3919	48.2059	48.5775	52.4164	48.3062	52.5356	0	0	0.447893	39164.6	1.8918	0.711439	0.0960644	0	7.38231	0	-10000000	8447.04;19723.7;8857.93;6155.02;0;0;0;0;0;0;0;0;	8447.04;19723.7;8857.93;6155.02;0;0;0;0;0;0;0;0;	0.837011;0.763608;0.919382;0.751061;0;0;0;0;0;0;0;0;	25883
20230112_PC9_MDphospho_DIA_1cell_TiO2_02	P23528	CFL1	268036	293240	293240	268036	293240	293240	293240	(UniMod:1)AS(UniMod:21)GVAVSDGVIK	ASGVAVSDGVIK	(UniMod:1)AS(UniMod:21)GVAVSDGVIK2	2	0.00255119	0	0.00255119	0.016129	0.016129	0.0273973	0.0119048	0	1	268036	293240	278438		355924	0.958485	51.4323	51.2454	51.6185	57.2886	51.5855	57.0588	0	0	0.990456	342629	5.85189	0.348839	1	2.51777	1.06471	0	-10000000	184544;59094.4;46877.3;36615.5;17448.2;9930.98;11746.5;3774.61;4316.18;2097.97;0;	184544;59094.4;46877.3;36615.5;17448.2;9930.98;11746.5;3774.61;4316.18;2097.97;0;	0.954523;0.95503;0.969499;0.964351;0.937381;0.856794;0.85808;0.658815;0.755699;0.658815;0;	27511
20230112_PC9_MDphospho_DIA_1cell_TiO2_01	P23528	CFL1	220792	246456	246456	220792	246456	246456	246456	(UniMod:1)AS(UniMod:21)GVAVSDGVIK	ASGVAVSDGVIK	(UniMod:1)AS(UniMod:21)GVAVSDGVIK2	2	0.00862069	0	0.00255119	0.0352941	0.0352941	0.0273973	0.0238095	0	1	220792	246456	188060		318526	0.971548	51.5158	51.3292	51.7022	57.2886	51.6379	57.0164	0	0	0.961325	373966	5.78995	0.345936	1	2.48248	9.09779	0	-10000000	155640;46695.7;37466.6;27685.3;13357.1;10085.3;10692.5;0;2018.59;2704;0;	155640;46695.7;37466.6;27685.3;13357.1;10085.3;10692.5;0;2018.59;2704;0;	0.972829;0.908418;0.974243;0.960694;0.928459;0.898117;0.896352;0;0.654506;0.654506;0;	27561
20230112_PC9_MDphospho_DIA_1cell_TiO2_03	P23528	CFL1	367249	383667	383667	367249	383667	383667	383667	(UniMod:1)AS(UniMod:21)GVAVSDGVIK	ASGVAVSDGVIK	(UniMod:1)AS(UniMod:21)GVAVSDGVIK2	2	0.00704225	0	0.00255119	0.0125	0.0125	0.0273973	0.0126582	0	1	367249	383667	385552		344310	0.961695	51.5262	51.3396	51.7125	57.2886	51.603	57.1648	0	0	0.970755	327965	6.05895	0.342512	0.987941	2.574	9.3674	0	-10000000	248677;86842.9;69494.4;49077.3;18705.7;17671.8;14509.3;4245.97;5953.89;1989.97;0;	248677;86842.9;69494.4;49077.3;18705.7;17671.8;14509.3;4245.97;5953.89;1989.97;0;	0.970696;0.954781;0.944874;0.939906;0.91719;0.928729;0.828074;0.654227;0.826677;0.654227;0;	27561
20230112_PC9_MDphospho_DIA_1cell_TiO2_02	P20700	LMNB1	2346890	2567560	2567570	2346890	2567560	2567570	2567570	(UniMod:1)ATATPVPPRM(UniMod:35)GS(UniMod:21)R	ATATPVPPRMGSR	(UniMod:1)ATATPVPPRM(UniMod:35)GS(UniMod:21)R2	2	0.0075188	0	0.00704225	0.0235294	0.0235294	0.029703	0.0119048	0	1	2346890	2567560	2437960		0	0.951308	36.4196	36.2333	36.6062	35.2052	36.4582	35.1472	0	0	0	0	2.54268	0.400897	0.034025	2.83988	0.526506	0	-10000000	1.22107e+06;1.07066e+06;0;0;0;55165.7;48676.5;0;61161.1;	1.22107e+06;1.07066e+06;0;0;0;55165.7;48676.5;0;61161.1;	0.953181;0.950654;0;0;0;0.92252;0.941373;0;0.940548;	19473
20230112_PC9_MDphospho_DIA_1cell_TiO2_01	P20700	LMNB1	2463920	2750320	2750320	2463920	2750320	2750320	2750320	(UniMod:1)ATATPVPPRM(UniMod:35)GS(UniMod:21)R	ATATPVPPRMGSR	(UniMod:1)ATATPVPPRM(UniMod:35)GS(UniMod:21)R2	2	0.00862069	0	0.00704225	0.0352941	0.0352941	0.029703	0.0238095	0	1	2463920	2750320	2098650		0	0.950633	36.4141	36.228	36.6005	35.2052	36.4244	35.1702	0	0	0	0	2.55932	0.398276	0.056726	2.73566	7.40787	1.04326	1.77957	1.29329e+06;1.1093e+06;0;0;0;61320.6;45186.8;0;63481;	1.29329e+06;1.1093e+06;0;0;0;61320.6;45186.8;0;63481;	0.951237;0.950258;0;0;0;0.944668;0.912017;0;0.943443;	19473
20230112_PC9_MDphospho_DIA_1cell_TiO2_03	P20700	LMNB1	2595540	2711580	2711580	2595540	2711580	2711580	2711580	(UniMod:1)ATATPVPPRM(UniMod:35)GS(UniMod:21)R	ATATPVPPRMGSR	(UniMod:1)ATATPVPPRM(UniMod:35)GS(UniMod:21)R2	2	0.00704225	0	0.00704225	0.0125	0.0125	0.029703	0.0126582	0	1	2595540	2711580	2724890		0	0.945692	36.4225	36.2355	36.6087	35.2052	36.4723	35.1373	0	0	0	0	2.53684	0.399234	0.034025	2.7782	8.95708	0	-10000000	1.36185e+06;1.16424e+06;0;0;0;69444.8;44806;0;70092.3;	1.36185e+06;1.16424e+06;0;0;0;69444.8;44806;0;70092.3;	0.947307;0.943347;0;0;0;0.95336;0.923784;0;0.963146;	19473
20230112_PC9_MDphospho_DIA_1cell_TiO2_01	P08729	KRT7	14845.7	16571.3	16571.3	14845.7	16571.3	16571.3	16571.3	(UniMod:1)SIHFS(UniMod:21)SPVFTSR	SIHFSSPVFTSR	(UniMod:1)SIHFS(UniMod:21)SPVFTSR2	2	0.00862069	0	0.019802	0.0208333	0.0208333	0.0273973	0.0212766	0	1	14845.7	16571.3	12644.9		17426.7	0.847416	58.259	58.0721	58.4454	66.8653	58.4334	66.7285	0	0	0.977579	20459.8	2.58749	0.552643	0.229526	0.709371	7.30086	0	-10000000	7871.27;2862.65;4111.8;0;0;0;0;0;9959.36;0;	7871.27;2862.65;4111.8;0;0;0;0;0;9959.36;0;	0.959443;0.720983;0.720983;0;0;0;0;0;0.231049;0;	31174
20230112_PC9_MDphospho_DIA_1cell_TiO2_03	P08729	KRT7	9294.83	9710.36	13167.3	9294.83	9710.36	13167.3	13167.3	(UniMod:1)SIHFSS(UniMod:21)PVFTSR	SIHFSSPVFTSR	(UniMod:1)SIHFSS(UniMod:21)PVFTSR2	2	0.00704225	0	0.00704225	0.0350877	0.0350877	0.0273973	0.0178571	0	1	9294.83	9710.36	9758.06		0	0.857101	58.2691	58.0823	58.4551	66.8633	58.2963	66.8184	0	0	0	0	1.10918	0.476593	0.0340508	0	6.94924	0	-10000000	6849.94;2444.88;0;0;0;0;0;0;1607.72;0;0;	6849.94;2444.88;0;0;0;0;0;0;1607.72;0;0;	0.8909;0.762407;0;0;0;0;0;0;0.762407;0;0;	31174
20230112_PC9_MDphospho_DIA_1cell_TiO2_03	Q96TA1	NIBAN2	20278	21184.6	21184.6	20278	21184.6	21184.6	21184.6	AAPEAS(UniMod:21)SPPAS(UniMod:21)PLQHLLPGK	AAPEASSPPASPLQHLLPGK	AAPEAS(UniMod:21)SPPAS(UniMod:21)PLQHLLPGK3	3	0.00704225	0	0.00704225	0.0125	0.0125	0.029703	0.0126582	0	1	20278	21184.6	21288.6		63159.5	0.911557	60.2239	60.0371	60.4109	69.5781	60.2252	69.5591	0	0	0.852729	60161.2	1.61364	0.0690292	0.160356	0	7.89146	0	-10000000	17325.4;0;2952.64;0;0;0;0;0;1677.69;0;0;0;	17325.4;0;2952.64;0;0;0;0;0;1677.69;0;0;0;	0.981186;0;0.502988;0;0;0;0;0;0.489803;0;0;0;	32221
20230112_PC9_MDphospho_DIA_1cell_TiO2_02	P27824	CANX	12642.6	13831.4	13831.3	12642.6	13831.4	13831.3	13831.3	AEEDEILNRS(UniMod:21)PR	AEEDEILNRSPR	AEEDEILNRS(UniMod:21)PR3	3	0.0075188	0	0.00704225	0.0235294	0.0235294	0.0273973	0.0119048	0	1	12642.6	13831.4	13133.2		188651	0.815986	25.3652	25.1784	25.552	19.4075	25.6488	19.0408	0	0	0.983288	181604	2.50586	0.295235	1	0	0.553922	0	-10000000	7366.62;2512.76;2763.2;2413.91;0;0;0;0;0;0;0;0;	7366.62;2512.76;2763.2;2413.91;0;0;0;0;0;0;0;0;	0.928919;0.699;0.621291;0.621291;0;0;0;0;0;0;0;0;	13550
20230112_PC9_MDphospho_DIA_1cell_TiO2_01	P27824	CANX	22702	25340.9	25340.9	22702	25340.9	25340.9	25340.9	AEEDEILNRS(UniMod:21)PR	AEEDEILNRSPR	AEEDEILNRS(UniMod:21)PR3	3	0.00862069	0	0.00704225	0.0208333	0.0208333	0.0273973	0.0212766	0	1	22702	25340.9	19336.5		194195	0.924308	25.3611	25.1744	25.5479	19.4075	25.6034	19.1693	0	0	0.962827	227995	3.89478	0.603164	1	0	8.03251	0	-10000000	12639.1;5468.04;4594.91;2715.48;0;2345.64;0;0;0;0;0;0;	12639.1;5468.04;4594.91;2715.48;0;2345.64;0;0;0;0;0;0;	0.923669;0.93164;0.917343;0.681928;0;0.637795;0;0;0;0;0;0;	13550
20230112_PC9_MDphospho_DIA_1cell_TiO2_03	P27824	CANX	10015.6	10463.3	10463.3	10015.6	10463.3	10463.3	10463.3	AEEDEILNRS(UniMod:21)PR	AEEDEILNRSPR	AEEDEILNRS(UniMod:21)PR3	3	0.00704225	0	0.00704225	0.0357143	0.0357143	0.0273973	0.0240964	0	1	10015.6	10463.3	10514.7		148327	0.857922	25.2747	25.0879	25.4614	19.4075	25.5508	19.0118	0	0	0.92129	141286	2.02193	0.326006	1	0	6.58638	0	-10000000	7269.04;2746.52;0;0;0;0;0;0;0;0;0;0;	7269.04;2746.52;0;0;0;0;0;0;0;0;0;0;	0.931396;0.663462;0;0;0;0;0;0;0;0;0;0;	13500
20230112_PC9_MDphospho_DIA_1cell_TiO2_01	P51858	HDGF	45096.8	50338.7	50338.8	45096.8	50338.7	50338.8	50338.8	AGDLLEDS(UniMod:21)PK	AGDLLEDSPK	AGDLLEDS(UniMod:21)PK2	2	0.00862069	0	0.00704225	0.0352941	0.0352941	0.029703	0.0238095	0	1	45096.8	50338.7	38411.3		10576.5	0.935059	30.0366	29.85	30.2224	25.9501	30.0343	25.9868	0	0	0.604286	12417.4	2.93434	0.364801	0.0998856	1.90788	8.28205	1.70014	3.54244	15680.8;19839.8;1875.9;0;9576.22;0;0;0;5400.86;4704.32;0;20579.3;	15680.8;19839.8;1875.9;0;9576.22;0;0;0;5400.86;4704.32;0;20579.3;	0.98453;0.948545;0.549195;0;0.826109;0;0;0;0.730338;0.549195;0;0.15817;	16056
20230112_PC9_MDphospho_DIA_1cell_TiO2_03	P51858	HDGF	26464.1	27647.2	27647.2	26464.1	27647.2	27647.2	27647.2	AGDLLEDS(UniMod:21)PK	AGDLLEDSPK	AGDLLEDS(UniMod:21)PK2	2	0.00704225	0	0.00704225	0.0357143	0.0357143	0.029703	0.0240964	0	1	26464.1	27647.2	27783		0	0.932396	30.137	29.9511	30.3237	25.9501	30.0178	26.1234	0	0	0	0	2.08634	0.112808	0.0330183	1.76582	5.6876	0	-10000000	2151.26;16940;2453.41;0;7372.87;0;0;0;6095.09;2998.82;0;0;	2151.26;16940;2453.41;0;7372.87;0;0;0;6095.09;2998.82;0;0;	0.626624;0.972233;0.626624;0;0.930086;0;0;0;0.693678;0.626624;0;0;	16106
20230112_PC9_MDphospho_DIA_1cell_TiO2_02	Q8IVT2	MISP	20899.8	22865	22865	20899.8	22865	22865	22865	ALS(UniMod:21)SDSILSPAPDAR	ALSSDSILSPAPDAR	ALS(UniMod:21)SDSILSPAPDAR2	2	0.0075188	0	0.00704225	0.0235294	0.0235294	0.029703	0.0119048	0	1	20899.8	22865	21710.8		18432.5	0.921968	49.0355	48.8489	49.2223	53.6229	49.0729	53.5598	0	0	0.859775	17743.9	3.25105	0.634747	1	0	0.5463	0	-10000000	6198.35;8361.88;6339.53;0;0;0;0;0;0;0;	6198.35;8361.88;6339.53;0;0;0;0;0;0;0;	0.932422;0.910358;0.927062;0;0;0;0;0;0;0;	26229
20230112_PC9_MDphospho_DIA_1cell_TiO2_01	Q8IVT2	MISP	22335.1	24931.3	24931.3	22335.1	24931.3	24931.3	24931.3	ALS(UniMod:21)SDSILSPAPDAR	ALSSDSILSPAPDAR	ALS(UniMod:21)SDSILSPAPDAR2	2	0.00862069	0	0.00704225	0.0352941	0.0352941	0.029703	0.0238095	0	1	22335.1	24931.3	19024		14703.6	0.897018	49.119	48.9323	49.3058	53.6229	49.0961	53.5782	0	0	0.981884	17262.8	4.03462	0.693433	0.209656	0.804984	8.91896	0	-10000000	6686.39;7941.19;7707.52;1987.91;2446.9;0;0;0;1237.83;2041.34;	6686.39;7941.19;7707.52;1987.91;2446.9;0;0;0;1237.83;2041.34;	0.869586;0.910487;0.906938;0.816497;0.816497;0;0;0;0;0.816497;	26279
20230112_PC9_MDphospho_DIA_1cell_TiO2_03	Q8IVT2	MISP	32525.4	33979.5	33979.5	32525.4	33979.5	33979.5	33979.5	ALS(UniMod:21)SDSILSPAPDAR	ALSSDSILSPAPDAR	ALS(UniMod:21)SDSILSPAPDAR2	2	0.00704225	0	0.00704225	0.0125	0.0125	0.029703	0.0126582	0	1	32525.4	33979.5	34146.4		47806.4	0.920143	49.1293	48.9426	49.3161	53.6229	49.1276	53.6155	0	0	0.90529	45536.9	3.29854	0.67481	0.0642194	0	8.42869	0	-10000000	11428.6;9760.13;11336.7;0;0;0;0;0;0;3236.9;	11428.6;9760.13;11336.7;0;0;0;0;0;0;3236.9;	0.931759;0.892902;0.931885;0;0;0;0;0;0;0.647234;	26279
20230112_PC9_MDphospho_DIA_1cell_TiO2_02	Q9H6F5	CCDC86	32778.2	35860.3	39630.3	32778.2	35860.3	39630.3	39630.3	ALVEFESNPEET(UniMod:21)REPGSPPSVQR	ALVEFESNPEETREPGSPPSVQR	ALVEFESNPEET(UniMod:21)REPGSPPSVQR3	3	0.0075188	0	0.00704225	0.016129	0.016129	0.0273973	0.0119048	0	1	32778.2	35860.3	34050.1		108846	0.95409	44.48	44.2933	44.6656	46.8282	44.4117	46.944	0	0	0.920153	104780	3.44612	0.329483	1	0	0.738243	0	-10000000	24224.4;6975.93;3080.5;1577.91;2447.28;0;17484.2;	24224.4;6975.93;3080.5;1577.91;2447.28;0;17484.2;	0.978603;0.931911;0.643297;0.675819;0.643297;0;0.961399;	23787
20230112_PC9_MDphospho_DIA_1cell_TiO2_01	Q9H6F5	CCDC86	35827.6	39992.1	45633.4	35827.6	39992.1	45633.4	45633.4	ALVEFESNPEET(UniMod:21)REPGSPPSVQR	ALVEFESNPEETREPGSPPSVQR	ALVEFESNPEET(UniMod:21)REPGSPPSVQR3	3	0.00862069	0	0.00704225	0.0208333	0.0208333	0.0273973	0.0212766	0	1	35827.6	39992.1	30516.2		38562.4	0.926852	44.4727	44.2859	44.6584	46.8282	44.5046	46.8513	0	0	0.812491	45274.2	3.52234	0.520103	1	0	8.62565	0	-10000000	23596.9;8483.27;6290.85;3747.44;0;0;11319.5;	23596.9;8483.27;6290.85;3747.44;0;0;11319.5;	0.936945;0.898514;0.930909;0.927452;0;0;0.887256;	23787
20230112_PC9_MDphospho_DIA_1cell_TiO2_03	Q9H6F5	CCDC86	48419.5	50584.2	40057.8	48419.5	50584.2	40057.8	40057.8	ALVEFESNPEET(UniMod:21)REPGSPPSVQR	ALVEFESNPEETREPGSPPSVQR	ALVEFESNPEET(UniMod:21)REPGSPPSVQR3	3	0.00704225	0	0.00704225	0.0125	0.0125	0.0273973	0.0126582	0	1	48419.5	50584.2	50832.6		137117	0.963729	44.5754	44.3886	44.7604	46.8282	44.468	46.9935	0	0	0.965447	130608	4.3671	0.370505	1	0	8.94638	0	-10000000	28176.9;13117.4;5599.92;7125.16;10560.5;0;16243.3;	28176.9;13117.4;5599.92;7125.16;10560.5;0;16243.3;	0.95044;0.982949;0.733238;0.980898;0.800311;0;0.936454;	23837
20230112_PC9_MDphospho_DIA_1cell_TiO2_02	P21333	FLNA	96135	105175	119830	96135	105175	119830	119830	APS(UniMod:21)VANVGSHC(UniMod:4)DLSLK	APSVANVGSHCDLSLK	APS(UniMod:21)VANVGSHC(UniMod:4)DLSLK3	3	0.00260165	0	0.00260165	0.016129	0.016129	0.0273973	0.0119048	0	1	96135	105175	99865.5		297658	0.975039	37.4195	37.2327	37.6063	36.876	37.5775	36.6267	0	0	0.977339	286539	5.2532	0.843674	1	0	1.01721	0	-10000000	37779.4;32779.9;25575.7;23743.8;10849;0;5863.08;6272.82;4909.7;0;0;12462.6;	37779.4;32779.9;25575.7;23743.8;10849;0;5863.08;6272.82;4909.7;0;0;12462.6;	0.988292;0.9571;0.978452;0.880185;0.896153;0;0.767172;0.814278;0.791806;0;0;0.93941;	20007
20230112_PC9_MDphospho_DIA_1cell_TiO2_01	P21333	FLNA	108554	121172	154882	108554	121172	154882	154882	APS(UniMod:21)VANVGSHC(UniMod:4)DLSLK	APSVANVGSHCDLSLK	APS(UniMod:21)VANVGSHC(UniMod:4)DLSLK3	3	0.00862069	0	0.00260165	0.0149254	0.0149254	0.0273973	0.0151515	0	1	108554	121172	92460.9		305264	0.983085	37.5073	37.3204	37.6944	36.876	37.5503	36.8018	0	0	0.99152	358395	5.45693	0.669293	1	0	9.88458	0	-10000000	43310.6;34050.9;31192.3;33153.4;16172.5;2866;6152.37;8161.08;5448.85;2279.89;0;10776.8;	43310.6;34050.9;31192.3;33153.4;16172.5;2866;6152.37;8161.08;5448.85;2279.89;0;10776.8;	0.976238;0.985225;0.990256;0.94198;0.952186;0.466501;0.760273;0.894175;0.744289;0.466501;0;0.865748;	20057
20230112_PC9_MDphospho_DIA_1cell_TiO2_03	P21333	FLNA	97794.7	102167	70035.9	97794.7	102167	70035.9	70035.9	APS(UniMod:21)VANVGSHC(UniMod:4)DLSLK	APSVANVGSHCDLSLK	APS(UniMod:21)VANVGSHC(UniMod:4)DLSLK3	3	0.00704225	0	0.00260165	0.0125	0.0125	0.0273973	0.0126582	0	1	97794.7	102167	102669		289214	0.976603	37.5154	37.3286	37.7026	36.876	37.6343	36.7047	0	0	0.988741	275484	5.32221	0.799125	1	0	9.7818	0	-10000000	50109.9;25460.3;22224.5;20681.5;11275.8;0;0;7385.54;2149.92;1938.6;0;5539.01;	50109.9;25460.3;22224.5;20681.5;11275.8;0;0;7385.54;2149.92;1938.6;0;5539.01;	0.995235;0.962781;0.950429;0.970813;0.883594;0;0;0.929537;0.64302;0.488505;0;0.675565;	20057
20230112_PC9_MDphospho_DIA_1cell_TiO2_02	P16949	STMN1	53354.6	58371.6	49333.6	53354.6	58371.6	49333.6	49333.6	ASGQAFELILS(UniMod:21)PR	ASGQAFELILSPR	ASGQAFELILS(UniMod:21)PR2	2	0.0075188	0	0.00704225	0.016129	0.016129	0.0273973	0.0119048	0	1	11688.4	12787.4	12142		97122.8	0.829962	63.5915	63.4047	63.7784	74.6389	63.6458	74.5583	0	0	0.914175	93494.7	2.9493	0.492775	1	0.580002	0.759773	0	-10000000	6730.39;4324.04;2248.67;1904.81;3053.18;2398.67;0;0;0;0;1899.03;16881.7;	6730.39;4324.04;2248.67;1904.81;3053.18;2398.67;0;0;0;0;1899.03;16881.7;	0.929989;0.699749;0.626133;0.694176;0.694176;0.626133;0;0;0;0;0.694176;0.974993;	34023
20230112_PC9_MDphospho_DIA_1cell_TiO2_01	P16949	STMN1	58070.3	64820.2	70272.8	58070.3	64820.2	70272.8	70272.8	ASGQAFELILS(UniMod:21)PR	ASGQAFELILSPR	ASGQAFELILS(UniMod:21)PR2	2	0.00862069	0	0.00704225	0.0208333	0.0208333	0.0273973	0.0212766	0	1	20932.6	23365.7	17829.4		94473.5	0.851669	63.6713	63.4846	63.858	74.6389	63.7746	74.6018	0	0	0.939023	110917	3.13163	0.568507	0.233384	1.57215	8.61029	0	-10000000	9218.48;5210.52;3467.82;6760.91;4953.18;0;0;3672.45;0;0;4043.01;19996.8;	9218.48;5210.52;3467.82;6760.91;4953.18;0;0;3672.45;0;0;4043.01;19996.8;	0.96668;0.830491;0.69297;0.823339;0.676291;0;0;0.850663;0;0;0.94133;0.963752;	34073
20230112_PC9_MDphospho_DIA_1cell_TiO2_03	P16949	STMN1	75694.3	79078.3	86241.3	75694.3	79078.3	86241.3	86241.3	ASGQAFELILS(UniMod:21)PR	ASGQAFELILSPR	ASGQAFELILS(UniMod:21)PR2	2	0.00704225	0	0.00704225	0.0125	0.0125	0.0273973	0.0126582	0	1	27611.7	28846.2	28987.8		118432	0.964114	63.5899	63.4029	63.7767	74.6389	63.7679	74.3653	0	0	0.948562	112809	3.97482	0.455358	0.232834	1.20873	8.19788	0	-10000000	14216.6;2949.14;2004.02;6365.9;7029.28;0;4530.05;2113.24;0;0;6307.39;13054;	14216.6;2949.14;2004.02;6365.9;7029.28;0;4530.05;2113.24;0;0;6307.39;13054;	0.984818;0.637938;0.681772;0.953723;0.931651;0;0.933654;0.637939;0;0;0.953039;0.939057;	34023
20230112_PC9_MDphospho_DIA_1cell_TiO2_03	Q09666	AHNAK	41002.4	42835.5	42835.5	41002.4	42835.5	42835.5	42835.5	ASLGSLEGEAEAEAS(UniMod:21)SPK	ASLGSLEGEAEAEASSPK	ASLGSLEGEAEAEAS(UniMod:21)SPK2	2	0.00704225	0	0.00704225	0.0125	0.0125	0.0273973	0.0126582	0	1	11855.6	12385.6	12446.4		14019.6	0.87937	46.4447	46.258	46.6313	49.5886	46.3699	49.7018	0	0	0.877622	13354	2.10485	0.250272	0.0606822	0	5.77686	0	-10000000	8031.24;0;3824.34;0;0;0;0;0;0;0;0;	8031.24;0;3824.34;0;0;0;0;0;0;0;0;	0.90931;0;0.816497;0;0;0;0;0;0;0;0;	24840
20230112_PC9_MDphospho_DIA_1cell_TiO2_03	O76021	RSL1D1	60778.5	63495.7	63495.6	60778.5	63495.7	63495.6	63495.6	AT(UniMod:21)NESEDEIPQLVPIGK	ATNESEDEIPQLVPIGK	AT(UniMod:21)NESEDEIPQLVPIGK3	3	0.00704225	0	0.00704225	0.0125	0.0125	0.0273973	0.0126582	0	1	11211.2	11712.4	11770		9053.18	0.789346	62.4539	62.2671	62.6404	72.981	62.6195	72.7236	0	0	0.683063	8623.41	2.33959	0.49759	0.176064	0	6.07849	0	-10000000	3405.22;5457.69;2348.31;0;0;0;	3405.22;5457.69;2348.31;0;0;0;	0.930311;0.933333;0.250299;0;0;0;	33414
20230112_PC9_MDphospho_DIA_1cell_TiO2_01	O76021	RSL1D1	33604.7	37510.9	37510.9	33604.7	37510.9	37510.9	37510.9	ATNES(UniMod:21)EDEIPQLVPIGK	ATNESEDEIPQLVPIGK	ATNES(UniMod:21)EDEIPQLVPIGK2	2	0.00862069	0	0.00704225	0.0352941	0.0352941	0.0273973	0.0238095	0	1	33604.7	37510.9	28622.9		25858.6	0.93936	62.4967	62.31	62.6834	72.9072	62.6179	72.8908	0	0	0.824681	30359.3	1.98009	0.364167	1	0	7.46566	0	-10000000	24675.8;8928.93;0;0;0;0;0;0;0;0;0;0;	24675.8;8928.93;0;0;0;0;0;0;0;0;0;0;	0.983611;0.817069;0;0;0;0;0;0;0;0;0;0;	33446
20230112_PC9_MDphospho_DIA_1cell_TiO2_03	O76021	RSL1D1	60778.5	63495.7	63495.6	60778.5	63495.7	63495.6	63495.6	ATNES(UniMod:21)EDEIPQLVPIGK	ATNESEDEIPQLVPIGK	ATNES(UniMod:21)EDEIPQLVPIGK2	2	0.00704225	0	0.00704225	0.0125	0.0125	0.0273973	0.0126582	0	1	60778.5	63495.7	63807.5		55945.2	0.963781	62.5086	62.3217	62.695	72.9072	62.568	72.8021	0	0	0.827929	53289.4	2.79099	0.295614	1	0	8.94407	0	-10000000	45574.8;13538.7;1664.92;0;0;0;0;0;0;0;0;0;	45574.8;13538.7;1664.92;0;0;0;0;0;0;0;0;0;	0.975056;0.960331;0.68319;0;0;0;0;0;0;0;0;0;	33446
20230112_PC9_MDphospho_DIA_1cell_TiO2_02	P06748	NPM1	235002	257099	464103	235002	257099	464103	464103	C(UniMod:4)GSGPVHISGQHLVAVEEDAES(UniMod:21)EDEEEEDVK	CGSGPVHISGQHLVAVEEDAESEDEEEEDVK	C(UniMod:4)GSGPVHISGQHLVAVEEDAES(UniMod:21)EDEEEEDVK4	4	0.00334203	0	0.00334203	0.016129	0.016129	0.0273973	0.0119048	0	1	42090.1	46047.8	43723.4		75317.6	0.953202	43.8252	43.6384	44.012	45.4488	43.4554	45.9956	0	0	0.887176	72504.1	4.79527	0.763169	1	0	0.946832	0	-10000000	18788.1;12565.6;8037.75;8712.77;8242.08;10736.3;0;8330.58;5377.71;0;2275.38;3882.65;	18788.1;12565.6;8037.75;8712.77;8242.08;10736.3;0;8330.58;5377.71;0;2275.38;3882.65;	0.961108;0.975199;0.767988;0.8105;0.865959;0.913622;0;0.899356;0.73115;0;0.646381;0.759117;	23436
20230112_PC9_MDphospho_DIA_1cell_TiO2_03	P06748	NPM1	359279	375341	156798	359279	375341	156798	156798	C(UniMod:4)GSGPVHISGQHLVAVEEDAES(UniMod:21)EDEEEEDVK	CGSGPVHISGQHLVAVEEDAESEDEEEEDVK	C(UniMod:4)GSGPVHISGQHLVAVEEDAES(UniMod:21)EDEEEEDVK4	4	0.00704225	0	0.00334203	0.0125	0.0125	0.0273973	0.0126582	0	1	25084.3	26205.7	26334.4		89819.4	0.927863	43.8268	43.6401	44.0138	45.4488	43.5145	45.9089	0	0	0.800487	85555.5	4.46604	0.707905	1	0	8.65527	0	-10000000	7047.05;8641.41;4969.24;5725.26;5927.73;9395.83;0;2530.15;0;1886.08;4079.59;0;	7047.05;8641.41;4969.24;5725.26;5927.73;9395.83;0;2530.15;0;1886.08;4079.59;0;	0.832581;0.964378;0.830095;0.771718;0.808233;0.965742;0;0.704396;0;0.500889;0.500889;0;	23436
20230112_PC9_MDphospho_DIA_1cell_TiO2_02	P23396	RPS3	30376.7	33233.1	33233.1	30376.7	33233.1	33233.1	33233.1	DEILPT(UniMod:21)TPISEQK	DEILPTTPISEQK	DEILPT(UniMod:21)TPISEQK2	2	0.0075188	0	0.00704225	0.0235294	0.0235294	0.029703	0.0119048	0	1	30376.7	33233.1	31555.5		71481.4	0.891513	47.821	47.6343	48.0078	51.8221	47.8416	51.7917	0	0	0.984535	68811.2	3.09043	0.560089	1	0	0.649332	1.91347	0.250317	12875.9;12020.9;5479.93;2191.02;0;0;0;0;56591.8;26455.4;	12875.9;12020.9;5479.93;2191.02;0;0;0;0;56591.8;26455.4;	0.936667;0.920824;0.721121;0.597017;0;0;0;0;0.413491;0.914505;	25577
20230112_PC9_MDphospho_DIA_1cell_TiO2_01	P23396	RPS3	33066.1	36909.6	36909.6	33066.1	36909.6	36909.6	36909.6	DEILPT(UniMod:21)TPISEQK	DEILPTTPISEQK	DEILPT(UniMod:21)TPISEQK2	2	0.00862069	0	0.00704225	0.0352941	0.0352941	0.029703	0.0238095	0	1	33066.1	36909.6	28164.1		38571.7	0.938885	47.905	47.7184	48.0917	51.8221	47.8773	51.8369	0	0	0.976897	45285.2	3.64989	0.518727	0.989009	0	8.34605	2.75933	7.42788	14831.5;15538.6;2696;8154.52;0;0;0;0;61963.9;30204.4;	14831.5;15538.6;2696;8154.52;0;0;0;0;61963.9;30204.4;	0.935227;0.976562;0.741855;0.831078;0;0;0;0;0.412484;0.870746;	25627
20230112_PC9_MDphospho_DIA_1cell_TiO2_03	P23396	RPS3	42124.9	44008.2	44008.2	42124.9	44008.2	44008.2	44008.2	DEILPT(UniMod:21)TPISEQK	DEILPTTPISEQK	DEILPT(UniMod:21)TPISEQK2	2	0.00704225	0	0.00704225	0.0125	0.0125	0.029703	0.0126582	0	1	42124.9	44008.2	44224.4		53793.9	0.94898	47.9159	47.7291	48.1025	51.8221	47.9004	51.8408	0	0	0.940706	51240.2	4.32051	0.455325	0.219669	0.513409	9.74165	1.59048	4.76418	17472.3;17134.7;7517.94;8377.06;1911.81;0;0;0;87072.1;36646;	17472.3;17134.7;7517.94;8377.06;1911.81;0;0;0;87072.1;36646;	0.964642;0.958378;0.89116;0.889679;0.566452;0;0;0;0.553242;0.854579;	25627
20230112_PC9_MDphospho_DIA_1cell_TiO2_03	P06748	NPM1	359279	375341	156798	359279	375341	156798	156798	DELHIVEAEAM(UniMod:35)NY(UniMod:21)EGSPIK	DELHIVEAEAMNYEGSPIK	DELHIVEAEAM(UniMod:35)NY(UniMod:21)EGSPIK3	3	0.00704225	0	0.00704225	0.0125	0.0125	0.0273973	0.0126582	0	1	359279	375341	377185		766360	0.963331	58.3623	58.1757	58.548	67.3293	58.6278	66.9488	0	0	0.819062	729979	5.41302	0.909941	0.0510373	0	10.2292	0	-10000000	116286;135851;118713;121424;102003;88188.1;84608.4;82049.8;0;59082.6;64805.1;28130.6;	116286;135851;118713;121424;102003;88188.1;84608.4;82049.8;0;59082.6;64805.1;28130.6;	0.94676;0.963247;0.94866;0.95746;0.970432;0.957193;0.940445;0.930727;0;0.953581;0.962262;0.943417;	31224
20230112_PC9_MDphospho_DIA_1cell_TiO2_02	P06748	NPM1	235002	257099	464103	235002	257099	464103	464103	DELHIVEAEAM(UniMod:35)NYEGS(UniMod:21)PIK	DELHIVEAEAMNYEGSPIK	DELHIVEAEAM(UniMod:35)NYEGS(UniMod:21)PIK3	3	0.00213763	0	0.00213763	0.016129	0.016129	0.0273973	0.0119048	0	1	235002	257099	244121		805878	0.940417	58.3642	58.1779	58.55	66.6008	58.0479	67.055	0	0	0.912051	775774	4.73677	0.855031	0.0371508	0	1.1357	0	-10000000	106219;87533.4;93499.9;84418.1;86229;63050;73430.2;69563.8;48321.5;47628.4;46386;31619.9;	106219;87533.4;93499.9;84418.1;86229;63050;73430.2;69563.8;48321.5;47628.4;46386;31619.9;	0.905509;0.952322;0.918336;0.926569;0.90953;0.94243;0.904468;0.929233;0.929092;0.900353;0.913342;0.896593;	31224
20230112_PC9_MDphospho_DIA_1cell_TiO2_01	P06748	NPM1	315305	351956	418959	315305	351956	418959	418959	DELHIVEAEAM(UniMod:35)NYEGS(UniMod:21)PIK	DELHIVEAEAMNYEGSPIK	DELHIVEAEAM(UniMod:35)NYEGS(UniMod:21)PIK3	3	0.00862069	0	0.00213763	0.0208333	0.0208333	0.0273973	0.0212766	0	1	315305	351956	268562		2598180	0.986645	58.4454	58.259	58.6312	66.6008	58.2465	66.9985	0	0	0.859713	3050400	6.29345	0.886546	1	0	9.06439	0	-10000000	134393;115797;116071;114791;100855;84717.6;87357.5;77840.2;62060.2;52429.8;56155.2;44939.4;	134393;115797;116071;114791;100855;84717.6;87357.5;77840.2;62060.2;52429.8;56155.2;44939.4;	0.985399;0.983435;0.987145;0.991934;0.982826;0.983864;0.981466;0.985171;0.969742;0.977653;0.975233;0.963425;	31274
20230112_PC9_MDphospho_DIA_1cell_TiO2_02	Q14498	RBM39	45217.2	49469	57199.7	45217.2	49469	57199.7	57199.7	DKS(UniMod:21)PVREPIDNLTPEER	DKSPVREPIDNLTPEER	DKS(UniMod:21)PVREPIDNLTPEER3	3	0.00442596	0	0.00442596	0.016129	0.016129	0.0273973	0.0119048	0	1	45217.2	49469	46971.9		127440	0.942494	34.2663	34.0795	34.4531	32.4757	34.5964	31.982	0	0	0.985061	122680	4.55439	0.632508	1	1.06049	0.884392	0	-10000000	20336.3;17138.2;12023.1;7742.75;8162.36;0;0;3025.38;3799.75;5581.4;0;2456.2;	20336.3;17138.2;12023.1;7742.75;8162.36;0;0;3025.38;3799.75;5581.4;0;2456.2;	0.970241;0.914086;0.914851;0.932499;0.66464;0;0;0.732005;0.583633;0.583633;0;0.583633;	18319
20230112_PC9_MDphospho_DIA_1cell_TiO2_01	Q14498	RBM39	79039	88226.3	83326.6	79039	88226.3	83326.6	83326.6	DKS(UniMod:21)PVREPIDNLTPEER	DKSPVREPIDNLTPEER	DKS(UniMod:21)PVREPIDNLTPEER3	3	0.00862069	0	0.00442596	0.0208333	0.0208333	0.0273973	0.0212766	0	1	79039	88226.3	67321.6		159670	0.949846	34.3543	34.1675	34.5411	32.4757	34.5635	32.1114	0	0	0.990778	187460	5.06339	0.651764	1	1.46632	9.13025	0	-10000000	33062.4;32173.7;21559.6;13803;12927.2;0;0;3395.24;8564.72;5818.67;0;2117.3;	33062.4;32173.7;21559.6;13803;12927.2;0;0;3395.24;8564.72;5818.67;0;2117.3;	0.947373;0.946162;0.958698;0.96436;0.84305;0;0;0.701915;0.759211;0.793235;0;0.549088;	18369
20230112_PC9_MDphospho_DIA_1cell_TiO2_03	Q14498	RBM39	37327.2	38996	35697.6	37327.2	38996	35697.6	35697.6	DKS(UniMod:21)PVREPIDNLTPEER	DKSPVREPIDNLTPEER	DKS(UniMod:21)PVREPIDNLTPEER3	3	0.00704225	0	0.00442596	0.0125	0.0125	0.0273973	0.0126582	0	1	37327.2	38996	39187.5		137526	0.932981	34.2686	34.0817	34.4554	32.4757	34.5352	32.1014	0	0	0.994851	130998	4.8722	0.470855	1	2.76475	9.55703	0	-10000000	12358.2;16645.9;8288.35;8323.11;3504.62;2619.07;2102.05;2086.02;6253.44;7741.44;0;2523.8;	12358.2;16645.9;8288.35;8323.11;3504.62;2619.07;2102.05;2086.02;6253.44;7741.44;0;2523.8;	0.908058;0.950967;0.934039;0.934014;0.74216;0.74216;0.74216;0.74216;0.82689;0.570118;0;0.74216;	18319
20230112_PC9_MDphospho_DIA_1cell_TiO2_02	Q9NYF8	BCLAF1	53472.8	58500.9	60444.1	53472.8	58500.9	60444.1	60444.1	DLFDY(UniMod:21)SPPLHK	DLFDYSPPLHK	DLFDY(UniMod:21)SPPLHK2	2	0.0075188	0	0.0111732	0.0235294	0.0235294	0.0273973	0.0119048	0	1	53472.8	58500.9	55547.8		99302.6	0.952679	55.4617	55.2751	55.6486	62.6686	55.309	62.8886	0	0	0.892579	95593.1	3.07349	0.103783	1	0	0.569965	0	-10000000	29531.2;6391.92;0;1264.75;17549.8;1595.66;	29531.2;6391.92;0;1264.75;17549.8;1595.66;	0.996555;0.658557;0;0.482325;0.985971;0.482325;	29670
20230112_PC9_MDphospho_DIA_1cell_TiO2_01	Q9NYF8	BCLAF1	47040.1	52507.9	50768.8	47040.1	52507.9	50768.8	50768.8	DLFDYS(UniMod:21)PPLHK	DLFDYSPPLHK	DLFDYS(UniMod:21)PPLHK2	2	0.00862069	0	0.00704225	0.0149254	0.0149254	0.0273973	0.0151515	0	1	47040.1	52507.9	40066.5		107868	0.936028	55.5446	55.358	55.7314	62.6689	55.4526	62.8079	0	0	0.969721	126642	2.15088	0.550319	0.24455	0.371416	12.454	0	-10000000	40613.3;0;1873.72;6426.8;2627.04;2535.07;0;1340.14;22548.7;2039.48;	40613.3;0;1873.72;6426.8;2627.04;2535.07;0;1340.14;22548.7;2039.48;	0.990937;0;0.462482;0.589042;0.479778;0.462482;0;0.479779;0.998609;0.462482;	29720
20230112_PC9_MDphospho_DIA_1cell_TiO2_03	Q9NYF8	BCLAF1	51856.5	54174.8	54246.1	51856.5	54174.8	54246.1	54246.1	DLFDYS(UniMod:21)PPLHK	DLFDYSPPLHK	DLFDYS(UniMod:21)PPLHK2	2	0.00704225	0	0.00704225	0.0125	0.0125	0.0273973	0.0126582	0	1	51856.5	54174.8	54440.9		84886.6	0.97196	55.4605	55.2738	55.647	62.6689	55.3227	62.8714	0	0	0.605535	80856.9	2.52029	0.145293	0.244603	1.39198	8.12755	0	-10000000	33821.4;3914.12;0;14121;0;0;3504.84;0;21221.1;3180.04;	33821.4;3914.12;0;14121;0;0;3504.84;0;21221.1;3180.04;	0.991619;0.72538;0;0.993221;0;0;0.72846;0;0.994243;0.728081;	29670
20230112_PC9_MDphospho_DIA_1cell_TiO2_03	Q9UDY2	TJP2	7700.27	8044.53	8044.53	7700.27	8044.53	8044.53	8044.53	DNS(UniMod:21)PPPAFKPEPPK	DNSPPPAFKPEPPK	DNS(UniMod:21)PPPAFKPEPPK2	2	0.00704225	0	0.00704225	0.0357143	0.0357143	0.0273973	0.0240964	0	1	7700.27	8044.53	8084.04		0	0.694204	30.9248	30.738	31.112	27.4068	31.0122	27.2767	0	0	0	0	0.738534	0.217409	0.0344348	0	5.82095	0	-10000000	3653.2;2151.55;1895.52;0;0;0;0;0;0;0;0;	3653.2;2151.55;1895.52;0;0;0;0;0;0;0;0;	0.931554;0.652379;0.284237;0;0;0;0;0;0;0;0;	16530
20230112_PC9_MDphospho_DIA_1cell_TiO2_02	P29966	MARCKS	34100.2	37306.7	37306.7	34100.2	37306.7	37306.7	37306.7	EAPAEGEAAEPGS(UniMod:21)PTAAEGEAASAASSTSSPK	EAPAEGEAAEPGSPTAAEGEAASAASSTSSPK	EAPAEGEAAEPGS(UniMod:21)PTAAEGEAASAASSTSSPK3	3	0.00260165	0	0.00260165	0.016129	0.016129	0.0273973	0.0119048	0	1	34100.2	37306.7	35423.5		84680.4	0.944483	40.0169	39.8296	40.2043	40.4383	39.9699	40.4639	0	0	0.876013	81517.2	5.03607	0.713866	1	0	1.01398	0	-10000000	12966.1;13079.3;12145;3204.41;8054.81;6501.35;0;5719.69;5701.94;1563.71;2424.57;0;	12966.1;13079.3;12145;3204.41;8054.81;6501.35;0;5719.69;5701.94;1563.71;2424.57;0;	0.96021;0.936732;0.889715;0.668097;0.931752;0.905844;0;0.931949;0.922951;0.668097;0.649972;0;	21399
20230112_PC9_MDphospho_DIA_1cell_TiO2_01	P29966	MARCKS	40787.5	45528.5	45528.5	40787.5	45528.5	45528.5	45528.5	EAPAEGEAAEPGS(UniMod:21)PTAAEGEAASAASSTSSPK	EAPAEGEAAEPGSPTAAEGEAASAASSTSSPK	EAPAEGEAAEPGS(UniMod:21)PTAAEGEAASAASSTSSPK3	3	0.00862069	0	0.00260165	0.0149254	0.0149254	0.0273973	0.0151515	0	1	40787.5	45528.5	34740.8		87563.4	0.944275	40.0127	39.8254	40.1995	40.4383	40.0059	40.3925	0	0	0.852343	102804	4.83035	0.797136	1	0.965007	9.64351	0	-10000000	18905;10165.6;14102.4;4935.35;11716.8;5159.64;4754.18;9243.25;4235.25;4552.35;4942.51;8909.49;	18905;10165.6;14102.4;4935.35;11716.8;5159.64;4754.18;9243.25;4235.25;4552.35;4942.51;8909.49;	0.964311;0.956229;0.939766;0.703638;0.901574;0.703638;0.795269;0.951149;0.703638;0.874653;0.86629;0.961387;	21399
20230112_PC9_MDphospho_DIA_1cell_TiO2_03	P29966	MARCKS	70213.4	73352.4	73352.3	70213.4	73352.4	73352.3	73352.3	EAPAEGEAAEPGS(UniMod:21)PTAAEGEAASAASSTSSPK	EAPAEGEAAEPGSPTAAEGEAASAASSTSSPK	EAPAEGEAAEPGS(UniMod:21)PTAAEGEAASAASSTSSPK3	3	0.00704225	0	0.00260165	0.0125	0.0125	0.0273973	0.0126582	0	1	70213.4	73352.4	73712.7		122531	0.971241	40.0208	39.8334	40.2078	40.4383	40.074	40.3542	0	0	0.949544	116714	6.42956	0.752829	1	0.954373	10.6179	0	-10000000	27671.1;24158;19111.5;18636.9;18384.3;10645.9;8669.97;12700.3;6383.94;8188.22;6950.98;10742.8;	27671.1;24158;19111.5;18636.9;18384.3;10645.9;8669.97;12700.3;6383.94;8188.22;6950.98;10742.8;	0.98547;0.964314;0.947743;0.964211;0.958928;0.949836;0.963107;0.964455;0.839257;0.948064;0.735718;0.946898;	21399
20230112_PC9_MDphospho_DIA_1cell_TiO2_03	Q6PKG0	LARP1	19341.7	20206.4	20206.4	19341.7	20206.4	20206.4	20206.4	ESPRPLQLPGAEGPAIS(UniMod:21)DGEEGGGEPGAGGGAAGAAGAGR	ESPRPLQLPGAEGPAISDGEEGGGEPGAGGGAAGAAGAGR	ESPRPLQLPGAEGPAIS(UniMod:21)DGEEGGGEPGAGGGAAGAAGAGR4	4	0.00704225	0	0.00704225	0.0350877	0.0350877	0.0273973	0.0178571	0	1	8885.72	9282.97	9328.56		0	0.851251	49.5217	49.3349	49.7087	54.0817	49.4392	54.1921	0	0	0	0	1.13241	0.0535055	0.0804016	0	4.72561	0	-10000000	3059.03;0;5826.69;0;0;0;	3059.03;0;5826.69;0;0;0;	0.709085;0;0.925888;0;0;0;	26490
20230112_PC9_MDphospho_DIA_1cell_TiO2_02	P16949	STMN1	53354.6	58371.6	49333.6	53354.6	58371.6	49333.6	49333.6	ESVPEFPLS(UniMod:21)PPK	ESVPEFPLSPPK	ESVPEFPLS(UniMod:21)PPK2	2	0.0075188	0	0.00704225	0.016129	0.016129	0.0273973	0.0119048	0	1	53354.6	58371.6	55425		156412	0.980165	58.4502	58.2645	58.6366	67.4164	58.6167	67.1783	0	0	0.369381	150570	4.03668	0.620548	0.0337987	0	0.693299	0	-10000000	28194.6;13808.4;11351.6;16516.2;11202.3;0;0;5032.83;	28194.6;13808.4;11351.6;16516.2;11202.3;0;0;5032.83;	0.985955;0.993176;0.949957;0.944847;0.692363;0;0;0.824256;	31270
20230112_PC9_MDphospho_DIA_1cell_TiO2_01	P16949	STMN1	58070.3	64820.2	70272.8	58070.3	64820.2	70272.8	70272.8	ESVPEFPLS(UniMod:21)PPK	ESVPEFPLSPPK	ESVPEFPLS(UniMod:21)PPK2	2	0.00862069	0	0.00704225	0.0208333	0.0208333	0.0273973	0.0212766	0	1	58070.3	64820.2	49461.5		79768.3	0.967853	58.5314	58.3458	58.7176	67.4164	58.8221	67.1231	0	0	0.431332	93652	2.90812	0.587678	0.0337987	0	7.58903	0	-10000000	24392.4;16290.8;17387;13140.6;16275.9;0;0;10410.1;	24392.4;16290.8;17387;13140.6;16275.9;0;0;10410.1;	0.992855;0.98035;0.921068;0.777515;0.641834;0;0;0.976111;	31320
20230112_PC9_MDphospho_DIA_1cell_TiO2_03	P16949	STMN1	75694.3	79078.3	86241.3	75694.3	79078.3	86241.3	86241.3	ESVPEFPLS(UniMod:21)PPK	ESVPEFPLSPPK	ESVPEFPLS(UniMod:21)PPK2	2	0.00704225	0	0.00704225	0.0125	0.0125	0.0273973	0.0126582	0	1	75694.3	79078.3	79466.7		124034	0.96591	58.4483	58.2623	58.6345	67.4164	58.6897	67.0692	0	0	0.461327	118146	3.71148	0.584963	0.0337987	0.416263	8.64502	0	-10000000	34673;25834.4;15186.9;25798.1;18809.6;1897.13;0;10307.4;	34673;25834.4;15186.9;25798.1;18809.6;1897.13;0;10307.4;	0.97293;0.986856;0.914248;0.932986;0.760023;0.486729;0;0.866596;	31270
20230112_PC9_MDphospho_DIA_1cell_TiO2_02	Q9UHB6	LIMA1	12868	14078	14078	12868	14078	14078	14078	ETPHS(UniMod:21)PGVEDAPIAK	ETPHSPGVEDAPIAK	ETPHS(UniMod:21)PGVEDAPIAK3	3	0.0075188	0	0.00704225	0.0235294	0.0235294	0.0273973	0.0119048	0	1	12868	14078	13367.4		52300.5	0.900702	25.6507	25.4639	25.8375	19.24	25.5334	19.4511	0	0	0.861568	50346.8	2.36283	0.52767	1	0	0.492803	0	-10000000	8075.2;4792.85;0;0;0;0;0;0;2110.9;1891.44;2471;	8075.2;4792.85;0;0;0;0;0;0;2110.9;1891.44;2471;	0.883068;0.930413;0;0;0;0;0;0;0.691884;0.691884;0;	13704
20230112_PC9_MDphospho_DIA_1cell_TiO2_01	Q9UHB6	LIMA1	15636	17453.5	17453.5	15636	17453.5	17453.5	17453.5	ETPHS(UniMod:21)PGVEDAPIAK	ETPHSPGVEDAPIAK	ETPHS(UniMod:21)PGVEDAPIAK3	3	0.00862069	0	0.00704225	0.0352941	0.0352941	0.0273973	0.0238095	0	1	15636	17453.5	13318		41180	0.890195	25.6465	25.4598	25.8332	19.24	25.4892	19.586	0	0	0.993806	48347.4	3.37243	0.599788	0.976674	0	8.44201	0	-10000000	7236.26;5600.77;2798.95;4638.67;0;0;0;0;2821.51;1868.62;5638.17;	7236.26;5600.77;2798.95;4638.67;0;0;0;0;2821.51;1868.62;5638.17;	0.932088;0.923474;0.715296;0.936031;0;0;0;0;0.930089;0.715296;0.120497;	13704
20230112_PC9_MDphospho_DIA_1cell_TiO2_03	Q9UHB6	LIMA1	10681.8	11159.3	11159.4	10681.8	11159.3	11159.4	11159.4	ETPHS(UniMod:21)PGVEDAPIAK	ETPHSPGVEDAPIAK	ETPHS(UniMod:21)PGVEDAPIAK3	3	0.00704225	0	0.00704225	0.0357143	0.0357143	0.0273973	0.0240964	0	1	10681.8	11159.3	11214.2		25101.7	0.800872	25.56	25.3733	25.7467	19.24	25.4351	19.4246	0	0	0.938405	23910.1	2.19267	0.509723	1	0	6.82526	0	-10000000	5537.9;3487.62;1656.29;0;0;0;0;0;0;0;1393.42;	5537.9;3487.62;1656.29;0;0;0;0;0;0;0;1393.42;	0.906384;0.744419;0.56696;0;0;0;0;0;0;0;0;	13654
20230112_PC9_MDphospho_DIA_1cell_TiO2_02	Q9Y2V2	CARHSP1	61203.5	66958.5	66958.5	61203.5	66958.5	66958.5	66958.5	GNVVPS(UniMod:21)PLPTR	GNVVPSPLPTR	GNVVPS(UniMod:21)PLPTR2	2	0.0075188	0	0.00704225	0.016129	0.016129	0.029703	0.0119048	0	1	61203.5	66958.5	63578.6		69346.4	0.953462	39.2951	39.1077	39.4824	39.4564	39.3055	39.4011	0	0	0.96015	66755.9	3.79153	0.408748	0.290075	0.431352	0.748698	0	-10000000	31931.6;19418.8;9853.14;4897.01;0;1633.51;0;13099.7;0;	31931.6;19418.8;9853.14;4897.01;0;1633.51;0;13099.7;0;	0.965258;0.993221;0.836877;0.657569;0;0.477928;0;0.915779;0;	21010
20230112_PC9_MDphospho_DIA_1cell_TiO2_01	Q9Y2V2	CARHSP1	53790.9	60043.5	60043.5	53790.9	60043.5	60043.5	60043.5	GNVVPS(UniMod:21)PLPTR	GNVVPSPLPTR	GNVVPS(UniMod:21)PLPTR2	2	0.00862069	0	0.00704225	0.0352941	0.0352941	0.029703	0.0238095	0	1	53790.9	60043.5	45816.5		44525.7	0.95159	39.3845	39.1972	39.5717	39.4564	39.3152	39.5226	0	0	0.681576	52275.4	3.21236	0.435562	0.0738396	0	8.12103	0	-10000000	31513;14712.1;7565.85;4838.52;0;0;0;10844.5;0;	31513;14712.1;7565.85;4838.52;0;0;0;10844.5;0;	0.974428;0.987331;0.786965;0.628615;0;0;0;0.907847;0;	21060
20230112_PC9_MDphospho_DIA_1cell_TiO2_03	Q9Y2V2	CARHSP1	48853.8	51037.9	51037.9	48853.8	51037.9	51037.9	51037.9	GNVVPS(UniMod:21)PLPTR	GNVVPSPLPTR	GNVVPS(UniMod:21)PLPTR2	2	0.00704225	0	0.00704225	0.0125	0.0125	0.029703	0.0126582	0	1	48853.8	51037.9	51288.6		67115.9	0.968374	39.3926	39.2054	39.5798	39.4564	39.4042	39.4346	0	0	0.950531	63929.8	4.06845	0.540613	0.279452	0	9.5195	0	-10000000	27449;9953.96;11450.9;3557.24;1984.16;0;0;11634.4;1784.73;	27449;9953.96;11450.9;3557.24;1984.16;0;0;11634.4;1784.73;	0.982154;0.951197;0.950274;0.662053;0.662053;0;0;0.96705;0.216246;	21060
20230112_PC9_MDphospho_DIA_1cell_TiO2_01	Q7Z434	MAVS	4810.39	5369.54	5369.54	4810.39	5369.54	5369.54	5369.54	GPVS(UniMod:21)PSVSFQPLAR	GPVSPSVSFQPLAR	GPVS(UniMod:21)PSVSFQPLAR2	2	0.00862069	0	0.00704225	0.0352941	0.0352941	0.029703	0.0238095	0	1	4810.39	5369.54	4097.26		23936.6	0.929776	54.9019	54.7154	55.0884	61.9854	54.9657	61.8822	0	0	0.927886	28102.8	2.05613	0.42108	0.224271	0	6.57198	0	-10000000	4810.39;3727.34;0;0;0;0;0;0;0;	4810.39;3727.34;0;0;0;0;0;0;0;	0.929776;0.695227;0;0;0;0;0;0;0;	29376
20230112_PC9_MDphospho_DIA_1cell_TiO2_03	Q7Z434	MAVS	8652.23	9039.04	9039.04	8652.23	9039.04	9039.04	9039.04	GPVS(UniMod:21)PSVSFQPLAR	GPVSPSVSFQPLAR	GPVS(UniMod:21)PSVSFQPLAR2	2	0.00704225	0	0.00704225	0.0357143	0.0357143	0.029703	0.0240964	0	1	8652.23	9039.04	9083.44		36979.2	0.816497	54.9108	54.7246	55.0975	61.9854	54.8422	62.0908	0	0	0.993149	35223.7	2.55804	0.362292	0.223838	0	4.37806	0	-10000000	3501.95;0;2994.74;0;2155.54;0;0;0;1915.92;	3501.95;0;2994.74;0;2155.54;0;0;0;1915.92;	0.816497;0;0.816497;0;0.816497;0;0;0;0.816497;	29376
20230112_PC9_MDphospho_DIA_1cell_TiO2_01	Q9UKM9	RALY	12163.8	13577.7	13577.7	12163.8	13577.7	13577.7	13577.7	GRLS(UniMod:21)PVPVPR	GRLSPVPVPR	GRLS(UniMod:21)PVPVPR2	2	0.00862069	0	0.00704225	0.0352941	0.0352941	0.029703	0.0238095	0	1	12163.8	13577.7	10360.5		38793	0.894643	29.3848	29.1982	29.5716	24.7154	29.197	25.0444	0	0	0.946105	45545	2.04088	0.747432	1	0	8.36443	0	-10000000	10543.1;1620.69;0;0;0;0;1324.04;0;0;	10543.1;1620.69;0;0;0;0;1324.04;0;0;	0.930872;0.658965;0;0;0;0;0.65749;0;0;	15707
20230112_PC9_MDphospho_DIA_1cell_TiO2_03	Q9UKM9	RALY	8193.82	8560.14	8560.14	8193.82	8560.14	8560.14	8560.14	GRLS(UniMod:21)PVPVPR	GRLSPVPVPR	GRLS(UniMod:21)PVPVPR2	2	0.00704225	0	0.00704225	0.0357143	0.0357143	0.029703	0.0240964	0	1	8193.82	8560.14	8602.18		35875.6	0.816497	29.2991	29.1123	29.4858	24.7154	29.1776	24.8938	0	0	0.954663	34172.5	1.99792	0.309153	0.993555	0	5.77341	0	-10000000	5486;2707.82;0;0;0;0;1494.98;0;1545.76;	5486;2707.82;0;0;0;0;1494.98;0;1545.76;	0.816497;0.816497;0;0;0;0;0.816497;0;0.816497;	15657
20230112_PC9_MDphospho_DIA_1cell_TiO2_02	Q13224	GRIN2B	404134	442134	442134	404134	442134	442134	442134	GVDDALLS(UniMod:21)LK	GVDDALLSLK	GVDDALLS(UniMod:21)LK2	2	0.0075188	0	0.00704225	0.0235294	0.0235294	0.029703	0.0119048	0	1	404134	442134	419816		0	0.814484	30.2261	30.0403	30.413	26.0863	30.2149	26.0813	0	0	0	0	2.98884	0.756046	0.0329839	2.94887	0.691538	0	-10000000	364839;27493.1;6193.89;5886.94;11801.5;2844.01;0;42022.4;13405.9;	364839;27493.1;6193.89;5886.94;11801.5;2844.01;0;42022.4;13405.9;	0.804496;0.901882;0.723445;0.723445;0.919661;0.723445;0;0.868742;0.753004;	16155
20230112_PC9_MDphospho_DIA_1cell_TiO2_01	Q13224	GRIN2B	394584	440449	440449	394584	440449	440449	440449	GVDDALLS(UniMod:21)LK	GVDDALLSLK	GVDDALLS(UniMod:21)LK2	2	0.00862069	0	0.00704225	0.0352941	0.0352941	0.029703	0.0238095	0	1	394584	440449	336087		0	0.819673	30.2207	30.0349	30.4076	26.0863	30.127	26.2519	0	0	0	0	3.77748	0.743499	0.0329839	3.64205	9.24626	0	-10000000	360516;24308.2;19651.4;10923.1;9759.32;4415.24;2125.06;46678.3;12039.2;	360516;24308.2;19651.4;10923.1;9759.32;4415.24;2125.06;46678.3;12039.2;	0.808053;0.94738;0.807743;0.923948;0.930818;0.658571;0.658571;0.8076;0.907939;	16155
20230112_PC9_MDphospho_DIA_1cell_TiO2_03	Q13224	GRIN2B	412845	431302	431302	412845	431302	431302	431302	GVDDALLS(UniMod:21)LK	GVDDALLSLK	GVDDALLS(UniMod:21)LK2	2	0.00704225	0	0.00704225	0.0125	0.0125	0.029703	0.0126582	0	1	412845	431302	433421		0	0.877468	30.1353	29.9494	30.322	26.0863	30.1107	26.1209	0	0	0	0	3.14974	0.690165	0.0329839	2.48471	8.10528	1.36273	2.26807	374974;25830.5;13283.1;19359;12041;0;0;44161;7810.75;	374974;25830.5;13283.1;19359;12041;0;0;44161;7810.75;	0.874095;0.951288;0.866308;0.833888;0.824135;0;0;0.909207;0.837746;	16105
20230112_PC9_MDphospho_DIA_1cell_TiO2_02	Q9Y2W1	THRAP3	41431.7	45327.5	44109.3	41431.7	45327.5	44109.3	44109.3	IDIS(UniMod:21)PSTFR	IDISPSTFR	IDIS(UniMod:21)PSTFR2	2	0.0075188	0	0.00704225	0.0235294	0.0235294	0.0273973	0.0119048	0	1	41431.7	45327.5	43039.5		166735	0.96418	49.0879	48.9012	49.2746	53.4851	48.9787	53.6362	0	0	0.582226	160507	3.05719	0.289106	1	0.790262	0.496747	0	-10000000	28197.8;5496.54;7737.4;2173.83;0;0;0;0;0;14842.6;0;	28197.8;5496.54;7737.4;2173.83;0;0;0;0;0;14842.6;0;	0.99382;0.81043;0.965381;0.520815;0;0;0;0;0;0.943295;0;	26255
20230112_PC9_MDphospho_DIA_1cell_TiO2_01	Q9Y2W1	THRAP3	51120.1	57062.2	59427.1	51120.1	57062.2	59427.1	59427.1	IDIS(UniMod:21)PSTFR	IDISPSTFR	IDIS(UniMod:21)PSTFR2	2	0.00862069	0	0.00704225	0.0208333	0.0208333	0.0273973	0.0212766	0	1	51120.1	57062.2	43541.7		134685	0.947688	49.0781	48.8913	49.2649	53.4851	49.0021	53.5195	0	0	0.987753	158126	2.8287	0.257024	1	0.628965	8.01025	0	-10000000	36191;9253.15;5676.03;0;0;1725.53;0;0;0;16849.8;0;	36191;9253.15;5676.03;0;0;1725.53;0;0;0;16849.8;0;	0.970318;0.909198;0.866144;0;0;0.645186;0;0;0;0.975619;0;	26255
20230112_PC9_MDphospho_DIA_1cell_TiO2_03	Q9Y2W1	THRAP3	56829.7	59370.4	58573.5	56829.7	59370.4	58573.5	58573.5	IDIS(UniMod:21)PSTFR	IDISPSTFR	IDIS(UniMod:21)PSTFR2	2	0.00704225	0	0.00704225	0.0125	0.0125	0.0273973	0.0126582	0	1	56829.7	59370.4	59662		213839	0.955707	49.0884	48.9016	49.2752	53.4851	49.034	53.5554	0	0	0.968293	203688	3.16249	0.262761	1	0.624568	9.10391	0	-10000000	38247.6;9016.42;9565.73;4932.93;0;0;0;0;1767.61;17620.9;1688.7;	38247.6;9016.42;9565.73;4932.93;0;0;0;0;1767.61;17620.9;1688.7;	0.980152;0.888575;0.921245;0.663479;0;0;0;0;0.634335;0.949662;0.634335;	26255
20230112_PC9_MDphospho_DIA_1cell_TiO2_02	Q9NYF8	BCLAF1	53472.8	58500.9	60444.1	53472.8	58500.9	60444.1	60444.1	IDIS(UniMod:21)PSTLR	IDISPSTLR	IDIS(UniMod:21)PSTLR2	2	0.0075188	0	0.00704225	0.0235294	0.0235294	0.0273973	0.0119048	0	1	22422.3	24530.7	23292.4		40804.4	0.911521	44.796	44.6093	44.9828	47.3694	44.7855	47.4017	0	0	0.950816	39280.1	2.57211	0.358347	0.335843	0.804984	0.579775	0	-10000000	16665.7;2070.22;3686.45;0;0;0;8696.44;0;	16665.7;2070.22;3686.45;0;0;0;8696.44;0;	0.983512;0.816497;0.639428;0;0;0;0.960215;0;	23954
20230112_PC9_MDphospho_DIA_1cell_TiO2_01	Q9NYF8	BCLAF1	47040.1	52507.9	50768.8	47040.1	52507.9	50768.8	50768.8	IDIS(UniMod:21)PSTLR	IDISPSTLR	IDIS(UniMod:21)PSTLR2	2	0.00862069	0	0.00704225	0.0149254	0.0149254	0.0273973	0.0151515	0	1	18860.1	21052.4	16064.1		48673.2	0.836086	44.7878	44.6021	44.9744	47.3694	44.8754	47.3164	0	0	0.901755	57144.8	1.88927	0.320097	0.333668	0.57936	7.72135	0	-10000000	13497.3;2663.77;2699.06;0;0;0;7993.14;0;	13497.3;2663.77;2699.06;0;0;0;7993.14;0;	0.923704;0.631804;0.599542;0;0;0;0.888559;0;	23954
20230112_PC9_MDphospho_DIA_1cell_TiO2_03	Q9NYF8	BCLAF1	51856.5	54174.8	54246.1	51856.5	54174.8	54246.1	54246.1	IDIS(UniMod:21)PSTLR	IDISPSTLR	IDIS(UniMod:21)PSTLR2	2	0.00704225	0	0.00704225	0.0125	0.0125	0.0273973	0.0126582	0	1	22974.5	24001.6	24119.5		39621.2	0.888502	44.7974	44.6115	44.9842	47.3694	44.8416	47.315	0	0	0.883937	37740.3	2.07157	0.173317	0.333284	0.137304	8.01678	0	-10000000	18453.2;1612.02;2909.24;0;0;0;8122.21;0;	18453.2;1612.02;2909.24;0;0;0;8122.21;0;	0.976102;0.374001;0.617944;0;0;0;0.913319;0;	23954
20230112_PC9_MDphospho_DIA_1cell_TiO2_01	P50479	PDLIM4	20008.3	22334	22334	20008.3	22334	22334	22334	IHIDPEIQDGS(UniMod:21)PTTSR	IHIDPEIQDGSPTTSR	IHIDPEIQDGS(UniMod:21)PTTSR3	3	0.00862069	0	0.00704225	0.0208333	0.0208333	0.0273973	0.0212766	0	1	20008.3	22334	17042.1		79208.3	0.837928	35.5545	35.368	35.7405	33.9914	35.6033	33.8844	0	0	0.711159	92994.6	2.64323	0.397349	0.0353642	0	7.17646	0	-10000000	11643.2;5245.79;3119.35;3338.32;0;0;0;0;0;0;0;	11643.2;5245.79;3119.35;3338.32;0;0;0;0;0;0;0;	0.896507;0.756394;0.756394;0.756394;0;0;0;0;0;0;0;	19011
20230112_PC9_MDphospho_DIA_1cell_TiO2_03	P50479	PDLIM4	11512.2	12026.9	12026.9	11512.2	12026.9	12026.9	12026.9	IHIDPEIQDGS(UniMod:21)PTTSR	IHIDPEIQDGSPTTSR	IHIDPEIQDGS(UniMod:21)PTTSR3	3	0.00704225	0	0.00704225	0.0357143	0.0357143	0.0273973	0.0240964	0	1	11512.2	12026.9	12085.9		6864.02	0.816497	35.5618	35.3758	35.7481	33.9914	35.616	33.9197	0	0	0	6538.17	2.08652	0.50801	0.0353642	0	6.22087	0	-10000000	5228.38;2636.21;3647.6;1965.75;0;0;0;0;0;0;0;	5228.38;2636.21;3647.6;1965.75;0;0;0;0;0;0;0;	0.816497;0.816497;0.816497;0.816497;0;0;0;0;0;0;0;	19011
20230112_PC9_MDphospho_DIA_1cell_TiO2_02	P60174	TPI1	126978	138917	177299	126978	138917	177299	177299	KQS(UniMod:21)LGELIGTLNAAK	KQSLGELIGTLNAAK	KQS(UniMod:21)LGELIGTLNAAK2	2	0.00243615	0	0.00243615	0.016129	0.016129	0.0273973	0.0119048	0	1	67838.9	74217.8	70471.4		416458	0.919804	56.975	56.7882	57.1619	65.1144	57.0117	65.0627	0	0	0.951113	400901	5.71719	0.672357	1	0.689718	1.07626	0	-10000000	31027.5;22211;11906.2;14600.4;14195.9;11357.6;5912.63;4753.28;3818.15;0;5894.75;0;	31027.5;22211;11906.2;14600.4;14195.9;11357.6;5912.63;4753.28;3818.15;0;5894.75;0;	0.908258;0.928142;0.926107;0.931655;0.929094;0.913166;0.708461;0.919601;0.708461;0;0.931864;0;	30481
20230112_PC9_MDphospho_DIA_1cell_TiO2_03	P60174	TPI1	67568.8	70589.6	55092.2	67568.8	70589.6	55092.2	55092.2	KQS(UniMod:21)LGELIGTLNAAK	KQSLGELIGTLNAAK	KQS(UniMod:21)LGELIGTLNAAK2	2	0.00704225	0	0.00243615	0.0125	0.0125	0.0273973	0.0126582	0	1	9446.99	9869.33	9917.81		90667.2	0.837215	57.0668	56.88	57.2534	65.1144	57.0529	65.1343	0	0	0.90077	86363	2.02134	0.401799	1	0	5.69284	0	-10000000	3585.78;5861.21;0;0;0;0;0;0;0;0;0;0;	3585.78;5861.21;0;0;0;0;0;0;0;0;0;0;	0.683011;0.931554;0;0;0;0;0;0;0;0;0;0;	30531
20230112_PC9_MDphospho_DIA_1cell_TiO2_02	P60174	TPI1	126978	138917	177299	126978	138917	177299	177299	KQS(UniMod:21)LGELIGTLNAAK	KQSLGELIGTLNAAK	KQS(UniMod:21)LGELIGTLNAAK3	3	0.00296635	0	0.00296635	0.016129	0.016129	0.0273973	0.0119048	0	1	126978	138917	131905		315554	0.959181	57.0223	56.8355	57.2091	64.8636	56.8369	65.1306	0	0	0.850957	303767	5.5195	0.387099	1	0.949346	0.983989	0	-10000000	68887.3;31944.7;26145.7;9981.57;8889.08;7336.26;6635.87;3536.03;0;1727.14;0;0;	68887.3;31944.7;26145.7;9981.57;8889.08;7336.26;6635.87;3536.03;0;1727.14;0;0;	0.958601;0.951977;0.969513;0.939569;0.815277;0.865816;0.777497;0.691662;0;0.691662;0;0;	30504
20230112_PC9_MDphospho_DIA_1cell_TiO2_01	P60174	TPI1	69668.1	77766.2	77871	69668.1	77766.2	77871	77871	KQS(UniMod:21)LGELIGTLNAAK	KQSLGELIGTLNAAK	KQS(UniMod:21)LGELIGTLNAAK3	3	0.00862069	0	0.00296635	0.0208333	0.0208333	0.0273973	0.0212766	0	1	69668.1	77766.2	59340		100222	0.973039	57.1978	57.0111	57.3846	64.8636	57.0149	65.1934	0	0	0.932388	117666	3.1851	0.461426	1	0.48226	8.43988	0	-10000000	37129.6;17204.5;15334;3022.14;0;0;0;0;0;0;0;0;	37129.6;17204.5;15334;3022.14;0;0;0;0;0;0;0;0;	0.989975;0.960545;0.946049;0.523833;0;0;0;0;0;0;0;0;	30604
20230112_PC9_MDphospho_DIA_1cell_TiO2_03	P60174	TPI1	67568.8	70589.6	55092.2	67568.8	70589.6	55092.2	55092.2	KQS(UniMod:21)LGELIGTLNAAK	KQSLGELIGTLNAAK	KQS(UniMod:21)LGELIGTLNAAK3	3	0.00704225	0	0.00296635	0.0125	0.0125	0.0273973	0.0126582	0	1	67568.8	70589.6	70936.3		34728.6	0.861421	57.3007	57.114	57.4879	64.8636	56.8749	65.4623	0	0	0.769661	33079.9	3.26478	0.396766	0.0634298	0.632539	8.00894	0	-10000000	42164.3;11011.4;14393.1;2805.34;6272.91;5350.85;2228.5;0;0;0;0;0;	42164.3;11011.4;14393.1;2805.34;6272.91;5350.85;2228.5;0;0;0;0;0;	0.901613;0.796216;0.793563;0.642004;0.787078;0.796012;0.482528;0;0;0;0;0;	30654
20230112_PC9_MDphospho_DIA_1cell_TiO2_01	Q9H6F5	CCDC86	35827.6	39992.1	45633.4	35827.6	39992.1	45633.4	45633.4	LGGLRPES(UniMod:21)PESLTSVSR	LGGLRPESPESLTSVSR	LGGLRPES(UniMod:21)PESLTSVSR3	3	0.00862069	0	0.019802	0.0208333	0.0208333	0.0273973	0.0212766	0	1	5459.62	6094.23	4650.24		21741.9	0.816497	42.8443	42.6576	43.0311	44.2467	42.7147	44.4477	0	0	0.977064	25526.1	2.02032	0.6152	0.0600677	0	6.43397	0	-10000000	2530.79;2928.83;0;0;0;0;0;	2530.79;2928.83;0;0;0;0;0;	0.816497;0.816497;0;0;0;0;0;	22912
20230112_PC9_MDphospho_DIA_1cell_TiO2_01	Q14315	FLNC	9035.54	10085.8	10085.8	9035.54	10085.8	10085.8	10085.8	LGS(UniMod:21)FGSITR	LGSFGSITR	LGS(UniMod:21)FGSITR2	2	0.00862069	0	0.019802	0.0352941	0.0352941	0.029703	0.0238095	0	1	9035.54	10085.8	7696.03		9389.46	0.68617	42.4518	42.265	42.6387	43.939	42.4989	43.8724	0	0	0.838827	11023.7	1.88209	0.586396	0.0828415	0	6.54981	0	-10000000	4900.23;1825.99;0;0;0;2309.31;	4900.23;1825.99;0;0;0;2309.31;	0.816497;0.816497;0;0;0;0.306574;	22700
20230112_PC9_MDphospho_DIA_1cell_TiO2_03	O60784	TOM1	4357.47	4552.28	4552.28	4357.47	4552.28	4552.28	4552.28	LPNLS(UniMod:21)SPSAEGPPGPPSGPAPR	LPNLSSPSAEGPPGPPSGPAPR	LPNLS(UniMod:21)SPSAEGPPGPPSGPAPR3	3	0.00704225	0	0.00704225	0.0357143	0.0357143	0.029703	0.0240964	0	1	4357.47	4552.28	4574.64		17106.2	0.816497	46.787	46.6006	46.9738	50.1329	46.7436	50.1986	0	0	0	16294.2	1.04326	0.346673	0.0576108	0	4.68387	0	-10000000	2243.82;2113.65;0;0;0;0;0;	2243.82;2113.65;0;0;0;0;0;	0.816497;0.816497;0;0;0;0;0;	25022
20230112_PC9_MDphospho_DIA_1cell_TiO2_02	Q09666	AHNAK	45422.6	49693.7	49693.7	45422.6	49693.7	49693.7	49693.7	LPS(UniMod:21)GSGAASPTGSAVDIR	LPSGSGAASPTGSAVDIR	LPS(UniMod:21)GSGAASPTGSAVDIR2	2	0.0075188	0	0.00704225	0.0235294	0.0235294	0.0273973	0.0119048	0	1	45422.6	49693.7	47185.2		115695	0.949145	38.8712	38.6839	39.0586	38.7257	38.8144	38.7753	0	0	0.96523	111373	3.41868	0.387488	1	0	0.568524	0	-10000000	24136.7;11449.6;9836.3;0;0;0;0;0;0;0;0;0;	24136.7;11449.6;9836.3;0;0;0;0;0;0;0;0;0;	0.980399;0.902195;0.927105;0;0;0;0;0;0;0;0;0;	20786
20230112_PC9_MDphospho_DIA_1cell_TiO2_01	Q09666	AHNAK	38535.1	43014.3	43014.2	38535.1	43014.3	43014.2	43014.2	LPS(UniMod:21)GSGAASPTGSAVDIR	LPSGSGAASPTGSAVDIR	LPS(UniMod:21)GSGAASPTGSAVDIR2	2	0.00862069	0	0.00704225	0.0208333	0.0208333	0.0273973	0.0212766	0	1	38535.1	43014.3	32822.3		94580.8	0.920219	38.961	38.7737	39.1481	38.7257	38.8093	38.923	0	0	0.98666	111043	3.65808	0.307957	0.194714	0	7.72167	0	-10000000	19380.5;13965.1;5189.42;3146.06;3127.41;0;0;0;0;0;0;0;	19380.5;13965.1;5189.42;3146.06;3127.41;0;0;0;0;0;0;0;	0.965049;0.958564;0.649604;0.709847;0.709847;0;0;0;0;0;0;0;	20836
20230112_PC9_MDphospho_DIA_1cell_TiO2_03	Q09666	AHNAK	41002.4	42835.5	42835.5	41002.4	42835.5	42835.5	42835.5	LPS(UniMod:21)GSGAASPTGSAVDIR	LPSGSGAASPTGSAVDIR	LPS(UniMod:21)GSGAASPTGSAVDIR2	2	0.00704225	0	0.00704225	0.0125	0.0125	0.0273973	0.0126582	0	1	41002.4	42835.5	43045.9		103326	0.924069	38.9693	38.7818	39.1563	38.7257	38.905	38.8161	0	0	0.950704	98420.9	3.54794	0.356527	1	0	8.50671	0	-10000000	23148.7;13033.8;4819.92;2880.38;2487.07;0;0;0;0;0;1683.55;0;	23148.7;13033.8;4819.92;2880.38;2487.07;0;0;0;0;0;1683.55;0;	0.976566;0.933633;0.646081;0.646081;0.646081;0;0;0;0;0;0.524053;0;	20836
20230112_PC9_MDphospho_DIA_1cell_TiO2_02	Q14247	CTTN	73521.7	80434.9	80435	73521.7	80434.9	80435	80435	LPSS(UniMod:21)PVYEDAASFK	LPSSPVYEDAASFK	LPSS(UniMod:21)PVYEDAASFK2	2	0.00213763	0	0.00213763	0.016129	0.016129	0.0273973	0.0119048	0	1	73521.7	80434.9	76374.7		359496	0.915778	49.6892	49.5024	49.8758	54.4377	49.6302	54.5132	0	0	0.981249	346067	5.55243	0.622147	1	0	1.14084	0	-10000000	50089.7;43728;32602.6;16354.3;13169.7;10262.2;8661;8196.58;6073.52;5475.8;4230.73;0;	50089.7;43728;32602.6;16354.3;13169.7;10262.2;8661;8196.58;6073.52;5475.8;4230.73;0;	0.91174;0.899207;0.878983;0.952537;0.950564;0.890848;0.89339;0.897472;0.885342;0.866638;0.722554;0;	26579
20230112_PC9_MDphospho_DIA_1cell_TiO2_01	Q14247	CTTN	82134.5	91681.5	91681.5	82134.5	91681.5	91681.5	91681.5	LPSS(UniMod:21)PVYEDAASFK	LPSSPVYEDAASFK	LPSS(UniMod:21)PVYEDAASFK2	2	0.00862069	0	0.00213763	0.0208333	0.0208333	0.0273973	0.0212766	0	1	82134.5	91681.5	69958.2		332523	0.952739	49.7728	49.586	49.9597	54.4377	49.6548	54.5159	0	0	0.986734	390399	6.11553	0.498353	1	0.85662	9.1551	0	-10000000	51615.7;59694.8;37023.5;18410.4;13566.4;16952.4;9167.37;7279.66;10040.9;4389.47;4459.79;5608.75;	51615.7;59694.8;37023.5;18410.4;13566.4;16952.4;9167.37;7279.66;10040.9;4389.47;4459.79;5608.75;	0.953914;0.951439;0.948282;0.941531;0.93142;0.966225;0.869796;0.874315;0.891228;0.724146;0.818751;0.87245;	26629
20230112_PC9_MDphospho_DIA_1cell_TiO2_03	Q14247	CTTN	109099	113977	113977	109099	113977	113977	113977	LPSS(UniMod:21)PVYEDAASFK	LPSSPVYEDAASFK	LPSS(UniMod:21)PVYEDAASFK2	2	0.00704225	0	0.00213763	0.0125	0.0125	0.0273973	0.0126582	0	1	109099	113977	114537		346479	0.940277	49.6899	49.503	49.8774	54.4377	49.6805	54.4397	0	0	0.992573	330031	5.78683	0.539887	1	0.880888	9.85037	0	-10000000	75941;57616.9;42082.8;19619;14753.9;18404.4;14250.4;10950.1;9721.73;9126.37;7393.27;6351.11;	75941;57616.9;42082.8;19619;14753.9;18404.4;14250.4;10950.1;9721.73;9126.37;7393.27;6351.11;	0.945648;0.940037;0.911595;0.897256;0.911367;0.941291;0.91179;0.901208;0.860187;0.887667;0.888804;0.876169;	26579
20230112_PC9_MDphospho_DIA_1cell_TiO2_02	Q9H6F5	CCDC86	32778.2	35860.3	39630.3	32778.2	35860.3	39630.3	39630.3	LQQGAGLESPQGQPEPGAAS(UniMod:21)PQR	LQQGAGLESPQGQPEPGAASPQR	LQQGAGLESPQGQPEPGAAS(UniMod:21)PQR3	3	0.0075188	0	0.00704225	0.016129	0.016129	0.0273973	0.0119048	0	1	16732.7	18306.1	17382		47085.6	0.92206	31.5746	31.3879	31.7615	28.1186	31.6019	28.0486	0	0	0.973629	45326.7	3.84894	0.559341	1	0	0.693167	0	-10000000	6397.75;8123.86;2211.12;1770.8;0;1865.47;0;0;0;0;0;0;	6397.75;8123.86;2211.12;1770.8;0;1865.47;0;0;0;0;0;0;	0.902581;0.984428;0.749278;0.749278;0;0.749278;0;0;0;0;0;0;	16879
20230112_PC9_MDphospho_DIA_1cell_TiO2_01	Q9H6F5	CCDC86	35827.6	39992.1	45633.4	35827.6	39992.1	45633.4	45633.4	LQQGAGLESPQGQPEPGAAS(UniMod:21)PQR	LQQGAGLESPQGQPEPGAASPQR	LQQGAGLESPQGQPEPGAAS(UniMod:21)PQR3	3	0.00862069	0	0.00704225	0.0208333	0.0208333	0.0273973	0.0212766	0	1	19498.1	21764.5	16607.5		51551.2	0.929838	31.5691	31.3823	31.7559	28.1186	31.517	28.1777	0	0	0.970392	60523.7	3.65635	0.52856	1	0	7.62282	0	-10000000	9592.11;6384.99;3520.99;1397.56;0;0;0;0;0;0;0;0;	9592.11;6384.99;3520.99;1397.56;0;0;0;0;0;0;0;0;	0.931422;0.929459;0.926209;0.635466;0;0;0;0;0;0;0;0;	16879
20230112_PC9_MDphospho_DIA_1cell_TiO2_03	Q9H6F5	CCDC86	48419.5	50584.2	40057.8	48419.5	50584.2	40057.8	40057.8	LQQGAGLESPQGQPEPGAAS(UniMod:21)PQR	LQQGAGLESPQGQPEPGAASPQR	LQQGAGLESPQGQPEPGAAS(UniMod:21)PQR3	3	0.00704225	0	0.00704225	0.0125	0.0125	0.0273973	0.0126582	0	1	12691.2	13258.6	13323.7		30369.5	0.816497	31.5772	31.3904	31.7639	28.1186	31.5	28.2285	0	0	0.977995	28927.8	3.06451	0.619997	1	0	7.14273	0	-10000000	6131.25;4117.6;2442.34;2152.71;0;0;0;0;0;0;0;0;	6131.25;4117.6;2442.34;2152.71;0;0;0;0;0;0;0;0;	0.816497;0.816497;0.816497;0.816497;0;0;0;0;0;0;0;0;	16879
20230112_PC9_MDphospho_DIA_1cell_TiO2_03	Q8NE71	ABCF1	13261.2	13854.1	13854.1	13261.2	13854.1	13854.1	13854.1	LSVPT(UniMod:21)SDEEDEVPAPK	LSVPTSDEEDEVPAPK	LSVPT(UniMod:21)SDEEDEVPAPK2	2	0.00704225	0	0.00704225	0.0357143	0.0357143	0.029703	0.0240964	0	1	13261.2	13854.1	13922.1		0	0.812281	43.832	43.6452	44.0189	45.5715	43.5994	45.9163	0	0	0	0	1.56431	4.91053e-18	0.0351481	0	6.51641	0	-10000000	7629.83;2204.3;0;1518.74;1908.37;	7629.83;2204.3;0;1518.74;1908.37;	0.931756;0.639425;0;0.680142;0.639425;	23439
20230112_PC9_MDphospho_DIA_1cell_TiO2_02	P13646	KRT13	25216.5	27587.6	27587.6	25216.5	27587.6	27587.6	27587.6	M(UniMod:35)IGFPS(UniMod:21)SAGSVSPR	MIGFPSSAGSVSPR	M(UniMod:35)IGFPS(UniMod:21)SAGSVSPR2	2	0.0075188	0	0.00704225	0.0235294	0.0235294	0.029703	0.0119048	0	1	25216.5	27587.6	26195		50879.1	0.922639	42.0304	41.8436	42.2172	43.2986	41.9524	43.3977	0	0	0.910948	48978.5	2.33365	0.743668	0.0660635	0	0.543491	0	-10000000	16075;9141.47;0;0;0;0;9475.05;1671.67;	16075;9141.47;0;0;0;0;9475.05;1671.67;	0.92657;0.915727;0;0;0;0;0.942563;0.513887;	22474
20230112_PC9_MDphospho_DIA_1cell_TiO2_01	P13646	KRT13	22050.5	24613.6	24613.6	22050.5	24613.6	24613.6	24613.6	M(UniMod:35)IGFPS(UniMod:21)SAGSVSPR	MIGFPSSAGSVSPR	M(UniMod:35)IGFPS(UniMod:21)SAGSVSPR2	2	0.00862069	0	0.00704225	0.0352941	0.0352941	0.029703	0.0238095	0	1	22050.5	24613.6	18781.6		52142.7	0.88961	42.1176	41.9309	42.3044	43.2986	42.0479	43.3848	0	0	0.926134	61218.2	2.22689	0.752936	0.230123	0	8.99174	0	-10000000	13243.2;8807.33;0;0;0;0;5880.51;6590.25;	13243.2;8807.33;0;0;0;0;5880.51;6590.25;	0.867534;0.922805;0;0;0;0;0.834343;0.71359;	22524
20230112_PC9_MDphospho_DIA_1cell_TiO2_03	P13646	KRT13	34694.9	36246	36246	34694.9	36246	36246	36246	M(UniMod:35)IGFPS(UniMod:21)SAGSVSPR	MIGFPSSAGSVSPR	M(UniMod:35)IGFPS(UniMod:21)SAGSVSPR2	2	0.00704225	0	0.00704225	0.0125	0.0125	0.029703	0.0126582	0	1	34694.9	36246	36424.1		28784.9	0.89469	42.1263	41.9391	42.3127	43.2986	42.0292	43.4372	0	0	0.621763	27418.4	2.56956	0.339474	0.0340572	0	7.62868	1.00123	-1.64197	19321.9;12505.8;0;0;0;2867.2;9766.92;5006.65;	19321.9;12505.8;0;0;0;2867.2;9766.92;5006.65;	0.892728;0.927988;0;0;0;0.76268;0.877002;0.636105;	22524
20230112_PC9_MDphospho_DIA_1cell_TiO2_02	P06748	NPM1	235002	257099	464103	235002	257099	464103	464103	MS(UniMod:21)VQPT(UniMod:21)VS(UniMod:21)LGGFEITPPVVLR	MSVQPTVSLGGFEITPPVVLR	MS(UniMod:21)VQPT(UniMod:21)VS(UniMod:21)LGGFEITPPVVLR3	3	0.00540502	0	0.00540502	0.016129	0.016129	0.0273973	0.0119048	0	1	191386	209382	198813		0	0.833391	78.2791	78.0924	78.4661	95.6283	78.0542	95.9534	0	0	0	0	3.25214	0.787632	0.0383372	0	0.853183	0	-10000000	100327;72916.7;46379;44679.7;37701.8;23644.8;9462.94;9750.11;5372.31;17619.3;3371.96;	100327;72916.7;46379;44679.7;37701.8;23644.8;9462.94;9750.11;5372.31;17619.3;3371.96;	0.848726;0.846757;0.816497;0.816497;0.816497;0.816497;0.816497;0.816497;0.816497;0.524391;0.816497;	41882
20230112_PC9_MDphospho_DIA_1cell_TiO2_01	P06748	NPM1	315305	351956	418959	315305	351956	418959	418959	MS(UniMod:21)VQPT(UniMod:21)VS(UniMod:21)LGGFEITPPVVLR	MSVQPTVSLGGFEITPPVVLR	MS(UniMod:21)VQPT(UniMod:21)VS(UniMod:21)LGGFEITPPVVLR3	3	0.00862069	0	0.00540502	0.0208333	0.0208333	0.0273973	0.0212766	0	1	107436	119924	91508.7		7929.02	0.876205	78.2652	78.0782	78.4515	95.6283	76.9827	95.8591	0	0	0.619444	9309.07	4.41349	0.600686	0.0383372	0	8.43255	0	-10000000	52607.5;36316.6;27081.6;27746.8;21437.7;15562.7;4833.18;4017.71;1814.1;8325.54;1851.15;	52607.5;36316.6;27081.6;27746.8;21437.7;15562.7;4833.18;4017.71;1814.1;8325.54;1851.15;	0.887856;0.883283;0.854585;0.875215;0.856993;0.857432;0.79132;0.79132;0.79132;0.840584;0.79132;	41882
20230112_PC9_MDphospho_DIA_1cell_TiO2_03	P06748	NPM1	359279	375341	156798	359279	375341	156798	156798	MS(UniMod:21)VQPT(UniMod:21)VS(UniMod:21)LGGFEITPPVVLR	MSVQPTVSLGGFEITPPVVLR	MS(UniMod:21)VQPT(UniMod:21)VS(UniMod:21)LGGFEITPPVVLR3	3	0.00704225	0	0.00540502	0.0125	0.0125	0.0273973	0.0126582	0	1	41781.2	43649.1	43863.5		0	0.873013	78.2845	78.0974	78.4715	95.6283	77.1343	97.409	0	0	0	0	3.63296	0.82575	0.0383372	0	6.1306	0	-10000000	19995.6;9427.42;11593.8;10191.8;8729.15;3943.13;0;1548.41;0;4946.27;0;	19995.6;9427.42;11593.8;10191.8;8729.15;3943.13;0;1548.41;0;4946.27;0;	0.848496;0.797628;0.902743;0.887295;0.896855;0.797628;0;0.797628;0;0.524678;0;	41882
20230112_PC9_MDphospho_DIA_1cell_TiO2_03	O75396	SEC22B	8174.4	8539.85	8539.85	8174.4	8539.85	8539.85	8539.85	NLGS(UniMod:21)INTELQDVQR	NLGSINTELQDVQR	NLGS(UniMod:21)INTELQDVQR2	2	0.00704225	0	0.00704225	0.0357143	0.0357143	0.029703	0.0240964	0	1	8174.4	8539.85	8581.79		72742.5	0.816497	52.2168	52.0301	52.4036	57.9478	52.0495	58.1907	0	0	0.94597	69289.3	1.98923	0.0117886	1	0	5.56838	0	-10000000	5602.55;0;0;2571.85;0;0;0;0;4189.18;0;	5602.55;0;0;2571.85;0;0;0;0;4189.18;0;	0.816497;0;0;0.816497;0;0;0;0;0.898485;0;	27933
20230112_PC9_MDphospho_DIA_1cell_TiO2_03	P54727	RAD23B	5545.57	5793.49	5793.49	5545.57	5793.49	5793.49	5793.49	PAETPVAT(UniMod:21)SPTATDSTSGDSSR	PAETPVATSPTATDSTSGDSSR	PAETPVAT(UniMod:21)SPTATDSTSGDSSR3	3	0.00704225	0	0.00704225	0.0357143	0.0357143	0.029703	0.0240964	0	1	5545.57	5793.49	5821.94		24300.8	0.667566	26.3395	26.1527	26.5263	20.5576	26.3424	20.5572	0	0	0.986983	23147.2	2.06092	0.252934	1	0	5.10745	0	-10000000	2023.04;1731.55;1790.98;0;0;0;0;1411.66;0;0;0;0;	2023.04;1731.55;1790.98;0;0;0;0;1411.66;0;0;0;0;	0.408248;0.816497;0.816497;0;0;0;0;0.816497;0;0;0;0;	14073
20230112_PC9_MDphospho_DIA_1cell_TiO2_02	Q14123	PDE1C	251151	274767	277325	251151	274767	277325	277325	PAYASSSYAPS(UniMod:21)VSK	PAYASSSYAPSVSK	PAYASSSYAPS(UniMod:21)VSK2	2	0.0075188	0	0.00704225	0.0235294	0.0235294	0.0273973	0.0119048	0	1	64712.6	70797.5	67223.8		0	0.920903	45.2972	45.1103	45.4835	46.7528	44.3595	48.128	0	0	0	0	2.14594	0.257878	0.0409041	2.28299	0.676674	0	-10000000	0;15625.4;31266.8;17820.5;0;2451.56;4026.3;2678.58;16212.9;26343.5;50588.3;	0;15625.4;31266.8;17820.5;0;2451.56;4026.3;2678.58;16212.9;26343.5;50588.3;	0;0.867898;0.919671;0.969543;0;0.783277;0.783277;0.783277;0.964033;0.960219;0.945769;	24224
20230112_PC9_MDphospho_DIA_1cell_TiO2_03	Q14123	PDE1C	271445	283580	280960	271445	283580	280960	280960	PAYASSSYAPS(UniMod:21)VSK	PAYASSSYAPSVSK	PAYASSSYAPS(UniMod:21)VSK2	2	0.00704225	0	0.00704225	0.0125	0.0125	0.0273973	0.0126582	0	1	66516.4	69490.2	69831.5		0	0.953969	45.2985	45.1118	45.4849	46.7528	44.4159	48.0406	0	0	0	0	2.88009	0.237518	0.0340767	2.49654	3.4093	0	-10000000	0;14070.4;35455.7;16990.3;0;7272.72;0;2055.27;16415.1;27925.8;47506.1;	0;14070.4;35455.7;16990.3;0;7272.72;0;2055.27;16415.1;27925.8;47506.1;	0;0.876327;0.966121;0.992911;0;0.848908;0;0.776209;0.941876;0.967361;0.976728;	24224
20230112_PC9_MDphospho_DIA_1cell_TiO2_02	Q14123	PDE1C	251151	274767	277325	251151	274767	277325	277325	PAYASSSYAPSVS(UniMod:21)K	PAYASSSYAPSVSK	PAYASSSYAPSVS(UniMod:21)K2	2	0.0075188	0	0.00704225	0.0235294	0.0235294	0.0273973	0.0119048	0	1	251151	274767	260897		0	0.945297	35.6747	35.489	35.8614	33.9533	35.6114	34.0477	0	0	0	0	3.55367	0.372411	0.0409388	3.31177	0.615475	0	-10000000	166560;66575.3;18016.5;0;16588.2;6948.25;0;0;2030.75;0;0;0;	166560;66575.3;18016.5;0;16588.2;6948.25;0;0;2030.75;0;0;0;	0.946147;0.946307;0.933706;0;0.890796;0.762513;0;0;0.762513;0;0;0;	19074
20230112_PC9_MDphospho_DIA_1cell_TiO2_01	Q14123	PDE1C	264557	295309	295310	264557	295309	295310	295310	PAYASSSYAPSVS(UniMod:21)K	PAYASSSYAPSVSK	PAYASSSYAPSVS(UniMod:21)K2	2	0.00862069	0	0.00704225	0.0208333	0.0208333	0.0273973	0.0212766	0	1	264557	295309	225337		0	0.935223	35.7627	35.5766	35.9495	33.9533	35.5774	34.1954	0	0	0	0	4.0796	0.44761	0.0409344	2.70526	7.419	0	-10000000	171509;73785;19263.5;11704.5;15649.6;12079;0;0;0;0;0;0;	171509;73785;19263.5;11704.5;15649.6;12079;0;0;0;0;0;0;	0.935697;0.938635;0.91793;0.717299;0.918559;0.915176;0;0;0;0;0;0;	19124
20230112_PC9_MDphospho_DIA_1cell_TiO2_03	Q14123	PDE1C	271445	283580	280960	271445	283580	280960	280960	PAYASSSYAPSVS(UniMod:21)K	PAYASSSYAPSVSK	PAYASSSYAPSVS(UniMod:21)K2	2	0.00704225	0	0.00704225	0.0125	0.0125	0.0273973	0.0126582	0	1	271445	283580	284973		0	0.934281	35.6769	35.4912	35.8635	33.9533	35.5889	34.0815	0	0	0	0	4.23495	0.439489	0.0409231	2.78098	8.41091	0	-10000000	174960;80870.1;15614.5;8161.78;14398.6;12020.7;3858.37;0;0;0;0;0;	174960;80870.1;15614.5;8161.78;14398.6;12020.7;3858.37;0;0;0;0;0;	0.93371;0.942408;0.898584;0.63034;0.904051;0.898894;0.656207;0;0;0;0;0;	19074
20230112_PC9_MDphospho_DIA_1cell_TiO2_02	P08729	KRT7	42645.5	46655.4	34406.4	42645.5	46655.4	34406.4	34406.4	PGGLGSS(UniMod:21)SLYGLGASR	PGGLGSSSLYGLGASR	PGGLGSS(UniMod:21)SLYGLGASR2	2	0.0075188	0	0.00704225	0.016129	0.016129	0.0273973	0.0119048	0	1	5543.93	6065.23	5759.06		78753.2	0.816497	50.2455	50.0591	50.4323	55.576	50.4096	55.3256	0	0	0.918676	75811.4	3.0052	0.532512	1	0.804984	0.572216	0	-10000000	3582.08;1961.85;0;3010.96;1945.42;0;0;	3582.08;1961.85;0;3010.96;1945.42;0;0;	0.816497;0.816497;0;0.816497;0.816497;0;0;	26877
20230112_PC9_MDphospho_DIA_1cell_TiO2_03	P08729	KRT7	9294.83	9710.36	13167.3	9294.83	9710.36	13167.3	13167.3	PGGLGSS(UniMod:21)SLYGLGASR	PGGLGSSSLYGLGASR	PGGLGSS(UniMod:21)SLYGLGASR2	2	0.00704225	0	0.00704225	0.0350877	0.0350877	0.0273973	0.0178571	0	1	6149.32	6424.24	6455.79		56527.9	0.624686	50.3402	50.1536	50.5269	55.576	50.4503	55.4	0	0	0.898819	53844.4	1.97276	0.11627	0.217905	0	4.46144	0	-10000000	1519.56;2889.18;0;0;0;1740.58;0;	1519.56;2889.18;0;0;0;1740.58;0;	0.816497;0.408248;0;0;0;0.816497;0;	26927
20230112_PC9_MDphospho_DIA_1cell_TiO2_03	P05783	KRT18	36547.6	38181.5	43198.8	36547.6	38181.5	43198.8	43198.8	PVS(UniMod:21)SAASVYAGAGGSGSR	PVSSAASVYAGAGGSGSR	PVS(UniMod:21)SAASVYAGAGGSGSR3	3	0.00704225	0	0.00704225	0.0125	0.0125	0.0273973	0.0126582	0	1	19153.7	20010	20108.3		30232	0.853128	28.7361	28.5493	28.9224	24.3848	28.9527	24.0669	0	0	0.865547	28796.9	2.70802	0.588568	1	0	6.83766	0	-10000000	7405.03;8835.42;2913.27;0;0;3864.14;	7405.03;8835.42;2913.27;0;0;3864.14;	0.911248;0.816497;0.816497;0;0;0.552305;	15355
20230112_PC9_MDphospho_DIA_1cell_TiO2_02	P05783	KRT18	111719	122224	69480.3	111719	122224	69480.3	69480.3	PVSSAAS(UniMod:21)VYAGAGGSGSR	PVSSAASVYAGAGGSGSR	PVSSAAS(UniMod:21)VYAGAGGSGSR2	2	0.00427868	0	0.00427868	0.016129	0.016129	0.0273973	0.0119048	0	1	30382.1	33238.9	31561		64313.1	0.880535	28.7811	28.5944	28.9682	24.5711	29.1819	23.9785	0	0	0.779642	61910.6	3.87977	0.548406	0.0346485	0.752054	0.893718	0	-10000000	16720.3;9238.09;10610.8;2066.44;2981.15;3051.02;3786.84;2277.63;0;3479.37;0;0;	16720.3;9238.09;10610.8;2066.44;2981.15;3051.02;3786.84;2277.63;0;3479.37;0;0;	0.887755;0.765587;0.90221;0.765587;0.765587;0.765587;0.765587;0.765587;0;0.765587;0;0;	15383
20230112_PC9_MDphospho_DIA_1cell_TiO2_01	P05783	KRT18	42431.5	47363.6	80709.7	42431.5	47363.6	80709.7	80709.7	PVSSAAS(UniMod:21)VYAGAGGSGSR	PVSSAASVYAGAGGSGSR	PVSSAAS(UniMod:21)VYAGAGGSGSR2	2	0.00862069	0	0.00427868	0.0208333	0.0208333	0.0273973	0.0212766	0	1	42431.5	47363.6	36141.1		86155.5	0.932004	28.7763	28.5896	28.9628	24.5711	29.0993	24.1606	0	0	0.939034	101151	4.89265	0.5162	1	1.43281	8.96304	0	-10000000	19386.8;11053;15328.5;6992.49;3351.73;7716.26;1678.68;3625.17;2224.21;1379.98;0;3551.4;	19386.8;11053;15328.5;6992.49;3351.73;7716.26;1678.68;3625.17;2224.21;1379.98;0;3551.4;	0.914471;0.91933;0.952451;0.732624;0.732624;0.935436;0.732624;0.732624;0.732624;0.732624;0;0.936014;	15383
20230112_PC9_MDphospho_DIA_1cell_TiO2_03	P05783	KRT18	36547.6	38181.5	43198.8	36547.6	38181.5	43198.8	43198.8	PVSSAAS(UniMod:21)VYAGAGGSGSR	PVSSAASVYAGAGGSGSR	PVSSAAS(UniMod:21)VYAGAGGSGSR2	2	0.00704225	0	0.00427868	0.0125	0.0125	0.0273973	0.0126582	0	1	36547.6	38181.5	38369		123683	0.866649	28.6904	28.5038	28.8769	24.5711	29.0794	23.9999	0	0	0.967459	117812	4.37073	0.712754	1	1.54138	8.699	0	-10000000	20703.2;11066.3;12632.1;9691.77;4406.34;3212.35;3131.1;2499.02;0;2757.46;2742.7;0;	20703.2;11066.3;12632.1;9691.77;4406.34;3212.35;3131.1;2499.02;0;2757.46;2742.7;0;	0.867988;0.783205;0.885674;0.908227;0.783205;0.783205;0.783205;0.783205;0;0.783205;0.783205;0;	15333
20230112_PC9_MDphospho_DIA_1cell_TiO2_02	P05783	KRT18	111719	122224	69480.3	111719	122224	69480.3	69480.3	PVSSAAS(UniMod:21)VYAGAGGSGSR	PVSSAASVYAGAGGSGSR	PVSSAAS(UniMod:21)VYAGAGGSGSR3	3	0.0075188	0	0.008	0.016129	0.016129	0.0273973	0.0119048	0	1	17065.3	18670	17727.5		13078.4	0.816497	28.7333	28.5466	28.9203	24.5022	29.1348	23.9091	0	0	0.865535	12589.9	3.47369	0.480762	1	0	0.663982	0	-10000000	5923.5;5784.42;3104.24;2253.16;1521.72;	5923.5;5784.42;3104.24;2253.16;1521.72;	0.816497;0.816497;0.816497;0.816497;0.816497;	15355
20230112_PC9_MDphospho_DIA_1cell_TiO2_01	P05783	KRT18	42431.5	47363.6	80709.7	42431.5	47363.6	80709.7	80709.7	PVSSAAS(UniMod:21)VYAGAGGSGSR	PVSSAASVYAGAGGSGSR	PVSSAAS(UniMod:21)VYAGAGGSGSR3	3	0.00862069	0	0.008	0.0208333	0.0208333	0.0273973	0.0212766	0	1	27786.8	31016.7	23667.5		30478.1	0.818387	28.7286	28.5418	28.9149	24.5022	29.0527	24.091	0	0	0.963367	35782.9	2.9755	0.839349	1	0	8.05859	0	-10000000	11458.1;9669.74;3869.41;2789.57;0;	11458.1;9669.74;3869.41;2789.57;0;	0.863744;0.786559;0.786559;0.786559;0;	15355
20230112_PC9_MDphospho_DIA_1cell_TiO2_01	P46937	YAP1	27120.5	30272.9	30272.9	27120.5	30272.9	30272.9	30272.9	QAS(UniMod:21)TDAGTAGALTPQHVR	QASTDAGTAGALTPQHVR	QAS(UniMod:21)TDAGTAGALTPQHVR3	3	0.00862069	0	0.00704225	0.0352941	0.0352941	0.029703	0.0238095	0	1	27120.5	30272.9	23100		38088.8	0.810819	25.5668	25.38	25.7534	19.2603	25.503	19.4696	0	0	0.968694	44718.2	3.17832	0.168034	1	0	6.83584	0	-10000000	12189.3;6012.69;0;3526.01;0;8918.5;0;	12189.3;6012.69;0;3526.01;0;8918.5;0;	0.862147;0.917722;0;0.931376;0;0.668596;0;	13662
20230112_PC9_MDphospho_DIA_1cell_TiO2_03	P46937	YAP1	19037	19888.1	19888.1	19037	19888.1	19888.1	19888.1	QAS(UniMod:21)TDAGTAGALTPQHVR	QASTDAGTAGALTPQHVR	QAS(UniMod:21)TDAGTAGALTPQHVR3	3	0.00704225	0	0.00704225	0.0125	0.0125	0.029703	0.0126582	0	1	19037	19888.1	19985.8		22980.6	0.619752	25.4803	25.2935	25.6671	19.2603	25.4491	19.3092	0	0	0.91357	21889.6	2.03802	0.206251	1	0	7.4937	0	-10000000	6747.88;3884.14;0;0;0;8405.01;0;	6747.88;3884.14;0;0;0;8405.01;0;	0.908173;0.742002;0;0;0;0.331702;0;	13612
20230112_PC9_MDphospho_DIA_1cell_TiO2_02	P04792	HSPB1	107594	117711	117711	107594	117711	117711	117711	QLS(UniMod:21)SGVSEIR	QLSSGVSEIR	QLS(UniMod:21)SGVSEIR2	2	0.00260165	0	0.00260165	0.016129	0.016129	0.029703	0.0119048	0	1	107594	117711	111769		266188	0.919759	31.537	31.3503	31.7239	28.6867	31.9903	27.9938	0	0	0.966524	256244	5.60066	0.461814	1	0.886289	1.01367	0	-10000000	53690.3;35439.3;18464.6;19585.1;13570.4;4326.21;0;0;8810.31;8103.73;22721.7;	53690.3;35439.3;18464.6;19585.1;13570.4;4326.21;0;0;8810.31;8103.73;22721.7;	0.920345;0.922046;0.913663;0.922532;0.889273;0.936072;0;0;0.872237;0.915616;0.920181;	16857
20230112_PC9_MDphospho_DIA_1cell_TiO2_01	P04792	HSPB1	102021	113880	113880	102021	113880	113880	113880	QLS(UniMod:21)SGVSEIR	QLSSGVSEIR	QLS(UniMod:21)SGVSEIR2	2	0.00862069	0	0.00260165	0.0352941	0.0352941	0.029703	0.0238095	0	1	102021	113880	86896.7		171444	0.915398	31.5316	31.3448	31.7183	28.6867	31.909	28.1245	0	0	0.972582	201285	5.25477	0.449127	1	0.91079	8.77879	0	-10000000	59423.1;28973.9;13624.1;15184.7;10502.6;7616.97;0;0;8570.84;7413.01;19967.6;	59423.1;28973.9;13624.1;15184.7;10502.6;7616.97;0;0;8570.84;7413.01;19967.6;	0.921234;0.912199;0.896749;0.847666;0.928076;0.892001;0;0;0.917515;0.915241;0.929249;	16857
20230112_PC9_MDphospho_DIA_1cell_TiO2_03	P04792	HSPB1	83050.6	86763.5	86763.5	83050.6	86763.5	86763.5	86763.5	QLS(UniMod:21)SGVSEIR	QLSSGVSEIR	QLS(UniMod:21)SGVSEIR2	2	0.00704225	0	0.00260165	0.0125	0.0125	0.029703	0.0126582	0	1	83050.6	86763.5	87189.7		235055	0.899116	31.5396	31.3528	31.7264	28.6867	31.8906	28.1738	0	0	0.934732	223896	4.57146	0.459994	1	0.776092	9.56035	0	-10000000	46066.2;25323.7;11660.7;13600.2;6031.65;5991.09;0;0;6739.6;3485.42;18429.5;	46066.2;25323.7;11660.7;13600.2;6031.65;5991.09;0;0;6739.6;3485.42;18429.5;	0.918922;0.863893;0.897362;0.861385;0.78837;0.78837;0;0;0.866127;0.78837;0.914059;	16857
20230112_PC9_MDphospho_DIA_1cell_TiO2_02	P21333	FLNA	96135	105175	119830	96135	105175	119830	119830	RAPS(UniMod:21)VANVGSHC(UniMod:4)DLSLK	RAPSVANVGSHCDLSLK	RAPS(UniMod:21)VANVGSHC(UniMod:4)DLSLK3	3	0.0075188	0	0.00704225	0.016129	0.016129	0.0273973	0.0119048	0	1	13836.2	15137.2	14373.1		86555.9	0.834891	31.6407	31.4539	31.8276	28.5651	31.9072	28.1451	0	0	0.933441	83322.6	2.54483	0.398145	1	0	0.67887	0	-10000000	6321.31;0;5593.56;1921.32;0;0;3885.36;5257.29;3721.35;	6321.31;0;5593.56;1921.32;0;0;3885.36;5257.29;3721.35;	0.816497;0;0.861997;0.816497;0;0;0.816497;0.889271;0.889714;	16913
20230112_PC9_MDphospho_DIA_1cell_TiO2_01	P21333	FLNA	108554	121172	154882	108554	121172	154882	154882	RAPS(UniMod:21)VANVGSHC(UniMod:4)DLSLK	RAPSVANVGSHCDLSLK	RAPS(UniMod:21)VANVGSHC(UniMod:4)DLSLK3	3	0.00862069	0	0.00704225	0.0149254	0.0149254	0.0273973	0.0151515	0	1	19663.9	21949.6	16748.8		115710	0.90228	31.6352	31.4484	31.8219	28.5651	31.8249	28.2712	0	0	0.929181	135849	4.75898	0.565362	1	0	9.08626	0	-10000000	9450.82;6550.99;5794.73;4418.38;2257.17;2211.91;2106.87;5808.03;5029.04;	9450.82;6550.99;5794.73;4418.38;2257.17;2211.91;2106.87;5808.03;5029.04;	0.897873;0.91193;0.902356;0.911608;0.816497;0.816497;0.816497;0.99021;0.91281;	16913
20230112_PC9_MDphospho_DIA_1cell_TiO2_03	P21333	FLNA	97794.7	102167	70035.9	97794.7	102167	70035.9	70035.9	RAPS(UniMod:21)VANVGSHC(UniMod:4)DLSLK	RAPSVANVGSHCDLSLK	RAPS(UniMod:21)VANVGSHC(UniMod:4)DLSLK3	3	0.00704225	0	0.00704225	0.0125	0.0125	0.0273973	0.0126582	0	1	5094.83	5322.6	5348.74		79092.6	0.816497	31.5498	31.3631	31.7367	28.5651	31.8069	28.1887	0	0	0.967589	75338	3.05411	0.47726	1	0	5.0608	0	-10000000	2630;0;2464.82;0;2237.3;2111.3;0;4666.4;3194.42;	2630;0;2464.82;0;2237.3;2111.3;0;4666.4;3194.42;	0.816497;0;0.816497;0;0.816497;0.816497;0;0.904332;0.912763;	16863
20230112_PC9_MDphospho_DIA_1cell_TiO2_02	O15231	ZNF185	23606.2	25825.9	25825.9	23606.2	25825.9	25825.9	25825.9	RES(UniMod:21)C(UniMod:4)GSSVLTDFEGK	RESCGSSVLTDFEGK	RES(UniMod:21)C(UniMod:4)GSSVLTDFEGK3	3	0.0075188	0	0.00704225	0.0235294	0.0235294	0.029703	0.0119048	0	1	23606.2	25825.9	24522.3		56255.5	0.919345	41.5359	41.3491	41.7228	42.6758	41.5142	42.682	0	0	0.968471	54154	2.55478	0.57536	1	0	0.526788	0	-10000000	12147.7;11458.5;0;0;0;0;3025.01;	12147.7;11458.5;0;0;0;0;3025.01;	0.9316;0.906353;0;0;0;0;0.933761;	22208
20230112_PC9_MDphospho_DIA_1cell_TiO2_01	O15231	ZNF185	39155	43706.2	43706.2	39155	43706.2	43706.2	43706.2	RES(UniMod:21)C(UniMod:4)GSSVLTDFEGK	RESCGSSVLTDFEGK	RES(UniMod:21)C(UniMod:4)GSSVLTDFEGK3	3	0.00862069	0	0.00704225	0.0352941	0.0352941	0.029703	0.0238095	0	1	39155	43706.2	33350.3		53855.3	0.892961	41.6233	41.4365	41.8101	42.6758	41.6069	42.6686	0	0	0.99608	63228.9	3.82115	0.526007	1	0.738382	9.21285	0	-10000000	16308.1;13918.2;3569.31;3355.36;2003.98;0;3715.37;	16308.1;13918.2;3569.31;3355.36;2003.98;0;3715.37;	0.931441;0.939792;0.749676;0.749676;0.749676;0;0.749676;	22258
20230112_PC9_MDphospho_DIA_1cell_TiO2_03	O15231	ZNF185	18024.1	18829.8	18829.9	18024.1	18829.8	18829.9	18829.9	RES(UniMod:21)C(UniMod:4)GSSVLTDFEGK	RESCGSSVLTDFEGK	RES(UniMod:21)C(UniMod:4)GSSVLTDFEGK3	3	0.00704225	0	0.00704225	0.0125	0.0125	0.029703	0.0126582	0	1	18024.1	18829.8	18922.3		35624	0.92542	41.5383	41.3514	41.7249	42.6758	41.6019	42.5776	0	0	0.946655	33932.9	2.56348	0.606451	0.192119	0	7.3303	0	-10000000	10954.6;7069.42;0;0;0;0;1627.12;	10954.6;7069.42;0;0;0;0;1627.12;	0.931787;0.915555;0;0;0;0;0.679569;	22208
20230112_PC9_MDphospho_DIA_1cell_TiO2_02	Q13501	SQSTM1	32718	35794.5	35794.5	32718	35794.5	35794.5	35794.5	RFS(UniMod:21)FC(UniMod:4)C(UniMod:4)SPEPEAEAEAAAGPGPC(UniMod:4)ER	RFSFCCSPEPEAEAEAAAGPGPCER	RFS(UniMod:21)FC(UniMod:4)C(UniMod:4)SPEPEAEAEAAAGPGPC(UniMod:4)ER3	3	0.00626584	0	0.00626584	0.016129	0.016129	0.029703	0.0119048	0	1	32718	35794.5	33987.6		44559.9	0.866916	47.5716	47.385	47.7584	51.6061	47.6938	51.4291	0	0	0.926189	42895.4	3.92166	0.568759	1	0	0.819728	0	-10000000	14802.2;6642.76;10813.3;7102.47;3720.59;0;3988.91;0;2715.23;1726.94;	14802.2;6642.76;10813.3;7102.47;3720.59;0;3988.91;0;2715.23;1726.94;	0.816497;0.816497;0.905843;0.912728;0.816497;0;0.816497;0;0.816497;0;	25445
20230112_PC9_MDphospho_DIA_1cell_TiO2_01	Q13501	SQSTM1	40506.2	45214.5	45214.5	40506.2	45214.5	45214.5	45214.5	RFS(UniMod:21)FC(UniMod:4)C(UniMod:4)SPEPEAEAEAAAGPGPC(UniMod:4)ER	RFSFCCSPEPEAEAEAAAGPGPCER	RFS(UniMod:21)FC(UniMod:4)C(UniMod:4)SPEPEAEAEAAAGPGPC(UniMod:4)ER3	3	0.00862069	0	0.00626584	0.0352941	0.0352941	0.029703	0.0238095	0	1	40506.2	45214.5	34501.2		54069.3	0.927484	47.6559	47.4694	47.8424	51.6061	47.7327	51.4796	0	0	0.922722	63480.1	5.31273	0.584651	1	0	9.20883	0	-10000000	19950.9;12498.1;9774;10781.3;7243.31;3013.74;2032.95;2007.34;0;2132.13;	19950.9;12498.1;9774;10781.3;7243.31;3013.74;2032.95;2007.34;0;2132.13;	0.925309;0.925616;0.927073;0.931882;0.934457;0.709841;0.609843;0.709841;0;0.709841;	25495
20230112_PC9_MDphospho_DIA_1cell_TiO2_03	Q13501	SQSTM1	35512.4	37100	37100	35512.4	37100	37100	37100	RFS(UniMod:21)FC(UniMod:4)C(UniMod:4)SPEPEAEAEAAAGPGPC(UniMod:4)ER	RFSFCCSPEPEAEAEAAAGPGPCER	RFS(UniMod:21)FC(UniMod:4)C(UniMod:4)SPEPEAEAEAAAGPGPC(UniMod:4)ER3	3	0.00704225	0	0.00626584	0.0125	0.0125	0.029703	0.0126582	0	1	35512.4	37100	37282.2		32997.3	0.844725	47.5733	47.3865	47.7598	51.6061	47.7528	51.3417	0	0	0.847025	31430.8	3.55605	0.593352	1	0	7.84061	0	-10000000	19971.4;8758.38;7574.69;7966.3;6549.57;0;2870.13;0;2079.35;0;	19971.4;8758.38;7574.69;7966.3;6549.57;0;2870.13;0;2079.35;0;	0.866691;0.816497;0.816497;0.816497;0.816497;0;0.816497;0;0.816497;0;	25445
20230112_PC9_MDphospho_DIA_1cell_TiO2_01	Q8WWA1	TMEM40	8778.55	9798.94	9798.95	8778.55	9798.94	9798.95	9798.95	RGS(UniMod:21)DPASGEVEASQLR	RGSDPASGEVEASQLR	RGS(UniMod:21)DPASGEVEASQLR3	3	0.00862069	0	0.019802	0.0352941	0.0352941	0.029703	0.0238095	0	1	8778.55	9798.94	7477.15		10715.3	0.816497	25.6533	25.4666	25.84	19.2501	25.4961	19.596	0	0	0.882036	12580.3	2.96856	0.587916	0.194128	0.804984	6.81662	0	-10000000	1863.85;2864.32;2366.46;1683.91;0;0;2155.07;0;0;0;0;0;	1863.85;2864.32;2366.46;1683.91;0;0;2155.07;0;0;0;0;0;	0.816497;0.816497;0.816497;0.816497;0;0;0.816497;0;0;0;0;0;	13708
20230112_PC9_MDphospho_DIA_1cell_TiO2_02	Q32MZ4	LRRFIP1	99693.2	109067	95030.9	99693.2	109067	95030.9	95030.9	RGS(UniMod:21)GDTSISIDTEASIR	RGSGDTSISIDTEASIR	RGS(UniMod:21)GDTSISIDTEASIR2	2	0.0075188	0	0.00704225	0.016129	0.016129	0.0273973	0.0119048	0	1	10539	11530	10948		110506	0.816497	37.8528	37.666	38.0399	37.067	37.7052	37.2685	0	0	0.957871	106378	2.52276	0.311896	1	0.804984	0.49825	0	-10000000	3730.38;4145.7;0;2662.96;0;0;0;0;0;0;0;	3730.38;4145.7;0;2662.96;0;0;0;0;0;0;0;	0.816497;0.816497;0;0.816497;0;0;0;0;0;0;0;	20242
20230112_PC9_MDphospho_DIA_1cell_TiO2_01	Q32MZ4	LRRFIP1	101499	113297	124649	101499	113297	124649	124649	RGS(UniMod:21)GDTSISIDTEASIR	RGSGDTSISIDTEASIR	RGS(UniMod:21)GDTSISIDTEASIR2	2	0.00862069	0	0.00704225	0.0149254	0.0149254	0.0273973	0.0151515	0	1	17108.4	19097.1	14572.1		106671	0.876781	37.8481	37.6606	38.0355	37.067	37.6793	37.3059	0	0	0.947716	125238	3.69365	0.67613	1	1.50663	8.11415	0	-10000000	9847.66;2902.29;2239.28;4358.48;0;2011.48;2042.87;0;0;0;0;	9847.66;2902.29;2239.28;4358.48;0;2011.48;2042.87;0;0;0;0;	0.886551;0.766773;0.766773;0.92796;0;0.766772;0.766773;0;0;0;0;	20242
20230112_PC9_MDphospho_DIA_1cell_TiO2_03	Q32MZ4	LRRFIP1	53670.5	56070	58472.5	53670.5	56070	58472.5	58472.5	RGS(UniMod:21)GDTSISIDTEASIR	RGSGDTSISIDTEASIR	RGS(UniMod:21)GDTSISIDTEASIR2	2	0.00704225	0	0.00704225	0.0125	0.0125	0.0273973	0.0126582	0	1	8128.01	8491.39	8533.09		105899	0.816497	37.8562	37.6688	38.0434	37.067	37.7661	37.1974	0	0	0.946824	100871	3.03334	0.365106	1	0.804984	6.34175	0	-10000000	4076.73;4051.28;2206.05;0;0;1943.8;0;0;0;0;0;	4076.73;4051.28;2206.05;0;0;1943.8;0;0;0;0;0;	0.816497;0.816497;0.816497;0;0;0.816497;0;0;0;0;0;	20242
20230112_PC9_MDphospho_DIA_1cell_TiO2_02	Q32MZ4	LRRFIP1	99693.2	109067	95030.9	99693.2	109067	95030.9	95030.9	RGS(UniMod:21)GDTSISIDTEASIR	RGSGDTSISIDTEASIR	RGS(UniMod:21)GDTSISIDTEASIR3	3	0.00213763	0	0.00213763	0.016129	0.016129	0.0273973	0.0119048	0	1	99693.2	109067	103562		236747	0.939129	37.7999	37.6131	37.9869	37.3139	37.8701	37.1902	0	0	0.96057	227904	5.67843	0.4818	1	1.53456	1.1598	0	-10000000	58152.4;25534.1;24709.2;14088.8;16006.8;11596.7;7820.37;6388.45;4417.99;1860.34;4439.61;2009.96;	58152.4;25534.1;24709.2;14088.8;16006.8;11596.7;7820.37;6388.45;4417.99;1860.34;4439.61;2009.96;	0.937462;0.931302;0.905375;0.9532;0.957669;0.89049;0.875453;0.902264;0.654523;0.626442;0.905985;0.654523;	20211
20230112_PC9_MDphospho_DIA_1cell_TiO2_01	Q32MZ4	LRRFIP1	101499	113297	124649	101499	113297	124649	124649	RGS(UniMod:21)GDTSISIDTEASIR	RGSGDTSISIDTEASIR	RGS(UniMod:21)GDTSISIDTEASIR3	3	0.00862069	0	0.00213763	0.0149254	0.0149254	0.0273973	0.0151515	0	1	101499	113297	86452.2		194994	0.937429	37.8885	37.7012	38.0759	37.3139	37.8464	37.3655	0	0	0.958438	228932	5.46411	0.62086	1	0.712078	9.71689	0	-10000000	57294.9;31637.6;29853.8;9617.52;12566.7;17852.8;7023.12;2779.66;5914.63;3436.44;3801.16;0;	57294.9;31637.6;29853.8;9617.52;12566.7;17852.8;7023.12;2779.66;5914.63;3436.44;3801.16;0;	0.936076;0.94222;0.978394;0.738024;0.931536;0.929152;0.828111;0.713397;0.863037;0.713397;0.713397;0;	20261
20230112_PC9_MDphospho_DIA_1cell_TiO2_03	Q32MZ4	LRRFIP1	53670.5	56070	58472.5	53670.5	56070	58472.5	58472.5	RGS(UniMod:21)GDTSISIDTEASIR	RGSGDTSISIDTEASIR	RGS(UniMod:21)GDTSISIDTEASIR3	3	0.00704225	0	0.00213763	0.0125	0.0125	0.0273973	0.0126582	0	1	53670.5	56070	56345.4		135258	0.915859	37.8968	37.7094	38.084	37.3139	37.9363	37.2561	0	0	0.95254	128837	4.94669	0.535806	1	0	10.3856	0	-10000000	32179.8;14658;11167.8;10470.3;6832.73;3150.53;3456.56;2314.72;0;0;0;0;	32179.8;14658;11167.8;10470.3;6832.73;3150.53;3456.56;2314.72;0;0;0;0;	0.923802;0.926821;0.847001;0.954862;0.854933;0.729656;0.729656;0.729656;0;0;0;0;	20261
20230112_PC9_MDphospho_DIA_1cell_TiO2_03	Q9Y608	LRRFIP2	4435.53	4633.82	4633.82	4435.53	4633.82	4633.82	4633.82	RGS(UniMod:21)GDTSSLIDPDTSLSELR	RGSGDTSSLIDPDTSLSELR	RGS(UniMod:21)GDTSSLIDPDTSLSELR3	3	0.00704225	0	0.00704225	0.0357143	0.0357143	0.029703	0.0240964	0	1	4435.53	4633.82	4656.58		36781.7	0.816497	56.2106	56.024	56.3974	63.5818	55.9668	63.9309	0	0	0.785591	35035.6	1.82885	0.341581	1	0	4.7401	0	-10000000	2324.39;2111.14;0;0;0;0;0;0;0;0;	2324.39;2111.14;0;0;0;0;0;0;0;0;	0.816497;0.816497;0;0;0;0;0;0;0;0;	30072
20230112_PC9_MDphospho_DIA_1cell_TiO2_02	O43847	NRDC	17889.7	19571.9	19571.9	17889.7	19571.9	19571.9	19571.9	RGS(UniMod:21)LSNAGDPEIVK	RGSLSNAGDPEIVK	RGS(UniMod:21)LSNAGDPEIVK2	2	0.0075188	0	0.00704225	0.0235294	0.0235294	0.0273973	0.0119048	0	1	17889.7	19571.9	18583.9		75405.7	0.900327	25.5949	25.408	25.7817	19.292	25.5693	19.3708	0	0	0.966416	72588.9	2.91042	0.430081	0.22284	1.63102	0.537024	0	-10000000	8136.21;7500.56;2252.93;0;0;0;0;0;0;0;0;	8136.21;7500.56;2252.93;0;0;0;0;0;0;0;0;	0.935918;0.910085;0.73931;0;0;0;0;0;0;0;0;	13676
20230112_PC9_MDphospho_DIA_1cell_TiO2_01	O43847	NRDC	15598.4	17411.5	17411.5	15598.4	17411.5	17411.5	17411.5	RGS(UniMod:21)LSNAGDPEIVK	RGSLSNAGDPEIVK	RGS(UniMod:21)LSNAGDPEIVK2	2	0.00862069	0	0.00704225	0.0208333	0.0208333	0.0273973	0.0212766	0	1	15598.4	17411.5	13285.9		19712.4	0.820351	25.5907	25.4039	25.7774	19.292	25.5247	19.5045	0	0	0.936054	23143.3	2.21153	0.67331	1	1.245	7.91907	0	-10000000	9670.4;3361.7;2566.26;0;0;0;0;0;0;0;1109.39;	9670.4;3361.7;2566.26;0;0;0;0;0;0;0;1109.39;	0.913871;0.733587;0.581597;0;0;0;0;0;0;0;0.581597;	13676
20230112_PC9_MDphospho_DIA_1cell_TiO2_03	O43847	NRDC	7968.98	8325.24	8325.24	7968.98	8325.24	8325.24	8325.24	RGS(UniMod:21)LSNAGDPEIVK	RGSLSNAGDPEIVK	RGS(UniMod:21)LSNAGDPEIVK2	2	0.00704225	0	0.00704225	0.0357143	0.0357143	0.0273973	0.0240964	0	1	7968.98	8325.24	8366.14		12820.2	0.847544	25.5975	25.4108	25.7843	19.292	25.471	19.479	0	0	0.938865	12211.6	2.03088	0.0769768	0.034169	0.631604	6.97623	0	-10000000	5541.6;2427.37;0;0;0;0;0;0;0;0;0;	5541.6;2427.37;0;0;0;0;0;0;0;0;0;	0.930921;0.657195;0;0;0;0;0;0;0;0;0;	13676
20230112_PC9_MDphospho_DIA_1cell_TiO2_02	Q6ZRV2	FAM83H	5884.03	6437.3	6437.3	5884.03	6437.3	6437.3	6437.3	RGS(UniMod:21)LTLTISGESPK	RGSLTLTISGESPK	RGS(UniMod:21)LTLTISGESPK2	2	0.0075188	0	0.0111732	0.0235294	0.0235294	0.0273973	0.0119048	0	1	5884.03	6437.3	6112.36		42097.6	0.816497	36.5181	36.3314	36.7047	35.0999	36.3873	35.2928	0	0	0.963003	40525	2.52789	0.378786	0.0652753	0	0.499105	0	-10000000	1779.32;2184.67;0;1920.04;0;0;0;0;0;0;0;	1779.32;2184.67;0;1920.04;0;0;0;0;0;0;0;	0.816497;0.816497;0;0.816497;0;0;0;0;0;0;0;	19526
20230112_PC9_MDphospho_DIA_1cell_TiO2_03	Q6ZRV2	FAM83H	8572.22	8955.45	8955.45	8572.22	8955.45	8955.45	8955.45	RLS(UniMod:21)LGQGDSTEAATEER	RLSLGQGDSTEAATEER	RLS(UniMod:21)LGQGDSTEAATEER3	3	0.00704225	0	0.00704225	0.0357143	0.0357143	0.0273973	0.0240964	0	1	8572.22	8955.45	8999.44		7842.04	0.816497	28.5629	28.3763	28.7497	23.5883	28.411	23.8127	0	0	0.896631	7469.76	1.93989	0.404605	1	0	5.00235	0	-10000000	4193.97;4378.25;0;0;0;0;0;0;0;0;0;0;	4193.97;4378.25;0;0;0;0;0;0;0;0;0;0;	0.816497;0.816497;0;0;0;0;0;0;0;0;0;0;	15263
20230112_PC9_MDphospho_DIA_1cell_TiO2_02	Q9UK76	JPT1	102191	111800	111518	102191	111800	111518	111518	RNS(UniMod:21)SEASSGDFLDLK	RNSSEASSGDFLDLK	RNS(UniMod:21)SEASSGDFLDLK2	2	0.0023712	0	0.0023712	0.016129	0.016129	0.0273973	0.0119048	0	1	57030	62392.5	59243		332484	0.954065	42.3294	42.1425	42.516	43.7713	42.2843	43.8305	0	0	0.940724	320064	5.42526	0.652402	1	4.75033	1.08738	0	-10000000	25604.3;13748;17677.6;13228.8;7538.28;6287.36;3331.85;7074.1;5709.09;3639.7;2114.12;0;	25604.3;13748;17677.6;13228.8;7538.28;6287.36;3331.85;7074.1;5709.09;3639.7;2114.12;0;	0.968222;0.922035;0.958471;0.948142;0.718561;0.927791;0.718561;0.900865;0.923368;0.718561;0.718561;0;	22635
20230112_PC9_MDphospho_DIA_1cell_TiO2_01	Q9UK76	JPT1	127487	142306	132505	127487	142306	132505	132505	RNS(UniMod:21)SEASSGDFLDLK	RNSSEASSGDFLDLK	RNS(UniMod:21)SEASSGDFLDLK2	2	0.00862069	0	0.0023712	0.0208333	0.0208333	0.0273973	0.0212766	0	1	61996.1	69202.3	52805.3		380257	0.895466	42.3231	42.1364	42.51	43.7713	42.381	43.6843	0	0	0.98428	446441	5.3119	0.674997	1	4.87377	9.57064	0	-10000000	27490.6;18797.1;15708.4;19327.6;11008.7;6209.73;5959.06;3232.95;5972.74;4216.57;6068.58;5266;	27490.6;18797.1;15708.4;19327.6;11008.7;6209.73;5959.06;3232.95;5972.74;4216.57;6068.58;5266;	0.927577;0.878572;0.859487;0.919848;0.934771;0.932921;0.703915;0.6162;0.703915;0.931862;0.917156;0.935465;	22635
20230112_PC9_MDphospho_DIA_1cell_TiO2_03	Q9UK76	JPT1	82738.4	86437.3	93053.4	82738.4	86437.3	93053.4	93053.4	RNS(UniMod:21)SEASSGDFLDLK	RNSSEASSGDFLDLK	RNS(UniMod:21)SEASSGDFLDLK2	2	0.00704225	0	0.0023712	0.0125	0.0125	0.0273973	0.0126582	0	1	53783.9	56188.4	56464.3		306231	0.946693	42.3315	42.1451	42.5182	43.7713	42.3544	43.7366	0	0	0.94633	291694	4.90837	0.765087	1	4.00687	10.3161	0	-10000000	25748.4;14800.8;13234.6;13205.7;2956.43;4946.52;6381.71;0;0;3408.1;2709.62;0;	25748.4;14800.8;13234.6;13205.7;2956.43;4946.52;6381.71;0;0;3408.1;2709.62;0;	0.965008;0.938217;0.920539;0.849737;0.744389;0.875711;0.832446;0;0;0.744389;0.744389;0;	22635
20230112_PC9_MDphospho_DIA_1cell_TiO2_02	Q9UK76	JPT1	102191	111800	111518	102191	111800	111518	111518	RNS(UniMod:21)SEASSGDFLDLK	RNSSEASSGDFLDLK	RNS(UniMod:21)SEASSGDFLDLK3	3	0.00213763	0	0.00213763	0.016129	0.016129	0.0273973	0.0119048	0	1	102191	111800	106156		211996	0.951372	42.2799	42.0931	42.4665	43.8119	42.3128	43.7588	0	0	0.88874	204077	5.55084	0.66915	1	2.39166	1.11785	0	-10000000	55428.6;34712.2;29205.1;26064.8;17556.9;16483.8;12772.8;8350.85;11951.1;5535.03;0;1910.08;	55428.6;34712.2;29205.1;26064.8;17556.9;16483.8;12772.8;8350.85;11951.1;5535.03;0;1910.08;	0.948194;0.93846;0.965904;0.899085;0.937229;0.88952;0.925657;0.787037;0.942694;0.940937;0;0.632274;	22606
20230112_PC9_MDphospho_DIA_1cell_TiO2_01	Q9UK76	JPT1	127487	142306	132505	127487	142306	132505	132505	RNS(UniMod:21)SEASSGDFLDLK	RNSSEASSGDFLDLK	RNS(UniMod:21)SEASSGDFLDLK3	3	0.00862069	0	0.00213763	0.0208333	0.0208333	0.0273973	0.0212766	0	1	127487	142306	108587		330832	0.965656	42.3671	42.1803	42.5539	43.8119	42.4096	43.7485	0	0	0.96374	388414	6.29367	0.724491	1	2.44703	9.42584	0	-10000000	68970.2;49817.9;33361.7;36285.9;25155;21248.4;13725.7;15704.8;11333.4;2005.18;4814.33;0;	68970.2;49817.9;33361.7;36285.9;25155;21248.4;13725.7;15704.8;11333.4;2005.18;4814.33;0;	0.964562;0.954855;0.967673;0.974464;0.965978;0.969205;0.943056;0.975092;0.920437;0.673224;0.830131;0;	22656
20230112_PC9_MDphospho_DIA_1cell_TiO2_03	Q9UK76	JPT1	82738.4	86437.3	93053.4	82738.4	86437.3	93053.4	93053.4	RNS(UniMod:21)SEASSGDFLDLK	RNSSEASSGDFLDLK	RNS(UniMod:21)SEASSGDFLDLK3	3	0.00704225	0	0.00213763	0.0125	0.0125	0.0273973	0.0126582	0	1	82738.4	86437.3	86861.9		245136	0.938891	42.3754	42.1886	42.562	43.8119	42.3824	43.8006	0	0	0.923107	233498	5.89394	0.635497	1	2.13801	10.4729	0	-10000000	44204.5;31400.5;25448.4;21083.2;13085.5;10514.2;12556.4;7733.64;9935.27;1941.32;2512.61;0;	44204.5;31400.5;25448.4;21083.2;13085.5;10514.2;12556.4;7733.64;9935.27;1941.32;2512.61;0;	0.939697;0.941781;0.931086;0.943292;0.951342;0.902132;0.940408;0.897029;0.895765;0.655669;0.623277;0;	22656
20230112_PC9_MDphospho_DIA_1cell_TiO2_03	Q5T1M5	FKBP15	10588.7	11062.1	11062.1	10588.7	11062.1	11062.1	11062.1	RPS(UniMod:21)QEQSASASSGQPQAPLNR	RPSQEQSASASSGQPQAPLNR	RPS(UniMod:21)QEQSASASSGQPQAPLNR3	3	0.00704225	0	0.00704225	0.0357143	0.0357143	0.029703	0.0240964	0	1	10588.7	11062.1	11116.4		21928.7	0.87583	18.5018	18.315	18.6885	8.96806	18.0839	9.55254	0	0	0.941825	20887.7	2.38076	0.0839267	0.0373269	0	6.09317	0	-10000000	6975.34;0;0;3613.37;0;0;0;0;0;	6975.34;0;0;3613.37;0;0;0;0;0;	0.847271;0;0;0.930961;0;0;0;0;0;	9875
20230112_PC9_MDphospho_DIA_1cell_TiO2_03	Q3KQU3	MAP7D1	7584.75	7923.84	7923.84	7584.75	7923.84	7923.84	7923.84	RS(UniMod:21)SQPSPTAVPASDSPPTK	RSSQPSPTAVPASDSPPTK	RS(UniMod:21)SQPSPTAVPASDSPPTK3	3	0.00704225	0	0.00704225	0.0357143	0.0357143	0.029703	0.0240964	0	1	7584.75	7923.84	7962.76		9705.01	0.816497	22.4997	22.313	22.6859	14.6039	22.1679	15.0643	0	0	0.893888	9244.29	1.93715	0.167191	0.058848	0	4.14557	0	-10000000	4898.2;0;0;2061.11;2686.55;0;0;0;0;0;0;0;	4898.2;0;0;2061.11;2686.55;0;0;0;0;0;0;0;	0.816497;0;0;0;0.816497;0;0;0;0;0;0;0;	12016
20230112_PC9_MDphospho_DIA_1cell_TiO2_02	P35222	CTNNB1	17993.5	19685.5	19307.6	17993.5	19685.5	19307.6	19307.6	RT(UniMod:21)SM(UniMod:35)GGTQQQFVEGVR	RTSMGGTQQQFVEGVR	RT(UniMod:21)SM(UniMod:35)GGTQQQFVEGVR3	3	0.0075188	0	0.00704225	0.0235294	0.0235294	0.0273973	0.0119048	0	1	17993.5	19685.5	18691.8		37509.1	0.697881	25.5709	25.3841	25.7578	19.9719	26.037	19.3364	0	0	0.891412	36108	2.33067	0.449955	0.999628	0	0.489437	0	-10000000	4319.95;2202.34;2552.08;0;0;11121.5;	4319.95;2202.34;2552.08;0;0;11121.5;	0.929395;0.696987;0.696987;0;0;0.608158;	13662
20230112_PC9_MDphospho_DIA_1cell_TiO2_01	P35222	CTNNB1	18514.5	20666.5	19605.4	18514.5	20666.5	19605.4	19605.4	RT(UniMod:21)SM(UniMod:35)GGTQQQFVEGVR	RTSMGGTQQQFVEGVR	RT(UniMod:21)SM(UniMod:35)GGTQQQFVEGVR3	3	0.00862069	0	0.00704225	0.0208333	0.0208333	0.0273973	0.0212766	0	1	18514.5	20666.5	15769.7		28311.9	0.910023	25.6602	25.4734	25.8468	19.9719	25.9877	19.6061	0	0	0.981952	33239.7	4.07683	0.690864	1	0	8.27933	0	-10000000	6767.27;6700.2;5853.95;2350.26;1613.76;5893.24;	6767.27;6700.2;5853.95;2350.26;1613.76;5893.24;	0.93061;0.933601;0.933757;0.69071;0.69071;0.862808;	13712
20230112_PC9_MDphospho_DIA_1cell_TiO2_03	P35222	CTNNB1	9796.03	10234	11001.7	9796.03	10234	11001.7	11001.7	RT(UniMod:21)SM(UniMod:35)GGTQQQFVEGVR	RTSMGGTQQQFVEGVR	RT(UniMod:21)SM(UniMod:35)GGTQQQFVEGVR3	3	0.00704225	0	0.00704225	0.0350877	0.0350877	0.0273973	0.0178571	0	1	9796.03	10234	10284.2		19298.7	0.805709	25.5737	25.3869	25.7604	19.9719	25.9399	19.4445	0	0	0.883459	18382.5	1.87341	0.246258	0.178628	0	4.34332	0	-10000000	5777.43;0;0;1699.16;0;4018.6;	5777.43;0;0;1699.16;0;4018.6;	0.926451;0;0;0.612431;0;0.632122;	13662
20230112_PC9_MDphospho_DIA_1cell_TiO2_03	Q8N7R7	CCNYL1	11298.9	11804.1	11804.1	11298.9	11804.1	11804.1	11804.1	S(UniMod:21)FSADNFIGIQR	SFSADNFIGIQR	S(UniMod:21)FSADNFIGIQR2	2	0.00704225	0	0.00704225	0.0357143	0.0357143	0.029703	0.0240964	0	1	11298.9	11804.1	11862		25299	0.780182	58.7296	58.5428	58.9164	67.554	58.7876	67.4629	0	0	0.904811	24098	1.97875	0.327495	0.971072	0	6.21155	0	-10000000	3981.09;2403.2;4914.64;0;0;0;0;	3981.09;2403.2;4914.64;0;0;0;0;	0.816497;0.816497;0.733007;0;0;0;0;	31421
20230112_PC9_MDphospho_DIA_1cell_TiO2_03	O43318	MAP3K7	15885.2	16595.4	16595.4	15885.2	16595.4	16595.4	16595.4	S(UniMod:21)IQDLTVTGTEPGQVSSR	SIQDLTVTGTEPGQVSSR	S(UniMod:21)IQDLTVTGTEPGQVSSR2	2	0.00704225	0	0.00704225	0.0357143	0.0357143	0.029703	0.0240964	0	1	15885.2	16595.4	16676.9		0	0.850029	45.4308	45.2445	45.6176	48.2418	45.4431	48.2323	0	0	0	0	2.16679	0.600068	0.0627063	0	6.69543	0	-10000000	5842.46;3145.42;9160.64;0;3579.13;0;0;0;0;0;	5842.46;3145.42;9160.64;0;3579.13;0;0;0;0;0;	0.763594;0.816497;0.874645;0;0.816497;0;0;0;0;0;	24297
20230112_PC9_MDphospho_DIA_1cell_TiO2_02	P12931	SRC	33444.8	36589.6	36589.6	33444.8	36589.6	36589.6	36589.6	S(UniMod:21)LEPAENVHGAGGGAFPASQTPSK	SLEPAENVHGAGGGAFPASQTPSK	S(UniMod:21)LEPAENVHGAGGGAFPASQTPSK3	3	0.0075188	0	0.00704225	0.016129	0.016129	0.029703	0.0119048	0	1	33444.8	36589.6	34742.7		55986	0.928011	35.8699	35.6832	36.0567	34.2869	35.8381	34.3355	0	0	0.951419	53894.6	4.86789	0.490923	1	0.935675	0.75475	0	-10000000	18005.6;11903.5;3535.68;6262.87;4098.51;0;0;0;0;0;0;0;	18005.6;11903.5;3535.68;6262.87;4098.51;0;0;0;0;0;0;0;	0.931755;0.923041;0.925676;0.862329;0.923752;0;0;0;0;0;0;0;	19179
20230112_PC9_MDphospho_DIA_1cell_TiO2_01	P12931	SRC	31743.9	35433.8	35433.8	31743.9	35433.8	35433.8	35433.8	S(UniMod:21)LEPAENVHGAGGGAFPASQTPSK	SLEPAENVHGAGGGAFPASQTPSK	S(UniMod:21)LEPAENVHGAGGGAFPASQTPSK3	3	0.00862069	0	0.00704225	0.0352941	0.0352941	0.029703	0.0238095	0	1	31743.9	35433.8	27038		39298.3	0.91437	35.958	35.7713	36.1448	34.2869	35.8039	34.4874	0	0	0.918345	46138.2	3.6365	0.53129	1	0.732008	7.97774	0	-10000000	17824.2;10163.8;3755.89;5958.04;0;0;0;0;0;0;0;0;	17824.2;10163.8;3755.89;5958.04;0;0;0;0;0;0;0;0;	0.952407;0.909535;0.746945;0.904441;0;0;0;0;0;0;0;0;	19229
20230112_PC9_MDphospho_DIA_1cell_TiO2_03	P12931	SRC	30051.5	31395	31395	30051.5	31395	31395	31395	S(UniMod:21)LEPAENVHGAGGGAFPASQTPSK	SLEPAENVHGAGGGAFPASQTPSK	S(UniMod:21)LEPAENVHGAGGGAFPASQTPSK3	3	0.00704225	0	0.00704225	0.0125	0.0125	0.029703	0.0126582	0	1	30051.5	31395	31549.2		64948.8	0.906999	35.9654	35.7788	36.1523	34.2869	35.8256	34.4887	0	0	0.977932	61865.5	4.37183	0.437568	1	0.817104	9.2497	0	-10000000	16274.3;8088.79;5688.47;3603.27;4259.05;2376.18;0;1521.54;0;0;0;0;	16274.3;8088.79;5688.47;3603.27;4259.05;2376.18;0;1521.54;0;0;0;0;	0.942531;0.884265;0.837674;0.736548;0.857029;0.736548;0;0.736548;0;0;0;0;	19229
20230112_PC9_MDphospho_DIA_1cell_TiO2_01	Q96PU5	NEDD4L	12842.5	14335.3	14335.3	12842.5	14335.3	14335.3	14335.3	S(UniMod:21)LSSPTVTLSAPLEGAK	SLSSPTVTLSAPLEGAK	S(UniMod:21)LSSPTVTLSAPLEGAK2	2	0.00862069	0	0.00704225	0.0352941	0.0352941	0.0273973	0.0238095	0	1	12842.5	14335.3	10938.6		32854.7	0.816497	57.9994	57.8124	58.186	66.482	58.1625	66.3526	0	0	0.984314	38573.1	3.59246	0.578194	1	0	7.28783	0	-10000000	5241.92;2256.34;3135.98;2060.81;2208.29;0;0;0;	5241.92;2256.34;3135.98;2060.81;2208.29;0;0;0;	0.816497;0.816497;0.816497;0.816497;0.816497;0;0;0;	31036
20230112_PC9_MDphospho_DIA_1cell_TiO2_03	Q96PU5	NEDD4L	22419.4	23421.7	23421.6	22419.4	23421.7	23421.6	23421.6	S(UniMod:21)LSSPTVTLSAPLEGAK	SLSSPTVTLSAPLEGAK	S(UniMod:21)LSSPTVTLSAPLEGAK2	2	0.00704225	0	0.00704225	0.0125	0.0125	0.0273973	0.0126582	0	1	22419.4	23421.7	23536.7		52638.4	0.864273	58.0095	57.8224	58.1961	66.482	58.025	66.4551	0	0	0.966009	50139.6	3.76448	0.529355	0.191858	0	8.00441	0	-10000000	11812.1;4832.91;3164.55;4715.99;2609.78;0;0;0;	11812.1;4832.91;3164.55;4715.99;2609.78;0;0;0;	0.907176;0.816497;0.816497;0.816497;0.816497;0;0;0;	31036
20230112_PC9_MDphospho_DIA_1cell_TiO2_03	Q9UPQ0	LIMCH1	8184.13	8550.02	8550.02	8184.13	8550.02	8550.02	8550.02	S(UniMod:21)PEPEATLTFPFLDK	SPEPEATLTFPFLDK	S(UniMod:21)PEPEATLTFPFLDK2	2	0.00704225	0	0.00704225	0.0357143	0.0357143	0.029703	0.0240964	0	1	8184.13	8550.02	8592.01		0	0.816497	78.4817	78.2947	78.6685	98.0706	78.6607	97.7225	0	0	0	0	2.08652	0.618345	0.0442317	0.804984	5.99746	0	-10000000	2137.37;2090.93;1708.6;2247.24;0;0;0;0;0;0;0;	2137.37;2090.93;1708.6;2247.24;0;0;0;0;0;0;0;	0.816497;0.816497;0.816497;0.816497;0;0;0;0;0;0;0;	41988
20230112_PC9_MDphospho_DIA_1cell_TiO2_02	Q15942	ZYX	63010.8	68935.7	68935.7	63010.8	68935.7	68935.7	68935.7	S(UniMod:21)PGAPGPLTLK	SPGAPGPLTLK	S(UniMod:21)PGAPGPLTLK2	2	0.00584301	0	0.00584301	0.016129	0.016129	0.029703	0.0119048	0	1	63010.8	68935.7	65455.9		116616	0.938841	39.9415	39.7542	40.129	40.2168	39.8195	40.3531	0	0	0.980223	112260	4.55277	0.224461	0.322978	0.941503	0.838329	0	-10000000	41553.9;16418.9;5401.97;5037.94;0;3291.28;2010.92;2302.3;0;0;0;0;	41553.9;16418.9;5401.97;5037.94;0;3291.28;2010.92;2302.3;0;0;0;0;	0.942774;0.931022;0.908481;0.931879;0;0.671084;0.671084;0.671084;0;0;0;0;	21355
20230112_PC9_MDphospho_DIA_1cell_TiO2_01	Q15942	ZYX	67189	74998.9	74998.9	67189	74998.9	74998.9	74998.9	S(UniMod:21)PGAPGPLTLK	SPGAPGPLTLK	S(UniMod:21)PGAPGPLTLK2	2	0.00862069	0	0.00584301	0.0352941	0.0352941	0.029703	0.0238095	0	1	67189	74998.9	57228.4		70279.3	0.921556	39.9375	39.7501	40.1244	40.2168	39.8488	40.289	0	0	0.983648	82511.5	3.73924	0.597333	1	0.726073	9.32598	0	-10000000	41203.5;22214.8;5305.9;3770.72;0;2460.83;3173.1;2775.06;0;0;0;0;	41203.5;22214.8;5305.9;3770.72;0;2460.83;3173.1;2775.06;0;0;0;0;	0.933034;0.932056;0.734269;0.734269;0;0.734269;0.734269;0.734269;0;0;0;0;	21355
20230112_PC9_MDphospho_DIA_1cell_TiO2_03	Q15942	ZYX	50925.4	53202.1	53202.1	50925.4	53202.1	53202.1	53202.1	S(UniMod:21)PGAPGPLTLK	SPGAPGPLTLK	S(UniMod:21)PGAPGPLTLK2	2	0.00704225	0	0.00584301	0.0125	0.0125	0.029703	0.0126582	0	1	50925.4	53202.1	53463.4		86066.7	0.922233	39.9455	39.758	40.1326	40.2168	39.9229	40.2438	0	0	0.95915	81981	3.6282	0.274638	0.316316	0.713303	9.5931	0	-10000000	33662.1;14830.4;5864.08;2432.91;0;2400.72;2549.85;3828.9;1333.68;0;1497.52;0;	33662.1;14830.4;5864.08;2432.91;0;2400.72;2549.85;3828.9;1333.68;0;1497.52;0;	0.94318;0.906749;0.726798;0.726798;0;0.726797;0.726797;0.726798;0.726798;0;0.184042;0;	21355
20230112_PC9_MDphospho_DIA_1cell_TiO2_02	Q9Y2W1	THRAP3	41431.7	45327.5	44109.3	41431.7	45327.5	44109.3	44109.3	S(UniMod:21)PLQSVVVR	SPLQSVVVR	S(UniMod:21)PLQSVVVR2	2	0.0075188	0	0.00704225	0.0235294	0.0235294	0.0273973	0.0119048	0	1	21770.8	23817.9	22615.6		32041.8	0.83406	36.5721	36.3855	36.7588	35.2928	36.5171	35.3726	0	0	0.852613	30844.9	1.8788	0.217068	0.0803623	0	0.509205	0	-10000000	19186.8;2584.02;0;0;0;0;0;1352.29;1156.62;0;	19186.8;2584.02;0;0;0;0;0;1352.29;1156.62;0;	0.836425;0.816497;0;0;0;0;0;0.816497;0.816497;0;	19553
20230112_PC9_MDphospho_DIA_1cell_TiO2_01	Q9Y2W1	THRAP3	51120.1	57062.2	59427.1	51120.1	57062.2	59427.1	59427.1	S(UniMod:21)PLQSVVVR	SPLQSVVVR	S(UniMod:21)PLQSVVVR2	2	0.00862069	0	0.00704225	0.0208333	0.0208333	0.0273973	0.0212766	0	1	30766.1	34342.3	26205.1		26089.2	0.932512	36.5664	36.38	36.7532	35.2928	36.4834	35.3982	0	0	0.852553	30630	2.76323	0.22703	0.987037	0	7.85297	0	-10000000	24726.5;3702.25;2337.36;0;0;0;0;0;0;0;	24726.5;3702.25;2337.36;0;0;0;0;0;0;0;	0.960849;0.816497;0.816497;0;0;0;0;0;0;0;	19553
20230112_PC9_MDphospho_DIA_1cell_TiO2_03	Q9Y2W1	THRAP3	56829.7	59370.4	58573.5	56829.7	59370.4	58573.5	58573.5	S(UniMod:21)PLQSVVVR	SPLQSVVVR	S(UniMod:21)PLQSVVVR2	2	0.00704225	0	0.00704225	0.0125	0.0125	0.0273973	0.0126582	0	1	30693.4	32065.5	32223		24035.9	0.92977	36.5745	36.3883	36.7613	35.2928	36.5337	35.3541	0	0	0.851612	22894.8	2.17108	0.823615	0.342193	0	8.35689	0	-10000000	27670.5;3022.88;0;0;0;0;2393.43;2462.07;0;0;	27670.5;3022.88;0;0;0;0;2393.43;2462.07;0;0;	0.942144;0.816497;0;0;0;0;0.816497;0.847897;0;0;	19553
20230112_PC9_MDphospho_DIA_1cell_TiO2_02	Q9Y6X9	MORC2	38812.1	42461.6	42461.6	38812.1	42461.6	42461.6	42461.6	S(UniMod:21)PPLPAVIR	SPPLPAVIR	S(UniMod:21)PPLPAVIR2	2	0.0075188	0	0.00704225	0.0235294	0.0235294	0.029703	0.0119048	0	1	38812.1	42461.6	40318.2		39567.4	0.92375	47.5899	47.4031	47.7766	51.4765	47.6052	51.4556	0	0	0.857406	38089.3	3.27656	0.892319	0.345676	0	0.543339	0	-10000000	12680.8;12922.5;13208.8;0;3215.02;	12680.8;12922.5;13208.8;0;3215.02;	0.852849;0.964527;0.951922;0;0.210037;	25451
20230112_PC9_MDphospho_DIA_1cell_TiO2_01	Q9Y6X9	MORC2	34334.4	38325.3	38325.3	34334.4	38325.3	38325.3	38325.3	S(UniMod:21)PPLPAVIR	SPPLPAVIR	S(UniMod:21)PPLPAVIR2	2	0.00862069	0	0.00704225	0.0352941	0.0352941	0.029703	0.0238095	0	1	34334.4	38325.3	29244.4		26033.2	0.932715	47.5808	47.3943	47.7673	51.4765	47.6461	51.3718	0	0	0.936818	30564.3	3.42776	0.61177	0.936855	0	7.88375	0	-10000000	12827.9;11073.8;10432.7;0;2945.15;	12827.9;11073.8;10432.7;0;2945.15;	0.931272;0.933236;0.933934;0;0.604633;	25451
20230112_PC9_MDphospho_DIA_1cell_TiO2_03	Q9Y6X9	MORC2	34914.9	36475.8	36475.8	34914.9	36475.8	36475.8	36475.8	S(UniMod:21)PPLPAVIR	SPPLPAVIR	S(UniMod:21)PPLPAVIR2	2	0.00704225	0	0.00704225	0.0125	0.0125	0.029703	0.0126582	0	1	34914.9	36475.8	36655		35122.6	0.900848	47.5914	47.4048	47.7782	51.4765	47.6642	51.368	0	0	0.846901	33455.2	3.11643	0.813497	0.357351	0	8.52414	0	-10000000	12303.9;10184.3;12426.6;2739.41;2312.43;	12303.9;10184.3;12426.6;2739.41;2312.43;	0.912624;0.806784;0.966279;0.495953;0.190102;	25451
20230112_PC9_MDphospho_DIA_1cell_TiO2_02	Q8ND56	LSM14A	32901.3	35995	35995	32901.3	35995	35995	35995	S(UniMod:21)PTM(UniMod:35)EQAVQTASAHLPAPAAVGR	SPTMEQAVQTASAHLPAPAAVGR	S(UniMod:21)PTM(UniMod:35)EQAVQTASAHLPAPAAVGR3	3	0.0075188	0	0.008	0.0235294	0.0235294	0.0273973	0.0119048	0	1	32901.3	35995	34178		33153.6	0.936199	44.8387	44.652	45.0255	47.226	44.6865	47.4636	0	0	0.952767	31915.1	1.94807	0.71767	1	0.419048	0.509904	0	-10000000	30996.3;1904.98;0;0;0;0;2284.28;0;1868.68;0;0;85085.3;	30996.3;1904.98;0;0;0;0;2284.28;0;1868.68;0;0;85085.3;	0.963896;0.485528;0;0;0;0;0.627913;0;0.485528;0;0;0.955596;	23979
20230112_PC9_MDphospho_DIA_1cell_TiO2_01	Q8ND56	LSM14A	26724.5	29830.9	29830.9	26724.5	29830.9	29830.9	29830.9	S(UniMod:21)PTM(UniMod:35)EQAVQTASAHLPAPAAVGR	SPTMEQAVQTASAHLPAPAAVGR	S(UniMod:21)PTM(UniMod:35)EQAVQTASAHLPAPAAVGR3	3	0.00862069	0	0.008	0.0208333	0.0208333	0.0273973	0.0212766	0	1	26724.5	29830.9	22762.7		32531.8	0.945792	44.9237	44.737	45.1104	47.226	44.7773	47.5169	0	0	0.832586	38194	2.00372	0.0249471	0.0378986	0	6.84547	0	-10000000	24215.5;0;0;2509.04;0;0;0;0;0;0;0;11307.8;	24215.5;0;0;2509.04;0;0;0;0;0;0;0;11307.8;	0.981534;0;0;0.600837;0;0;0;0;0;0;0;0.428999;	24029
20230112_PC9_MDphospho_DIA_1cell_TiO2_02	Q9UQ35	SRRM2	27675.9	30278.3	30278.3	27675.9	30278.3	30278.3	30278.3	S(UniMod:21)PVPSAFSDQSR	SPVPSAFSDQSR	S(UniMod:21)PVPSAFSDQSR2	2	0.0075188	0	0.00704225	0.0235294	0.0235294	0.0273973	0.0119048	0	1	27675.9	30278.3	28749.9		26113.2	0.918486	32.1145	31.9277	32.3015	29.1194	32.2865	28.8371	0	0	0.981371	25137.7	2.92512	0.308343	0.255867	0.909644	0.539393	0	-10000000	19958.6;5144.44;2572.9;0;0;0;0;0;0;0;0;	19958.6;5144.44;2572.9;0;0;0;0;0;0;0;0;	0.943628;0.911861;0.736696;0;0;0;0;0;0;0;0;	17167
20230112_PC9_MDphospho_DIA_1cell_TiO2_03	Q9UQ35	SRRM2	19605	20481.5	20481.5	19605	20481.5	20481.5	20481.5	S(UniMod:21)PVPSAFSDQSR	SPVPSAFSDQSR	S(UniMod:21)PVPSAFSDQSR2	2	0.00704225	0	0.00704225	0.0125	0.0125	0.0273973	0.0126582	0	1	19605	20481.5	20582.1		11387.6	0.893143	32.0236	31.8369	32.2103	29.1194	32.1889	28.8774	0	0	0.8996	10847	2.85138	0.440736	0.033651	0.939777	7.77926	0	-10000000	12296.7;4263.82;3044.49;0;0;0;0;0;0;0;0;	12296.7;4263.82;3044.49;0;0;0;0;0;0;0;0;	0.931408;0.931698;0.684598;0;0;0;0;0;0;0;0;	17117
20230112_PC9_MDphospho_DIA_1cell_TiO2_02	Q14498	RBM39	45217.2	49469	57199.7	45217.2	49469	57199.7	57199.7	S(UniMod:21)PVREPIDNLTPEER	SPVREPIDNLTPEER	S(UniMod:21)PVREPIDNLTPEER3	3	0.0075188	0	0.00704225	0.016129	0.016129	0.0273973	0.0119048	0	1	27070.6	29616	28121		61112.6	0.905296	37.6131	37.4263	37.7999	36.5703	37.3732	36.9135	0	0	0.922536	58829.7	2.79775	0.263506	1	0	0.515667	0	-10000000	17542.5;7013.23;0;2514.84;0;0;0;0;0;0;0;0;	17542.5;7013.23;0;2514.84;0;0;0;0;0;0;0;0;	0.935588;0.886758;0;0.74569;0;0;0;0;0;0;0;0;	20111
20230112_PC9_MDphospho_DIA_1cell_TiO2_01	Q14498	RBM39	79039	88226.3	83326.6	79039	88226.3	83326.6	83326.6	S(UniMod:21)PVREPIDNLTPEER	SPVREPIDNLTPEER	S(UniMod:21)PVREPIDNLTPEER3	3	0.00862069	0	0.00704225	0.0208333	0.0208333	0.0273973	0.0212766	0	1	31569.9	35239.4	26889.7		58452.7	0.934128	37.6075	37.4207	37.795	36.5703	37.344	36.9504	0	0	0.927659	68626.4	3.41715	0.312908	1	0	7.61356	0	-10000000	19235;9603.9;3890.29;2730.97;0;0;0;0;0;0;0;0;	19235;9603.9;3890.29;2730.97;0;0;0;0;0;0;0;0;	0.947025;0.967735;0.725102;0.725102;0;0;0;0;0;0;0;0;	20111
20230112_PC9_MDphospho_DIA_1cell_TiO2_03	Q14498	RBM39	37327.2	38996	35697.6	37327.2	38996	35697.6	35697.6	S(UniMod:21)PVREPIDNLTPEER	SPVREPIDNLTPEER	S(UniMod:21)PVREPIDNLTPEER3	3	0.00704225	0	0.00704225	0.0125	0.0125	0.0273973	0.0126582	0	1	14006.3	14632.5	14704.3		39587.4	0.842878	37.6157	37.4288	37.8032	36.5703	37.4229	36.8495	0	0	0.893296	37708.1	2.02567	0.510349	1	0	6.82447	0	-10000000	8646.28;5360.01;0;0;0;0;0;0;0;0;0;0;	8646.28;5360.01;0;0;0;0;0;0;0;0;0;0;	0.925979;0.708827;0;0;0;0;0;0;0;0;0;0;	20111
20230112_PC9_MDphospho_DIA_1cell_TiO2_01	Q8ND56	LSM14A	26724.5	29830.9	29830.9	26724.5	29830.9	29830.9	29830.9	S(UniMod:21)PVSTRPLPSASQK	SPVSTRPLPSASQK	S(UniMod:21)PVSTRPLPSASQK3	3	0.00862069	0	0.019802	0.0208333	0.0208333	0.0273973	0.0212766	0	1	9458.27	10557.7	8056.09		29404.9	0.852629	19.669	19.482	19.8559	10.7211	19.4719	11.0672	0	0	0.899237	34522.9	2.0223	0.310025	0.992852	0	6.94389	0	-10000000	6422.44;3035.83;0;0;0;0;0;1163.41;0;	6422.44;3035.83;0;0;0;0;0;1163.41;0;	0.931214;0.686378;0;0;0;0;0;0;0;	10501
20230112_PC9_MDphospho_DIA_1cell_TiO2_02	Q13283	G3BP1	206840	226290	226303	206840	226290	226303	226303	S(UniMod:21)SSPAPADIAQTVQEDLR	SSSPAPADIAQTVQEDLR	S(UniMod:21)SSPAPADIAQTVQEDLR3	3	0.00213763	0	0.00213763	0.016129	0.016129	0.0273973	0.0119048	0	1	83991.6	91889.3	87250.9		194537	0.95504	64.2317	64.0448	64.4189	75.7746	64.4328	75.4816	0	0	0.968135	187270	6.00445	0.594968	1	0.669919	1.15596	0	-10000000	64443.2;39661.8;28205;24980.9;19348.9;10988.5;11315.7;6550.33;5867.86;2815.88;1857.26;	64443.2;39661.8;28205;24980.9;19348.9;10988.5;11315.7;6550.33;5867.86;2815.88;1857.26;	0.944134;0.953938;0.947274;0.955175;0.957123;0.855557;0.96344;0.878385;0.906221;0.688299;0.688299;	34365
20230112_PC9_MDphospho_DIA_1cell_TiO2_01	Q15149	PLEC	34136.1	38103.9	38103.9	34136.1	38103.9	38103.9	38103.9	S(UniMod:21)SSVGSSSSYPISPAVSR	SSSVGSSSSYPISPAVSR	S(UniMod:21)SSVGSSSSYPISPAVSR2	2	0.00862069	0	0.019802	0.0352941	0.0352941	0.0273973	0.0238095	0	1	34136.1	38103.9	29075.4		37906.3	0.951018	39.0631	38.8758	39.2502	39.2703	39.1857	39.0686	0	0	0.945853	44504	4.31492	0.472789	1	0	9.42059	0	-10000000	25075.7;4695.84;2880.82;4364.55;2938.21;2513.11;3567.64;2923.77;0;0;0;1858.86;	25075.7;4695.84;2880.82;4364.55;2938.21;2513.11;3567.64;2923.77;0;0;0;1858.86;	0.957685;0.934279;0.689981;0.930724;0.630227;0.689981;0.689981;0.689981;0;0;0;0.630227;	20891
20230112_PC9_MDphospho_DIA_1cell_TiO2_02	P35606	COPB2	483910	529412	529412	483910	529412	529412	529412	S(UniMod:21)TAQQELDGKPASPTPVIVASHTANK	STAQQELDGKPASPTPVIVASHTANK	S(UniMod:21)TAQQELDGKPASPTPVIVASHTANK4	4	0.0075188	0	0.00704225	0.0235294	0.0235294	0.029703	0.0119048	0	1	483910	529412	502688		94960.9	0.706919	33.5173	33.3305	33.7042	30.7008	33.3718	30.8871	0	0	0.951076	91413.6	3.0376	0.0867964	1	0	0.558365	0	-10000000	478932;3744.31;2271.35;0;2706.9;2666.91;12775.5;	478932;3744.31;2271.35;0;2706.9;2666.91;12775.5;	0.70578;0.816497;0.816497;0;0.816497;0.816497;0.798282;	17918
20230112_PC9_MDphospho_DIA_1cell_TiO2_01	P35606	COPB2	536449	598804	598804	536449	598804	598804	598804	S(UniMod:21)TAQQELDGKPASPTPVIVASHTANK	STAQQELDGKPASPTPVIVASHTANK	S(UniMod:21)TAQQELDGKPASPTPVIVASHTANK4	4	0.00862069	0	0.00704225	0.0149254	0.0149254	0.029703	0.0151515	0	1	536449	598804	456921		34337.4	0.818012	33.5118	33.325	33.6988	30.7008	33.3147	30.8991	0	0	0.96541	40313.9	2.24149	0.889517	1	0	9.78587	0	-10000000	528691;0;5208.52;0;2548.96;1893.45;15104.2;	528691;0;5208.52;0;2548.96;1893.45;15104.2;	0.817757;0;0.931696;0;0.638524;0.638524;0.808728;	17918
20230112_PC9_MDphospho_DIA_1cell_TiO2_03	P35606	COPB2	639467	668055	668056	639467	668055	668056	668056	S(UniMod:21)TAQQELDGKPASPTPVIVASHTANK	STAQQELDGKPASPTPVIVASHTANK	S(UniMod:21)TAQQELDGKPASPTPVIVASHTANK4	4	0.00704225	0	0.00704225	0.0125	0.0125	0.029703	0.0126582	0	1	639467	668055	671337		25677.6	0.711809	33.5193	33.3324	33.7063	30.7008	33.2865	31.0341	0	0	0.990199	24458.6	2.03346	0.901457	1	0	8.06967	0	-10000000	634512;0;2521.39;0;2433.27;0;15396.6;	634512;0;2521.39;0;2433.27;0;15396.6;	0.710992;0;0.816497;0;0.816497;0;0.628161;	17918
20230112_PC9_MDphospho_DIA_1cell_TiO2_02	P05783	KRT18	111719	122224	69480.3	111719	122224	69480.3	69480.3	S(UniMod:21)TFSTNYR	STFSTNYR	S(UniMod:21)TFSTNYR2	2	0.0075188	0	0.00704225	0.016129	0.016129	0.0273973	0.0119048	0	1	20594.6	22531.1	21393.7		24472	0.866724	24.2464	24.0596	24.4332	17.4199	24.2753	17.4373	0	0	0.846019	23557.8	2.57232	0.332254	0.346615	0	0.503403	0	-10000000	13325.8;4361.24;2907.53;0;0;	13325.8;4361.24;2907.53;0;0;	0.894121;0.816497;0.816497;0;0;	12952
20230112_PC9_MDphospho_DIA_1cell_TiO2_01	P05783	KRT18	42431.5	47363.6	80709.7	42431.5	47363.6	80709.7	80709.7	S(UniMod:21)TFSTNYR	STFSTNYR	S(UniMod:21)TFSTNYR2	2	0.00862069	0	0.00704225	0.0208333	0.0208333	0.0273973	0.0212766	0	1	26049.7	29077.7	22187.9		23129.4	0.909952	24.2423	24.0555	24.4291	17.4199	24.2399	17.5408	0	0	0.846023	27155.1	2.71439	0.398204	0.335684	0	8.30205	0	-10000000	18730.1;4365.57;2954.06;0;2714.19;	18730.1;4365.57;2954.06;0;2714.19;	0.946474;0.816497;0.816497;0;0.273864;	12952
20230112_PC9_MDphospho_DIA_1cell_TiO2_03	P05783	KRT18	36547.6	38181.5	43198.8	36547.6	38181.5	43198.8	43198.8	S(UniMod:21)TFSTNYR	STFSTNYR	S(UniMod:21)TFSTNYR2	2	0.00704225	0	0.00704225	0.0125	0.0125	0.0273973	0.0126582	0	1	16215.9	16940.8	17024		26827.2	0.858665	24.1557	23.9689	24.3425	17.4199	24.1687	17.4037	0	0	0.846009	25553.7	1.98575	0.693859	0.346673	0	7.60576	0	-10000000	14204;2011.92;0;0;0;	14204;2011.92;0;0;0;	0.864638;0.816497;0;0;0;	12902
20230112_PC9_MDphospho_DIA_1cell_TiO2_03	Q13428	TCOF1	23115600	24149000	24149000	23115600	24149000	24149000	24149000	SAEPSANT(UniMod:21)T(UniMod:21)LVSETEEEGSVPAFGAAAK	SAEPSANTTLVSETEEEGSVPAFGAAAK	SAEPSANT(UniMod:21)T(UniMod:21)LVSETEEEGSVPAFGAAAK4	4	0.00704225	0	0.00704225	0.0357143	0.0357143	0.029703	0.0240964	0	1	23115600	24149000	24267600		0	0.942903	48.5588	48.3731	48.7444	53.1897	48.833	52.7796	0	0	0	0	2.52786	0.0406904	0.0410114	0	4.44597	0	-10000000	43627.8;1.16093e+07;5.12528e+06;31129.5;0;6.381e+06;9.06402e+06;	43627.8;1.16093e+07;5.12528e+06;31129.5;0;6.381e+06;9.06402e+06;	0.0712872;0.941389;0.94892;0.0712872;0;0.940824;0.931691;	25972
20230112_PC9_MDphospho_DIA_1cell_TiO2_02	P05783	KRT18	111719	122224	69480.3	111719	122224	69480.3	69480.3	SLGS(UniMod:21)VQAPSYGAR	SLGSVQAPSYGAR	SLGS(UniMod:21)VQAPSYGAR2	2	0.0075188	0	0.0111732	0.016129	0.016129	0.0273973	0.0119048	0	1	32014.9	35025.2	33257.2		19671.5	0.881482	35.3855	35.1988	35.5715	33.6276	35.3894	33.622	0	0	0.759903	18936.6	2.75381	0.504399	0.0552468	0	0.561427	0	-10000000	4817.94;6412.36;6709.53;73488.9;18893;	4817.94;6412.36;6709.53;73488.9;18893;	0.693763;0.916404;0.930069;0.578671;0.852375;	18918
20230112_PC9_MDphospho_DIA_1cell_TiO2_01	Q6PKG0	LARP1	18598	20759.8	20759.8	18598	20759.8	20759.8	20759.8	SLPTTVPES(UniMod:21)PNYR	SLPTTVPESPNYR	SLPTTVPES(UniMod:21)PNYR2	2	0.00862069	0	0.00704225	0.0352941	0.0352941	0.0273973	0.0238095	0	1	18598	20759.8	15840.9		25760.8	0.845834	39.1327	38.9455	39.3199	39.348	39.2397	39.1674	0	0	0.809413	30244.5	2.75028	0.410412	0.0575632	0.745635	7.71474	0	-10000000	11970.6;2548.48;0;2196.59;1882.36;3801.06;8752.87;	11970.6;2548.48;0;2196.59;1882.36;3801.06;8752.87;	0.893586;0.759585;0;0.759585;0.759585;0.546061;0.634637;	20927
20230112_PC9_MDphospho_DIA_1cell_TiO2_03	Q6PKG0	LARP1	19341.7	20206.4	20206.4	19341.7	20206.4	20206.4	20206.4	SLPTTVPES(UniMod:21)PNYR	SLPTTVPESPNYR	SLPTTVPES(UniMod:21)PNYR2	2	0.00704225	0	0.00704225	0.0350877	0.0350877	0.0273973	0.0178571	0	1	19341.7	20206.4	20305.6		45426.9	0.875011	39.1409	38.9539	39.3281	39.348	39.3302	39.0667	0	0	0.965149	43270.4	3.30892	0.47019	0.0649725	0.74541	6.98139	0	-10000000	11249.2;1755.75;0;4143.05;2193.63;6630.96;8690.62;	11249.2;1755.75;0;4143.05;2193.63;6630.96;8690.62;	0.893782;0.759375;0;0.934273;0.759375;0.54985;0.825887;	20927
20230112_PC9_MDphospho_DIA_1cell_TiO2_02	Q96PU5	NEDD4L	20892	22856.4	22856.4	20892	22856.4	22856.4	22856.4	SLS(UniMod:21)SPTVTLSAPLEGAK	SLSSPTVTLSAPLEGAK	SLS(UniMod:21)SPTVTLSAPLEGAK2	2	0.0075188	0	0.0111732	0.0235294	0.0235294	0.0273973	0.0119048	0	1	20892	22856.4	21702.7		31071.8	0.85079	57.9181	57.7308	58.105	66.346	57.8703	66.4154	0	0	0.893523	29911.1	3.69907	0.527246	0.193986	0	0.696043	0	-10000000	7602.7;3839.78;3297.65;3910.03;0;2241.81;0;0;0;0;2375.25;0;	7602.7;3839.78;3297.65;3910.03;0;2241.81;0;0;0;0;2375.25;0;	0.910735;0.816497;0.816497;0.816497;0;0.816497;0;0;0;0;0.408248;0;	30986
20230112_PC9_MDphospho_DIA_1cell_TiO2_02	Q13283	G3BP1	206840	226290	226303	206840	226290	226303	226303	SSS(UniMod:21)PAPADIAQTVQEDLR	SSSPAPADIAQTVQEDLR	SSS(UniMod:21)PAPADIAQTVQEDLR2	2	0.00213763	0	0.00213763	0.016129	0.016129	0.0273973	0.0119048	0	1	206840	226290	214867		589775	0.958413	64.1946	64.0077	64.3813	75.4171	64.1852	75.4281	0	0	0.911235	567744	6.07456	0.732108	1	0.92939	1.24942	0	-10000000	110133;119122;55991.2;53526.2;43180.9;41928.6;49102.7;43187.7;37125.1;25783.8;16793.1;14936.8;	110133;119122;55991.2;53526.2;43180.9;41928.6;49102.7;43187.7;37125.1;25783.8;16793.1;14936.8;	0.959567;0.942438;0.959204;0.961351;0.951826;0.944364;0.926741;0.960341;0.964314;0.946843;0.948314;0.961436;	34348
20230112_PC9_MDphospho_DIA_1cell_TiO2_01	Q13283	G3BP1	250518	279638	294841	250518	279638	294841	294841	SSS(UniMod:21)PAPADIAQTVQEDLR	SSSPAPADIAQTVQEDLR	SSS(UniMod:21)PAPADIAQTVQEDLR2	2	0.00862069	0	0.00213763	0.0149254	0.0149254	0.0273973	0.0151515	0	1	250518	279638	213379		886087	0.960036	64.2743	64.0875	64.461	75.4171	64.2862	75.4801	0	0	0.95955	1040310	6.29989	0.815532	1	0.959032	9.99203	0	-10000000	139394;149729;68341.8;59177.5;51947.1;49136.4;64609.6;50891.9;44989.9;28911.8;20931.1;17205.2;	139394;149729;68341.8;59177.5;51947.1;49136.4;64609.6;50891.9;44989.9;28911.8;20931.1;17205.2;	0.955409;0.961759;0.963461;0.960124;0.972353;0.961334;0.963926;0.956704;0.962733;0.943186;0.881349;0.936111;	34398
20230112_PC9_MDphospho_DIA_1cell_TiO2_03	Q13283	G3BP1	225156	235222	223056	225156	235222	223056	223056	SSS(UniMod:21)PAPADIAQTVQEDLR	SSSPAPADIAQTVQEDLR	SSS(UniMod:21)PAPADIAQTVQEDLR2	2	0.00704225	0	0.00213763	0.0125	0.0125	0.0273973	0.0126582	0	1	225156	235222	236378		1168360	0.939893	64.1932	64.0063	64.38	75.4171	64.3015	75.2482	0	0	0.852051	1112900	5.46045	0.718858	1	0.892791	9.87928	0	-10000000	120899;136747;64051.6;61656.8;42600.1;42369.3;57214.5;49054.5;36785.6;31624.3;20229.5;18048.2;	120899;136747;64051.6;61656.8;42600.1;42369.3;57214.5;49054.5;36785.6;31624.3;20229.5;18048.2;	0.934899;0.937531;0.923639;0.953505;0.934368;0.896132;0.911861;0.950809;0.907301;0.920332;0.931848;0.857182;	34348
20230112_PC9_MDphospho_DIA_1cell_TiO2_01	Q13283	G3BP1	250518	279638	294841	250518	279638	294841	294841	SSS(UniMod:21)PAPADIAQTVQEDLR	SSSPAPADIAQTVQEDLR	SSS(UniMod:21)PAPADIAQTVQEDLR3	3	0.00862069	0	0.00704225	0.0149254	0.0149254	0.0273973	0.0151515	0	1	169763	189496	144596		291492	0.952394	64.218	64.0312	64.4047	75.4256	64.2918	75.398	0	0	0.979593	342226	5.60613	0.724318	1	0.600834	10.1127	0	-10000000	84622.5;52577.8;28928.3;32583.6;32563.1;13161.7;15404.9;11367.3;5994.63;2698.83;2119.26;0;	84622.5;52577.8;28928.3;32583.6;32563.1;13161.7;15404.9;11367.3;5994.63;2698.83;2119.26;0;	0.947889;0.954589;0.910126;0.924032;0.960557;0.847803;0.924853;0.858617;0.870949;0.625472;0.625472;0;	34365
20230112_PC9_MDphospho_DIA_1cell_TiO2_03	Q13283	G3BP1	225156	235222	223056	225156	235222	223056	223056	SSS(UniMod:21)PAPADIAQTVQEDLR	SSSPAPADIAQTVQEDLR	SSS(UniMod:21)PAPADIAQTVQEDLR3	3	0.00704225	0	0.00704225	0.0125	0.0125	0.0273973	0.0126582	0	1	114484	119602	120190		360508	0.951801	64.2302	64.0434	64.4171	75.4256	64.3073	75.3027	0	0	0.93321	343394	5.37571	0.821044	1	0.713085	10.4667	0	-10000000	59246.4;37408.3;22211.2;22933.1;17829.5;5822.56;7882.94;7256.03;2864.76;3092.9;0;0;	59246.4;37408.3;22211.2;22933.1;17829.5;5822.56;7882.94;7256.03;2864.76;3092.9;0;0;	0.968408;0.931106;0.951858;0.938667;0.940039;0.722145;0.722145;0.874143;0.722145;0.722145;0;0;	34365
20230112_PC9_MDphospho_DIA_1cell_TiO2_02	Q15149	PLEC	39452.1	43161.8	43161.8	39452.1	43161.8	43161.8	43161.8	SSS(UniMod:21)VGSSSSYPISPAVSR	SSSVGSSSSYPISPAVSR	SSS(UniMod:21)VGSSSSYPISPAVSR2	2	0.00260165	0	0.00260165	0.016129	0.016129	0.0273973	0.0119048	0	1	39452.1	43161.8	40983.1		33339.1	0.954131	38.9735	38.786	39.1608	38.886	38.922	38.9265	0	0	0.872183	32093.7	4.79329	0.483281	1	0	1.01918	0	-10000000	25931.7;6820.89;3196.84;6699.51;3860.7;3113.7;3770.13;2849.17;0;1927.18;0;1821.33;	25931.7;6820.89;3196.84;6699.51;3860.7;3113.7;3770.13;2849.17;0;1927.18;0;1821.33;	0.97617;0.91214;0.816497;0.911573;0.816497;0.816497;0.816497;0.816497;0;0.816497;0;0.816497;	20841
20230112_PC9_MDphospho_DIA_1cell_TiO2_03	Q15149	PLEC	41762.2	43629.2	43629.3	41762.2	43629.2	43629.3	43629.3	SSS(UniMod:21)VGSSSSYPISPAVSR	SSSVGSSSSYPISPAVSR	SSS(UniMod:21)VGSSSSYPISPAVSR2	2	0.00704225	0	0.00260165	0.0125	0.0125	0.0273973	0.0126582	0	1	41762.2	43629.2	43843.5		66101	0.936715	39.0715	38.8841	39.2584	38.886	39.0146	38.9653	0	0	0.871621	62963.1	5.36753	0.469762	0.090101	0	9.12799	0	-10000000	25868.5;7700.09;7615.02;8193.62;3132.38;5485.79;3172.87;0;0;0;0;1509.55;	25868.5;7700.09;7615.02;8193.62;3132.38;5485.79;3172.87;0;0;0;0;1509.55;	0.93184;0.931284;0.931258;0.957213;0.685761;0.930451;0.685761;0;0;0;0;0.63424;	20891
20230112_PC9_MDphospho_DIA_1cell_TiO2_03	Q86TB9	PATL1	4831.51	5047.51	5047.51	4831.51	5047.51	5047.51	5047.51	STS(UniMod:21)PIIGSPPVR	STSPIIGSPPVR	STS(UniMod:21)PIIGSPPVR2	2	0.00704225	0	0.00704225	0.0357143	0.0357143	0.029703	0.0240964	0	1	4831.51	5047.51	5072.31		0	0.816497	38.4632	38.2764	38.6504	38.0563	38.4465	38.0784	0	0	0	0	1.04326	0.631707	0.0334578	0	5.57501	0	-10000000	2839.08;1992.44;0;0;0;0;	2839.08;1992.44;0;0;0;0;	0.816497;0.816497;0;0;0;0;	20564
20230112_PC9_MDphospho_DIA_1cell_TiO2_02	P46821	MAP1B	17657.5	19317.8	19317.8	17657.5	19317.8	19317.8	19317.8	T(UniMod:21)ATC(UniMod:4)HSSSSPPIDAASAEPYGFR	TATCHSSSSPPIDAASAEPYGFR	T(UniMod:21)ATC(UniMod:4)HSSSSPPIDAASAEPYGFR3	3	0.0075188	0	0.00704225	0.0235294	0.0235294	0.029703	0.0119048	0	1	17657.5	19317.8	18342.7		28993.5	0.793213	43.073	42.8862	43.2598	45.1677	43.2598	44.9067	0	0	0.884199	27910.4	2.64796	0.590704	1	0	0.59299	0	-10000000	6220.56;5305.86;0;6131.07;1818.75;0;3340.13;3241.58;	6220.56;5305.86;0;6131.07;1818.75;0;3340.13;3241.58;	0.926232;0.708098;0;0.73191;0.708098;0;0.611738;0.229057;	23033
20230112_PC9_MDphospho_DIA_1cell_TiO2_01	P46821	MAP1B	21026.5	23470.6	23470.6	21026.5	23470.6	23470.6	23470.6	T(UniMod:21)ATC(UniMod:4)HSSSSPPIDAASAEPYGFR	TATCHSSSSPPIDAASAEPYGFR	T(UniMod:21)ATC(UniMod:4)HSSSSPPIDAASAEPYGFR3	3	0.00862069	0	0.00704225	0.0352941	0.0352941	0.029703	0.0238095	0	1	21026.5	23470.6	17909.4		61013.2	0.911542	43.1603	42.9735	43.3464	45.1677	43.3574	44.9128	0	0	0.993097	71632.6	3.66518	0.796259	1	0	8.46728	0	-10000000	12071.8;6365.14;0;2589.53;2428.87;2003.54;4520.81;5462.88;	12071.8;6365.14;0;2589.53;2428.87;2003.54;4520.81;5462.88;	0.948681;0.912858;0;0.735175;0.735175;0.735175;0.724605;0.466741;	23083
20230112_PC9_MDphospho_DIA_1cell_TiO2_03	P46821	MAP1B	30571.4	31938.1	31938.1	30571.4	31938.1	31938.1	31938.1	T(UniMod:21)ATC(UniMod:4)HSSSSPPIDAASAEPYGFR	TATCHSSSSPPIDAASAEPYGFR	T(UniMod:21)ATC(UniMod:4)HSSSSPPIDAASAEPYGFR3	3	0.00704225	0	0.00704225	0.0125	0.0125	0.029703	0.0126582	0	1	30571.4	31938.1	32095		58854.4	0.851128	43.1686	42.9819	43.3547	45.1677	43.32	44.9541	0	0	0.942726	56060.5	3.80821	0.660116	1	0	9.36043	0	-10000000	16366.4;11309;2634.25;2895.97;2387.32;2725.87;2452.76;2788.44;	16366.4;11309;2634.25;2895.97;2387.32;2725.87;2452.76;2788.44;	0.911272;0.772956;0.816497;0.816497;0.816497;0.816497;0.816497;0.408248;	23083
20230112_PC9_MDphospho_DIA_1cell_TiO2_01	Q8IYB3	SRRM1	18263.4	20386.3	20386.3	18263.4	20386.3	20386.3	20386.3	T(UniMod:21)PELPEPSVK	TPELPEPSVK	T(UniMod:21)PELPEPSVK2	2	0.00862069	0	0.00704225	0.0352941	0.0352941	0.029703	0.0238095	0	1	18263.4	20386.3	15555.9		39767.4	0.916437	37.7898	37.6024	37.9772	37.1166	37.7129	37.22	0	0	0.86602	46688.9	2.85876	0.337281	0.075367	0	7.3648	0	-10000000	7329.45;9043;0;0;1890.96;0;0;0;1140.37;0;0;	7329.45;9043;0;0;1890.96;0;0;0;1140.37;0;0;	0.92693;0.951936;0;0;0.706003;0;0;0;0;0;0;	20208
20230112_PC9_MDphospho_DIA_1cell_TiO2_03	Q8IYB3	SRRM1	13468.8	14070.9	14070.9	13468.8	14070.9	14070.9	14070.9	T(UniMod:21)PELPEPSVK	TPELPEPSVK	T(UniMod:21)PELPEPSVK2	2	0.00704225	0	0.00704225	0.0357143	0.0357143	0.029703	0.0240964	0	1	13468.8	14070.9	14140		30802.5	0.904073	37.798	37.6106	37.9852	37.1166	37.8004	37.1132	0	0	0.775782	29340.2	1.87748	0.283646	0.0753669	0	5.72996	0	-10000000	2371.24;11097.5;0;0;0;0;0;0;1279.41;0;0;	2371.24;11097.5;0;0;0;0;0;0;1279.41;0;0;	0.560223;0.977545;0;0;0;0;0;0;0.151328;0;0;	20208
20230112_PC9_MDphospho_DIA_1cell_TiO2_02	P35222	CTNNB1	17993.5	19685.5	19307.6	17993.5	19685.5	19307.6	19307.6	T(UniMod:21)SM(UniMod:35)GGTQQQFVEGVR	TSMGGTQQQFVEGVR	T(UniMod:21)SM(UniMod:35)GGTQQQFVEGVR2	2	0.0075188	0	0.00704225	0.0235294	0.0235294	0.0273973	0.0119048	0	1	7012.88	7672.3	7285.01		20817.2	0.844161	33.735	33.548	33.9216	31.2183	33.728	31.2053	0	0	0.893496	20039.6	2.53246	0.46927	0.196582	0	0.503346	0	-10000000	1931.64;3472.22;0;0;1609.01;0;0;0;0;0;1522.9;	1931.64;3472.22;0;0;1609.01;0;0;0;0;0;1522.9;	0.816497;0.87237;0;0;0.816497;0;0;0;0;0;0.408248;	18036
20230112_PC9_MDphospho_DIA_1cell_TiO2_01	P35222	CTNNB1	18514.5	20666.5	19605.4	18514.5	20666.5	19605.4	19605.4	T(UniMod:21)SM(UniMod:35)GGTQQQFVEGVR	TSMGGTQQQFVEGVR	T(UniMod:21)SM(UniMod:35)GGTQQQFVEGVR2	2	0.00862069	0	0.00704225	0.0208333	0.0208333	0.0273973	0.0212766	0	1	6750.55	7535.22	5749.79		30489.9	0.816497	33.8228	33.636	34.0097	31.2183	33.6806	31.3426	0	0	0.975363	35796.7	3.06188	0.584468	0.0619026	0	6.46871	0	-10000000	2221.84;1829.31;2098.05;0;2699.4;0;0;0;0;0;0;	2221.84;1829.31;2098.05;0;2699.4;0;0;0;0;0;0;	0.816497;0.816497;0.816497;0;0.816497;0;0;0;0;0;0;	18086
20230112_PC9_MDphospho_DIA_1cell_TiO2_03	P35222	CTNNB1	9796.03	10234	11001.7	9796.03	10234	11001.7	11001.7	T(UniMod:21)SM(UniMod:35)GGTQQQFVEGVR	TSMGGTQQQFVEGVR	T(UniMod:21)SM(UniMod:35)GGTQQQFVEGVR2	2	0.00704225	0	0.00704225	0.0350877	0.0350877	0.0273973	0.0178571	0	1	4586.71	4791.77	4815.31		0	0.816497	33.737	33.55	33.9238	31.2183	33.6485	31.3451	0	0	0	0	1.56489	0.43407	0.0868002	0	4.89116	0	-10000000	2703.59;0;2734.75;0;1883.13;0;0;0;0;0;0;	2703.59;0;2734.75;0;1883.13;0;0;0;0;0;0;	0.816497;0;0.816497;0;0.816497;0;0;0;0;0;0;	18036
20230112_PC9_MDphospho_DIA_1cell_TiO2_03	Q6ZR08	DNAH12	57460.4	60029.2	60029.2	57460.4	60029.2	60029.2	60029.2	TQT(UniMod:21)MRGS(UniMod:21)PFIK	TQTMRGSPFIK	TQT(UniMod:21)MRGS(UniMod:21)PFIK2	2	0.00704225	0	0.00704225	0.0357143	0.0357143	0.029703	0.0240964	0	1	57460.4	60029.2	60324.1		0	0.949249	69.1908	69.0039	69.3778	82.4437	68.8941	82.9522	0	0	0	0	3.33387	0.391933	0.0338571	0	6.98818	0	-10000000	36526.8;0;3336.55;12713.6;2472.14;17597;	36526.8;0;3336.55;12713.6;2472.14;17597;	0.960754;0;0.935252;0.924759;0;0.928023;	37021
20230112_PC9_MDphospho_DIA_1cell_TiO2_02	P31943	HNRNPH1	153478	167909	167909	153478	167909	167909	167909	VTGEADVEFAT(UniMod:21)HEDAVAAMSK	VTGEADVEFATHEDAVAAMSK	VTGEADVEFAT(UniMod:21)HEDAVAAMSK3	3	0.0075188	0	0.00704225	0.0235294	0.0235294	0.0273973	0.0119048	0	1	153478	167909	159434		0	0.990451	41.1915	41.0046	41.3781	43.8026	42.3062	42.1818	0	0	0	0	2.95896	0.55791	0.0372358	0	0.503375	0	-10000000	84145.2;19403;0;3998.37;49929.7;19121.1;	84145.2;19403;0;3998.37;49929.7;19121.1;	0.993553;0.986226;0;0.666999;0.986865;0.930013;	22025
20230112_PC9_MDphospho_DIA_1cell_TiO2_03	P31943	HNRNPH1	168749	176293	176293	168749	176293	176293	176293	VTGEADVEFAT(UniMod:21)HEDAVAAMSK	VTGEADVEFATHEDAVAAMSK	VTGEADVEFAT(UniMod:21)HEDAVAAMSK3	3	0.00704225	0	0.00704225	0.0357143	0.0357143	0.0273973	0.0240964	0	1	168749	176293	177159		0	0.985759	41.1938	41.0072	41.3804	43.8026	42.376	42.0733	0	0	0	0	3.55592	0.55181	0.0372358	0	6.48698	0.803584	-1.89426	98849.4;19351.1;0;7786.98;50548.6;26619.1;	98849.4;19351.1;0;7786.98;50548.6;26619.1;	0.997768;0.936065;0;0.994548;0.9813;0.987726;	22025
20230112_PC9_MDphospho_DIA_1cell_TiO2_03	Q9NYF8	BCLAF1	51856.5	54174.8	54246.1	51856.5	54174.8	54246.1	54246.1	Y(UniMod:21)SPS(UniMod:21)QNSPIHHIPSR	YSPSQNSPIHHIPSR	Y(UniMod:21)SPS(UniMod:21)QNSPIHHIPSR3	3	0.00704225	0	0.00704225	0.0125	0.0125	0.0273973	0.0126582	0	1	4133.19	4317.98	4339.18		57349.5	0.816497	27.0688	26.8817	27.2556	21.3879	26.9111	21.622	0	0	0.92528	54627	1.96854	0.181299	1	0	5.31984	0	-10000000	2481.02;0;0;1652.18;0;0;0;0;0;0;0;	2481.02;0;0;1652.18;0;0;0;0;0;0;0;	0.816497;0;0;0.816497;0;0;0;0;0;0;0;	14462
20230112_PC9_MDphospho_DIA_1cell_TiO2_02	Q9NYF8	BCLAF1	53472.8	58500.9	60444.1	53472.8	58500.9	60444.1	60444.1	Y(UniMod:21)SPSQNSPIHHIPSR	YSPSQNSPIHHIPSR	Y(UniMod:21)SPSQNSPIHHIPSR3	3	0.0075188	0	0.00704225	0.0235294	0.0235294	0.0273973	0.0119048	0	1	11066.7	12107.3	11496.2		37872.4	0.721846	25.0071	24.8203	25.1939	18.3644	24.9293	18.5266	0	0	0.913559	36457.7	2.53981	0.371466	0.187657	0	0.54951	0	-10000000	2567.25;3116.2;2565.75;0;2817.51;2337.51;0;	2567.25;3116.2;2565.75;0;2817.51;2337.51;0;	0.816497;0.816497;0.408248;0;0.816497;0.408248;0;	13360
20230112_PC9_MDphospho_DIA_1cell_TiO2_03	Q9NYF8	BCLAF1	51856.5	54174.8	54246.1	51856.5	54174.8	54246.1	54246.1	Y(UniMod:21)SPSQNSPIHHIPSR	YSPSQNSPIHHIPSR	Y(UniMod:21)SPSQNSPIHHIPSR3	3	0.00704225	0	0.00704225	0.0125	0.0125	0.0273973	0.0126582	0	1	9251.63	9665.23	9712.71		18314.4	0.926246	24.9165	24.7297	25.1034	18.3644	24.828	18.495	0	0	0.787521	17445	2.40106	0.218954	0.0351798	0	4.95309	0	-10000000	0;4452.87;4798.75;0;0;0;0;	0;4452.87;4798.75;0;0;0;0;	0;0.9277;0.924896;0;0;0;0;	13310
20230112_PC9_MDphospho_DIA_1cell_TiO2_02	P05783	KRT18	111719	122224	69480.3	111719	122224	69480.3	69480.3	Y(UniMod:21)WS(UniMod:21)QQIEES(UniMod:21)TTVVTTQSAEVGAAETTLTELRR	YWSQQIEESTTVVTTQSAEVGAAETTLTELRR	Y(UniMod:21)WS(UniMod:21)QQIEES(UniMod:21)TTVVTTQSAEVGAAETTLTELRR4	4	0.00304352	0	0.00304352	0.016129	0.016129	0.0273973	0.0119048	0	1	111719	122224	116054		10146.9	0.966798	76.2422	76.0544	76.4297	93.1221	76.3367	92.9813	0	0	0.185464	9767.89	5.37001	0.565979	0.0479144	0	0.975166	0	-10000000	56861.4;33702.7;21155.1;21745.4;12117;12123.5;9468.19;6219;1564.17;1586.03;	56861.4;33702.7;21155.1;21745.4;12117;12123.5;9468.19;6219;1564.17;1586.03;	0.96713;0.964348;0.969811;0.967488;0.931581;0.930919;0.932416;0.925849;0.682683;0.682683;	40795
20230112_PC9_MDphospho_DIA_1cell_TiO2_03	P05783	KRT18	36547.6	38181.5	43198.8	36547.6	38181.5	43198.8	43198.8	Y(UniMod:21)WS(UniMod:21)QQIEES(UniMod:21)TTVVTTQSAEVGAAETTLTELRR	YWSQQIEESTTVVTTQSAEVGAAETTLTELRR	Y(UniMod:21)WS(UniMod:21)QQIEES(UniMod:21)TTVVTTQSAEVGAAETTLTELRR4	4	0.00704225	0	0.00304352	0.0125	0.0125	0.0273973	0.0126582	0	1	6814.09	7118.72	7153.69		0	0.816497	76.2486	76.0605	76.4361	93.1221	75.5679	94.1724	0	0	0	0	1.04326	0.432031	0.0479143	0	3.44234	0	-10000000	2703.65;4110.44;0;0;0;0;0;0;0;0;	2703.65;4110.44;0;0;0;0;0;0;0;0;	0.816497;0.816497;0;0;0;0;0;0;0;0;	40795

## Sheet: 5b
Data S5b. Identification results for single PC9 cell (Chip-2)
Run	Protein Group	Genes	PG.Quantity	PG.Normalised	PG.MaxLFQ	Genes.Quantity	Genes.Normalised	Genes.MaxLFQ	Genes.MaxLFQ.Unique	Modified.Sequence	Stripped.Sequence	Precursor.Id	Precursor.Charge	Q.Value	PEP	Global.Q.Value	Protein.Q.Value	PG.Q.Value	Global.PG.Q.Value	GG.Q.Value	Translated.Q.Value	Proteotypic	Precursor.Quantity	Precursor.Normalised	Precursor.Translated	Translated.Quality	Ms1.Translated	Quantity.Quality	RT	RT.Start	RT.Stop	iRT	Predicted.RT	Predicted.iRT	Lib.Q.Value	Lib.PG.Q.Value	Ms1.Profile.Corr	Ms1.Area	Evidence	Spectrum.Similarity	Averagine	Mass.Evidence	CScore	Decoy.Evidence	Decoy.CScore	Fragment.Quant.Raw	Fragment.Quant.Corrected	Fragment.Correlations	MS2.Scan
20230628_PC9_MDPhospho_DIA_1cell_TiO2_03	Q13263	TRIM28	13518.7	15934.1	15934.1	13518.7	15934.1	15934.1	15934.1	(UniMod:1)AASAAAAS(UniMod:21)AAAASAASGSPGPGEGSAGGEK	AASAAAASAAAASAASGSPGPGEGSAGGEK	(UniMod:1)AASAAAAS(UniMod:21)AAAASAASGSPGPGEGSAGGEK3	3	0.00671141	0	0.00925926	0.0128205	0.0128205	0.0116279	0.012987	0	1	13518.7	15934.1	14885.4		18850.3	0.924817	46.8429	46.6565	47.0304	53.5651	46.9952	53.35	0	0	0.904813	17119.5	3.63881	0.64724	1	0	0.694861	0	-10000000	6046.86;2136.2;4139.13;3332.67;1914.08;1765;1631.07;0;	6046.86;2136.2;4139.13;3332.67;1914.08;1765;1631.07;0;	0.91615;0.729833;0.929579;0.934626;0.729833;0.729833;0.729833;0;	24983
20230628_PC9_MDPhospho_DIA_1cell_TiO2_01	Q13263	TRIM28	19266	13047.6	13047.6	19266	13047.6	13047.6	13047.6	(UniMod:1)AASAAAASAAAASAASGS(UniMod:21)PGPGEGSAGGEK	AASAAAASAAAASAASGSPGPGEGSAGGEK	(UniMod:1)AASAAAASAAAASAASGS(UniMod:21)PGPGEGSAGGEK3	3	0.00314832	0	0.00314832	0.01	0.01	0.0116279	0.010101	0	1	19266	13047.6	15356.3		26924.5	0.921784	46.8515	46.6647	47.0393	52.4043	46.1991	53.3512	0	0	0.911577	33779.4	4.02498	0.643585	1	0	0.861431	0	-10000000	6992.87;8567.74;4865.15;5833.08;0;2019.46;1672.24;2074.4;0;1397.43;1714.11;0;	6992.87;8567.74;4865.15;5833.08;0;2019.46;1672.24;2074.4;0;1397.43;1714.11;0;	0.776158;0.922033;0.920002;0.922903;0;0.722775;0.59505;0.722775;0;0.722775;0.722775;0;	24983
20230628_PC9_MDPhospho_DIA_1cell_TiO2_02	Q13263	TRIM28	8185.03	8879.58	8879.57	8185.03	8879.58	8879.57	8879.57	(UniMod:1)AASAAAASAAAASAASGS(UniMod:21)PGPGEGSAGGEK	AASAAAASAAAASAASGSPGPGEGSAGGEK	(UniMod:1)AASAAAASAAAASAASGS(UniMod:21)PGPGEGSAGGEK3	3	0.00666667	0	0.00314832	0.0133333	0.0133333	0.0116279	0.0135135	0	1	8185.03	8879.58	7237.77		51452.7	0.816497	46.8323	46.6458	47.0196	52.4043	46.2031	53.3536	0	0	0.879432	58186.7	2.96595	0.723975	1	0	0.652882	0	-10000000	3894.91;2807.16;2836.53;2541.34;0;0;1873.25;0;0;0;0;0;	3894.91;2807.16;2836.53;2541.34;0;0;1873.25;0;0;0;0;0;	0.816497;0.816497;0.816497;0.816497;0;0;0.816497;0;0;0;0;0;	24983
20230628_PC9_MDPhospho_DIA_1cell_TiO2_01	P23528	CFL1	452869	306700	331393	452869	306700	331393	331393	(UniMod:1)AS(UniMod:21)GVAVSDGVIK	ASGVAVSDGVIK	(UniMod:1)AS(UniMod:21)GVAVSDGVIK2	2	0.00165059	0	0.00165059	0.01	0.01	0.0116279	0.010101	0	1	452869	306700	360968		391756	0.953567	49.8082	49.6217	49.9958	57.293	49.5536	57.6653	0	0	0.964874	491497	5.87425	0.853902	1	2.64175	1.10569	0	-10000000	332078;111956;93902.7;53226.2;25158.5;26888.7;25927.9;10497.6;9324.07;5868.26;1307.99;0;	332078;111956;93902.7;53226.2;25158.5;26888.7;25927.9;10497.6;9324.07;5868.26;1307.99;0;	0.949622;0.946897;0.962479;0.930203;0.944307;0.971177;0.96335;0.927993;0.833812;0.78594;0.288286;0;	26561
20230628_PC9_MDPhospho_DIA_1cell_TiO2_03	P23528	CFL1	599900	707086	704172	599900	707086	704172	704172	(UniMod:1)AS(UniMod:21)GVAVSDGVIK	ASGVAVSDGVIK	(UniMod:1)AS(UniMod:21)GVAVSDGVIK2	2	0.00175435	0	0.00165059	0.0128205	0.0128205	0.0116279	0.012987	0	1	599900	707086	660550		769001	0.94744	49.798	49.6116	49.9847	57.293	49.5112	57.6982	0	0	0.943644	698393	5.53205	0.280315	1	3.34345	1.17686	0	-10000000	446951;149520;118559;83163;34969.6;34390.4;31342.8;16399.8;16885.2;9302.29;1543.24;4103.72;	446951;149520;118559;83163;34969.6;34390.4;31342.8;16399.8;16885.2;9302.29;1543.24;4103.72;	0.95116;0.937855;0.943748;0.918657;0.891606;0.911823;0.949571;0.879494;0.847766;0.864923;0.68747;0.68747;	26561
20230628_PC9_MDPhospho_DIA_1cell_TiO2_02	P23528	CFL1	648252	703261	647876	648252	703261	647876	647876	(UniMod:1)AS(UniMod:21)GVAVSDGVIK	ASGVAVSDGVIK	(UniMod:1)AS(UniMod:21)GVAVSDGVIK2	2	0.00201862	0	0.00165059	0.0133333	0.0133333	0.0116279	0.0135135	0	1	648252	703261	573230		972770	0.945674	49.7873	49.6007	49.9744	57.293	49.5625	57.5924	0	0	0.989246	1100080	5.95744	0.276083	1	3.42496	1.21893	0	-10000000	477172;161489;133640;85352.2;42607.3;37439.5;42435.5;20066.7;18501.1;7269.22;4383.48;2172.98;	477172;161489;133640;85352.2;42607.3;37439.5;42435.5;20066.7;18501.1;7269.22;4383.48;2172.98;	0.944873;0.952832;0.945853;0.946708;0.93656;0.955242;0.950025;0.871843;0.929418;0.884462;0.880022;0.647151;	26561
20230628_PC9_MDPhospho_DIA_1cell_TiO2_01	P20700	LMNB1	1608460	1089310	1089310	1608460	1089310	1089310	1089310	(UniMod:1)ATATPVPPRM(UniMod:35)GS(UniMod:21)R	ATATPVPPRMGSR	(UniMod:1)ATATPVPPRM(UniMod:35)GS(UniMod:21)R2	2	0.00505051	0	0.00505051	0.0247934	0.0247934	0.0265487	0.0166667	0	1	1608460	1089310	1282050		0	0.942933	34.5601	34.3724	34.7476	35.2052	34.7511	34.9524	0	0	0	0	2.36483	0.405445	0.056726	2.71922	0.513723	0	-10000000	859270;718932;0;0;0;30257.7;36163.9;0;48470.5;	859270;718932;0;0;0;30257.7;36163.9;0;48470.5;	0.945185;0.942875;0;0;0;0.880357;0.903754;0;0.933809;	18423
20230628_PC9_MDPhospho_DIA_1cell_TiO2_03	P20700	LMNB1	1546870	1823260	1823260	1546870	1823260	1823260	1823260	(UniMod:1)ATATPVPPRM(UniMod:35)GS(UniMod:21)R	ATATPVPPRMGSR	(UniMod:1)ATATPVPPRM(UniMod:35)GS(UniMod:21)R2	2	0.00671141	0	0.00505051	0.037037	0.037037	0.0265487	0.0333333	0	1	1546870	1823260	1703260		0	0.942333	34.5662	34.3785	34.7531	35.2052	34.7879	34.8506	0	0	0	0	2.47983	0.393773	0.0340249	2.80641	0.520328	0	-10000000	830333;683632;0;0;0;32908.3;28162.5;0;41954.6;	830333;683632;0;0;0;32908.3;28162.5;0;41954.6;	0.942717;0.942464;0;0;0;0.929932;0.930113;0;0.9371;	18423
20230628_PC9_MDPhospho_DIA_1cell_TiO2_02	P20700	LMNB1	1479910	1605490	1605490	1479910	1605490	1605490	1605490	(UniMod:1)ATATPVPPRM(UniMod:35)GS(UniMod:21)R	ATATPVPPRMGSR	(UniMod:1)ATATPVPPRM(UniMod:35)GS(UniMod:21)R2	2	0.00666667	0	0.00505051	0.0133333	0.0133333	0.0265487	0.0135135	0	1	1479910	1605490	1308640		4726.68	0.940967	34.5576	34.3698	34.7451	35.2052	34.7591	34.9025	0	0	0.896532	5345.3	3.36448	0.396337	0.0340249	2.82195	0.67134	0	-10000000	778070;666616;0;0;0;35225.8;30672;0;40834.5;	778070;666616;0;0;0;35225.8;30672;0;40834.5;	0.939427;0.942967;0;0;0;0.937163;0.938812;0;0.954683;	18423
20230628_PC9_MDPhospho_DIA_1cell_TiO2_01	P10412	H1-4	97933.9	66324.6	66797.7	97933.9	66324.6	66797.7	66797.7	(UniMod:1)SET(UniMod:21)APAAPAAPAPAEK	SETAPAAPAAPAPAEK	(UniMod:1)SET(UniMod:21)APAAPAAPAPAEK2	2	0.00858369	0	0.0121951	0.01	0.01	0.0116279	0.010101	0	1	5237.99	3547.37	4175.04		5381.88	0.816497	34.3843	34.1966	34.572	34.0082	33.9324	34.6951	0	0	0.890348	6752.1	1.93361	0.591785	0.063836	0	0.397553	0	-10000000	2665.84;2572.16;0;0;0;0;0;0;0;0;	2665.84;2572.16;0;0;0;0;0;0;0;0;	0.816497;0.816497;0;0;0;0;0;0;0;0;	18330
20230628_PC9_MDPhospho_DIA_1cell_TiO2_01	P08729	KRT7	148093	100294	90494.3	148093	100294	90494.3	90494.3	(UniMod:1)SIHFS(UniMod:21)SPVFTSR	SIHFSSPVFTSR	(UniMod:1)SIHFS(UniMod:21)SPVFTSR2	2	0.00505051	0	0.00505051	0.01	0.01	0.0116279	0.010101	0	1	27736.6	18784.3	22107.9		89757	0.901407	55.9068	55.7207	56.0935	66.8653	55.9155	66.8502	0	0	0.965638	112609	3.29369	0.549145	0.0661072	1.4706	0.633349	0	-10000000	11011.1;14237.2;2973.35;2488.25;0;0;0;0;7851.87;0;	11011.1;14237.2;2973.35;2488.25;0;0;0;0;7851.87;0;	0.934855;0.902003;0.749987;0.749987;0;0;0;0;0.507652;0;	29824
20230628_PC9_MDPhospho_DIA_1cell_TiO2_03	Q96TA1	NIBAN2	57332.2	67575.9	67575.9	57332.2	67575.9	67575.9	67575.9	AAPEAS(UniMod:21)SPPAS(UniMod:21)PLQHLLPGK	AAPEASSPPASPLQHLLPGK	AAPEAS(UniMod:21)SPPAS(UniMod:21)PLQHLLPGK3	3	0.00671141	0	0.00925926	0.037037	0.037037	0.0325203	0.0333333	0	1	57332.2	67575.9	63128.5		128753	0.97254	57.5704	57.3835	57.7573	69.5775	57.7388	69.2784	0	0	0.935613	116931	3.03891	0.289156	1	0	0.642586	0	-10000000	45712.2;7007.35;4612.7;2544.18;0;0;0;0;0;0;1491.02;1680.26;	45712.2;7007.35;4612.7;2544.18;0;0;0;0;0;0;1491.02;1680.26;	0.994373;0.950321;0.789936;0.576764;0;0;0;0;0;0;0.540453;0.540453;	30721
20230628_PC9_MDPhospho_DIA_1cell_TiO2_01	Q96C19	EFHD2	24424	16540.9	16540.9	24424	16540.9	16540.9	16540.9	ADLNQGIGEPQS(UniMod:21)PSR	ADLNQGIGEPQSPSR	ADLNQGIGEPQS(UniMod:21)PSR2	2	0.00505051	0	0.00505051	0.0247934	0.0247934	0.0265487	0.0166667	0	1	24424	16540.9	19467.6		30952	0.853798	28.2008	28.013	28.3866	25.1781	27.9561	25.4671	0	0	0.912092	38832.3	3.31246	0.676885	0.205005	0.57464	0.648411	0	-10000000	11984.3;4873.83;3749.47;3816.4;1738.65;0;0;0;0;0;0;0;	11984.3;4873.83;3749.47;3816.4;1738.65;0;0;0;0;0;0;0;	0.938325;0.703636;0.703636;0.92766;0.616494;0;0;0;0;0;0;0;	15032
20230628_PC9_MDPhospho_DIA_1cell_TiO2_03	P27824	CANX	5221.75	6154.73	10414.7	5221.75	6154.73	10414.7	10414.7	AEEDEILNRS(UniMod:21)PR	AEEDEILNRSPR	AEEDEILNRS(UniMod:21)PR2	2	0.00671141	0	0.00925926	0.037037	0.037037	0.0116279	0.0333333	0	1	5221.75	6154.73	5749.67		48432.1	0.838523	23.7857	23.598	23.9733	18.8263	23.789	18.869	0	0	0.995934	43985.3	2.05636	0.132411	1	0.804984	0.416399	0	-10000000	1839.22;3382.53;0;0;0;0;0;0;0;0;0;0;	1839.22;3382.53;0;0;0;0;0;0;0;0;0;0;	0.816497;0.850499;0;0;0;0;0;0;0;0;0;0;	12675
20230628_PC9_MDPhospho_DIA_1cell_TiO2_02	P27824	CANX	23375.2	25358.8	21056	23375.2	25358.8	21056	21056	AEEDEILNRS(UniMod:21)PR	AEEDEILNRSPR	AEEDEILNRS(UniMod:21)PR2	2	0.00666667	0	0.00925926	0.0133333	0.0133333	0.0116279	0.0135135	0	1	11469.4	12442.6	10142		162442	0.816497	23.7798	23.5921	23.9672	18.8263	23.7623	18.988	0	0	0.971176	183701	4.10096	0.67251	1	1.60997	0.754769	0	-10000000	4683.28;2190.4;2119.41;2583.15;2012.56;2203.01;0;0;0;0;0;0;	4683.28;2190.4;2119.41;2583.15;2012.56;2203.01;0;0;0;0;0;0;	0.816497;0.816497;0.816497;0.816497;0.816497;0.816497;0;0;0;0;0;0;	12675
20230628_PC9_MDPhospho_DIA_1cell_TiO2_01	P27824	CANX	7322.01	4958.75	4117.45	7322.01	4958.75	4117.45	4117.45	AEEDEILNRS(UniMod:21)PR	AEEDEILNRSPR	AEEDEILNRS(UniMod:21)PR3	3	0.00505051	0	0.00505051	0.0247934	0.0247934	0.0116279	0.0166667	0	1	7322.01	4958.75	5836.14		135249	0.816497	23.8361	23.6488	24.0237	19.8537	24.4538	18.9547	0	0	0.945248	169683	1.98851	0.366054	1	0	0.430784	0	-10000000	3354.21;3967.8;0;0;0;0;0;1743.12;0;0;0;0;	3354.21;3967.8;0;0;0;0;0;1743.12;0;0;0;0;	0.816497;0.816497;0;0;0;0;0;0.408248;0;0;0;0;	12700
20230628_PC9_MDPhospho_DIA_1cell_TiO2_02	P27824	CANX	23375.2	25358.8	21056	23375.2	25358.8	21056	21056	AEEDEILNRS(UniMod:21)PR	AEEDEILNRSPR	AEEDEILNRS(UniMod:21)PR3	3	0.00666667	0	0.00505051	0.0133333	0.0133333	0.0116279	0.0135135	0	1	23375.2	25358.8	20670		215543	0.87488	23.7387	23.551	23.9262	19.8537	24.426	18.9266	0	0	0.957945	243753	3.1859	0.468057	1	0	0.679141	0	-10000000	12906.2;5013.09;5455.95;0;2145.55;0;0;0;0;1666.91;1608.6;0;	12906.2;5013.09;5455.95;0;2145.55;0;0;0;0;1666.91;1608.6;0;	0.91705;0.728274;0.909831;0;0.728274;0;0;0;0;0.728274;0.588341;0;	12650
20230628_PC9_MDPhospho_DIA_1cell_TiO2_01	Q9NYF8	BCLAF1	16127	10921.8	12851.5	16127	10921.8	12851.5	12851.5	AEGEPQEES(UniMod:21)PLK	AEGEPQEESPLK	AEGEPQEES(UniMod:21)PLK2	2	0.00505051	0	0.00505051	0.0116279	0.0116279	0.0116279	0.0117647	0	1	4597.5	3113.6	3664.52		8200.48	0.858113	20.1168	19.9297	20.3043	13.2769	20.1339	13.3961	0	0	0.997614	10288.3	2.12617	0.290529	0.0683445	0	0.486319	0	-10000000	3189.9;1407.6;0;0;0;0;4667.06;2750.12;	3189.9;1407.6;0;0;0;0;4667.06;2750.12;	0.876477;0.816497;0;0;0;0;0.290422;0.864371;	10719
20230628_PC9_MDPhospho_DIA_1cell_TiO2_01	P51858	HDGF	66511	45043.8	45043.8	66511	45043.8	45043.8	45043.8	AGDLLEDS(UniMod:21)PK	AGDLLEDSPK	AGDLLEDS(UniMod:21)PK2	2	0.00505051	0	0.00492427	0.01	0.01	0.0116279	0.010101	0	1	66511	45043.8	53013.8		87671.3	0.942563	28.6221	28.4352	28.809	26.1326	28.6344	26.068	0	0	0.958268	109992	3.41531	0.320033	1	0.95931	0.763809	1.31932	0.221932	22669;33589.5;10252.5;9030.69;2662.49;2213.72;2520.15;0;7201.69;1868.94;3438.4;1508.78;	22669;33589.5;10252.5;9030.69;2662.49;2213.72;2520.15;0;7201.69;1868.94;3438.4;1508.78;	0.939165;0.948035;0.932151;0.891551;0.60119;0.626114;0.60119;0;0.351481;0.60119;0.287719;0.626114;	15256
20230628_PC9_MDPhospho_DIA_1cell_TiO2_03	P51858	HDGF	71856.3	84695	84695	71856.3	84695	84695	84695	AGDLLEDS(UniMod:21)PK	AGDLLEDSPK	AGDLLEDS(UniMod:21)PK2	2	0.00492427	0	0.00492427	0.0128205	0.0128205	0.0116279	0.012987	0	1	71856.3	84695	79120.9		95142.4	0.876086	28.5354	28.3488	28.7217	26.1326	28.6349	25.9475	0	0	0.865529	86406.7	3.37693	0.388541	1	1.57839	0.816553	0	-10000000	27367.8;34591.7;9896.86;23108.8;4215.16;1952.03;2638.48;3314.56;5806.7;0;8512.06;0;	27367.8;34591.7;9896.86;23108.8;4215.16;1952.03;2638.48;3314.56;5806.7;0;8512.06;0;	0.797574;0.963005;0.789395;0.791506;0.625733;0.625733;0.625733;0.625733;0.457685;0;0.537484;0;	15206
20230628_PC9_MDPhospho_DIA_1cell_TiO2_02	P51858	HDGF	100284	108794	108794	100284	108794	108794	108794	AGDLLEDS(UniMod:21)PK	AGDLLEDSPK	AGDLLEDS(UniMod:21)PK2	2	0.00525943	0	0.00492427	0.0133333	0.0133333	0.0116279	0.0135135	0	1	100284	108794	88678		121176	0.922454	28.5272	28.3403	28.7135	26.1326	28.5383	26.0663	0	0	0.889234	137035	4.05619	0.392036	1	1.7015	0.845008	0	-10000000	42898.7;47999.1;9386.03;22610.4;7390.06;6006.06;4750.82;4464.03;7871.67;0;4153.4;0;	42898.7;47999.1;9386.03;22610.4;7390.06;6006.06;4750.82;4464.03;7871.67;0;4153.4;0;	0.909559;0.967508;0.750997;0.637557;0.809347;0.637339;0.803217;0.805449;0.409472;0;0.2893;0;	15206
20230628_PC9_MDPhospho_DIA_1cell_TiO2_03	Q6KC79	NIPBL	6716.93	7917.06	7917.06	6716.93	7917.06	7917.06	7917.06	AITSLLGGGS(UniMod:21)PK	AITSLLGGGSPK	AITSLLGGGS(UniMod:21)PK2	2	0.00671141	0	0.00925926	0.037037	0.037037	0.0265487	0.0333333	0	1	6716.93	7917.06	7396.01		9122.8	0.816497	45.496	45.3089	45.6832	51.3578	45.5008	51.3784	0	0	0.680664	8285.17	2.24555	0.543325	0.302666	0	0.440293	0	-10000000	0;2992.33;1789.9;1934.71;0;0;0;1161.65;2846.82;0;	0;2992.33;1789.9;1934.71;0;0;0;1161.65;2846.82;0;	0;0.816497;0.816497;0.816497;0;0;0;0.816497;0.816497;0;	24259
20230628_PC9_MDPhospho_DIA_1cell_TiO2_01	Q8IVT2	MISP	8140.69	5513.19	5513.18	8140.69	5513.19	5513.18	5513.18	ALS(UniMod:21)SDSILSPAPDAR	ALSSDSILSPAPDAR	ALS(UniMod:21)SDSILSPAPDAR2	2	0.00858369	0	0.0121951	0.0247934	0.0247934	0.0325203	0.0166667	0	1	8140.69	5513.19	6488.68		13490.7	0.839692	47.0325	46.8447	47.2199	53.6108	47.0334	53.6118	0	0	0.834504	16925.4	1.92882	0.492287	0.0343618	0	0.375533	0	-10000000	5415.17;0;2725.52;0;0;0;0;0;0;	5415.17;0;2725.52;0;0;0;0;0;0;	0.930825;0;0.658624;0;0;0;0;0;0;	25079
20230628_PC9_MDPhospho_DIA_1cell_TiO2_01	P21333	FLNA	73197	49571.8	49571.8	73197	49571.8	49571.8	49571.8	APS(UniMod:21)VANVGSHC(UniMod:4)DLSLK	APSVANVGSHCDLSLK	APS(UniMod:21)VANVGSHC(UniMod:4)DLSLK3	3	0.00488656	0	0.00221585	0.01	0.01	0.0265487	0.010101	0	1	73197	49571.8	58343		138181	0.954101	35.6578	35.4698	35.8453	36.5018	35.6363	36.5535	0	0	0.983722	173362	3.8724	0.543912	1	0	0.775869	0	-10000000	30948.4;20379.6;21869;2438.47;13645.2;1898.65;0;0;0;1503.57;1617.31;5136.18;	30948.4;20379.6;21869;2438.47;13645.2;1898.65;0;0;0;1503.57;1617.31;5136.18;	0.967704;0.94767;0.940845;0.399522;0.78432;0.406595;0;0;0;0.406595;0.550822;0.684126;	19007
20230628_PC9_MDPhospho_DIA_1cell_TiO2_03	P21333	FLNA	59511.2	70144.1	70144.2	59511.2	70144.1	70144.2	70144.2	APS(UniMod:21)VANVGSHC(UniMod:4)DLSLK	APSVANVGSHCDLSLK	APS(UniMod:21)VANVGSHC(UniMod:4)DLSLK3	3	0.00221585	0	0.00221585	0.0128205	0.0128205	0.0265487	0.012987	0	1	59511.2	70144.1	65527.8		153326	0.953404	35.6633	35.4755	35.8503	36.5018	35.6202	36.5452	0	0	0.97458	139248	5.52629	0.766548	1	0.630083	1.08475	0	-10000000	28507.8;15080.4;15923;8278.76;14879.7;4937.23;2472.4;0;2190.85;3788.16;2080.01;4362.98;	28507.8;15080.4;15923;8278.76;14879.7;4937.23;2472.4;0;2190.85;3788.16;2080.01;4362.98;	0.986126;0.940384;0.90715;0.876418;0.96605;0.876382;0.64888;0;0.64888;0.876408;0.64888;0.876392;	19007
20230628_PC9_MDPhospho_DIA_1cell_TiO2_02	P21333	FLNA	34371.2	37287.9	37287.9	34371.2	37287.9	37287.9	37287.9	APS(UniMod:21)VANVGSHC(UniMod:4)DLSLK	APSVANVGSHCDLSLK	APS(UniMod:21)VANVGSHC(UniMod:4)DLSLK3	3	0.00666667	0	0.00221585	0.0133333	0.0133333	0.0265487	0.0135135	0	1	34371.2	37287.9	30393.5		95817.4	0.950011	35.654	35.4666	35.841	36.5018	35.6126	36.5889	0	0	0.943414	108358	4.29975	0.605311	1	0	0.70858	0	-10000000	13208.9;13575.5;7586.87;0;8249.65;1983.73;0;0;0;0;0;0;	13208.9;13575.5;7586.87;0;8249.65;1983.73;0;0;0;0;0;0;	0.941887;0.950662;0.962992;0;0.815756;0.679682;0;0;0;0;0;0;	19007
20230628_PC9_MDPhospho_DIA_1cell_TiO2_01	Q9Y2W1	THRAP3	83568.2	56595.6	53455.8	83568.2	56595.6	53455.8	53455.8	ASAVSELS(UniMod:21)PR	ASAVSELSPR	ASAVSELS(UniMod:21)PR2	2	0.00505051	0	0.00505051	0.01	0.01	0.0116279	0.010101	0	1	17953.8	12159	14310.4		33611.8	0.93543	23.654	23.4663	23.8413	18.5736	23.6414	18.6782	0	0	0.98561	42169.3	2.51874	0.211139	0.324099	0	0.563173	0	-10000000	13669.8;4283.96;0;0;0;0;0;0;0;5390.99;1273.5;4783.24;	13669.8;4283.96;0;0;0;0;0;0;0;5390.99;1273.5;4783.24;	0.951078;0.885497;0;0;0;0;0;0;0;0.897248;0.729134;0.886069;	12604
20230628_PC9_MDPhospho_DIA_1cell_TiO2_03	Q9Y2W1	THRAP3	54235	63925.2	63497.4	54235	63925.2	63497.4	63497.4	ASAVSELS(UniMod:21)PR	ASAVSELSPR	ASAVSELS(UniMod:21)PR2	2	0.00671141	0	0.00505051	0.0128205	0.0128205	0.0116279	0.012987	0	1	12131	14298.5	13357.5		28420.8	0.854346	23.5622	23.3746	23.7499	18.5736	23.62	18.5386	0	0	0.961845	25811.3	2.30502	0.237738	0.33069	0.611221	0.585855	0	-10000000	8668.5;1792.62;0;0;0;1669.91;0;0;1351.29;1261.86;1501.56;5868.81;	8668.5;1792.62;0;0;0;1669.91;0;0;1351.29;1261.86;1501.56;5868.81;	0.931902;0.676356;0;0;0;0.642821;0;0;0.642821;0.270794;0.642821;0.930731;	12554
20230628_PC9_MDPhospho_DIA_1cell_TiO2_02	Q9Y2W1	THRAP3	54459.8	59081.1	62976.2	54459.8	59081.1	62976.2	62976.2	ASAVSELS(UniMod:21)PR	ASAVSELSPR	ASAVSELS(UniMod:21)PR2	2	0.00666667	0	0.00505051	0.0133333	0.0133333	0.0116279	0.0135135	0	1	13336.9	14468.6	11793.4		30558.3	0.889318	23.5563	23.3687	23.7439	18.5736	23.598	18.6535	0	0	0.919328	34557.6	1.98383	0.540886	0.994278	0	0.532386	0	-10000000	11370;1966.83;0;0;0;0;0;0;0;1223;3125.05;4755.09;	11370;1966.83;0;0;0;0;0;0;0;1223;3125.05;4755.09;	0.931908;0.643112;0;0;0;0;0;0;0;0.676028;0.662388;0.924579;	12554
20230628_PC9_MDPhospho_DIA_1cell_TiO2_01	P16949	STMN1	7569.65	5126.46	5126.46	7569.65	5126.46	5126.46	5126.46	ASGQAFELILS(UniMod:21)PR	ASGQAFELILSPR	ASGQAFELILS(UniMod:21)PR2	2	0.00505051	0	0.00505051	0.0116279	0.0116279	0.0116279	0.0117647	0	1	6384.4	4323.76	5088.8		29969.8	0.847505	61.0484	60.8617	61.2353	74.6389	61.0042	74.705	0	0	0.996087	37600	2.10097	0.239452	0.232642	0	0.44455	0	-10000000	2030.19;4354.21;0;0;0;0;0;0;0;0;0;2711.49;	2030.19;4354.21;0;0;0;0;0;0;0;0;0;2711.49;	0.666967;0.931683;0;0;0;0;0;0;0;0;0;0.650924;	32573
20230628_PC9_MDPhospho_DIA_1cell_TiO2_01	O76021	RSL1D1	63448	42969.4	42969.4	63448	42969.4	42969.4	42969.4	AT(UniMod:21)NESEDEIPQLVPIGK	ATNESEDEIPQLVPIGK	AT(UniMod:21)NESEDEIPQLVPIGK2	2	0.00505051	0	0.00505051	0.0116279	0.0116279	0.0116279	0.0117647	0	1	63448	42969.4	50572.3		58233.9	0.950777	59.9654	59.778	60.1526	72.2148	59.4164	73.0523	0	0	0.917455	73060.1	2.80105	0.357285	1	0	0.618005	0	-10000000	41299.2;22148.8;2004.79;0;1521.08;0;3736.42;	41299.2;22148.8;2004.79;0;1521.08;0;3736.42;	0.948559;0.954914;0.518614;0;0.518614;0;0.852154;	31996
20230628_PC9_MDPhospho_DIA_1cell_TiO2_03	O76021	RSL1D1	38248.7	45082.6	45082.6	38248.7	45082.6	45082.6	45082.6	AT(UniMod:21)NESEDEIPQLVPIGK	ATNESEDEIPQLVPIGK	AT(UniMod:21)NESEDEIPQLVPIGK2	2	0.00671141	0	0.00505051	0.043956	0.043956	0.0116279	0.0333333	0	1	38248.7	45082.6	42115.6		26212.3	0.946094	59.9501	59.7631	60.1374	72.2148	59.4937	72.864	0	0	0.839929	23805.5	2.94732	0.525067	1	0	0.567143	0	-10000000	27246.1;9288.29;0;0;0;1714.27;1748.8;	27246.1;9288.29;0;0;0;1714.27;1748.8;	0.966554;0.909995;0;0;0;0.816497;0.816497;	31996
20230628_PC9_MDPhospho_DIA_1cell_TiO2_02	O76021	RSL1D1	34203.3	37105.6	37105.6	34203.3	37105.6	37105.6	37105.6	AT(UniMod:21)NESEDEIPQLVPIGK	ATNESEDEIPQLVPIGK	AT(UniMod:21)NESEDEIPQLVPIGK2	2	0.00666667	0	0.00505051	0.0133333	0.0133333	0.0116279	0.0135135	0	1	34203.3	37105.6	30244.9		20180.9	0.97275	59.9453	59.7585	60.1324	72.2148	59.5368	72.8597	0	0	0.840072	22822.1	3.58229	0.164786	0.176027	0	0.663236	0	-10000000	25264.2;7418.5;0;2048.63;0;1520.61;2112.67;	25264.2;7418.5;0;2048.63;0;1520.61;2112.67;	0.999936;0.912196;0;0.816497;0;0.816497;0.816497;	31996
20230628_PC9_MDPhospho_DIA_1cell_TiO2_01	O76021	RSL1D1	63448	42969.4	42969.4	63448	42969.4	42969.4	42969.4	AT(UniMod:21)NESEDEIPQLVPIGK	ATNESEDEIPQLVPIGK	AT(UniMod:21)NESEDEIPQLVPIGK3	3	0.00858369	0	0.0121951	0.0116279	0.0116279	0.0116279	0.0117647	0	1	6848.54	4638.09	5458.75		10669	0.835883	59.9107	59.7234	60.098	72.9811	59.918	72.9688	0	0	0.904444	13385.3	2.0372	0.570985	0.0910425	0	0.399098	0	-10000000	2873.64;3974.91;0;0;0;0;	2873.64;3974.91;0;0;0;0;	0.713951;0.924033;0;0;0;0;	31964
20230628_PC9_MDPhospho_DIA_1cell_TiO2_01	P06748	NPM1	25839.1	17499.2	20044.2	25839.1	17499.2	20044.2	20044.2	C(UniMod:4)GSGPVHISGQHLVAVEEDAES(UniMod:21)EDEEEEDVK	CGSGPVHISGQHLVAVEEDAESEDEEEEDVK	C(UniMod:4)GSGPVHISGQHLVAVEEDAES(UniMod:21)EDEEEEDVK4	4	0.00858369	0	0.0121951	0.01	0.01	0.0116279	0.010101	0	1	4429.28	2999.68	3530.44		3420.74	0.816497	41.7127	41.5254	41.9007	45.4457	41.4985	45.7942	0	0	0.594591	4291.66	1.63785	0.239547	0.236301	0	0.314719	0	-10000000	0;1758.73;2670.55;0;0;0;0;0;0;0;0;0;	0;1758.73;2670.55;0;0;0;0;0;0;0;0;0;	0;0.816497;0.816497;0;0;0;0;0;0;0;0;0;	22236
20230628_PC9_MDPhospho_DIA_1cell_TiO2_01	P23396	RPS3	11207.4	7590.06	7590.06	11207.4	7590.06	7590.06	7590.06	DEILPT(UniMod:21)TPISEQK	DEILPTTPISEQK	DEILPT(UniMod:21)TPISEQK2	2	0.00505051	0	0.00505051	0.0229885	0.0229885	0.0196078	0.0166667	0	1	11207.4	7590.06	8933.04		0	0.827178	45.8163	45.6285	46.003	51.8511	45.8181	51.8578	0	0	0	0	2.07167	0.592077	0.0342628	0	0.537969	0.444651	0.224114	5737.31;3923.72;1546.36;1601.27;0;0;0;0;65400.6;17211.7;	5737.31;3923.72;1546.36;1601.27;0;0;0;0;65400.6;17211.7;	0.837361;0.816497;0.816497;0.816497;0;0;0;0;0.9776;0.97017;	24427
20230628_PC9_MDPhospho_DIA_1cell_TiO2_02	P23396	RPS3	11597.7	12581.8	12581.8	11597.7	12581.8	12581.8	12581.8	DEILPT(UniMod:21)TPISEQK	DEILPTTPISEQK	DEILPT(UniMod:21)TPISEQK2	2	0.00666667	0	0.00505051	0.0273973	0.0273973	0.0196078	0.0238095	0	1	11597.7	12581.8	10255.5		10866.8	0.88237	45.8904	45.7033	46.0765	51.8511	45.8235	51.9981	0	0	0.938384	12289	2.89093	0.629212	0.064774	0	0.581377	0.905967	0.231585	4995.82;4306.02;2295.87;0;0;0;0;0;37000.1;8966.89;	4995.82;4306.02;2295.87;0;0;0;0;0;37000.1;8966.89;	0.93165;0.93214;0.681788;0;0;0;0;0;0.75456;0.880992;	24477
20230628_PC9_MDPhospho_DIA_1cell_TiO2_02	P06748	NPM1	20636.6	22387.7	17008.6	20636.6	22387.7	17008.6	17008.6	DELHIVEAEAM(UniMod:35)NY(UniMod:21)EGSPIK	DELHIVEAEAMNYEGSPIK	DELHIVEAEAM(UniMod:35)NY(UniMod:21)EGSPIK3	3	0.00666667	0	0.00925926	0.0133333	0.0133333	0.0116279	0.0135135	0	1	20636.6	22387.7	18248.3		48051.4	0.785573	55.9805	55.794	56.1673	66.8653	56.0482	66.703	0	0	0.791448	54340.2	2.07195	0.241186	1	0	0.628281	0	-10000000	9359.56;5355.69;6728.3;4634.23;5570.94;6642.76;5585.17;0;2365.56;2182.37;0;0;	9359.56;5355.69;6728.3;4634.23;5570.94;6642.76;5585.17;0;2365.56;2182.37;0;0;	0.860254;0.410151;0.617408;0.677027;0.587674;0.756075;0.676213;0;0.410151;0.410151;0;0;	29874
20230628_PC9_MDPhospho_DIA_1cell_TiO2_01	P06748	NPM1	25839.1	17499.2	20044.2	25839.1	17499.2	20044.2	20044.2	DELHIVEAEAM(UniMod:35)NYEGS(UniMod:21)PIK	DELHIVEAEAMNYEGSPIK	DELHIVEAEAM(UniMod:35)NYEGS(UniMod:21)PIK3	3	0.00296708	0	0.00296708	0.01	0.01	0.0116279	0.010101	0	1	25839.1	17499.2	20595.5		43496.2	0.877877	55.7207	55.5344	55.9068	66.4478	55.6417	66.5665	0	0	0.809762	54570.3	3.0624	0.808119	1	0	0.872029	0	-10000000	9967.59;9620.45;6087.23;9784.29;4534.41;5428.28;8148.64;7474.95;2305.01;2667.95;0;0;	9967.59;9620.45;6087.23;9784.29;4534.41;5428.28;8148.64;7474.95;2305.01;2667.95;0;0;	0.897339;0.893458;0.75546;0.934212;0.75546;0.75546;0.914271;0.75546;0.75546;0.75546;0;0;	29724
20230628_PC9_MDPhospho_DIA_1cell_TiO2_03	P06748	NPM1	21620.4	25483.3	29189.4	21620.4	25483.3	29189.4	29189.4	DELHIVEAEAM(UniMod:35)NYEGS(UniMod:21)PIK	DELHIVEAEAMNYEGSPIK	DELHIVEAEAM(UniMod:35)NYEGS(UniMod:21)PIK3	3	0.00562801	0	0.00296708	0.0128205	0.0128205	0.0116279	0.012987	0	1	21620.4	25483.3	23806.2		55084.1	0.916388	56.0796	55.8922	56.2664	66.4478	55.6512	67.0417	0	0	0.847054	50026.5	2.34471	0.682939	0.065928	0	0.766964	0	-10000000	6771.8;7880.72;8013.27;6835.31;4289.62;1510.92;0;2893.03;3772.4;0;0;0;	6771.8;7880.72;8013.27;6835.31;4289.62;1510.92;0;2893.03;3772.4;0;0;0;	0.935477;0.741681;0.927789;0.88411;0.703199;0.703199;0;0.703199;0.703199;0;0;0;	29924
20230628_PC9_MDPhospho_DIA_1cell_TiO2_02	P06748	NPM1	20636.6	22387.7	17008.6	20636.6	22387.7	17008.6	17008.6	DELHIVEAEAM(UniMod:35)NYEGS(UniMod:21)PIK	DELHIVEAEAMNYEGSPIK	DELHIVEAEAM(UniMod:35)NYEGS(UniMod:21)PIK3	3	0.00666667	0	0.00296708	0.0133333	0.0133333	0.0116279	0.0135135	0	1	13687.2	14848.7	12103.2		9360.26	0.816497	55.794	55.6081	55.9805	66.4478	55.7707	66.4191	0	0	0.0668871	10585.3	1.99096	0.829084	0.065928	0	0.65912	0	-10000000	4396.36;6540.23;5355.69;3935.18;2752.84;2261.09;0;2528.55;2182.37;0;2365.56;2177.64;	4396.36;6540.23;5355.69;3935.18;2752.84;2261.09;0;2528.55;2182.37;0;2365.56;2177.64;	0.816497;0.616225;0.816497;0.816497;0.816497;0.816497;0;0;0.816497;0;0.816497;0.816497;	29774
20230628_PC9_MDPhospho_DIA_1cell_TiO2_01	Q09666	AHNAK	41299.1	27969.3	29605.2	41299.1	27969.3	29605.2	29605.2	DIDISS(UniMod:21)PEFK	DIDISSPEFK	DIDISS(UniMod:21)PEFK2	2	0.00505051	0	0.00505051	0.0116279	0.0116279	0.0116279	0.0117647	0	1	14953	10126.7	11918.6		10639	0.926698	46.9078	46.7201	47.0954	53.1741	46.731	53.4323	0	0	0.975342	13347.7	3.3638	0.415047	0.287853	1.69819	0.605872	0	-10000000	4559.37;3996.07;1968.89;0;0;6397.57;0;	4559.37;3996.07;1968.89;0;0;6397.57;0;	0.88602;0.888868;0.816497;0;0;0.979317;0;	25011
20230628_PC9_MDPhospho_DIA_1cell_TiO2_03	Q09666	AHNAK	41178.6	48536	48603.1	41178.6	48536	48603.1	48603.1	DIDISS(UniMod:21)PEFK	DIDISSPEFK	DIDISS(UniMod:21)PEFK2	2	0.00671141	0	0.00505051	0.0128205	0.0128205	0.0116279	0.012987	0	1	14728.6	17360.2	16217.7		16310.4	0.928127	46.8993	46.7119	47.0867	53.1741	46.7308	53.4326	0	0	0.972293	14812.8	3.20076	0.220107	0.287441	1.76522	0.528344	0	-10000000	5000.09;3842.42;0;0;0;5886.13;0;	5000.09;3842.42;0;0;0;5886.13;0;	0.931699;0.932746;0;0;0;0.922077;0;	25011
20230628_PC9_MDPhospho_DIA_1cell_TiO2_01	Q14498	RBM39	98793	66906.4	55199.4	98793	66906.4	55199.4	55199.4	DKS(UniMod:21)PVREPIDNLTPEER	DKSPVREPIDNLTPEER	DKS(UniMod:21)PVREPIDNLTPEER3	3	0.00858369	0	0.0121951	0.01	0.01	0.0116279	0.010101	0	1	4986.9	3377.32	3974.89		18453.4	0.816497	32.3971	32.2092	32.5846	31.7419	32.4798	31.6345	0	0	0.987876	23151.6	2.03114	0.375324	1	0	0.413808	0	-10000000	3390.52;1596.38;0;0;0;0;0;0;0;0;0;0;	3390.52;1596.38;0;0;0;0;0;0;0;0;0;0;	0.816497;0.816497;0;0;0;0;0;0;0;0;0;0;	17269
20230628_PC9_MDPhospho_DIA_1cell_TiO2_01	Q9NYF8	BCLAF1	16127	10921.8	12851.5	16127	10921.8	12851.5	12851.5	DLFDY(UniMod:21)SPPLHK	DLFDYSPPLHK	DLFDY(UniMod:21)SPPLHK2	2	0.00858369	0	0.0121951	0.0116279	0.0116279	0.0116279	0.0117647	0	1	8707.47	5897.03	6940.44		19848.6	0.800919	52.9112	52.7247	53.0979	62.6536	53.1412	62.3033	0	0	0.805217	24902.1	1.6153	4.74212e-18	0.244141	0	0.32378	0	-10000000	2604.12;0;0;0;6103.34;0;	2604.12;0;0;0;6103.34;0;	0.816497;0;0;0;0.794272;0;	28220
20230628_PC9_MDPhospho_DIA_1cell_TiO2_01	Q9UDY2	TJP2	65527.9	44378	48325.5	65527.9	44378	48325.5	48325.5	DNS(UniMod:21)PPPAFKPEPPK	DNSPPPAFKPEPPK	DNS(UniMod:21)PPPAFKPEPPK2	2	0.00505051	0	0.00505051	0.01	0.01	0.0116279	0.010101	0	1	65527.9	44378	52230.1		63613.7	0.966533	29.5058	29.318	29.6937	27.4068	29.5776	27.3021	0	0	0.925914	79809.7	4.15653	0.38138	1	0	0.747041	0	-10000000	47228.9;21752.3;8212.14;13231.9;10086.8;3150.55;0;0;0;0;0;	47228.9;21752.3;8212.14;13231.9;10086.8;3150.55;0;0;0;0;0;	0.995204;0.994518;0.882953;0.865534;0.900337;0.471157;0;0;0;0;0;	15730
20230628_PC9_MDPhospho_DIA_1cell_TiO2_03	Q9UDY2	TJP2	39595.9	46670.6	42823.5	39595.9	46670.6	42823.5	42823.5	DNS(UniMod:21)PPPAFKPEPPK	DNSPPPAFKPEPPK	DNS(UniMod:21)PPPAFKPEPPK2	2	0.00671141	0	0.00505051	0.015873	0.015873	0.0116279	0.016129	0	1	39595.9	46670.6	43599		65645.8	0.906341	29.4195	29.2324	29.6072	27.4068	29.5041	27.247	0	0	0.923183	59618.4	2.72071	0.456845	1	0	0.642671	0	-10000000	30631.1;13464.9;2653.69;8934.35;6311.1;0;0;0;0;0;0;	30631.1;13464.9;2653.69;8934.35;6311.1;0;0;0;0;0;0;	0.940228;0.958226;0.512144;0.781222;0.907621;0;0;0;0;0;0;	15680
20230628_PC9_MDPhospho_DIA_1cell_TiO2_02	Q9UDY2	TJP2	33203.2	36020.7	36030.9	33203.2	36020.7	36030.9	36030.9	DNS(UniMod:21)PPPAFKPEPPK	DNSPPPAFKPEPPK	DNS(UniMod:21)PPPAFKPEPPK2	2	0.00666667	0	0.00505051	0.0344828	0.0344828	0.0116279	0.0238095	0	1	33203.2	36020.7	29360.6		32492.5	0.924291	29.5982	29.4104	29.786	27.4068	29.4296	27.5997	0	0	0.558892	36745	2.45605	0.484572	1	0	0.492161	0	-10000000	23574.3;1329.92;4624.49;2639.77;5004.42;2169.86;0;0;0;0;0;	23574.3;1329.92;4624.49;2639.77;5004.42;2169.86;0;0;0;0;0;	0.922076;0.235914;0.927331;0.675611;0.931914;0.235914;0;0;0;0;0;	15780
20230628_PC9_MDPhospho_DIA_1cell_TiO2_01	Q9UDY2	TJP2	65527.9	44378	48325.5	65527.9	44378	48325.5	48325.5	DNS(UniMod:21)PPPAFKPEPPK	DNSPPPAFKPEPPK	DNS(UniMod:21)PPPAFKPEPPK3	3	0.00505051	0	0.00505051	0.01	0.01	0.0116279	0.010101	0	1	47381.6	32088.6	37766.3		67448.8	0.953837	29.5537	29.3659	29.7414	27.36	29.5422	27.3679	0	0	0.91421	84621.2	2.86393	0.60524	1	0	0.655106	0	-10000000	20302.1;16965.5;3955.74;10114;0;3891.39;5664.3;5316.78;0;0;1276.31;	20302.1;16965.5;3955.74;10114;0;3891.39;5664.3;5316.78;0;0;1276.31;	0.982445;0.945292;0.69371;0.910747;0;0.71271;0.581897;0.833371;0;0;0.530636;	15753
20230628_PC9_MDPhospho_DIA_1cell_TiO2_03	Q9UDY2	TJP2	39595.9	46670.6	42823.5	39595.9	46670.6	42823.5	42823.5	DNS(UniMod:21)PPPAFKPEPPK	DNSPPPAFKPEPPK	DNS(UniMod:21)PPPAFKPEPPK3	3	0.00671141	0	0.00505051	0.015873	0.015873	0.0116279	0.016129	0	1	17989.8	21204	19808.5		66414.6	0.833215	29.5611	29.3734	29.7489	27.36	29.4719	27.4538	0	0	0.739779	60316.6	1.94584	0.405982	1	0	0.561733	0	-10000000	9097.47;7215.73;2193.34;1676.58;0;2160.51;0;4502.97;0;0;1066.25;	9097.47;7215.73;2193.34;1676.58;0;2160.51;0;4502.97;0;0;1066.25;	0.856599;0.860626;0.472737;0.588358;0;0.450091;0;0.858349;0;0;0.158718;	15753
20230628_PC9_MDPhospho_DIA_1cell_TiO2_01	P29966	MARCKS	18517.7	12540.9	9290.74	18517.7	12540.9	9290.74	9290.74	EAPAEGEAAEPGS(UniMod:21)PTAAEGEAASAASSTSSPK	EAPAEGEAAEPGSPTAAEGEAASAASSTSSPK	EAPAEGEAAEPGS(UniMod:21)PTAAEGEAASAASSTSSPK3	3	0.00505051	0	0.00505051	0.01	0.01	0.0116279	0.010101	0	1	10162.8	6882.67	8100.48		20725.9	0.716778	38.4476	38.2595	38.636	40.1909	38.0988	40.7112	0	0	0.985502	26002.7	3.26471	0.5478	1	0	0.722451	0	-10000000	6358.12;5162.28;5536.6;2455.31;2545.26;0;0;0;3558.06;0;0;0;	6358.12;5162.28;5536.6;2455.31;2545.26;0;0;0;3558.06;0;0;0;	0.907861;0.774064;0.880249;0.569743;0.74243;0;0;0;0.935624;0;0;0;	20499
20230628_PC9_MDPhospho_DIA_1cell_TiO2_03	P29966	MARCKS	10552.1	12437.5	16788.5	10552.1	12437.5	16788.5	16788.5	EAPAEGEAAEPGS(UniMod:21)PTAAEGEAASAASSTSSPK	EAPAEGEAAEPGSPTAAEGEAASAASSTSSPK	EAPAEGEAAEPGS(UniMod:21)PTAAEGEAASAASSTSSPK3	3	0.00671141	0	0.00505051	0.037037	0.037037	0.0116279	0.0333333	0	1	10552.1	12437.5	11618.9		14525	0.811591	38.454	38.2659	38.6415	40.1909	38.0935	40.7053	0	0	0.818768	13191.4	2.32904	0.0383366	1	0	0.522073	0	-10000000	2228.06;3337.98;0;4929.75;2284.39;0;0;0;0;1993.18;0;0;	2228.06;3337.98;0;4929.75;2284.39;0;0;0;0;1993.18;0;0;	0.408248;0.816497;0;0.805996;0.816497;0;0;0;0;0.816497;0;0;	20499
20230628_PC9_MDPhospho_DIA_1cell_TiO2_01	O75569	PRKRA	53312.9	36105.5	36105.5	53312.9	36105.5	36105.5	36105.5	EDS(UniMod:21)GTFSLGK	EDSGTFSLGK	EDS(UniMod:21)GTFSLGK2	2	0.00858369	0	0.0121951	0.0247934	0.0247934	0.0265487	0.0166667	0	1	53312.9	36105.5	42494		7809.37	0.75545	32.6564	32.4686	32.8442	31.9845	32.6316	32.0426	0	0	0.963355	9797.63	1.8233	0.309739	0.322463	0	0.405058	0	-10000000	1802.63;49624.4;0;0;0;1885.86;0;2683.61;0;0;	1802.63;49624.4;0;0;0;1885.86;0;2683.61;0;0;	0.816497;0.766427;0;0;0;0.408248;0;0.295022;0;0;	17406
20230628_PC9_MDPhospho_DIA_1cell_TiO2_01	O60248	SOX15	8255.44	5590.9	5590.9	8255.44	5590.9	5590.9	5590.9	EGAGS(UniMod:21)PAAPGTLPLEK	EGAGSPAAPGTLPLEK	EGAGS(UniMod:21)PAAPGTLPLEK2	2	0.00858369	0	0.0121951	0.0247934	0.0247934	0.0265487	0.0166667	0	1	8255.44	5590.9	6580.15		11959.1	0.816497	40.1046	39.9166	40.2926	43.1698	40.0156	43.3123	0	0	0.760778	15003.9	1.80404	0.653562	0.0343447	0	0.375958	0	-10000000	5533.41;2722.03;0;0;0;	5533.41;2722.03;0;0;0;	0.816497;0.816497;0;0;0;	21378
20230628_PC9_MDPhospho_DIA_1cell_TiO2_01	P07900	HSP90AA1	103146	69854.4	62933.5	103146	69854.4	62933.5	62933.5	ESEDKPEIEDVGS(UniMod:21)DEEEEK	ESEDKPEIEDVGSDEEEEK	ESEDKPEIEDVGS(UniMod:21)DEEEEK3	3	0.00505051	0	0.00469117	0.01	0.01	0.0116279	0.010101	0	1	19815.2	13419.6	15794.1		153239	0.857757	27.6258	27.4388	27.8136	24.3173	27.3621	24.6357	0	0	0.986381	192253	3.52771	0.525899	1	0.670362	0.729104	0	-10000000	8573.14;5283.47;2603.58;3355.04;0;1902.91;1902.13;0;0;0;0;0;	8573.14;5283.47;2603.58;3355.04;0;1902.91;1902.13;0;0;0;0;0;	0.930537;0.927553;0.691156;0.691156;0;0.691156;0.691156;0;0;0;0;0;	14725
20230628_PC9_MDPhospho_DIA_1cell_TiO2_03	P07900	HSP90AA1	47161.2	55587.6	51028.2	47161.2	55587.6	51028.2	51028.2	ESEDKPEIEDVGS(UniMod:21)DEEEEK	ESEDKPEIEDVGSDEEEEK	ESEDKPEIEDVGS(UniMod:21)DEEEEK3	3	0.00469117	0	0.00469117	0.0128205	0.0128205	0.0116279	0.012987	0	1	17965.3	21175.2	19781.6		177477	0.877605	27.6313	27.4437	27.8191	24.3173	27.4191	24.6061	0	0	0.976126	161181	3.66897	0.586841	1	0.731474	0.835181	0	-10000000	7380.61;6519.14;2023.49;2042.07;2278.9;0;1955.37;1846.42;0;0;1688.06;0;	7380.61;6519.14;2023.49;2042.07;2278.9;0;1955.37;1846.42;0;0;1688.06;0;	0.925805;0.904826;0.746452;0.746452;0.746452;0;0.564068;0.746452;0;0;0.746452;0;	14725
20230628_PC9_MDPhospho_DIA_1cell_TiO2_02	P07900	HSP90AA1	29861.3	32395.2	39186.6	29861.3	32395.2	39186.6	39186.6	ESEDKPEIEDVGS(UniMod:21)DEEEEK	ESEDKPEIEDVGSDEEEEK	ESEDKPEIEDVGS(UniMod:21)DEEEEK3	3	0.00506643	0	0.00469117	0.0133333	0.0133333	0.0116279	0.0135135	0	1	20481.5	22219.5	18111.2		107352	0.851031	27.6231	27.4355	27.8109	24.3173	27.3151	24.7436	0	0	0.932273	121402	3.73156	0.574933	1	0.804984	0.865893	0	-10000000	7767.42;5878.19;3959.16;2876.75;1626.72;0;2984.6;0;2745.55;0;0;1960.21;	7767.42;5878.19;3959.16;2876.75;1626.72;0;2984.6;0;2745.55;0;0;1960.21;	0.90756;0.816497;0.816497;0.816497;0.816497;0;0.816497;0;0.889094;0;0;0.816497;	14725
20230628_PC9_MDPhospho_DIA_1cell_TiO2_02	P07900	HSP90AA1	29861.3	32395.2	39186.6	29861.3	32395.2	39186.6	39186.6	ESEDKPEIEDVGS(UniMod:21)DEEEEKK	ESEDKPEIEDVGSDEEEEKK	ESEDKPEIEDVGS(UniMod:21)DEEEEKK3	3	0.00666667	0	0.00925926	0.0133333	0.0133333	0.0116279	0.0135135	0	1	8879.26	9632.72	7851.66		84360.5	0.816497	21.8181	21.631	22.0058	15.6539	21.6526	16.081	0	0	0.977901	95401.3	2.54279	0.231924	1	0	0.592703	0	-10000000	4531.98;0;1667.05;0;2680.23;0;2235.9;0;0;0;0;3771.92;	4531.98;0;1667.05;0;2680.23;0;2235.9;0;0;0;0;3771.92;	0.816497;0;0.816497;0;0.816497;0;0.816497;0;0;0;0;0.816497;	11630
20230628_PC9_MDPhospho_DIA_1cell_TiO2_01	P16949	STMN1	7569.65	5126.46	5126.46	7569.65	5126.46	5126.46	5126.46	ESVPEFPLS(UniMod:21)PPK	ESVPEFPLSPPK	ESVPEFPLS(UniMod:21)PPK2	2	0.00505051	0	0.00505051	0.0116279	0.0116279	0.0116279	0.0117647	0	1	7569.65	5126.46	6033.53		10323.7	0.609878	56.0866	55.9	56.2742	67.2691	56.1803	67.1245	0	0	0.889378	12952.2	1.54328	1.01759e-13	0.0680067	0	0.450106	0	-10000000	2222.07;3662.26;1685.33;0;0;0;0;1720.71;	2222.07;3662.26;1685.33;0;0;0;0;1720.71;	0.816497;0.577301;0.408248;0;0;0;0;0.816497;	29920
20230628_PC9_MDPhospho_DIA_1cell_TiO2_03	Q9UHB6	LIMA1	16307.1	19220.7	19220.7	16307.1	19220.7	19220.7	19220.7	ET(UniMod:21)PHSPGVEDAPIAK	ETPHSPGVEDAPIAK	ET(UniMod:21)PHSPGVEDAPIAK3	3	0.00534598	0	0.00925926	0.0128205	0.0128205	0.0116279	0.012987	0	1	16307.1	19220.7	17955.7		40522.2	0.851158	24.1251	23.9374	24.3129	21.4113	25.5007	19.3718	0	0	0.968636	36801.6	3.77667	0.567599	1	0	0.777038	0	-10000000	5686.63;4737.59;5882.86;2985.67;2131.44;0;4388.75;1744.77;	5686.63;4737.59;5882.86;2985.67;2131.44;0;4388.75;1744.77;	0.816497;0.816497;0.912576;0.816497;0.816497;0;0.457028;0.816497;	12854
20230628_PC9_MDPhospho_DIA_1cell_TiO2_02	Q9UHB6	LIMA1	12856.9	13947.9	13947.9	12856.9	13947.9	13947.9	13947.9	ET(UniMod:21)PHSPGVEDAPIAK	ETPHSPGVEDAPIAK	ET(UniMod:21)PHSPGVEDAPIAK3	3	0.0059468	0	0.00925926	0.0133333	0.0133333	0.0116279	0.0135135	0	1	12856.9	13947.9	11369		45127	0.816497	24.119	23.9314	24.3066	21.4113	25.4268	19.497	0	0	0.90368	51033.1	3.51183	0.561721	1	0	0.792025	0	-10000000	5234.5;5100.81;2521.58;3126.55;0;1624.36;2063.12;1632.19;	5234.5;5100.81;2521.58;3126.55;0;1624.36;2063.12;1632.19;	0.816497;0.816497;0.816497;0.816497;0;0.816497;0.816497;0.816497;	12854
20230628_PC9_MDPhospho_DIA_1cell_TiO2_01	Q9UHB6	LIMA1	23545.7	15946	15946	23545.7	15946	15946	15946	ETPHS(UniMod:21)PGVEDAPIAK	ETPHSPGVEDAPIAK	ETPHS(UniMod:21)PGVEDAPIAK2	2	0.00505051	0	0.00505051	0.01	0.01	0.0116279	0.010101	0	1	12190	8255.53	9716.25		23773.1	0.817243	24.1688	23.9811	24.3558	19.2344	24.0609	19.4601	0	0	0.975366	29825.7	2.42633	0.566094	0.208488	0	0.495254	0	-10000000	3268.97;6190.57;2730.45;0;0;0;0;	3268.97;6190.57;2730.45;0;0;0;0;	0.703164;0.927799;0.703164;0;0;0;0;	12881
20230628_PC9_MDPhospho_DIA_1cell_TiO2_01	Q9UHB6	LIMA1	23545.7	15946	15946	23545.7	15946	15946	15946	ETPHS(UniMod:21)PGVEDAPIAK	ETPHSPGVEDAPIAK	ETPHS(UniMod:21)PGVEDAPIAK3	3	0.00224735	0	0.00224735	0.01	0.01	0.0116279	0.010101	0	1	23545.7	15946	18767.5		66699.2	0.895496	24.1227	23.9351	24.3096	20.8955	25.1167	19.3901	0	0	0.968127	83680.8	4.62303	0.437635	1	0	0.942599	0	-10000000	10212;10130.7;7530.19;5803.51;2168.71;1796.53;0;0;5907.97;3668.53;2789.14;	10212;10130.7;7530.19;5803.51;2168.71;1796.53;0;0;5907.97;3668.53;2789.14;	0.884261;0.870129;0.897055;0.913241;0.781462;0.781462;0;0;0.746407;0.924269;0.781462;	12854
20230628_PC9_MDPhospho_DIA_1cell_TiO2_01	P29966	MARCKS	18517.7	12540.9	9290.74	18517.7	12540.9	9290.74	9290.74	GEAAAERPGEAAVAS(UniMod:21)SPSK	GEAAAERPGEAAVASSPSK	GEAAAERPGEAAVAS(UniMod:21)SPSK3	3	0.00458532	0	0.00458532	0.01	0.01	0.0116279	0.010101	0	1	18517.7	12540.9	14759.9		60595.9	0.918747	13.5412	13.3534	13.729	4.88656	13.2355	5.06637	0	0	0.940236	76023.5	4.06825	0.653183	1	0.931061	0.78624	0	-10000000	5851.21;6004.37;7569.62;2964.53;5096.89;2469.31;0;0;0;16422.7;	5851.21;6004.37;7569.62;2964.53;5096.89;2469.31;0;0;0;16422.7;	0.927379;0.789983;0.901029;0.751165;0.935149;0.315053;0;0;0;0.99545;	7212
20230628_PC9_MDPhospho_DIA_1cell_TiO2_01	Q9UQ35	SRRM2	171117	115887	133477	171117	115887	133477	133477	GEFSAS(UniMod:21)PM(UniMod:35)LK	GEFSASPMLK	GEFSAS(UniMod:21)PM(UniMod:35)LK2	2	0.00505051	0	0.00505051	0.01	0.01	0.0116279	0.010101	0	1	11214.1	7594.59	8938.37		42559.3	0.91718	31.1579	30.9701	31.3456	29.7354	31.2085	29.7017	0	0	0.967757	53394.8	2.51327	0.522685	0.966559	0	0.505713	0	-10000000	6767.55;4446.51;0;0;0;0;1246.08;11615.8;	6767.55;4446.51;0;0;0;0;1246.08;11615.8;	0.907735;0.931556;0;0;0;0;0.305234;0.883656;	16608
20230628_PC9_MDPhospho_DIA_1cell_TiO2_02	Q9UQ35	SRRM2	165732	179796	168425	165732	179796	168425	168425	GEFSAS(UniMod:21)PM(UniMod:35)LK	GEFSASPMLK	GEFSAS(UniMod:21)PM(UniMod:35)LK2	2	0.00666667	0	0.00505051	0.0133333	0.0133333	0.0116279	0.0135135	0	1	7207.44	7819.03	6373.32		29823	0.816497	31.1558	30.9682	31.3435	29.7354	31.1532	29.743	0	0	0.997233	33726.1	2.04049	0.587763	0.305848	0	0.482479	0	-10000000	3221.1;3986.34;0;0;0;0;0;5040.94;	3221.1;3986.34;0;0;0;0;0;5040.94;	0.816497;0.816497;0;0;0;0;0;0.896329;	16608
20230628_PC9_MDPhospho_DIA_1cell_TiO2_01	Q9UQ35	SRRM2	171117	115887	133477	171117	115887	133477	133477	GEGDAPFSEPGT(UniMod:21)TSTQRPSSPETATK	GEGDAPFSEPGTTSTQRPSSPETATK	GEGDAPFSEPGT(UniMod:21)TSTQRPSSPETATK3	3	0.00505051	0	0.00505051	0.01	0.01	0.0116279	0.010101	0	1	9530.17	6454.19	7596.19		15903.5	0.856774	29.6168	29.429	29.8046	27.2924	29.491	27.4544	0	0	0.877407	19952.5	2.55077	0.397369	1	0	0.479185	0	-10000000	5624.74;0;1866.21;2039.21;0;0;0;0;	5624.74;0;1866.21;2039.21;0;0;0;0;	0.88474;0;0.816497;0.816497;0;0;0;0;	15790
20230628_PC9_MDPhospho_DIA_1cell_TiO2_01	Q01082	SPTBN1	14369.1	9731.28	9731.28	14369.1	9731.28	9731.28	9731.28	GEQVSQNGLPAEQGS(UniMod:21)PR	GEQVSQNGLPAEQGSPR	GEQVSQNGLPAEQGS(UniMod:21)PR3	3	0.00505051	0	0.00505051	0.0247934	0.0247934	0.0265487	0.0166667	0	1	14369.1	9731.28	11453.1		12098.9	0.884965	24.7906	24.603	24.9781	19.9556	24.5185	20.404	0	0	0.897161	15179.2	2.27852	0.00210037	1	0	0.450311	0	-10000000	3775.3;0;0;0;10593.8;0;2288.09;	3775.3;0;0;0;10593.8;0;2288.09;	0.917664;0;0;0;0.873313;0;0.778804;	13211
20230628_PC9_MDPhospho_DIA_1cell_TiO2_01	Q09666	AHNAK	41299.1	27969.3	29605.2	41299.1	27969.3	29605.2	29605.2	GGVTGS(UniMod:21)PEASISGSK	GGVTGSPEASISGSK	GGVTGS(UniMod:21)PEASISGSK2	2	0.00505051	0	0.00505051	0.0116279	0.0116279	0.0116279	0.0117647	0	1	12929.4	8756.27	10305.6		35183.1	0.83231	24.2434	24.0562	24.4307	19.2775	24.0882	19.5735	0	0	0.981294	44140.6	2.61746	0.260625	1	0	0.592172	0	-10000000	7590.42;2363.44;0;2975.51;0;1599.65;0;0;1441.36;0;0;0;	7590.42;2363.44;0;2975.51;0;1599.65;0;0;1441.36;0;0;0;	0.930183;0.693163;0;0.693163;0;0.627131;0;0;0.693163;0;0;0;	12920
20230628_PC9_MDPhospho_DIA_1cell_TiO2_02	Q09666	AHNAK	50865.1	55181.3	51556.8	50865.1	55181.3	51556.8	51556.8	GGVTGS(UniMod:21)PEASISGSK	GGVTGSPEASISGSK	GGVTGS(UniMod:21)PEASISGSK2	2	0.00666667	0	0.00505051	0.0178571	0.0178571	0.0116279	0.0181818	0	1	11212.6	12164	9914.93		26229.5	0.875634	24.1463	23.9587	24.3339	19.2775	24.0543	19.538	0	0	0.987933	29662.3	2.64947	0.482713	0.242298	0.605219	0.617828	0	-10000000	7883.08;3329.49;1909.77;0;0;0;2187.13;0;1930.23;0;0;0;	7883.08;3329.49;1909.77;0;0;0;2187.13;0;1930.23;0;0;0;	0.851955;0.931697;0.638547;0;0;0;0.681106;0;0.681106;0;0;0;	12870
20230628_PC9_MDPhospho_DIA_1cell_TiO2_01	Q96MU7	YTHDC1	9641.27	6529.43	6529.43	9641.27	6529.43	6529.43	6529.43	GIS(UniMod:21)PIVFDR	GISPIVFDR	GIS(UniMod:21)PIVFDR2	2	0.00505051	0	0.00505051	0.0229885	0.0229885	0.0196078	0.0166667	0	1	9641.27	6529.43	7684.74		19466.2	0.841711	51.4798	51.2925	51.6675	60.3846	51.6323	60.1523	0	0	0.846106	24422.2	1.93428	0.46965	0.334912	0	0.476828	0	-10000000	5414.9;4226.37;0;0;0;0;1676.32;1142.74;	5414.9;4226.37;0;0;0;0;1676.32;1142.74;	0.861391;0.816497;0;0;0;0;0.816497;0.816497;	27454
20230628_PC9_MDPhospho_DIA_1cell_TiO2_02	Q96MU7	YTHDC1	20002.4	21699.8	21699.8	20002.4	21699.8	21699.8	21699.8	GIS(UniMod:21)PIVFDR	GISPIVFDR	GIS(UniMod:21)PIVFDR2	2	0.00666667	0	0.00505051	0.0273973	0.0273973	0.0196078	0.0238095	0	1	20002.4	21699.8	17687.5		19936.9	0.931594	51.4587	51.2714	51.6458	60.3846	51.6791	60.0028	0	0	0.876825	22546.2	3.28496	0.415394	1	0	0.646886	0	-10000000	6785.47;8166.41;0;5050.55;0;0;1200.69;1488.79;	6785.47;8166.41;0;5050.55;0;0;1200.69;1488.79;	0.916156;0.942364;0;0.934919;0;0;0.729823;0.729823;	27454
20230628_PC9_MDPhospho_DIA_1cell_TiO2_01	P35269	GTF2F1	22199	15034	15034	22199	15034	15034	15034	GNS(UniMod:21)RPGT(UniMod:21)PSAEGGSTSSTLR	GNSRPGTPSAEGGSTSSTLR	GNS(UniMod:21)RPGT(UniMod:21)PSAEGGSTSSTLR3	3	0.00505051	0	0.00505051	0.0229885	0.0229885	0.0196078	0.0166667	0	1	22199	15034	17694.1		23564.4	0.919276	20.2107	20.0232	20.3982	13.2769	20.1339	13.5322	0	0	0.985739	29563.9	3.50129	0.269235	1	0	0.61697	0	-10000000	13420.7;2979.19;2561.89;0;0;3237.22;	13420.7;2979.19;2561.89;0;0;3237.22;	0.986503;0.816497;0.816497;0;0;0.816497;	10769
20230628_PC9_MDPhospho_DIA_1cell_TiO2_03	P35269	GTF2F1	10570.9	12459.6	12459.6	10570.9	12459.6	12459.6	12459.6	GNS(UniMod:21)RPGT(UniMod:21)PSAEGGSTSSTLR	GNSRPGTPSAEGGSTSSTLR	GNS(UniMod:21)RPGT(UniMod:21)PSAEGGSTSSTLR3	3	0.00671141	0	0.00505051	0.037037	0.037037	0.0196078	0.0333333	0	1	10570.9	12459.6	11639.6		34497.7	0.926693	20.2122	20.0247	20.4	13.2769	19.9324	13.7231	0	0	0.994585	31330.2	2.62147	0.289229	1	0	0.454842	0	-10000000	5988.45;4582.44;0;0;0;0;	5988.45;4582.44;0;0;0;0;	0.931412;0.920527;0;0;0;0;	10769
20230628_PC9_MDPhospho_DIA_1cell_TiO2_01	Q9Y2V2	CARHSP1	57203.3	38740.2	38740.2	57203.3	38740.2	38740.2	38740.2	GNVVPS(UniMod:21)PLPTR	GNVVPSPLPTR	GNVVPS(UniMod:21)PLPTR2	2	0.00465217	0	0.00465217	0.01	0.01	0.0196078	0.010101	0	1	57203.3	38740.2	45594.9		32133.2	0.956777	37.5371	37.3494	37.724	39.3493	37.5457	39.3287	0	0	0.861209	40314.3	4.29887	0.449499	1	0.583752	0.783177	0	-10000000	31195.1;12277;13731.2;10092.9;0;2390.8;0;11840.2;3929.11;0;	31195.1;12277;13731.2;10092.9;0;2390.8;0;11840.2;3929.11;0;	0.982255;0.90328;0.946726;0.983796;0;0.594803;0;0.983534;0.436383;0;	20010
20230628_PC9_MDPhospho_DIA_1cell_TiO2_03	Q9Y2V2	CARHSP1	49714.6	58597.2	58597.2	49714.6	58597.2	58597.2	58597.2	GNVVPS(UniMod:21)PLPTR	GNVVPSPLPTR	GNVVPS(UniMod:21)PLPTR2	2	0.00671141	0	0.00465217	0.0128205	0.0128205	0.0196078	0.012987	0	1	49714.6	58597.2	54740.7		38785.4	0.964779	37.6358	37.4478	37.823	39.3493	37.5279	39.485	0	0	0.962023	35224.3	3.8171	0.478611	1	0	0.709493	0	-10000000	25930.7;13275;10508.9;3691.19;0;0;0;7610.53;0;0;	25930.7;13275;10508.9;3691.19;0;0;0;7610.53;0;0;	0.982483;0.979543;0.902447;0.624455;0;0;0;0.83237;0;0;	20060
20230628_PC9_MDPhospho_DIA_1cell_TiO2_02	Q9Y2V2	CARHSP1	69387.3	75275.3	75275.3	69387.3	75275.3	75275.3	75275.3	GNVVPS(UniMod:21)PLPTR	GNVVPSPLPTR	GNVVPS(UniMod:21)PLPTR2	2	0.00525943	0	0.00465217	0.0133333	0.0133333	0.0196078	0.0135135	0	1	69387.3	75275.3	61357.1		53925.8	0.956839	37.6236	37.4364	37.8098	39.3493	37.5127	39.4654	0	0	0.857956	60983.4	4.15028	0.396551	1	0.609712	0.842972	0	-10000000	34930;16303.7;18153.5;7135.33;3268.02;2290.96;0;16436.8;1658.94;0;	34930;16303.7;18153.5;7135.33;3268.02;2290.96;0;16436.8;1658.94;0;	0.979131;0.884606;0.978818;0.734302;0.704693;0.617571;0;0.983107;0.430556;0;	20060
20230628_PC9_MDPhospho_DIA_1cell_TiO2_01	Q9UKM9	RALY	59130.7	40045.6	40045.5	59130.7	40045.6	40045.5	40045.5	GRLS(UniMod:21)PVPVPR	GRLSPVPVPR	GRLS(UniMod:21)PVPVPR2	2	0.00323014	0	0.00323014	0.01	0.01	0.0196078	0.010101	0	1	59130.7	40045.6	47131.2		177004	0.908776	27.689	27.502	27.8765	24.7177	27.6365	24.7277	0	0	0.964398	222069	3.65279	0.342282	1	2.2136	0.856654	0	-10000000	44615.2;12058.4;4142.81;2457.04;2720.1;5922.36;0;3882.47;1788.26;8104.05;	44615.2;12058.4;4142.81;2457.04;2720.1;5922.36;0;3882.47;1788.26;8104.05;	0.919279;0.902157;0.750557;0.750557;0.750557;0.56845;0;0.750557;0.750557;0.879153;	14757
20230628_PC9_MDPhospho_DIA_1cell_TiO2_03	Q9UKM9	RALY	32955.1	38843.3	38843.3	32955.1	38843.3	38843.3	38843.3	GRLS(UniMod:21)PVPVPR	GRLSPVPVPR	GRLS(UniMod:21)PVPVPR2	2	0.00475053	0	0.00323014	0.0128205	0.0128205	0.0196078	0.012987	0	1	32955.1	38843.3	36286.9		123905	0.938193	27.6945	27.5066	27.8818	24.7177	27.6855	24.7002	0	0	0.97132	112529	3.96548	0.301763	1	2.41495	0.826354	0	-10000000	25441.3;4965.89;2933.27;2547.92;2614.68;2350.74;0;2918.33;0;3836.66;	25441.3;4965.89;2933.27;2547.92;2614.68;2350.74;0;2918.33;0;3836.66;	0.974135;0.816497;0.816497;0.816497;0.816497;0.408248;0;0.863652;0;0.816497;	14757
20230628_PC9_MDPhospho_DIA_1cell_TiO2_02	Q9UKM9	RALY	22386.3	24285.9	24285.9	22386.3	24285.9	24285.9	24285.9	GRLS(UniMod:21)PVPVPR	GRLSPVPVPR	GRLS(UniMod:21)PVPVPR2	2	0.00666667	0	0.00323014	0.0273973	0.0273973	0.0196078	0.0238095	0	1	22386.3	24285.9	19795.5		107647	0.89027	27.6862	27.4986	27.8739	24.7177	27.581	24.8367	0	0	0.945338	121735	2.90919	0.185717	1	0.729239	0.563905	0	-10000000	17549.6;2375.34;0;2461.4;0;2295.49;0;1325.22;0;2615.34;	17549.6;2375.34;0;2461.4;0;2295.49;0;1325.22;0;2615.34;	0.931159;0.74191;0;0.74191;0;0.74191;0;0.526815;0;0.74191;	14757
20230628_PC9_MDPhospho_DIA_1cell_TiO2_01	Q9P206	KIAA1522	5338.4	3615.37	3615.37	5338.4	3615.37	3615.37	3615.37	GS(UniMod:21)PSGGSTAEASDTLSIR	GSPSGGSTAEASDTLSIR	GS(UniMod:21)PSGGSTAEASDTLSIR2	2	0.00858369	0	0.0121951	0.0247934	0.0247934	0.0265487	0.0166667	0	1	5338.4	3615.37	4255.07		6997.22	0.816497	35.0535	34.8671	35.2412	35.4898	34.9461	35.6719	0	0	0.886723	8778.7	1.92998	0.114655	0.0908092	0	0.382574	0	-10000000	1948.53;0;3389.88;0;0;0;0;0;0;0;	1948.53;0;3389.88;0;0;0;0;0;0;0;	0.816497;0;0.816497;0;0;0;0;0;0;0;	18688
20230628_PC9_MDPhospho_DIA_1cell_TiO2_01	Q32MZ4	LRRFIP1	92209.7	62447.9	62447.9	92209.7	62447.9	62447.9	62447.9	GSGDT(UniMod:21)SISIDTEASIR	GSGDTSISIDTEASIR	GSGDT(UniMod:21)SISIDTEASIR2	2	0.00505051	0	0.00505051	0.01	0.01	0.0116279	0.010101	0	1	18748.3	12697.1	14943.7		12717.1	0.8561	43.674	43.4883	43.8617	48.4874	43.5261	48.7301	0	0	0.905711	15954.8	2.5497	0.343481	0.200445	0	0.556163	0	-10000000	12794.1;3528.79;2425.45;0;0;1121.32;14943.9;	12794.1;3528.79;2425.45;0;0;1121.32;14943.9;	0.911232;0.737635;0.737635;0;0;0.576273;0.355179;	23284
20230628_PC9_MDPhospho_DIA_1cell_TiO2_01	P46087	NOP2	10575.7	7162.29	7162.29	10575.7	7162.29	7162.29	7162.29	GTDTQTPAVLS(UniMod:21)PSK	GTDTQTPAVLSPSK	GTDTQTPAVLS(UniMod:21)PSK2	2	0.00505051	0	0.00505051	0.0247934	0.0247934	0.0265487	0.0166667	0	1	10575.7	7162.29	8429.57		53647.9	0.834614	28.6528	28.4659	28.8397	25.8485	28.4302	26.1115	0	0	0.972328	67306.6	2.49552	0.182175	0.0662176	0	0.540153	0	-10000000	5903.95;1809.64;0;0;2862.14;0;0;0;1244.27;1352.38;	5903.95;1809.64;0;0;2862.14;0;0;0;1244.27;1352.38;	0.896521;0.756378;0;0;0.756378;0;0;0;0;0.756378;	15274
20230628_PC9_MDPhospho_DIA_1cell_TiO2_01	Q13224	GRIN2B	56597.5	38330	38330	56597.5	38330	38330	38330	GVDDALLS(UniMod:21)LK	GVDDALLSLK	GVDDALLS(UniMod:21)LK2	2	0.00505051	0	0.00505051	0.0229885	0.0229885	0.0196078	0.0166667	0	1	56597.5	38330	45112		6608.25	0.913702	28.7134	28.527	28.9005	26.0863	28.601	26.1972	0	0	0.451167	8290.71	3.20712	0.0805791	0.0329839	2.46056	0.570768	0	-10000000	18021.8;19502.7;11442.6;19768.2;17326.5;6274.38;2954.92;6328.57;2486.09;	18021.8;19502.7;11442.6;19768.2;17326.5;6274.38;2954.92;6328.57;2486.09;	0.274299;0.886658;0.859475;0.94365;0.909974;0.779158;0.779158;0.321963;0.880513;	15305
20230628_PC9_MDPhospho_DIA_1cell_TiO2_03	Q13224	GRIN2B	60076	70809.8	70809.8	60076	70809.8	70809.8	70809.8	GVDDALLS(UniMod:21)LK	GVDDALLSLK	GVDDALLS(UniMod:21)LK2	2	0.00671141	0	0.00505051	0.0128205	0.0128205	0.0196078	0.012987	0	1	60076	70809.8	66149.6		19934.9	0.914016	28.72	28.5337	28.9079	26.0863	28.6036	26.22	0	0	0.903614	18104.5	4.40809	0.527029	0.0781699	3.22273	0.682635	2.40706	0.415566	25480;20490.6;15360.7;20455.7;19129.6;10236.6;2118.52;4592.36;2134.04;	25480;20490.6;15360.7;20455.7;19129.6;10236.6;2118.52;4592.36;2134.04;	0.53107;0.870068;0.876306;0.923093;0.951385;0.973819;0.776228;0.0872608;0.776228;	15305
20230628_PC9_MDPhospho_DIA_1cell_TiO2_02	Q13224	GRIN2B	87282.1	94688.5	94688.5	87282.1	94688.5	94688.5	94688.5	GVDDALLS(UniMod:21)LK	GVDDALLSLK	GVDDALLS(UniMod:21)LK2	2	0.00666667	0	0.00505051	0.0133333	0.0133333	0.0196078	0.0135135	0	1	87282.1	94688.5	77180.9		41361.5	0.915635	28.7118	28.5255	28.899	26.0863	28.5064	26.3335	0	0	0.835057	46774.7	4.71028	0.462695	0.0781699	4.10943	0.67833	0	-10000000	26436.8;30116.6;15487.4;32817.4;24348.1;9739.05;3156.42;5266.65;1111.23;	26436.8;30116.6;15487.4;32817.4;24348.1;9739.05;3156.42;5266.65;1111.23;	0.602009;0.919819;0.886156;0.898705;0.933278;0.769615;0.769615;0.3134;0.105279;	15305
20230628_PC9_MDPhospho_DIA_1cell_TiO2_01	Q6ZRV2	FAM83H	14535	9843.67	7567.07	14535	9843.67	7567.07	7567.07	HGS(UniMod:21)DPAFAPGPR	HGSDPAFAPGPR	HGS(UniMod:21)DPAFAPGPR2	2	0.00505051	0	0.00505051	0.0116279	0.0116279	0.0116279	0.0117647	0	1	6829.29	4625.06	5443.41		11560	0.816497	18.7056	18.5179	18.8934	11.3122	18.6941	11.3934	0	0	0.994515	14503.1	2.5594	0.522477	0.0956328	0.804984	0.515537	0	-10000000	3030.42;1339.03;2459.84;0;0;0;0;0;	3030.42;1339.03;2459.84;0;0;0;0;0;	0.816497;0.816497;0.816497;0;0;0;0;0;	9964
20230628_PC9_MDPhospho_DIA_1cell_TiO2_01	Q9C0C2	TNKS1BP1	7993.44	5413.46	5413.46	7993.44	5413.46	5413.46	5413.46	HNGSLS(UniMod:21)PGLEAR	HNGSLSPGLEAR	HNGSLS(UniMod:21)PGLEAR2	2	0.00858369	0	0.0121951	0.0247934	0.0247934	0.0325203	0.0166667	0	1	7993.44	5413.46	6371.32		21265.8	0.816496	19.6433	19.4563	19.8298	12.8493	19.8294	12.7146	0	0	0.995374	26680	2.03863	4.09932e-18	0.990368	0	0.380558	0	-10000000	4651.06;0;0;0;3342.38;	4651.06;0;0;0;3342.38;	0.816497;0;0;0;0.816497;	10465
20230628_PC9_MDPhospho_DIA_1cell_TiO2_01	P31943	HNRNPH1	196954	133385	157417	196954	133385	157417	157417	HTGPNS(UniMod:21)PDTANDGFVR	HTGPNSPDTANDGFVR	HTGPNS(UniMod:21)PDTANDGFVR3	3	0.00505051	0	0.00505051	0.01	0.01	0.0116279	0.010101	0	1	14166.4	9594.03	11291.6		26748.5	0.919744	21.4085	21.2209	21.5963	15.3478	21.5528	15.2938	0	0	0.980838	33558.6	3.23576	0.52869	1	0	0.718096	0	-10000000	7858.6;6307.81;1822.22;1805.75;0;1744.38;0;0;7151.88;1918.97;	7858.6;6307.81;1822.22;1805.75;0;1744.38;0;0;7151.88;1918.97;	0.925085;0.913091;0.608266;0.711275;0;0.608266;0;0;0.753751;0.711275;	11408
20230628_PC9_MDPhospho_DIA_1cell_TiO2_03	P31943	HNRNPH1	127077	149782	124682	127077	149782	124682	124682	HTGPNS(UniMod:21)PDTANDGFVR	HTGPNSPDTANDGFVR	HTGPNS(UniMod:21)PDTANDGFVR3	3	0.00671141	0	0.00505051	0.015873	0.015873	0.0116279	0.016129	0	1	4547.17	5359.62	5006.89		9955.21	0.816497	21.4108	21.2234	21.5985	15.3478	21.4151	15.4106	0	0	0.882365	9041.15	2.44725	0.352741	0.19124	0	0.492352	0	-10000000	2250.07;0;0;0;2297.1;1903.71;0;0;2450.47;0;	2250.07;0;0;0;2297.1;1903.71;0;0;2450.47;0;	0.816497;0;0;0;0.816497;0.816497;0;0;0.842965;0;	11408
20230628_PC9_MDPhospho_DIA_1cell_TiO2_02	P31943	HNRNPH1	169270	183633	186680	169270	183633	186680	186680	HTGPNS(UniMod:21)PDTANDGFVR	HTGPNSPDTANDGFVR	HTGPNS(UniMod:21)PDTANDGFVR3	3	0.00666667	0	0.00505051	0.0178571	0.0178571	0.0116279	0.0181818	0	1	9033.79	9800.37	7988.31		19633.3	0.816497	21.4058	21.2182	21.5935	15.3478	21.4416	15.4816	0	0	0.974082	22202.9	3.0606	0.393445	1	0	0.59263	0	-10000000	3733.77;1874.15;1914.89;0;3425.88;0;0;0;4182.76;0;	3733.77;1874.15;1914.89;0;3425.88;0;0;0;4182.76;0;	0.816497;0.816497;0.816497;0;0.816497;0;0;0;0.202514;0;	11408
20230628_PC9_MDPhospho_DIA_1cell_TiO2_01	Q9Y2W1	THRAP3	83568.2	56595.6	53455.8	83568.2	56595.6	53455.8	53455.8	IDIS(UniMod:21)PSTFR	IDISPSTFR	IDIS(UniMod:21)PSTFR2	2	0.00505051	0	0.00505051	0.01	0.01	0.0116279	0.010101	0	1	20636.5	13975.8	16448.7		61680.1	0.924735	46.9915	46.8037	47.179	53.4322	46.9098	53.5528	0	0	0.915208	77383.8	2.10811	0.247776	1	0.613372	0.467941	0	-10000000	17554;3082.44;0;0;0;0;0;0;0;11601.1;0;	17554;3082.44;0;0;0;0;0;0;0;11601.1;0;	0.977624;0.623537;0;0;0;0;0;0;0;0.967144;0;	25055
20230628_PC9_MDPhospho_DIA_1cell_TiO2_03	Q9Y2W1	THRAP3	54235	63925.2	63497.4	54235	63925.2	63497.4	63497.4	IDIS(UniMod:21)PSTFR	IDISPSTFR	IDIS(UniMod:21)PSTFR2	2	0.00671141	0	0.00505051	0.0128205	0.0128205	0.0116279	0.012987	0	1	20081.1	23669.1	22111.3		80709	0.885132	47.0765	46.889	47.2636	53.4322	46.9054	53.6925	0	0	0.911937	73298.5	2.26767	0.201021	0.983793	0.672276	0.527735	0	-10000000	15548.3;2438.89;2093.94;0;0;0;0;0;0;8948.3;0;	15548.3;2438.89;2093.94;0;0;0;0;0;0;8948.3;0;	0.957956;0.688003;0.573987;0;0;0;0;0;0;0.862069;0;	25105
20230628_PC9_MDPhospho_DIA_1cell_TiO2_02	Q9Y2W1	THRAP3	54459.8	59081.1	62976.2	54459.8	59081.1	62976.2	62976.2	IDIS(UniMod:21)PSTFR	IDISPSTFR	IDIS(UniMod:21)PSTFR2	2	0.00666667	0	0.00505051	0.0133333	0.0133333	0.0116279	0.0135135	0	1	21421.5	23239.2	18942.4		82334.9	0.892123	46.9718	46.7845	47.1597	53.4322	46.9093	53.554	0	0	0.856854	93110.6	1.83666	0.687777	0.992029	0.251765	0.444567	0	-10000000	17325.5;2102.45;1993.52;1995.21;0;0;0;0;0;3825.42;0;	17325.5;2102.45;1993.52;1995.21;0;0;0;0;0;3825.42;0;	0.961596;0.717638;0.47236;0.14962;0;0;0;0;0;0.856078;0;	25055
20230628_PC9_MDPhospho_DIA_1cell_TiO2_01	Q9NYF8	BCLAF1	16127	10921.8	12851.5	16127	10921.8	12851.5	12851.5	IDIS(UniMod:21)PSTLR	IDISPSTLR	IDIS(UniMod:21)PSTLR2	2	0.00505051	0	0.00505051	0.0116279	0.0116279	0.0116279	0.0117647	0	1	16127	10921.8	12854.3		32772.6	0.879478	42.7827	42.596	42.969	47.3694	42.7753	47.4066	0	0	0.722893	41116.5	2.07669	0.211566	0.336526	0.583174	0.59218	0	-10000000	12579.9;1843.2;1953.85;0;0;1593.33;11111;1694.12;	12579.9;1843.2;1953.85;0;0;1593.33;11111;1694.12;	0.943194;0.615562;0.653511;0;0;0.653511;0.978114;0.653511;	22804
20230628_PC9_MDPhospho_DIA_1cell_TiO2_03	Q9NYF8	BCLAF1	15280.9	18011.2	15289.2	15280.9	18011.2	15289.2	15289.2	IDIS(UniMod:21)PSTLR	IDISPSTLR	IDIS(UniMod:21)PSTLR2	2	0.00671141	0	0.00505051	0.015873	0.015873	0.0116279	0.016129	0	1	15280.9	18011.2	16825.8		28999.9	0.838739	42.8717	42.6849	43.0574	47.3694	42.8027	47.4703	0	0	0.866694	26337.2	2.20978	0.256433	0.331088	0	0.512001	0	-10000000	9559.82;0;2981.23;0;0;2739.86;5206.13;0;	9559.82;0;2981.23;0;0;2739.86;5206.13;0;	0.927982;0;0.702527;0;0;0.675566;0.877794;0;	22854
20230628_PC9_MDPhospho_DIA_1cell_TiO2_02	Q9NYF8	BCLAF1	14795.8	16051.3	16057.6	14795.8	16051.3	16057.6	16057.6	IDIS(UniMod:21)PSTLR	IDISPSTLR	IDIS(UniMod:21)PSTLR2	2	0.00666667	0	0.00505051	0.0178571	0.0178571	0.0116279	0.0181818	0	1	14795.8	16051.3	13083.5		26607.9	0.927985	42.8581	42.6715	43.0444	47.3694	42.7626	47.5779	0	0	0.957294	30090.2	2.57987	0.178477	0.976075	0	0.510693	0	-10000000	10840.7;0;3955.07;0;0;0;6816.07;0;	10840.7;0;3955.07;0;0;0;6816.07;0;	0.931743;0;0.917683;0;0;0;0.944588;0;	22854
20230628_PC9_MDPhospho_DIA_1cell_TiO2_01	P50479	PDLIM4	10887.9	7373.73	7373.73	10887.9	7373.73	7373.73	7373.73	IHIDPEIQDGS(UniMod:21)PTTSR	IHIDPEIQDGSPTTSR	IHIDPEIQDGS(UniMod:21)PTTSR3	3	0.00505051	0	0.00505051	0.0247934	0.0247934	0.0265487	0.0166667	0	1	10887.9	7373.73	8678.42		8563.74	0.816497	33.789	33.6026	33.9762	33.7811	33.7811	33.8028	0	0	0.469653	10744.1	2.03454	0.33908	0.0353642	0	0.42806	0	-10000000	5672.41;2723.67;2491.86;0;0;0;0;0;0;0;0;	5672.41;2723.67;2491.86;0;0;0;0;0;0;0;0;	0.816497;0.816497;0.816497;0;0;0;0;0;0;0;0;	18011
20230628_PC9_MDPhospho_DIA_1cell_TiO2_01	P60174	TPI1	263792	178650	165944	263792	178650	165944	165944	KQS(UniMod:21)LGELIGTLNAAK	KQSLGELIGTLNAAK	KQS(UniMod:21)LGELIGTLNAAK2	2	0.00197123	0	0.00197123	0.01	0.01	0.0116279	0.010101	0	1	35867.6	24290.9	28588.9		186550	0.9378	54.5185	54.3317	54.7056	64.8687	54.6037	64.737	0	0	0.948237	234046	5.76279	0.63791	1	0.935048	0.968705	0	-10000000	20087.8;10455.6;6246.43;5324.26;5165.14;4809.07;4497.1;1897.26;0;0;2093.48;0;	20087.8;10455.6;6246.43;5324.26;5165.14;4809.07;4497.1;1897.26;0;0;2093.48;0;	0.962527;0.893353;0.933192;0.931793;0.913163;0.929117;0.88935;0.698185;0;0;0;0;	29081
20230628_PC9_MDPhospho_DIA_1cell_TiO2_03	P60174	TPI1	55102.3	64947.6	69877.3	55102.3	64947.6	69877.3	69877.3	KQS(UniMod:21)LGELIGTLNAAK	KQSLGELIGTLNAAK	KQS(UniMod:21)LGELIGTLNAAK2	2	0.00671141	0	0.00197123	0.0128205	0.0128205	0.0116279	0.012987	0	1	11151.1	13143.5	12278.5		101310	0.832651	54.5974	54.4105	54.7842	64.8687	54.5958	64.825	0	0	0.953914	92008	2.28591	0.45219	1	0	0.476743	0	-10000000	7083.44;2195.57;0;1872.13;0;0;0;0;0;0;0;0;	7083.44;2195.57;0;1872.13;0;0;0;0;0;0;0;0;	0.930211;0.69301;0;0.627282;0;0;0;0;0;0;0;0;	29131
20230628_PC9_MDPhospho_DIA_1cell_TiO2_01	P60174	TPI1	263792	178650	165944	263792	178650	165944	165944	KQS(UniMod:21)LGELIGTLNAAK	KQSLGELIGTLNAAK	KQS(UniMod:21)LGELIGTLNAAK3	3	0.00167152	0	0.00167152	0.01	0.01	0.0116279	0.010101	0	1	263792	178650	210260		199779	0.878943	54.4725	54.2856	54.6596	64.7999	54.5584	64.6671	0	0	0.95201	250643	4.72532	0.546587	1	1.59372	1.08308	0	-10000000	171697;69196;70412.2;28181.9;18747.2;22898.1;19053.8;7618.67;3478.87;2900.76;1853.88;0;	171697;69196;70412.2;28181.9;18747.2;22898.1;19053.8;7618.67;3478.87;2900.76;1853.88;0;	0.880752;0.881712;0.89006;0.871982;0.842384;0.857016;0.886951;0.905742;0.752257;0.752257;0.752257;0;	29054
20230628_PC9_MDPhospho_DIA_1cell_TiO2_03	P60174	TPI1	55102.3	64947.6	69877.3	55102.3	64947.6	69877.3	69877.3	KQS(UniMod:21)LGELIGTLNAAK	KQSLGELIGTLNAAK	KQS(UniMod:21)LGELIGTLNAAK3	3	0.00339007	0	0.00167152	0.0128205	0.0128205	0.0116279	0.012987	0	1	55102.3	64947.6	60673.2		104776	0.930674	54.5513	54.3645	54.7381	64.7999	54.5498	64.7561	0	0	0.942765	95155.4	4.86424	0.538368	1	0.748924	0.916725	0	-10000000	35297.3;15428.4;13008.1;3854.89;3436.61;4376.64;2392.19;2212.06;0;0;0;0;	35297.3;15428.4;13008.1;3854.89;3436.61;4376.64;2392.19;2212.06;0;0;0;0;	0.927123;0.937902;0.890657;0.762657;0.762657;0.933834;0.762657;0.762657;0;0;0;0;	29104
20230628_PC9_MDPhospho_DIA_1cell_TiO2_02	P60174	TPI1	39203.9	42530.6	42539.9	39203.9	42530.6	42539.9	42539.9	KQS(UniMod:21)LGELIGTLNAAK	KQSLGELIGTLNAAK	KQS(UniMod:21)LGELIGTLNAAK3	3	0.00666667	0	0.00167152	0.0133333	0.0133333	0.0116279	0.0135135	0	1	39203.9	42530.6	34666.8		29116	0.879494	54.5457	54.3589	54.7327	64.7999	54.6694	64.5381	0	0	0.917261	32926.6	3.73089	0.34418	1	0.804984	0.748073	0	-10000000	26292.3;10005.6;8849.24;4326.59;0;2906.04;5169.58;0;0;0;0;0;	26292.3;10005.6;8849.24;4326.59;0;2906.04;5169.58;0;0;0;0;0;	0.91043;0.816497;0.816497;0.816497;0;0.816497;0.816497;0;0;0;0;0;	29104
20230628_PC9_MDPhospho_DIA_1cell_TiO2_01	Q9H3N1	TMX1	54319.9	36787.5	36787.5	54319.9	36787.5	36787.5	36787.5	KVEEEQEADEEDVS(UniMod:21)EEEAESK	KVEEEQEADEEDVSEEEAESK	KVEEEQEADEEDVS(UniMod:21)EEEAESK3	3	0.00858369	0	0.0121951	0.0116279	0.0116279	0.0116279	0.0117647	0	1	4462.48	3022.16	3556.9		9285.85	0.816497	21.9219	21.7346	22.1096	15.2889	21.5135	16.0606	0	0	0.896663	11650	1.93992	0.338828	1	0	0.33951	0	-10000000	0;0;2083.1;2379.38;0;0;0;0;0;0;0;0;	0;0;2083.1;2379.38;0;0;0;0;0;0;0;0;	0;0;0.816497;0.816497;0;0;0;0;0;0;0;0;	11684
20230628_PC9_MDPhospho_DIA_1cell_TiO2_01	Q15773	MLF2	13024	8820.33	8820.33	13024	8820.33	8820.33	8820.33	LAIQGPEDS(UniMod:21)PSR	LAIQGPEDSPSR	LAIQGPEDS(UniMod:21)PSR2	2	0.00505051	0	0.00505051	0.0229885	0.0229885	0.0196078	0.0166667	0	1	13024	8820.33	10381		3634.27	0.945865	29.2026	29.0149	29.3898	26.6757	29.0308	26.883	0	0	0.889791	4559.55	3.11356	0.24881	0.257755	0.804984	0.504921	0	-10000000	1784.41;3997.29;0;0;7242.27;0;	1784.41;3997.29;0;0;7242.27;0;	0.816497;0.912082;0;0;0.996387;0;	15567
20230628_PC9_MDPhospho_DIA_1cell_TiO2_01	Q13428	TCOF1	12777200	8653230	212655	12777200	8653230	212655	212655	LDS(UniMod:21)SPSVSSTLAAK	LDSSPSVSSTLAAK	LDS(UniMod:21)SPSVSSTLAAK2	2	0.00505051	0	0.00505051	0.0116279	0.0116279	0.0116279	0.0117647	0	1	7713.58	5223.93	6148.24		26548.4	0.835547	32.7775	32.5898	32.9649	32.1415	32.73	32.2329	0	0	0.937796	33307.5	2.01483	0.226491	0.0671171	0	0.44176	0	-10000000	2627.06;5086.51;0;0;0;0;0;10666.6;	2627.06;5086.51;0;0;0;0;0;10666.6;	0.649181;0.9318;0;0;0;0;0;0.975077;	17472
20230628_PC9_MDPhospho_DIA_1cell_TiO2_02	Q13428	TCOF1	4691.52	5089.62	207104	4691.52	5089.62	207104	207104	LDS(UniMod:21)SPSVSSTLAAK	LDSSPSVSSTLAAK	LDS(UniMod:21)SPSVSSTLAAK2	2	0.00666667	0	0.00505051	0.0178571	0.0178571	0.0116279	0.0181818	0	1	4691.52	5089.62	4148.57		25086.4	0.816497	32.8693	32.6815	33.0572	32.1415	32.8293	32.2225	0	0	0.938129	28369.7	1.98139	0.559688	1	0	0.441502	0	-10000000	2344.92;2346.6;0;0;0;0;0;6642.66;	2344.92;2346.6;0;0;0;0;0;6642.66;	0.816497;0.816497;0;0;0;0;0;0.71421;	17522
20230628_PC9_MDPhospho_DIA_1cell_TiO2_01	Q9Y520	PRRC2C	6021.24	4077.81	4077.81	6021.24	4077.81	4077.81	4077.81	LPDLS(UniMod:21)PVENK	LPDLSPVENK	LPDLS(UniMod:21)PVENK2	2	0.00858369	0	0.0121951	0.0247934	0.0247934	0.0265487	0.0166667	0	1	6021.24	4077.81	4799.33		2830.3	0.930294	40.1661	39.9783	40.3541	43.4002	40.1643	43.4087	0	0	0.808489	3550.88	2.47852	0.0353463	0.0331891	0	0.385764	1.04326	0.173803	3632.06;0;0;0;2389.18;0;0;	3632.06;0;0;0;2389.18;0;0;	0.929351;0;0;0;0.931728;0;0;	21409
20230628_PC9_MDPhospho_DIA_1cell_TiO2_01	Q09666	AHNAK	41299.1	27969.3	29605.2	41299.1	27969.3	29605.2	29605.2	LPS(UniMod:21)GSGAASPTGSAVDIR	LPSGSGAASPTGSAVDIR	LPS(UniMod:21)GSGAASPTGSAVDIR2	2	0.00505051	0	0.0041306	0.0116279	0.0116279	0.0116279	0.0117647	0	1	41299.1	27969.3	32918.2		64353.2	0.937944	37.206	37.0183	37.3938	38.7686	37.1608	38.8335	0	0	0.962187	80737.4	3.64664	0.36638	1	0.913668	0.68036	0	-10000000	21286.9;15520.3;4491.88;0;0;3243.12;0;0;0;0;3703.71;0;	21286.9;15520.3;4491.88;0;0;3243.12;0;0;0;0;3703.71;0;	0.926214;0.966148;0.896079;0;0;0.66278;0;0;0;0;0.897602;0;	19836
20230628_PC9_MDPhospho_DIA_1cell_TiO2_03	Q09666	AHNAK	41178.6	48536	48603.1	41178.6	48536	48603.1	48603.1	LPS(UniMod:21)GSGAASPTGSAVDIR	LPSGSGAASPTGSAVDIR	LPS(UniMod:21)GSGAASPTGSAVDIR2	2	0.0041306	0	0.0041306	0.0128205	0.0128205	0.0116279	0.012987	0	1	41178.6	48536	45341.7		96738.8	0.972811	37.2104	37.0225	37.3982	38.7686	37.133	38.8601	0	0	0.985627	87856.5	4.40052	0.504341	1	2.15006	0.86492	0	-10000000	21169.8;8761.59;11247.2;2165.57;2005.85;0;0;2117.42;0;0;1549.97;2094.8;	21169.8;8761.59;11247.2;2165.57;2005.85;0;0;2117.42;0;0;1549.97;2094.8;	0.995706;0.91431;0.97529;0.732884;0.732884;0;0;0.732884;0;0;0.732884;0.582505;	19836
20230628_PC9_MDPhospho_DIA_1cell_TiO2_02	Q09666	AHNAK	50865.1	55181.3	51556.8	50865.1	55181.3	51556.8	51556.8	LPS(UniMod:21)GSGAASPTGSAVDIR	LPSGSGAASPTGSAVDIR	LPS(UniMod:21)GSGAASPTGSAVDIR2	2	0.00666667	0	0.0041306	0.0178571	0.0178571	0.0116279	0.0181818	0	1	50865.1	55181.3	44978.5		75418.3	0.93663	37.2	37.0126	37.3872	38.7686	37.1323	38.8274	0	0	0.903899	85288.8	3.96575	0.448836	1	0	0.634109	0	-10000000	25682.5;16098.1;9084.49;0;0;5229.38;0;0;0;0;0;0;	25682.5;16098.1;9084.49;0;0;5229.38;0;0;0;0;0;0;	0.958352;0.948116;0.854869;0;0;0.877964;0;0;0;0;0;0;	19836
20230628_PC9_MDPhospho_DIA_1cell_TiO2_01	Q14247	CTTN	70125.6	47491.7	38522.8	70125.6	47491.7	38522.8	38522.8	LPS(UniMod:21)SPVYEDAASFK	LPSSPVYEDAASFK	LPS(UniMod:21)SPVYEDAASFK2	2	0.00505051	0	0.00339007	0.01	0.01	0.0116279	0.010101	0	1	21837.4	14789.1	17405.9		37761.7	0.869041	47.5946	47.4069	47.7816	54.3695	47.5572	54.4239	0	0	0.946612	47375.8	3.19764	0.557423	1	0	0.647627	0	-10000000	9586.63;6630.49;3363.38;2256.91;0;0;0;0;0;0;1721;	9586.63;6630.49;3363.38;2256.91;0;0;0;0;0;0;1721;	0.932451;0.931045;0.687731;0.687731;0;0;0;0;0;0;0.687731;	25379
20230628_PC9_MDPhospho_DIA_1cell_TiO2_03	Q14247	CTTN	55289.4	65168	69570.9	55289.4	65168	69570.9	69570.9	LPS(UniMod:21)SPVYEDAASFK	LPSSPVYEDAASFK	LPS(UniMod:21)SPVYEDAASFK2	2	0.00339007	0	0.00339007	0.0128205	0.0128205	0.0116279	0.012987	0	1	25925.1	30557.1	28546.1		96693.3	0.816497	47.6783	47.4915	47.8653	54.3695	47.539	54.576	0	0	0.9017	87815.2	4.03148	0.509312	1	0.804984	0.916276	0	-10000000	9393.22;7206.79;5774.7;3550.36;2655.21;2593.13;0;2450.07;1912.39;1857.75;1386.61;	9393.22;7206.79;5774.7;3550.36;2655.21;2593.13;0;2450.07;1912.39;1857.75;1386.61;	0.816497;0.816497;0.816497;0.816497;0.816497;0.816497;0;0.816497;0.816497;0.816497;0;	25429
20230628_PC9_MDPhospho_DIA_1cell_TiO2_02	Q14247	CTTN	55074.8	59748.3	67502.5	55074.8	59748.3	67502.5	67502.5	LPS(UniMod:21)SPVYEDAASFK	LPSSPVYEDAASFK	LPS(UniMod:21)SPVYEDAASFK2	2	0.00506643	0	0.00339007	0.0133333	0.0133333	0.0116279	0.0135135	0	1	38244.2	41489.4	33818.2		121933	0.871684	47.6682	47.4813	47.8552	54.3695	47.5535	54.5531	0	0	0.989388	137891	4.47277	0.643659	1	0	0.865291	0	-10000000	14236.3;17193.3;5037.66;1776.84;2958.52;4039.18;0;0;0;1827.84;3606.65;	14236.3;17193.3;5037.66;1776.84;2958.52;4039.18;0;0;0;1827.84;3606.65;	0.881873;0.903064;0.771222;0.771222;0.771222;0.932493;0;0;0;0.771222;0.930292;	25429
20230628_PC9_MDPhospho_DIA_1cell_TiO2_01	Q9H6F5	CCDC86	9609.23	6507.73	6507.73	9609.23	6507.73	6507.73	6507.73	LQQGAGLESPQGQPEPGAAS(UniMod:21)PQR	LQQGAGLESPQGQPEPGAASPQR	LQQGAGLESPQGQPEPGAAS(UniMod:21)PQR3	3	0.00505051	0	0.00505051	0.0247934	0.0247934	0.0285714	0.0166667	0	1	9609.23	6507.73	7659.21		24011.2	0.665614	30.1611	29.9734	30.3487	28.1205	30.106	28.2176	0	0	0.74472	30124.4	1.81866	0.0997797	1	0	0.461127	0	-10000000	3251.85;3551.43;2805.95;0;0;0;0;0;2017.74;0;0;0;	3251.85;3551.43;2805.95;0;0;0;0;0;2017.74;0;0;0;	0.816497;0.408248;0.816497;0;0;0;0;0;0.816497;0;0;0;	16079
20230628_PC9_MDPhospho_DIA_1cell_TiO2_02	Q9H6F5	CCDC86	8708.26	9447.21	9447.2	8708.26	9447.21	9447.2	9447.2	LQQGAGLESPQGQPEPGAAS(UniMod:21)PQR	LQQGAGLESPQGQPEPGAASPQR	LQQGAGLESPQGQPEPGAAS(UniMod:21)PQR3	3	0.00666667	0	0.00505051	0.0352941	0.0352941	0.0285714	0.0238095	0	1	8708.26	9447.21	7700.45		11953	0.816497	30.2533	30.0658	30.441	28.1205	29.9437	28.5152	0	0	0.997413	13517.4	2.5623	0.407316	1	0	0.495896	0	-10000000	3490.17;3538.17;0;0;1679.92;0;0;0;0;0;0;0;	3490.17;3538.17;0;0;1679.92;0;0;0;0;0;0;0;	0.816497;0.816497;0;0;0.816497;0;0;0;0;0;0;0;	16129
20230628_PC9_MDPhospho_DIA_1cell_TiO2_01	P02545	LMNA	14393.9	9748.12	9748.12	14393.9	9748.12	9748.12	9748.12	LRLS(UniMod:21)PS(UniMod:21)PTSQR	LRLSPSPTSQR	LRLS(UniMod:21)PS(UniMod:21)PTSQR2	2	0.00505051	0	0.00505051	0.0116279	0.0116279	0.0116279	0.0117647	0	1	14393.9	9748.12	11472.9		133489	0.916208	26.3992	26.2121	26.5864	22.4856	26.1422	22.8263	0	0	0.951589	167475	2.46673	0.295119	0.991632	0	0.495608	0	-10000000	8719.17;5674.77;0;0;0;0;1532.72;0;0;	8719.17;5674.77;0;0;0;0;1532.72;0;0;	0.956547;0.854228;0;0;0;0;0.671588;0;0;	14070
20230628_PC9_MDPhospho_DIA_1cell_TiO2_03	P02545	LMNA	7194.71	8480.2	8480.2	7194.71	8480.2	8480.2	8480.2	LRLS(UniMod:21)PS(UniMod:21)PTSQR	LRLSPSPTSQR	LRLS(UniMod:21)PS(UniMod:21)PTSQR2	2	0.00671141	0	0.00505051	0.043956	0.043956	0.0116279	0.0333333	0	1	7194.71	8480.2	7922.09		65793.5	0.848928	26.3096	26.1228	26.4963	22.4856	26.2083	22.6323	0	0	0.978862	59752.6	2.08686	0.327785	0.245001	0	0.456837	0	-10000000	4919.25;2275.46;0;0;0;0;0;0;1580.1;	4919.25;2275.46;0;0;0;0;0;0;1580.1;	0.93183;0.669704;0;0;0;0;0;0;0.648608;	14020
20230628_PC9_MDPhospho_DIA_1cell_TiO2_01	Q13045	FLII	6327.42	4285.17	4285.17	6327.42	4285.17	4285.17	4285.17	NAEAVLQS(UniMod:21)PGLSGK	NAEAVLQSPGLSGK	NAEAVLQS(UniMod:21)PGLSGK2	2	0.00505051	0	0.00505051	0.0229885	0.0229885	0.0196078	0.0166667	0	1	6327.42	4285.17	5043.38		11564.6	0.718154	35.4017	35.2139	35.5894	36.0412	35.3228	36.1797	0	0	0.963342	14509	2.03728	0.250045	1	0	0.43383	0	-10000000	0;3291.79;0;1524.21;0;1511.42;0;0;0;0;2975.66;	0;3291.79;0;1524.21;0;1511.42;0;0;0;0;2975.66;	0;0.816497;0;0.408248;0;0.816497;0;0;0;0;0.816497;	18872
20230628_PC9_MDPhospho_DIA_1cell_TiO2_01	Q6PKG0	LARP1	12243.4	8291.71	8291.71	12243.4	8291.71	8291.71	8291.71	NALPPVLT(UniMod:21)TVNGQSPPEHSAPAK	NALPPVLTTVNGQSPPEHSAPAK	NALPPVLT(UniMod:21)TVNGQSPPEHSAPAK3	3	0.00505051	0	0.00505051	0.0247934	0.0247934	0.0265487	0.0166667	0	1	12243.4	8291.71	9758.83		29286.6	0.638295	43.7611	43.5742	43.9484	48.7442	43.6994	48.8586	0	0	0.975319	36743	1.87881	0.445426	1	0.0962705	0.438694	0	-10000000	4434.75;6069.65;2260.08;0;1739.01;0;0;7305.2;	4434.75;6069.65;2260.08;0;1739.01;0;0;7305.2;	0.931914;0.528805;0.235943;0;0.271674;0;0;0.70139;	23330
20230628_PC9_MDPhospho_DIA_1cell_TiO2_01	Q9NR30	DDX21	8084.1	5474.86	5474.86	8084.1	5474.86	5474.86	5474.86	NEEPS(UniMod:21)EEEIDAPK	NEEPSEEEIDAPK	NEEPS(UniMod:21)EEEIDAPK2	2	0.00858369	0	0.0121951	0.0247934	0.0247934	0.0325203	0.0166667	0	1	8084.1	5474.86	6443.58		19540.2	0.814335	26.3196	26.133	26.5063	22.2408	25.9827	22.7075	0	0	0.957072	24515.2	2.08973	0.220259	0.0644667	0.699824	0.366847	0	-10000000	0;3958.32;4125.78;0;0;0;0;0;0;0;0;	0;3958.32;4125.78;0;0;0;0;0;0;0;0;	0;0.922486;0.710573;0;0;0;0;0;0;0;0;	14028
20230628_PC9_MDPhospho_DIA_1cell_TiO2_01	O60841	EIF5B	9741.12	6597.05	6597.05	9741.12	6597.05	6597.05	6597.05	NKPGPNIES(UniMod:21)GNEDDDASFK	NKPGPNIESGNEDDDASFK	NKPGPNIES(UniMod:21)GNEDDDASFK3	3	0.00505051	0	0.00505051	0.0247934	0.0247934	0.0265487	0.0166667	0	1	9741.12	6597.05	7764.33		25269	0.816497	26.6801	26.4927	26.8675	22.9073	26.4186	23.2444	0	0	0.975009	31702.5	3.06153	0.455578	1	0	0.639103	0	-10000000	3984.33;2046.94;0;1956.1;3709.85;0;0;0;2063.38;0;0;	3984.33;2046.94;0;1956.1;3709.85;0;0;0;2063.38;0;0;	0.816497;0.816497;0;0.816497;0.816497;0;0;0;0.816497;0;0;	14220
20230628_PC9_MDPhospho_DIA_1cell_TiO2_03	O60841	EIF5B	5541.83	6532	6532	5541.83	6532	6532	6532	NKPGPNIES(UniMod:21)GNEDDDASFK	NKPGPNIESGNEDDDASFK	NKPGPNIES(UniMod:21)GNEDDDASFK3	3	0.00671141	0	0.00505051	0.037037	0.037037	0.0265487	0.0333333	0	1	5541.83	6532	6102.11		25895	0.816497	26.684	26.4963	26.8718	22.9073	26.4863	23.1923	0	0	0.990439	23517.4	2.55533	0.329009	1	0	0.494733	0	-10000000	1987.12;1434.28;0;0;2120.44;0;0;0;0;0;0;	1987.12;1434.28;0;0;2120.44;0;0;0;0;0;0;	0.816497;0.816497;0;0;0.816497;0;0;0;0;0;0;	14220
20230628_PC9_MDPhospho_DIA_1cell_TiO2_01	Q9BX95	SGPP1	15496.9	10495.1	10495.1	15496.9	10495.1	10495.1	10495.1	NS(UniMod:21)LTGEEGQLAR	NSLTGEEGQLAR	NS(UniMod:21)LTGEEGQLAR2	2	0.00505051	0	0.00505051	0.0229885	0.0229885	0.0196078	0.0166667	0	1	15496.9	10495.1	12352.1		15784.3	0.889042	29.2959	29.1088	29.4836	26.8149	29.1337	27.0124	0	0	0.930087	19802.9	2.85451	0.480016	0.256579	0	0.588283	0	-10000000	6777.2;6154.31;2565.4;0;0;0;7242.27;0;	6777.2;6154.31;2565.4;0;0;0;7242.27;0;	0.908066;0.929325;0.742148;0;0;0;0.842964;0;	15617
20230628_PC9_MDPhospho_DIA_1cell_TiO2_03	Q9BX95	SGPP1	9458.37	11148.3	11148.3	9458.37	11148.3	11148.3	11148.3	NS(UniMod:21)LTGEEGQLAR	NSLTGEEGQLAR	NS(UniMod:21)LTGEEGQLAR2	2	0.00671141	0	0.00505051	0.037037	0.037037	0.0196078	0.0333333	0	1	9458.37	11148.3	10414.6		15491.4	0.858062	29.3034	29.1162	29.4912	26.8149	29.0984	27.0773	0	0	0.9116	14069.1	2.18723	0.693768	0.0694021	0	0.465111	0	-10000000	6529.9;2928.47;0;1545.72;0;0;0;0;	6529.9;2928.47;0;1545.72;0;0;0;0;	0.913924;0.733503;0;0.581705;0;0;0;0;	15617
20230628_PC9_MDPhospho_DIA_1cell_TiO2_01	Q9UK76	JPT1	103217	69902.5	58855.7	103217	69902.5	58855.7	58855.7	NS(UniMod:21)SEASSGDFLDLK	NSSEASSGDFLDLK	NS(UniMod:21)SEASSGDFLDLK2	2	0.00505051	0	0.00505051	0.01	0.01	0.0116279	0.010101	0	1	33585.3	22745.3	26769.8		60367.8	0.947949	50.5827	50.3954	50.7698	58.9258	50.6551	58.8139	0	0	0.933603	75737.3	4.57531	0.587294	1	0	0.719014	0	-10000000	14319.9;15751.5;6037.69;0;3084.34;3513.9;0;0;0;0;0;	14319.9;15751.5;6037.69;0;3084.34;3513.9;0;0;0;0;0;	0.930411;0.966682;0.906794;0;0.743872;0.935443;0;0;0;0;0;	26977
20230628_PC9_MDPhospho_DIA_1cell_TiO2_03	Q9UK76	JPT1	43483	51252.1	44210	43483	51252.1	44210	44210	NS(UniMod:21)SEASSGDFLDLK	NSSEASSGDFLDLK	NS(UniMod:21)SEASSGDFLDLK2	2	0.00671141	0	0.00505051	0.0128205	0.0128205	0.0116279	0.012987	0	1	7720.86	9100.36	8501.44		68645.2	0.816497	50.5723	50.385	50.759	58.9258	50.6102	58.8425	0	0	0.886568	62342.4	3.49472	0.546993	0.218282	0	0.660169	0	-10000000	4055.58;1942.39;2915.71;3196.38;0;1722.89;0;0;0;0;0;	4055.58;1942.39;2915.71;3196.38;0;1722.89;0;0;0;0;0;	0.816497;0.816497;0.816497;0.816497;0;0.816497;0;0;0;0;0;	26977
20230628_PC9_MDPhospho_DIA_1cell_TiO2_01	P05412	JUN	8672.56	5873.38	5873.39	8672.56	5873.38	5873.39	5873.39	NSDLLT(UniMod:21)SPDVGLLK	NSDLLTSPDVGLLK	NSDLLT(UniMod:21)SPDVGLLK2	2	0.00858369	0	0.0121951	0.0247934	0.0247934	0.0116279	0.0166667	0	1	8672.56	5873.38	6912.62		7513.41	0.850337	62.457	62.2701	62.6437	76.7564	62.3961	76.8478	0	0	0	9426.31	1.66891	0.563879	0.0577105	0	0.410636	0	-10000000	2159.41;4401.6;2111.54;0;0;0;0;0;0;2071.48;0;	2159.41;4401.6;2111.54;0;0;0;0;0;0;2071.48;0;	0.816497;0.883174;0.816497;0;0;0;0;0;0;0.816497;0;	33327
20230628_PC9_MDPhospho_DIA_1cell_TiO2_03	P05412	JUN	5490.71	6471.75	6471.75	5490.71	6471.75	6471.75	6471.75	NSDLLTS(UniMod:21)PDVGLLK	NSDLLTSPDVGLLK	NSDLLTS(UniMod:21)PDVGLLK2	2	0.00671141	0	0.00925926	0.037037	0.037037	0.0116279	0.0333333	0	1	5490.71	6471.75	6045.82		7030.56	0.816497	62.5345	62.3475	62.7214	76.7454	62.5061	76.7709	0	0	0	6385.04	1.56489	0.377904	0.0577105	0	0.446683	0	-10000000	1459.83;2157.16;0;1873.72;0;0;0;0;0;1663.25;3615.93;0;	1459.83;2157.16;0;1873.72;0;0;0;0;0;1663.25;3615.93;0;	0.816497;0.816497;0;0.816497;0;0;0;0;0;0.816497;0.894928;0;	33377
20230628_PC9_MDPhospho_DIA_1cell_TiO2_01	Q14123	PDE1C	238530	161542	161229	238530	161542	161229	161229	PAYASSSYAPS(UniMod:21)VSK	PAYASSSYAPSVSK	PAYASSSYAPS(UniMod:21)VSK2	2	0.00505051	0	0.00505051	0.0116279	0.0116279	0.0116279	0.0117647	0	1	238530	161542	190125		0	0.908047	41.9735	41.7862	42.1606	46.7563	42.3662	46.1898	0	0	0	0	1.66933	0.543167	0.0340767	0	0.510676	0	-10000000	0;0;126958;103897;0;7675.84;0;11239.5;54228.4;250413;131630;	0;0;126958;103897;0;7675.84;0;11239.5;54228.4;250413;131630;	0;0;0.917311;0.916946;0;0.634378;0;0.8489;0.911026;0.920933;0.932419;	22374
20230628_PC9_MDPhospho_DIA_1cell_TiO2_03	Q14123	PDE1C	93149.6	109793	114264	93149.6	109793	114264	114264	PAYASSSYAPS(UniMod:21)VSK	PAYASSSYAPSVSK	PAYASSSYAPS(UniMod:21)VSK2	2	0.00671141	0	0.00505051	0.015873	0.015873	0.0116279	0.016129	0	1	50057.1	59000.8	55117.8		0	0.947477	43.1851	42.9983	43.3719	46.7563	42.3963	47.9471	0	0	0	0	1.92285	0.282553	0.0340767	1.41539	0.582493	0	-10000000	0;9771.5;30565.2;16487.8;0;3004.11;2633.7;0;8133.57;22185.1;36428;	0;9771.5;30565.2;16487.8;0;3004.11;2633.7;0;8133.57;22185.1;36428;	0;0.876689;0.953953;0.966736;0;0.775893;0.775893;0;0.915918;0.940102;0.939217;	23024
20230628_PC9_MDPhospho_DIA_1cell_TiO2_02	Q14123	PDE1C	176924	191937	184773	176924	191937	184773	184773	PAYASSSYAPS(UniMod:21)VSK	PAYASSSYAPSVSK	PAYASSSYAPS(UniMod:21)VSK2	2	0.00666667	0	0.00505051	0.0178571	0.0178571	0.0116279	0.0181818	0	1	176924	191937	156448		0	0.934336	41.9565	41.7696	42.1435	46.7563	42.3469	46.2308	0	0	0	0	2.49675	0.141612	0.0340767	0	0.563004	0	-10000000	0;0;92161.4;65053.5;0;19708.8;0;9496.92;42153.9;178103;83334.4;	0;0;92161.4;65053.5;0;19708.8;0;9496.92;42153.9;178103;83334.4;	0;0;0.925082;0.948219;0;0.931783;0;0.882769;0.951405;0.949029;0.952313;	22374
20230628_PC9_MDPhospho_DIA_1cell_TiO2_01	Q14123	PDE1C	238530	161542	161229	238530	161542	161229	161229	PAYASSSYAPSVS(UniMod:21)K	PAYASSSYAPSVSK	PAYASSSYAPSVS(UniMod:21)K2	2	0.00505051	0	0.00505051	0.0116279	0.0116279	0.0116279	0.0117647	0	1	117889	79838.8	93965.5		0	0.917476	33.9051	33.7182	34.0924	33.9533	33.8956	33.9791	0	0	0	0	3.419	0.448248	0.0409346	3.28645	0.6035	0	-10000000	99465.2;42183;10294.2;0;8129.56;6256.34;0;0;1590.8;0;0;0;	99465.2;42183;10294.2;0;8129.56;6256.34;0;0;1590.8;0;0;0;	0.91711;0.913373;0.920351;0;0.918313;0.929019;0;0;0.740361;0;0;0;	18074
20230628_PC9_MDPhospho_DIA_1cell_TiO2_03	Q14123	PDE1C	93149.6	109793	114264	93149.6	109793	114264	114264	PAYASSSYAPSVS(UniMod:21)K	PAYASSSYAPSVSK	PAYASSSYAPSVS(UniMod:21)K2	2	0.00671141	0	0.00505051	0.015873	0.015873	0.0116279	0.016129	0	1	93149.6	109793	102567		0	0.925344	33.9114	33.7245	34.0989	33.9533	33.9889	33.8362	0	0	0	0	3.05275	0.206809	0.0409358	2.41495	0.566427	0	-10000000	78814.4;22177.6;7089.72;0;7245.57;6524.66;3531.56;0;0;0;0;0;	78814.4;22177.6;7089.72;0;7245.57;6524.66;3531.56;0;0;0;0;0;	0.936322;0.813105;0.816497;0;0.912435;0.816497;0.816497;0;0;0;0;0;	18074
20230628_PC9_MDPhospho_DIA_1cell_TiO2_02	Q14123	PDE1C	176924	191937	184773	176924	191937	184773	184773	PAYASSSYAPSVS(UniMod:21)K	PAYASSSYAPSVSK	PAYASSSYAPSVS(UniMod:21)K2	2	0.00666667	0	0.00505051	0.0178571	0.0178571	0.0116279	0.0181818	0	1	81349.8	88252.8	71935.1		0	0.914284	33.9038	33.7171	34.0911	33.9533	33.9717	33.8609	0	0	0	0	2.88576	0.332825	0.0409349	2.31301	0.524394	0	-10000000	66389.4;22906;8539.45;0;6420.89;2309.33;0;0;0;0;0;0;	66389.4;22906;8539.45;0;6420.89;2309.33;0;0;0;0;0;0;	0.913395;0.88884;0.916749;0;0.920189;0.764504;0;0;0;0;0;0;	18074
20230628_PC9_MDPhospho_DIA_1cell_TiO2_01	Q9UK76	JPT1	103217	69902.5	58855.7	103217	69902.5	58855.7	58855.7	PVPAAPVPS(UniMod:21)PVAPAPVPSR	PVPAAPVPSPVAPAPVPSR	PVPAAPVPS(UniMod:21)PVAPAPVPSR3	3	0.00505051	0	0.00505051	0.01	0.01	0.0116279	0.010101	0	1	5915.43	4006.15	4715		5873.08	0.816497	47.846	47.659	48.0335	54.6203	47.7298	54.7885	0	0	0.61627	7368.35	2.18116	0.181167	0.0355291	0	0.4695	0	-10000000	1934.88;1726.01;0;0;0;2254.53;0;0;3930.25;	1934.88;1726.01;0;0;0;2254.53;0;0;3930.25;	0.816497;0.816497;0;0;0;0.816497;0;0;0.718956;	25512
20230628_PC9_MDPhospho_DIA_1cell_TiO2_01	P46937	YAP1	13816	9356.72	9356.72	13816	9356.72	9356.72	9356.72	QAS(UniMod:21)TDAGTAGALTPQHVR	QASTDAGTAGALTPQHVR	QAS(UniMod:21)TDAGTAGALTPQHVR3	3	0.00505051	0	0.00505051	0.0247934	0.0247934	0.0265487	0.0166667	0	1	13816	9356.72	11012.3		18421	0.843466	24.0426	23.855	24.2298	19.2603	24.0773	19.2684	0	0	0.95605	23110.9	2.3712	0.275092	1	0	0.484582	0	-10000000	8878.81;2913.63;0;2023.56;0;1737.2;0;	8878.81;2913.63;0;2023.56;0;1737.2;0;	0.931315;0.685483;0;0.685483;0;0.6345;0;	12812
20230628_PC9_MDPhospho_DIA_1cell_TiO2_01	P04792	HSPB1	223384	151284	151284	223384	151284	151284	151284	QLS(UniMod:21)SGVSEIR	QLSSGVSEIR	QLS(UniMod:21)SGVSEIR2	2	0.00170364	0	0.00170364	0.01	0.01	0.0196078	0.010101	0	1	223384	151284	178052		346190	0.870295	29.9358	29.7482	30.1236	28.6888	30.5067	27.8969	0	0	0.974646	434329	4.64813	0.549661	1	1.59224	1.02031	0	-10000000	118597;68251.7;36535.5;35117.7;23756.5;15241.5;4449.51;0;19917.5;19671.1;48371.7;	118597;68251.7;36535.5;35117.7;23756.5;15241.5;4449.51;0;19917.5;19671.1;48371.7;	0.875047;0.865994;0.862905;0.852371;0.856083;0.847732;0.755452;0;0.851529;0.873345;0.863529;	15957
20230628_PC9_MDPhospho_DIA_1cell_TiO2_03	P04792	HSPB1	241746	284939	284939	241746	284939	284939	284939	QLS(UniMod:21)SGVSEIR	QLSSGVSEIR	QLS(UniMod:21)SGVSEIR2	2	0.00228186	0	0.00170364	0.0128205	0.0128205	0.0196078	0.012987	0	1	241746	284939	266186		616112	0.898462	29.9436	29.7557	30.1316	28.6888	30.3966	28.01	0	0	0.972796	559543	4.88956	0.437036	1	1.56132	1.04301	0	-10000000	127148;75144.5;39453.7;35335.7;25707.7;16779.2;2330.05;0;24974.4;14692.1;49625.5;	127148;75144.5;39453.7;35335.7;25707.7;16779.2;2330.05;0;24974.4;14692.1;49625.5;	0.909613;0.886741;0.884846;0.871767;0.851435;0.844563;0.72616;0;0.929255;0.920163;0.905258;	15957
20230628_PC9_MDPhospho_DIA_1cell_TiO2_02	P04792	HSPB1	358667	389102	389102	358667	389102	389102	389102	QLS(UniMod:21)SGVSEIR	QLSSGVSEIR	QLS(UniMod:21)SGVSEIR2	2	0.00228738	0	0.00170364	0.0133333	0.0133333	0.0196078	0.0135135	0	1	358667	389102	317158		642535	0.91775	29.9343	29.7468	30.122	28.6888	30.3617	28.0718	0	0	0.972506	726628	5.26072	0.435454	1	1.55552	1.05866	0	-10000000	185123;114837;58705.8;55755.6;42718.6;26265.1;3226.65;0;31284.4;19223.7;68668.4;	185123;114837;58705.8;55755.6;42718.6;26265.1;3226.65;0;31284.4;19223.7;68668.4;	0.913749;0.924931;0.916321;0.896588;0.86945;0.86548;0.713847;0;0.917127;0.886306;0.903213;	15957
20230628_PC9_MDPhospho_DIA_1cell_TiO2_01	P17096	HMGA1	35811.4	24252.8	24252.8	35811.4	24252.8	24252.8	24252.8	QPPVS(UniMod:21)PGTALVGSQK	QPPVSPGTALVGSQK	QPPVS(UniMod:21)PGTALVGSQK2	2	0.00505051	0	0.00505051	0.0229885	0.0229885	0.0196078	0.0166667	0	1	35811.4	24252.8	28544.1		65202.6	0.949083	37.1906	37.003	37.3784	38.7393	37.1413	38.8107	0	0	0.96949	81803.1	3.00802	0.299612	1	0	0.524037	0	-10000000	21842.3;12043.2;0;1925.9;0;0;0;0;1186.82;0;	21842.3;12043.2;0;1925.9;0;0;0;0;1186.82;0;	0.965236;0.981761;0;0.561544;0;0;0;0;0.402137;0;	19827
20230628_PC9_MDPhospho_DIA_1cell_TiO2_01	P58107	EPPK1	19156	12973.1	12973.2	19156	12973.1	12973.2	12973.2	QVS(UniMod:21)ASELHTSGILGPETLR	QVSASELHTSGILGPETLR	QVS(UniMod:21)ASELHTSGILGPETLR3	3	0.00505051	0	0.00505051	0.01	0.01	0.0196078	0.010101	0	1	19156	12973.1	15268.6		33146.5	0.816497	49.9155	49.7288	50.1023	57.8347	49.92	57.824	0	0	0.97774	41585.6	3.58589	0.494861	1	0	0.744605	0	-10000000	6845.08;3937.71;4312.09;1833.39;2227.69;0;0;1514.38;0;0;0;0;	6845.08;3937.71;4312.09;1833.39;2227.69;0;0;1514.38;0;0;0;0;	0.816497;0.816497;0.816497;0.816497;0.816497;0;0;0.816497;0;0;0;0;	26619
20230628_PC9_MDPhospho_DIA_1cell_TiO2_02	P51858	HDGF	100284	108794	108794	100284	108794	108794	108794	RAGDLLEDS(UniMod:21)PK	RAGDLLEDSPK	RAGDLLEDS(UniMod:21)PK2	2	0.00666667	0	0.00925926	0.0133333	0.0133333	0.0116279	0.0135135	0	1	9129.03	9903.69	8072.53		24033	0.816496	21.1351	20.9474	21.3222	15.2171	21.3511	15.0911	0	0	0.96953	27178.4	2.53442	0.249515	1	0	0.469556	0	-10000000	2147.83;0;1818.44;0;0;5162.76;	2147.83;0;1818.44;0;0;5162.76;	0.816497;0;0.816497;0;0;0.816497;	11264
20230628_PC9_MDPhospho_DIA_1cell_TiO2_01	Q8WWA1	TMEM40	5429.43	3677.01	3677.01	5429.43	3677.01	3677.01	3677.01	RGS(UniMod:21)DPASGEVEASQLR	RGSDPASGEVEASQLR	RGS(UniMod:21)DPASGEVEASQLR3	3	0.00858369	0	0.0121951	0.0247934	0.0247934	0.0265487	0.0166667	0	1	5429.43	3677.01	4327.62		12184.9	0.816496	24.1295	23.9419	24.3165	19.2483	24.0697	19.4005	0	0	0.888462	15287.2	1.93172	0.121365	1	0	0.383501	0	-10000000	3174.97;0;2254.45;0;0;0;0;0;0;0;1621.92;2050.72;	3174.97;0;2254.45;0;0;0;0;0;0;0;1621.92;2050.72;	0.816497;0;0.816497;0;0;0;0;0;0;0;0.408248;0;	12858
20230628_PC9_MDPhospho_DIA_1cell_TiO2_02	Q32MZ4	LRRFIP1	33223	36042.2	36042.2	33223	36042.2	36042.2	36042.2	RGS(UniMod:21)GDTSISIDTEASIR	RGSGDTSISIDTEASIR	RGS(UniMod:21)GDTSISIDTEASIR2	2	0.00666667	0	0.00925926	0.0133333	0.0133333	0.0116279	0.0135135	0	1	15629	16955.2	13820.2		80968.6	0.834655	35.9942	35.8072	36.1815	37.067	35.9978	37.0833	0	0	0.967608	91565.5	3.1687	0.414308	1	0.804984	0.59706	0	-10000000	5096.01;3542.97;2957.13;0;4032.89;0;0;0;0;0;0;	5096.01;3542.97;2957.13;0;4032.89;0;0;0;0;0;0;	0.816497;0.816497;0.816497;0;0.886869;0;0;0;0;0;0;	19192
20230628_PC9_MDPhospho_DIA_1cell_TiO2_01	Q32MZ4	LRRFIP1	92209.7	62447.9	62447.9	92209.7	62447.9	62447.9	62447.9	RGS(UniMod:21)GDTSISIDTEASIR	RGSGDTSISIDTEASIR	RGS(UniMod:21)GDTSISIDTEASIR3	3	0.00193583	0	0.00193583	0.01	0.01	0.0116279	0.010101	0	1	92209.7	62447.9	73497.4		107467	0.898831	35.9459	35.7584	36.1337	36.9941	35.9701	36.9748	0	0	0.984008	134828	5.07412	0.642771	1	0.738711	0.976245	0	-10000000	44219.5;26907.3;21082.9;13148.6;12433.7;9527.64;4993.3;2321.8;0;0;3486.42;0;	44219.5;26907.3;21082.9;13148.6;12433.7;9527.64;4993.3;2321.8;0;0;3486.42;0;	0.899417;0.897457;0.899354;0.865851;0.846418;0.926141;0.753146;0.753146;0;0;0.753146;0;	19161
20230628_PC9_MDPhospho_DIA_1cell_TiO2_03	Q32MZ4	LRRFIP1	53172.1	62672.4	62672.4	53172.1	62672.4	62672.4	62672.4	RGS(UniMod:21)GDTSISIDTEASIR	RGSGDTSISIDTEASIR	RGS(UniMod:21)GDTSISIDTEASIR3	3	0.00294398	0	0.00193583	0.0128205	0.0128205	0.0116279	0.012987	0	1	53172.1	62672.4	58547.8		63945.7	0.857696	35.9506	35.7636	36.138	36.9941	35.9407	36.984	0	0	0.903448	58074.4	4.15954	0.493433	0.183072	1.52471	0.966474	0	-10000000	27063.7;10699.1;15409.3;12729.8;6817.89;6045.88;4157.24;0;2378.89;2427.71;0;2828.46;	27063.7;10699.1;15409.3;12729.8;6817.89;6045.88;4157.24;0;2378.89;2427.71;0;2828.46;	0.889829;0.775291;0.858476;0.877373;0.775291;0.775291;0.775291;0;0.775291;0.775291;0;0.775291;	19161
20230628_PC9_MDPhospho_DIA_1cell_TiO2_02	Q32MZ4	LRRFIP1	33223	36042.2	36042.2	33223	36042.2	36042.2	36042.2	RGS(UniMod:21)GDTSISIDTEASIR	RGSGDTSISIDTEASIR	RGS(UniMod:21)GDTSISIDTEASIR3	3	0.00666667	0	0.00193583	0.0133333	0.0133333	0.0116279	0.0135135	0	1	33223	36042.2	29378.1		41480.8	0.88882	35.9412	35.7543	36.1286	36.9941	35.9483	37.0075	0	0	0.970483	46909.6	4.14637	0.5789	1	0	0.762877	0	-10000000	17534.6;9382.08;6306.33;3754.21;3113.6;2197.52;0;0;0;0;0;0;	17534.6;9382.08;6306.33;3754.21;3113.6;2197.52;0;0;0;0;0;0;	0.933444;0.88928;0.764061;0.764061;0.764061;0.764061;0;0;0;0;0;0;	19161
20230628_PC9_MDPhospho_DIA_1cell_TiO2_01	O43847	NRDC	25824.4	17489.3	17489.3	25824.4	17489.3	17489.3	17489.3	RGS(UniMod:21)LSNAGDPEIVK	RGSLSNAGDPEIVK	RGS(UniMod:21)LSNAGDPEIVK2	2	0.00505051	0	0.00505051	0.0116279	0.0116279	0.0116279	0.0117647	0	1	25824.4	17489.3	20583.8		38742	0.825615	24.0665	23.8789	24.2537	19.2959	24.0999	19.3047	0	0	0.985045	48605.7	2.53378	0.318164	1	1.55032	0.56034	0	-10000000	10607.7;13118.3;2098.43;0;0;0;0;0;0;0;2085.69;	10607.7;13118.3;2098.43;0;0;0;0;0;0;0;2085.69;	0.787477;0.862555;0.787477;0;0;0;0;0;0;0;0.787477;	12826
20230628_PC9_MDPhospho_DIA_1cell_TiO2_03	O43847	NRDC	11586.7	13656.9	13656.9	11586.7	13656.9	13656.9	13656.9	RGS(UniMod:21)LSNAGDPEIVK	RGSLSNAGDPEIVK	RGS(UniMod:21)LSNAGDPEIVK2	2	0.00671141	0	0.00505051	0.037037	0.037037	0.0116279	0.0333333	0	1	11586.7	13656.9	12758.1		26422.3	0.816496	24.0689	23.8812	24.2566	19.2959	24.102	19.2885	0	0	0.99685	23996.3	2.56174	0.344886	1	1.60997	0.555058	0	-10000000	6507.69;5078.96;0;1891.08;0;0;0;0;0;0;1220.81;	6507.69;5078.96;0;1891.08;0;0;0;0;0;0;1220.81;	0.816497;0.816497;0;0.816497;0;0;0;0;0;0;0.816497;	12826
20230628_PC9_MDPhospho_DIA_1cell_TiO2_02	O43847	NRDC	24389.4	26459	26459	24389.4	26459	26459	26459	RGS(UniMod:21)LSNAGDPEIVK	RGSLSNAGDPEIVK	RGS(UniMod:21)LSNAGDPEIVK2	2	0.00666667	0	0.00505051	0.0344828	0.0344828	0.0116279	0.0238095	0	1	24389.4	26459	21566.8		49004.1	0.860816	24.0628	23.8752	24.2504	19.2959	24.0663	19.4126	0	0	0.967735	55417.6	2.85985	0.484911	1	2.09374	0.582025	0	-10000000	10423.8;10283.2;3682.46;1628.52;0;0;0;0;0;0;0;	10423.8;10283.2;3682.46;1628.52;0;0;0;0;0;0;0;	0.851339;0.919514;0.723731;0.593903;0;0;0;0;0;0;0;	12826
20230628_PC9_MDPhospho_DIA_1cell_TiO2_01	O43847	NRDC	25824.4	17489.3	17489.3	25824.4	17489.3	17489.3	17489.3	RGS(UniMod:21)LSNAGDPEIVK	RGSLSNAGDPEIVK	RGS(UniMod:21)LSNAGDPEIVK3	3	0.00858369	0	0.0121951	0.0116279	0.0116279	0.0116279	0.0117647	0	1	10728.3	7265.58	8551.14		14822.6	0.796585	24.1175	23.9299	24.3044	19.3011	24.1032	19.3821	0	0	0.88831	18596.4	2.09707	0.134935	0.222346	0	0.408669	0	-10000000	5478.76;2309.78;0;0;0;2939.71;0;0;	5478.76;2309.78;0;0;0;2939.71;0;0;	0.89728;0.816497;0;0;0;0.593272;0;0;	12850
20230628_PC9_MDPhospho_DIA_1cell_TiO2_01	Q6ZRV2	FAM83H	14535	9843.67	7567.07	14535	9843.67	7567.07	7567.07	RGS(UniMod:21)PTTGFIEQK	RGSPTTGFIEQK	RGS(UniMod:21)PTTGFIEQK2	2	0.00858369	0	0.00925926	0.0116279	0.0116279	0.0116279	0.0117647	0	1	8589.03	5816.82	6846.04		42828.4	0.816497	21.5229	21.3353	21.7107	15.8355	21.8759	15.4642	0	0	0.984117	53732.5	2.02738	0.30431	0.240717	0.804984	0.413181	0	-10000000	4890.21;3698.82;0;0;0;0;0;0;0;	4890.21;3698.82;0;0;0;0;0;0;0;	0.816497;0.816497;0;0;0;0;0;0;0;	11470
20230628_PC9_MDPhospho_DIA_1cell_TiO2_02	Q6ZRV2	FAM83H	4361.72	4731.84	6155.44	4361.72	4731.84	6155.44	6155.44	RGS(UniMod:21)PTTGFIEQK	RGSPTTGFIEQK	RGS(UniMod:21)PTTGFIEQK2	2	0.00666667	0	0.00925926	0.0178571	0.0178571	0.0116279	0.0181818	0	1	4361.72	4731.84	3856.94		17569.6	0.816496	21.52	21.3325	21.7078	15.8355	21.777	15.6471	0	0	0.972108	19869	2.01537	0.285564	1	0.804984	0.41118	0	-10000000	2646.24;1715.48;0;0;0;0;0;0;0;	2646.24;1715.48;0;0;0;0;0;0;0;	0.816497;0.816497;0;0;0;0;0;0;0;	11470
20230628_PC9_MDPhospho_DIA_1cell_TiO2_01	Q6ZRV2	FAM83H	14535	9843.67	7567.07	14535	9843.67	7567.07	7567.07	RGS(UniMod:21)PVPPVPER	RGSPVPPVPER	RGS(UniMod:21)PVPPVPER2	2	0.00858369	0	0.0121951	0.0116279	0.0116279	0.0116279	0.0117647	0	1	10395.3	7040.06	8285.72		13570.4	0.877123	19.2669	19.0792	19.4529	12.4264	19.5236	12.1795	0	0	0.530515	17025.4	1.78593	0.0429419	0.277	0	0.31885	0	-10000000	6319.73;0;0;0;4075.52;0;	6319.73;0;0;0;4075.52;0;	0.898768;0;0;0;0.843559;0;	10263
20230628_PC9_MDPhospho_DIA_1cell_TiO2_01	Q6ZRV2	FAM83H	14535	9843.67	7567.07	14535	9843.67	7567.07	7567.07	RLS(UniMod:21)LGQGDSTEAATEER	RLSLGQGDSTEAATEER	RLS(UniMod:21)LGQGDSTEAATEER3	3	0.00505051	0	0.00505051	0.0116279	0.0116279	0.0116279	0.0117647	0	1	14535	9843.67	11585.4		14671.6	0.816497	27.0432	26.8556	27.2309	23.5883	26.8702	23.7818	0	0	0.640579	18406.9	2.7271	0.481584	0.0355868	0	0.598968	0	-10000000	5567.79;2993.43;3802.95;0;2170.85;0;0;1443.84;0;0;0;0;	5567.79;2993.43;3802.95;0;2170.85;0;0;1443.84;0;0;0;0;	0.816497;0.816497;0.816497;0;0.816497;0;0;0.816497;0;0;0;0;	14413
20230628_PC9_MDPhospho_DIA_1cell_TiO2_01	Q9UK76	JPT1	103217	69902.5	58855.7	103217	69902.5	58855.7	58855.7	RNS(UniMod:21)SEASSGDFLDLK	RNSSEASSGDFLDLK	RNS(UniMod:21)SEASSGDFLDLK2	2	0.00165059	0	0.00165059	0.01	0.01	0.0116279	0.010101	0	1	33749.7	22856.6	26900.8		222535	0.816497	40.2105	40.0228	40.3985	43.5651	40.2709	43.4782	0	0	0.973477	279192	4.22913	0.52815	1	4.82991	1.10301	0	-10000000	15886.8;12445.2;10166.2;11138.3;4873.68;5702.83;5892.03;3405.92;3348.62;2431.29;2861.18;2881.75;	15886.8;12445.2;10166.2;11138.3;4873.68;5702.83;5892.03;3405.92;3348.62;2431.29;2861.18;2881.75;	0.878187;0.816497;0.816497;0.816497;0.816497;0.816497;0.816497;0.816497;0.816497;0.816497;0.816497;0.816497;	21435
20230628_PC9_MDPhospho_DIA_1cell_TiO2_03	Q9UK76	JPT1	43483	51252.1	44210	43483	51252.1	44210	44210	RNS(UniMod:21)SEASSGDFLDLK	RNSSEASSGDFLDLK	RNS(UniMod:21)SEASSGDFLDLK2	2	0.00506861	0	0.00165059	0.0128205	0.0128205	0.0116279	0.012987	0	1	16807.1	19810.1	18506.3		200694	0.816497	40.2108	40.0238	40.3984	43.5651	40.3105	43.3812	0	0	0.985017	182267	3.59317	0.69643	1	2.41495	0.795998	0	-10000000	8369.29;6507.19;6780.25;3519.67;0;2531.2;0;1968.49;2102.22;0;0;0;	8369.29;6507.19;6780.25;3519.67;0;2531.2;0;1968.49;2102.22;0;0;0;	0.816497;0.816497;0.816497;0.816497;0;0.816497;0;0.816497;0.816497;0;0;0;	21435
20230628_PC9_MDPhospho_DIA_1cell_TiO2_02	Q9UK76	JPT1	26069.8	28282	40385.2	26069.8	28282	40385.2	40385.2	RNS(UniMod:21)SEASSGDFLDLK	RNSSEASSGDFLDLK	RNS(UniMod:21)SEASSGDFLDLK2	2	0.00666667	0	0.00165059	0.0133333	0.0133333	0.0116279	0.0135135	0	1	26069.8	28282	23052.7		166184	0.864404	40.196	40.0089	40.3839	43.5651	40.2359	43.4901	0	0	0.982061	187934	2.92784	0.403481	1	2.56975	0.717435	0	-10000000	2868.1;12018.4;8060.2;5991.24;0;0;3586.74;3062.86;0;3624.07;0;0;	2868.1;12018.4;8060.2;5991.24;0;0;3586.74;3062.86;0;3624.07;0;0;	0.493092;0.951715;0.72982;0.870319;0;0;0.72982;0.72982;0;0.72982;0;0;	21435
20230628_PC9_MDPhospho_DIA_1cell_TiO2_01	Q9UK76	JPT1	103217	69902.5	58855.7	103217	69902.5	58855.7	58855.7	RNS(UniMod:21)SEASSGDFLDLK	RNSSEASSGDFLDLK	RNS(UniMod:21)SEASSGDFLDLK3	3	0.00139673	0	0.00139673	0.01	0.01	0.0116279	0.010101	0	1	103217	69902.5	82270.9		182792	0.926437	40.161	39.9731	40.3489	43.5772	40.2786	43.4007	0	0	0.982246	229331	5.58392	0.565379	1	2.2801	1.1804	0	-10000000	44002.6;33128.3;24214.9;26086.2;17546.6;14980.4;9183.92;10554.3;9160.39;2390.68;3411.32;2490.76;	44002.6;33128.3;24214.9;26086.2;17546.6;14980.4;9183.92;10554.3;9160.39;2390.68;3411.32;2490.76;	0.922974;0.935485;0.920384;0.920789;0.906733;0.907321;0.927234;0.918494;0.863062;0.716463;0.716463;0.716463;	21406
20230628_PC9_MDPhospho_DIA_1cell_TiO2_03	Q9UK76	JPT1	43483	51252.1	44210	43483	51252.1	44210	44210	RNS(UniMod:21)SEASSGDFLDLK	RNSSEASSGDFLDLK	RNS(UniMod:21)SEASSGDFLDLK3	3	0.00294398	0	0.00139673	0.0128205	0.0128205	0.0116279	0.012987	0	1	43483	51252.1	47879.1		153778	0.930154	40.2552	40.0677	40.4425	43.5772	40.3183	43.4494	0	0	0.98487	139659	4.91678	0.768997	1	0.681907	0.968922	0	-10000000	21252.1;12932.1;8429.46;9298.72;4474.72;4419.15;4968.02;1670.26;1578.06;0;0;0;	21252.1;12932.1;8429.46;9298.72;4474.72;4419.15;4968.02;1670.26;1578.06;0;0;0;	0.92828;0.930126;0.934537;0.934476;0.701458;0.701458;0.925331;0.618765;0.618765;0;0;0;	21456
20230628_PC9_MDPhospho_DIA_1cell_TiO2_02	Q9UK76	JPT1	26069.8	28282	40385.2	26069.8	28282	40385.2	40385.2	RNS(UniMod:21)SEASSGDFLDLK	RNSSEASSGDFLDLK	RNS(UniMod:21)SEASSGDFLDLK3	3	0.00666667	0	0.00139673	0.0133333	0.0133333	0.0116279	0.0135135	0	1	26022.1	28230.2	23010.6		47349.6	0.874429	40.1463	39.9592	40.3342	43.5772	40.2437	43.4116	0	0	0.986864	53546.6	3.37017	0.424529	1	0.688073	0.735094	0	-10000000	11920.6;9133.47;2575.84;4968.06;0;2566.94;5190.63;0;0;0;0;0;	11920.6;9133.47;2575.84;4968.06;0;2566.94;5190.63;0;0;0;0;0;	0.904234;0.926609;0.612939;0.706984;0;0.706984;0.91712;0;0;0;0;0;	21406
20230628_PC9_MDPhospho_DIA_1cell_TiO2_01	Q5T1M5	FKBP15	16609.4	11248.5	11248.5	16609.4	11248.5	11248.5	11248.5	RPS(UniMod:21)QEQSASASSGQPQAPLNR	RPSQEQSASASSGQPQAPLNR	RPS(UniMod:21)QEQSASASSGQPQAPLNR3	3	0.00505051	0	0.00505051	0.0229885	0.0229885	0.0196078	0.0166667	0	1	16609.4	11248.5	13238.8		26408.3	0.861318	17.2236	17.0358	17.4113	8.96806	16.815	9.39842	0	0	0.995146	33131.8	2.47124	0.197412	1	0	0.547756	0	-10000000	11652.2;2208.63;0;2748.57;0;0;0;0;2199.47;	11652.2;2208.63;0;2748.57;0;0;0;0;2199.47;	0.922285;0.718013;0;0.718013;0;0;0;0;0.718013;	9175
20230628_PC9_MDPhospho_DIA_1cell_TiO2_01	Q3KQU3	MAP7D1	11743.3	7953.02	7953.01	11743.3	7953.02	7953.01	7953.01	RS(UniMod:21)SQPSPTAVPASDSPPTK	RSSQPSPTAVPASDSPPTK	RS(UniMod:21)SQPSPTAVPASDSPPTK3	3	0.00858369	0	0.00925926	0.0247934	0.0247934	0.0325203	0.0166667	0	1	11743.3	7953.02	9360.21		11684.6	0.860196	21.141	20.9531	21.3285	14.5485	21.0151	14.8967	0	0	0.925882	14659.5	2.03731	0.211832	1	0	0.408604	0	-10000000	8828.12;2915.18;0;0;0;0;0;0;0;0;0;0;	8828.12;2915.18;0;0;0;0;0;0;0;0;0;0;	0.893327;0.759861;0;0;0;0;0;0;0;0;0;0;	11266
20230628_PC9_MDPhospho_DIA_1cell_TiO2_03	Q3KQU3	MAP7D1	5423.8	6392.88	6392.88	5423.8	6392.88	6392.88	6392.88	RS(UniMod:21)SQPSPTAVPASDSPPTK	RSSQPSPTAVPASDSPPTK	RS(UniMod:21)SQPSPTAVPASDSPPTK3	3	0.00671141	0	0.00925926	0.037037	0.037037	0.0325203	0.0333333	0	1	5423.8	6392.88	5972.14		21300.9	0.816497	21.1431	20.9553	21.3305	14.5485	20.8504	15.0297	0	0	0.955839	19345.2	1.9991	0.211285	1	0.804984	0.465967	0	-10000000	3771.43;1652.37;0;0;0;0;0;0;2163.21;0;0;0;	3771.43;1652.37;0;0;0;0;0;0;2163.21;0;0;0;	0.816497;0.816497;0;0;0;0;0;0;0.816497;0;0;0;	11266
20230628_PC9_MDPhospho_DIA_1cell_TiO2_02	Q3KQU3	MAP7D1	19969	21663.5	21663.5	19969	21663.5	21663.5	21663.5	RS(UniMod:21)SQPSPTAVPASDSPPTK	RSSQPSPTAVPASDSPPTK	RS(UniMod:21)SQPSPTAVPASDSPPTK3	3	0.00666667	0	0.00925926	0.0344828	0.0344828	0.0325203	0.0238095	0	1	19969	21663.5	17658		22152.2	0.919811	21.1385	20.9508	21.3257	14.5485	20.8825	15.096	0	0	0.970709	25051.4	3.33664	0.216756	1	0	0.640405	0	-10000000	11435.6;4054.62;0;0;4478.84;0;1774.16;1618.53;0;0;0;0;	11435.6;4054.62;0;0;4478.84;0;1774.16;1618.53;0;0;0;0;	0.919847;0.908008;0;0;0.930405;0;0.62834;0.691929;0;0;0;0;	11266
20230628_PC9_MDPhospho_DIA_1cell_TiO2_02	O75494	SRSF10	6718.71	7288.84	7288.84	6718.71	7288.84	7288.84	7288.84	S(UniMod:21)FDYNYR	SFDYNYR	S(UniMod:21)FDYNYR2	2	0.00666667	0	0.00925926	0.0273973	0.0273973	0.0265487	0.0238095	0	1	6718.71	7288.84	5941.16		6767.67	0.836435	31.521	31.3333	31.7087	30.1978	31.4987	30.2335	0	0	0.955667	7653.4	2.06839	0.691655	0.348917	0	0.40935	0	-10000000	4229.46;2489.25;0;0;0;0;0;	4229.46;2489.25;0;0;0;0;0;	0.931924;0.67419;0;0;0;0;0;	16802
20230628_PC9_MDPhospho_DIA_1cell_TiO2_01	P12931	SRC	44819.7	30353.6	30353.6	44819.7	30353.6	30353.6	30353.6	S(UniMod:21)LEPAENVHGAGGGAFPASQTPSK	SLEPAENVHGAGGGAFPASQTPSK	S(UniMod:21)LEPAENVHGAGGGAFPASQTPSK3	3	0.00431112	0	0.00431112	0.01	0.01	0.0196078	0.010101	0	1	44819.7	30353.6	35724.4		48705.6	0.922401	34.1949	34.007	34.3826	34.2435	34.0911	34.4147	0	0	0.997361	61106	3.87782	0.768843	1	0.764533	0.801822	0	-10000000	27566;13127.9;4125.83;0;2818.66;2081.07;0;4017.62;0;0;2101.25;0;	27566;13127.9;4125.83;0;2818.66;2081.07;0;4017.62;0;0;2101.25;0;	0.96668;0.875011;0.777352;0;0.777352;0.777352;0;0.842586;0;0;0.777352;0;	18229
20230628_PC9_MDPhospho_DIA_1cell_TiO2_03	P12931	SRC	42715.3	50347.3	50347.2	42715.3	50347.3	50347.2	50347.2	S(UniMod:21)LEPAENVHGAGGGAFPASQTPSK	SLEPAENVHGAGGGAFPASQTPSK	S(UniMod:21)LEPAENVHGAGGGAFPASQTPSK3	3	0.00671141	0	0.00431112	0.0128205	0.0128205	0.0196078	0.012987	0	1	42715.3	50347.3	47033.8		43913.7	0.947591	34.2012	34.0135	34.3888	34.2435	34.1745	34.2847	0	0	0.9831	39881.7	3.92299	0.550302	1	0.939487	0.715066	0	-10000000	18854.2;14649.9;9211.15;0;1779.83;0;0;6802.49;0;0;0;0;	18854.2;14649.9;9211.15;0;1779.83;0;0;6802.49;0;0;0;0;	0.940283;0.956526;0.948341;0;0.73333;0;0;0.880438;0;0;0;0;	18229
20230628_PC9_MDPhospho_DIA_1cell_TiO2_02	P12931	SRC	21309.1	23117.3	23117.3	21309.1	23117.3	23117.3	23117.3	S(UniMod:21)LEPAENVHGAGGGAFPASQTPSK	SLEPAENVHGAGGGAFPASQTPSK	S(UniMod:21)LEPAENVHGAGGGAFPASQTPSK3	3	0.00666667	0	0.00431112	0.0273973	0.0273973	0.0196078	0.0238095	0	1	21309.1	23117.3	18843		30074.1	0.889099	34.1932	34.0061	34.38	34.2435	34.1528	34.3233	0	0	0.976722	34010.1	2.36185	0.588037	1	0	0.491468	0	-10000000	11639.9;9669.15;0;0;0;0;0;2320.42;0;0;0;0;	11639.9;9669.15;0;0;0;0;0;2320.42;0;0;0;0;	0.954222;0.810703;0;0;0;0;0;0.728173;0;0;0;0;	18229
20230628_PC9_MDPhospho_DIA_1cell_TiO2_01	Q9H3N1	TMX1	54319.9	36787.5	36787.5	54319.9	36787.5	36787.5	36787.5	S(UniMod:21)LGPSLATDK	SLGPSLATDK	S(UniMod:21)LGPSLATDK2	2	0.00505051	0	0.00505051	0.0116279	0.0116279	0.0116279	0.0117647	0	1	54319.9	36787.5	43296.6		51583	0.927369	30.8677	30.6799	31.0555	29.3068	30.926	29.2603	0	0	0.881959	64716	3.16721	0.111483	0.337442	0	0.611392	0	-10000000	21158.4;24267.2;8894.22;0;0;2862.34;0;2599.72;0;0;0;	21158.4;24267.2;8894.22;0;0;2862.34;0;2599.72;0;0;0;	0.882223;0.953922;0.962315;0;0;0.727875;0;0.727875;0;0;0;	16453
20230628_PC9_MDPhospho_DIA_1cell_TiO2_03	Q9H3N1	TMX1	52691.4	62105.8	62105.8	52691.4	62105.8	62105.8	62105.8	S(UniMod:21)LGPSLATDK	SLGPSLATDK	S(UniMod:21)LGPSLATDK2	2	0.00671141	0	0.00505051	0.037037	0.037037	0.0116279	0.0333333	0	1	52691.4	62105.8	58018.4		75417.1	0.938916	30.8756	30.688	31.0634	29.3068	30.8345	29.3497	0	0	0.893824	68492.5	3.52037	0.0817999	0.993115	0.607246	0.642196	0	-10000000	17052.2;24165.7;11473.5;0;0;3660.01;0;0;1576.7;0;4870.13;	17052.2;24165.7;11473.5;0;0;3660.01;0;0;1576.7;0;4870.13;	0.944372;0.946584;0.914658;0;0;0.902896;0;0;0.262107;0;0.916632;	16453
20230628_PC9_MDPhospho_DIA_1cell_TiO2_02	Q9H3N1	TMX1	53175.1	57687.3	57687.3	53175.1	57687.3	57687.3	57687.3	S(UniMod:21)LGPSLATDK	SLGPSLATDK	S(UniMod:21)LGPSLATDK2	2	0.00666667	0	0.00505051	0.0344828	0.0344828	0.0116279	0.0238095	0	1	53175.1	57687.3	47021.1		55244.7	0.885602	30.8658	30.6784	31.0535	29.3068	30.8256	29.353	0	0	0.900875	62475	2.56535	0.569734	0.341434	0.463158	0.555859	0	-10000000	21091;21450.7;10633.4;0;0;1877.75;0;0;0;0;1989.79;	21091;21450.7;10633.4;0;0;1877.75;0;0;0;0;1989.79;	0.828719;0.954689;0.859057;0;0;0.540963;0;0;0;0;0.715711;	16453
20230628_PC9_MDPhospho_DIA_1cell_TiO2_01	Q13813	SPTAN1	9523.43	6449.63	6449.63	9523.43	6449.63	6449.63	6449.63	S(UniMod:21)LQQLAEER	SLQQLAEER	S(UniMod:21)LQQLAEER2	2	0.00505051	0	0.00505051	0.0229885	0.0229885	0.0196078	0.0166667	0	1	9523.43	6449.63	7590.82		4961.05	0.877234	31.0623	30.8745	31.25	29.5831	31.1087	29.5557	0	0	0.856826	6224.13	2.28497	0.316639	0.306549	0	0.464637	0	-10000000	6457.21;3066.23;0;0;5085.1;0;	6457.21;3066.23;0;0;5085.1;0;	0.906076;0.816497;0;0;0.802742;0;	16557
20230628_PC9_MDPhospho_DIA_1cell_TiO2_03	Q13813	SPTAN1	4932.1	5813.33	5813.33	4932.1	5813.33	5813.33	5813.33	S(UniMod:21)LQQLAEER	SLQQLAEER	S(UniMod:21)LQQLAEER2	2	0.00671141	0	0.00505051	0.037037	0.037037	0.0196078	0.0333333	0	1	4932.1	5813.33	5430.74		9698.09	0.816497	31.0702	30.8824	31.258	29.5831	31.032	29.6264	0	0	0.878264	8807.64	2.44315	0.285948	0.947783	0	0.461663	0	-10000000	2991.67;0;1940.43;0;1812.13;0;	2991.67;0;1940.43;0;1812.13;0;	0.816497;0;0.816497;0;0.816497;0;	16557
20230628_PC9_MDPhospho_DIA_1cell_TiO2_02	Q13813	SPTAN1	10417.3	11301.2	11301.2	10417.3	11301.2	11301.2	11301.2	S(UniMod:21)LQQLAEER	SLQQLAEER	S(UniMod:21)LQQLAEER2	2	0.00666667	0	0.00505051	0.0273973	0.0273973	0.0196078	0.0238095	0	1	10417.3	11301.2	9211.68		13889.8	0.816497	31.0604	30.8726	31.2481	29.5831	31.0364	29.6152	0	0	0.967071	15707.7	3.05359	0.275234	0.991427	0	0.584144	0	-10000000	6740.23;1632.29;2044.75;0;0;1510.02;	6740.23;1632.29;2044.75;0;0;1510.02;	0.816497;0.816497;0.816497;0;0;0.816497;	16557
20230628_PC9_MDPhospho_DIA_1cell_TiO2_01	Q9BWH2	FUNDC2	28594.2	19365.1	19365.1	28594.2	19365.1	19365.1	19365.1	S(UniMod:21)NQIPTEVR	SNQIPTEVR	S(UniMod:21)NQIPTEVR2	2	0.00505051	0	0.00505051	0.0229885	0.0229885	0.0196078	0.0166667	0	1	28594.2	19365.1	22791.5		22321.5	0.911686	25.4389	25.2513	25.6267	22.7897	26.3413	21.3849	0	0	0.96044	28004.5	2.62724	0.173826	0.319293	0	0.527799	0	-10000000	19909.5;0;7226.77;0;0;1457.92;1651.27;	19909.5;0;7226.77;0;0;1457.92;1651.27;	0.916617;0;0.934951;0;0;0.72903;0.72903;	13556
20230628_PC9_MDPhospho_DIA_1cell_TiO2_03	Q9BWH2	FUNDC2	26344.2	31051.2	31051.2	26344.2	31051.2	31051.2	31051.2	S(UniMod:21)NQIPTEVR	SNQIPTEVR	S(UniMod:21)NQIPTEVR2	2	0.00671141	0	0.00505051	0.037037	0.037037	0.0196078	0.0333333	0	1	26344.2	31051.2	29007.6		28932.6	0.930425	25.3489	25.1611	25.5367	22.7897	26.4087	21.1953	0	0	0.934519	26276.1	2.58816	0.223702	0.0775888	0	0.429623	0	-10000000	18638.6;0;7705.65;0;0;0;0;	18638.6;0;7705.65;0;0;0;0;	0.931844;0;0.926994;0;0;0;0;	13506
20230628_PC9_MDPhospho_DIA_1cell_TiO2_02	Q9BWH2	FUNDC2	37731	40932.7	40932.7	37731	40932.7	40932.7	40932.7	S(UniMod:21)NQIPTEVR	SNQIPTEVR	S(UniMod:21)NQIPTEVR2	2	0.00666667	0	0.00505051	0.0273973	0.0273973	0.0196078	0.0238095	0	1	37731	40932.7	33364.4		25199.1	0.914412	25.3416	25.154	25.5293	22.7897	26.3157	21.336	0	0	0.954801	28497	2.85858	0.178485	0.321409	0	0.547562	0	-10000000	27267.8;0;9054.53;0;0;1408.61;1552.17;	27267.8;0;9054.53;0;0;1408.61;1552.17;	0.924063;0;0.919637;0;0;0.694026;0.694026;	13506
20230628_PC9_MDPhospho_DIA_1cell_TiO2_01	Q9BY44	EIF2A	54521.8	36924.2	36924.2	54521.8	36924.2	36924.2	36924.2	S(UniMod:21)PDLAPTPAPQSTPR	SPDLAPTPAPQSTPR	S(UniMod:21)PDLAPTPAPQSTPR2	2	0.00505051	0	0.00505051	0.0229885	0.0229885	0.0196078	0.0166667	0	1	54521.8	36924.2	43457.5		27185.5	0.938571	31.3831	31.1954	31.5708	29.9257	31.3321	30.0482	0	0	0.950326	34106.9	3.60871	0.262359	0.210052	0.681032	0.67894	0	-10000000	42930.4;5810.23;6876.54;4714.84;1986.75;0;0;0;0;0;0;	42930.4;5810.23;6876.54;4714.84;1986.75;0;0;0;0;0;0;	0.976758;0.840079;0.846112;0.725716;0.55952;0;0;0;0;0;0;	16730
20230628_PC9_MDPhospho_DIA_1cell_TiO2_03	Q9BY44	EIF2A	50779.2	59852	59852	50779.2	59852	59852	59852	S(UniMod:21)PDLAPTPAPQSTPR	SPDLAPTPAPQSTPR	S(UniMod:21)PDLAPTPAPQSTPR2	2	0.00671141	0	0.00505051	0.037037	0.037037	0.0196078	0.0333333	0	1	50779.2	59852	55913		47583.4	0.97689	31.3905	31.2033	31.5778	29.9257	31.2786	30.079	0	0	0.995039	43214.4	3.86603	0.220423	1	0.43217	0.620709	0	-10000000	37759.7;2056.43;7399.76;5619.74;0;0;0;0;0;0;0;	37759.7;2056.43;7399.76;5619.74;0;0;0;0;0;0;0;	0.981134;0.502814;0.964509;0.964675;0;0;0;0;0;0;0;	16730
20230628_PC9_MDPhospho_DIA_1cell_TiO2_02	Q9BY44	EIF2A	48148.4	52234.1	52234.1	48148.4	52234.1	52234.1	52234.1	S(UniMod:21)PDLAPTPAPQSTPR	SPDLAPTPAPQSTPR	S(UniMod:21)PDLAPTPAPQSTPR2	2	0.00666667	0	0.00505051	0.0273973	0.0273973	0.0196078	0.0238095	0	1	48148.4	52234.1	42576.2		37268.4	0.930088	31.3811	31.1934	31.5688	29.9257	31.297	30.0436	0	0	0.966473	42146	2.88264	0.17287	1	1.15872	0.647371	0	-10000000	39856.1;4245.53;2920.32;5371.98;0;1577.26;0;0;0;1339.29;0;	39856.1;4245.53;2920.32;5371.98;0;1577.26;0;0;0;1339.29;0;	0.984919;0.734182;0.517399;0.747631;0;0.517399;0;0;0;0.603892;0;	16730
20230628_PC9_MDPhospho_DIA_1cell_TiO2_01	Q9UPQ0	LIMCH1	10412.3	7051.62	7051.62	10412.3	7051.62	7051.62	7051.62	S(UniMod:21)PEPEATLTFPFLDK	SPEPEATLTFPFLDK	S(UniMod:21)PEPEATLTFPFLDK2	2	0.00858369	0	0.0121951	0.0247934	0.0247934	0.0265487	0.0166667	0	1	10412.3	7051.62	8299.33		0	0.80088	76.5899	76.4023	76.7776	98.0706	76.5333	98.1436	0	0	0	0	1.6217	0.299433	0.035066	0.612183	0.399312	0	-10000000	5089.61;2110.93;1873.47;3211.78;0;0;0;0;0;0;0;	5089.61;2110.93;1873.47;3211.78;0;0;0;0;0;0;0;	0.931915;0.675584;0.643504;0.675584;0;0;0;0;0;0;0;	40888
20230628_PC9_MDPhospho_DIA_1cell_TiO2_01	Q9Y2D5	AKAP2	32460.7	21983.6	21983.6	32460.7	21983.6	21983.6	21983.6	S(UniMod:21)PGALETPSAAGSQGNTASQGK	SPGALETPSAAGSQGNTASQGK	S(UniMod:21)PGALETPSAAGSQGNTASQGK3	3	0.00858369	0	0.0121951	0.0247934	0.0247934	0.0325203	0.0166667	0	1	32460.7	21983.6	25873.4		16907.5	0.772792	25.3674	25.1796	25.555	20.8136	25.0644	21.2769	0	0	0.696517	21212.2	1.60617	0.317272	1	0	0.344041	0	-10000000	2040.18;0;0;21935.3;8485.24;0;	2040.18;0;0;21935.3;8485.24;0;	0.724864;0;0;0.872695;0.526053;0;	13519
20230628_PC9_MDPhospho_DIA_1cell_TiO2_01	Q15942	ZYX	108264	73320.8	73320.9	108264	73320.8	73320.9	73320.9	S(UniMod:21)PGAPGPLTLK	SPGAPGPLTLK	S(UniMod:21)PGAPGPLTLK2	2	0.00167152	0	0.00167152	0.01	0.01	0.0265487	0.010101	0	1	108264	73320.8	86294.1		55204.6	0.923356	38.0901	37.9024	38.2783	40.2168	38.1157	40.1642	0	0	0.982041	69259.6	4.69154	0.291772	1	1.60264	1.08079	0	-10000000	64273.7;30277.5;13713.3;8904.97;4340.06;4442.49;3192.32;9741.77;2005.33;1964.69;1904.02;	64273.7;30277.5;13713.3;8904.97;4340.06;4442.49;3192.32;9741.77;2005.33;1964.69;1904.02;	0.920802;0.956692;0.86172;0.875048;0.744463;0.744463;0.744463;0.981462;0.744464;0.744463;0.744464;	20305
20230628_PC9_MDPhospho_DIA_1cell_TiO2_03	Q15942	ZYX	70482	83075.1	83075.1	70482	83075.1	83075.1	83075.1	S(UniMod:21)PGAPGPLTLK	SPGAPGPLTLK	S(UniMod:21)PGAPGPLTLK2	2	0.00306426	0	0.00167152	0.0128205	0.0128205	0.0265487	0.012987	0	1	70482	83075.1	77607.6		57361.9	0.954449	38.0969	37.9086	38.2846	40.2168	38.1108	40.17	0	0	0.871954	52095.1	4.56551	0.28325	0.970123	1.48058	0.941275	0	-10000000	42574.3;21017.9;6889.76;6129.19;3399.8;3025.32;3569.76;0;2182.8;3469.87;0;	42574.3;21017.9;6889.76;6129.19;3399.8;3025.32;3569.76;0;2182.8;3469.87;0;	0.958882;0.963944;0.898085;0.754611;0.754611;0.754611;0.754611;0;0.754611;0.754611;0;	20305
20230628_PC9_MDPhospho_DIA_1cell_TiO2_02	Q15942	ZYX	100817	109372	109372	100817	109372	109372	109372	S(UniMod:21)PGAPGPLTLK	SPGAPGPLTLK	S(UniMod:21)PGAPGPLTLK2	2	0.0039882	0	0.00167152	0.0133333	0.0133333	0.0265487	0.0135135	0	1	100817	109372	89149.6		83577.7	0.947076	38.0817	37.8947	38.2689	40.2168	38.0764	40.1672	0	0	0.965083	94516.1	5.1382	0.329164	1	0.861612	0.935581	0	-10000000	57286;28205.4;15325.8;6783.24;3894.86;6459.93;3282.33;3931.68;0;0;0;	57286;28205.4;15325.8;6783.24;3894.86;6459.93;3282.33;3931.68;0;0;0;	0.950097;0.933003;0.961686;0.873359;0.748239;0.852513;0.748239;0.748239;0;0;0;	20305
20230628_PC9_MDPhospho_DIA_1cell_TiO2_01	Q9UQ35	SRRM2	171117	115887	133477	171117	115887	133477	133477	S(UniMod:21)PGM(UniMod:35)LEPLGSSR	SPGMLEPLGSSR	S(UniMod:21)PGM(UniMod:35)LEPLGSSR2	2	0.00505051	0	0.00505051	0.01	0.01	0.0116279	0.010101	0	1	28180.3	19084.8	22461.6		20662.4	0.921598	32.5795	32.392	32.7673	32.2367	32.7897	31.9215	0	0	0.561461	25923.1	2.3476	0.459116	1	0	0.494656	0	-10000000	14715.4;8586.27;7840.51;4878.72;0;0;	14715.4;8586.27;7840.51;4878.72;0;0;	0.931603;0.904163;0.931761;0.922105;0;0;	17366
20230628_PC9_MDPhospho_DIA_1cell_TiO2_03	Q9UQ35	SRRM2	178121	209946	191658	178121	209946	191658	191658	S(UniMod:21)PGM(UniMod:35)LEPLGSSR	SPGMLEPLGSSR	S(UniMod:21)PGM(UniMod:35)LEPLGSSR2	2	0.00671141	0	0.00505051	0.0128205	0.0128205	0.0116279	0.012987	0	1	18344.4	21622	20199		44812.8	0.933029	32.9611	32.7738	33.1487	32.2367	32.8743	32.3808	0	0	0.84968	40698.2	2.09693	0.4296	0.950283	0	0.422247	0	-10000000	11888.9;6455.47;2859.6;0;0;0;	11888.9;6455.47;2859.6;0;0;0;	0.935094;0.929226;0.697724;0;0;0;	17566
20230628_PC9_MDPhospho_DIA_1cell_TiO2_02	Q9UQ35	SRRM2	165732	179796	168425	165732	179796	168425	168425	S(UniMod:21)PGM(UniMod:35)LEPLGSSR	SPGMLEPLGSSR	S(UniMod:21)PGM(UniMod:35)LEPLGSSR2	2	0.00666667	0	0.00505051	0.0133333	0.0133333	0.0116279	0.0135135	0	1	17891.7	19409.9	15821.1		24753.5	0.892755	32.953	32.7653	33.1407	32.2367	32.8907	32.3529	0	0	0.915501	27993.2	2.20183	0.289693	0.258408	0	0.451561	0	-10000000	8011.14;7182.96;0;2697.59;0;0;	8011.14;7182.96;0;2697.59;0;0;	0.903344;0.935184;0;0.748332;0;0;	17566
20230628_PC9_MDPhospho_DIA_1cell_TiO2_01	Q9Y2W1	THRAP3	83568.2	56595.6	53455.8	83568.2	56595.6	53455.8	53455.8	S(UniMod:21)PLQSVVVR	SPLQSVVVR	S(UniMod:21)PLQSVVVR2	2	0.00505051	0	0.00492427	0.01	0.01	0.0116279	0.010101	0	1	83568.2	56595.6	66609.5		103614	0.895475	34.8073	34.6195	34.9937	35.2928	34.8112	35.3131	0	0	0.975268	129994	3.24122	0.244437	1	0.7718	0.727404	0	-10000000	67272.8;12223.4;4072.03;3589.11;0;0;1916.53;3052.49;0;0;	67272.8;12223.4;4072.03;3589.11;0;0;1916.53;3052.49;0;0;	0.907442;0.866665;0.784264;0.784264;0;0;0.784264;0.784264;0;0;	18553
20230628_PC9_MDPhospho_DIA_1cell_TiO2_03	Q9Y2W1	THRAP3	54235	63925.2	63497.4	54235	63925.2	63497.4	63497.4	S(UniMod:21)PLQSVVVR	SPLQSVVVR	S(UniMod:21)PLQSVVVR2	2	0.00492427	0	0.00492427	0.0128205	0.0128205	0.0116279	0.012987	0	1	54235	63925.2	59718.1		59460.3	0.91763	34.8126	34.6251	34.9995	35.2928	34.8438	35.2325	0	0	0.864595	54000.8	3.9044	0.160475	0.340469	0.804984	0.814891	0	-10000000	42675.5;8390.84;3168.64;2475.24;0;1855.24;1742.75;4496.7;0;0;	42675.5;8390.84;3168.64;2475.24;0;1855.24;1742.75;4496.7;0;0;	0.92805;0.902821;0.816497;0.816497;0;0.816497;0.816497;0.908001;0;0;	18553
20230628_PC9_MDPhospho_DIA_1cell_TiO2_02	Q9Y2W1	THRAP3	54459.8	59081.1	62976.2	54459.8	59081.1	62976.2	62976.2	S(UniMod:21)PLQSVVVR	SPLQSVVVR	S(UniMod:21)PLQSVVVR2	2	0.00666667	0	0.00492427	0.0133333	0.0133333	0.0116279	0.0135135	0	1	54459.8	59081.1	48157.1		34882.9	0.942702	34.8047	34.617	34.9916	35.2928	34.8152	35.2916	0	0	0.836903	39448.2	3.28664	0.216516	0.980774	0	0.650214	0	-10000000	45892.6;6160.1;2407.13;0;0;1901.41;0;1333.82;0;0;	45892.6;6160.1;2407.13;0;0;1901.41;0;1333.82;0;0;	0.966263;0.816497;0.816497;0;0;0.816497;0;0.816497;0;0;	18553
20230628_PC9_MDPhospho_DIA_1cell_TiO2_01	Q6ZUT6	CCDC9B	17110.4	11587.8	11587.8	17110.4	11587.8	11587.8	11587.8	S(UniMod:21)PPTQVAISSDSAR	SPPTQVAISSDSAR	S(UniMod:21)PPTQVAISSDSAR2	2	0.00505051	0	0.00505051	0.0229885	0.0229885	0.0196078	0.0166667	0	1	17110.4	11587.8	13638.1		29691.8	0.924275	27.9055	27.7179	28.0932	24.7786	27.6785	25.0417	0	0	0	37251.2	2.72143	0.527906	1	0	0.479558	0	-10000000	5428.72;7513.56;4168.07;2999.93;0;0;0;0;0;0;0;	5428.72;7513.56;4168.07;2999.93;0;0;0;0;0;0;0;	0.920119;0.923352;0.931351;0.715584;0;0;0;0;0;0;0;	14874
20230628_PC9_MDPhospho_DIA_1cell_TiO2_03	Q6ZUT6	CCDC9B	8282.57	9762.43	9762.43	8282.57	9762.43	9762.43	9762.43	S(UniMod:21)PPTQVAISSDSAR	SPPTQVAISSDSAR	S(UniMod:21)PPTQVAISSDSAR2	2	0.00671141	0	0.00505051	0.0128205	0.0128205	0.0196078	0.012987	0	1	8282.57	9762.43	9119.93		15836.5	0.816497	27.9108	27.7235	28.0986	24.7786	27.7261	25.0219	0	0	0.840217	14382.4	3.44837	0.561351	0.228541	0	0.6435	0	-10000000	2515.69;3091.8;2675.08;0;1822.84;1964.18;0;0;0;0;0;	2515.69;3091.8;2675.08;0;1822.84;1964.18;0;0;0;0;0;	0.816497;0.816497;0.816497;0;0.816497;0.816497;0;0;0;0;0;	14874
20230628_PC9_MDPhospho_DIA_1cell_TiO2_02	Q6ZUT6	CCDC9B	11329.8	12291.2	12291.2	11329.8	12291.2	12291.2	12291.2	S(UniMod:21)PPTQVAISSDSAR	SPPTQVAISSDSAR	S(UniMod:21)PPTQVAISSDSAR2	2	0.00666667	0	0.00505051	0.0273973	0.0273973	0.0196078	0.0238095	0	1	11329.8	12291.2	10018.6		27119.9	0.816497	27.903	27.7152	28.0904	24.7786	27.6216	25.1554	0	0	0.699178	30669.3	2.26407	0.551636	0.228702	0	0.466315	0	-10000000	4809.15;3806.14;2714.53;0;0;0;0;0;0;0;0;	4809.15;3806.14;2714.53;0;0;0;0;0;0;0;0;	0.816497;0.816497;0.816497;0;0;0;0;0;0;0;0;	14874
20230628_PC9_MDPhospho_DIA_1cell_TiO2_01	Q86UU0	BCL9L	10829	7333.82	7333.82	10829	7333.82	7333.82	7333.82	S(UniMod:21)PQVLGSSLSVR	SPQVLGSSLSVR	S(UniMod:21)PQVLGSSLSVR2	2	0.00505051	0	0.00505051	0.0229885	0.0229885	0.0196078	0.0166667	0	1	10829	7333.82	8631.46		5158.02	0.847542	42.333	42.1452	42.5209	46.4925	42.1908	46.7323	0	0	0.623521	6471.24	2.3102	0.530408	1	0	0.462037	0	-10000000	3768.68;4613.97;2446.36;0;0;0;0;	3768.68;4613.97;2446.36;0;0;0;0;	0.816497;0.88936;0.816497;0;0;0;0;	22565
20230628_PC9_MDPhospho_DIA_1cell_TiO2_02	Q86UU0	BCL9L	8948.47	9707.81	9707.81	8948.47	9707.81	9707.81	9707.81	S(UniMod:21)PQVLGSSLSVR	SPQVLGSSLSVR	S(UniMod:21)PQVLGSSLSVR2	2	0.00666667	0	0.00505051	0.0273973	0.0273973	0.0196078	0.0238095	0	1	8948.47	9707.81	7912.86		8515.61	0.863224	42.3156	42.1282	42.5031	46.4925	42.1684	46.7725	0	0	0.830177	9630.11	1.95592	0.51629	0.0335117	0	0.465425	0	-10000000	6497.57;2450.91;0;0;0;0;3166.4;	6497.57;2450.91;0;0;0;0;3166.4;	0.909822;0.739686;0;0;0;0;0.884669;	22565
20230628_PC9_MDPhospho_DIA_1cell_TiO2_01	Q96I25	RBM17	25130.6	17019.4	17019.4	25130.6	17019.4	17019.4	17019.4	S(UniMod:21)PTGPSNSFLANM(UniMod:35)GGTVAHK	SPTGPSNSFLANMGGTVAHK	S(UniMod:21)PTGPSNSFLANM(UniMod:35)GGTVAHK3	3	0.00505051	0	0.00505051	0.0229885	0.0229885	0.0196078	0.0166667	0	1	25130.6	17019.4	20030.8		67409.8	0.860904	32.3971	32.2092	32.5846	31.672	32.4361	31.6345	0	0	0.939227	84572.2	2.85257	0.274972	1	0	0.554494	0	-10000000	11376.1;9010.25;2928.97;0;1815.32;0;0;0;0;0;0;0;	11376.1;9010.25;2928.97;0;1815.32;0;0;0;0;0;0;0;	0.946081;0.933076;0.519593;0;0.519593;0;0;0;0;0;0;0;	17269
20230628_PC9_MDPhospho_DIA_1cell_TiO2_01	P29590	PML	25396.9	17199.8	17199.8	25396.9	17199.8	17199.8	17199.8	S(UniMod:21)PVIGSEVFLPNSNHVASGAGEAEER	SPVIGSEVFLPNSNHVASGAGEAEER	S(UniMod:21)PVIGSEVFLPNSNHVASGAGEAEER3	3	0.00505051	0	0.00505051	0.0229885	0.0229885	0.0196078	0.0166667	0	1	25396.9	17199.8	20243.1		0	0.877355	50.0469	49.8594	50.2329	58.1265	50.117	58.0186	0	0	0	0	2.10107	0.526019	0.0598757	0	0.471119	0	-10000000	11263.6;9955.22;4178.15;0;0;2630.09;0;1926.57;0;0;	11263.6;9955.22;4178.15;0;0;2630.09;0;1926.57;0;0;	0.905623;0.931883;0.671227;0;0;0.647303;0;0.647303;0;0;	26691
20230628_PC9_MDPhospho_DIA_1cell_TiO2_01	Q9UQ35	SRRM2	171117	115887	133477	171117	115887	133477	133477	S(UniMod:21)PVPSAFSDQSR	SPVPSAFSDQSR	S(UniMod:21)PVPSAFSDQSR2	2	0.00224735	0	0.00224735	0.01	0.01	0.0116279	0.010101	0	1	171117	115887	136392		104871	0.959953	30.6098	30.4222	30.7978	29.3283	30.9403	28.874	0	0	0.975705	131571	4.97874	0.369109	1	0.937102	0.945179	0	-10000000	107144;42326.3;21645.8;7105.05;2638.98;2308.97;4806.77;2159.49;0;0;2284.42;	107144;42326.3;21645.8;7105.05;2638.98;2308.97;4806.77;2159.49;0;0;2284.42;	0.962687;0.965937;0.934716;0.897032;0.755806;0.755806;0.930516;0.755806;0;0;0.15306;	16317
20230628_PC9_MDPhospho_DIA_1cell_TiO2_03	Q9UQ35	SRRM2	178121	209946	191658	178121	209946	191658	191658	S(UniMod:21)PVPSAFSDQSR	SPVPSAFSDQSR	S(UniMod:21)PVPSAFSDQSR2	2	0.00440444	0	0.00224735	0.0128205	0.0128205	0.0116279	0.012987	0	1	178121	209946	196129		118604	0.91431	30.618	30.4302	30.8059	29.3283	30.8498	28.9819	0	0	0.989187	107714	4.48733	0.28222	1	0.91815	0.850946	0	-10000000	116446;37401.1;24273.9;4136.47;4466;3562.33;4554.23;0;0;0;0;	116446;37401.1;24273.9;4136.47;4466;3562.33;4554.23;0;0;0;0;	0.906146;0.930807;0.928059;0.7448;0.7448;0.7448;0.903507;0;0;0;0;	16317
20230628_PC9_MDPhospho_DIA_1cell_TiO2_02	Q9UQ35	SRRM2	165732	179796	168425	165732	179796	168425	168425	S(UniMod:21)PVPSAFSDQSR	SPVPSAFSDQSR	S(UniMod:21)PVPSAFSDQSR2	2	0.00477715	0	0.00224735	0.0133333	0.0133333	0.0116279	0.0135135	0	1	165732	179796	146552		100609	0.948298	30.6084	30.4205	30.7961	29.3283	30.8419	29.0031	0	0	0.978372	113776	4.06261	0.202996	1	0.942165	0.884131	0	-10000000	104431;35846.4;25455.4;3076.7;3014.12;1822.11;4407.34;1969.27;1830.36;0;0;	104431;35846.4;25455.4;3076.7;3014.12;1822.11;4407.34;1969.27;1830.36;0;0;	0.948469;0.945315;0.9518;0.655919;0.655919;0.357455;0.874562;0.599816;0.655919;0;0;	16317
20230628_PC9_MDPhospho_DIA_1cell_TiO2_01	Q14498	RBM39	98793	66906.4	55199.4	98793	66906.4	55199.4	55199.4	S(UniMod:21)PVREPIDNLTPEER	SPVREPIDNLTPEER	S(UniMod:21)PVREPIDNLTPEER2	2	0.00505051	0	0.00505051	0.01	0.01	0.0116279	0.010101	0	1	33879.2	22944.3	27004		61037.4	0.880166	35.6218	35.4341	35.8095	36.6176	35.7149	36.501	0	0	0.930283	76577.4	2.87054	0.340421	1	0	0.600465	0	-10000000	20213.2;7033.78;6632.2;0;0;0;0;0;0;1440.09;1589.44;	20213.2;7033.78;6632.2;0;0;0;0;0;0;1440.09;1589.44;	0.930786;0.689573;0.928022;0;0;0;0;0;0;0.630619;0.630619;	18991
20230628_PC9_MDPhospho_DIA_1cell_TiO2_02	Q14498	RBM39	21397.3	23213	28182.8	21397.3	23213	28182.8	28182.8	S(UniMod:21)PVREPIDNLTPEER	SPVREPIDNLTPEER	S(UniMod:21)PVREPIDNLTPEER2	2	0.00666667	0	0.00505051	0.0178571	0.0178571	0.0116279	0.0181818	0	1	20954.9	22733.1	18529.8		43955.4	0.878426	35.7121	35.5246	35.8991	36.6176	35.6918	36.6745	0	0	0.953829	49708.1	2.34188	0.643656	0.184404	0	0.476325	0	-10000000	11765.4;9189.55;0;0;0;0;0;0;0;1356.69;0;	11765.4;9189.55;0;0;0;0;0;0;0;1356.69;0;	0.83945;0.928328;0;0;0;0;0;0;0;0.701283;0;	19041
20230628_PC9_MDPhospho_DIA_1cell_TiO2_01	Q14498	RBM39	98793	66906.4	55199.4	98793	66906.4	55199.4	55199.4	S(UniMod:21)PVREPIDNLTPEER	SPVREPIDNLTPEER	S(UniMod:21)PVREPIDNLTPEER3	3	0.00165059	0	0.00165059	0.01	0.01	0.0116279	0.010101	0	1	98793	66906.4	78744.7		142252	0.916926	35.6646	35.4767	35.8521	36.5703	35.6828	36.5634	0	0	0.986594	178470	4.75243	0.248976	1	2.36032	1.11191	0	-10000000	59645.9;31382.9;12077.9;7764.23;8369.06;4378.75;3537.57;3961.41;3011.82;3505.7;2247.44;1712.96;	59645.9;31382.9;12077.9;7764.23;8369.06;4378.75;3537.57;3961.41;3011.82;3505.7;2247.44;1712.96;	0.922477;0.915926;0.828763;0.878332;0.873997;0.76018;0.76018;0.76018;0.76018;0.76018;0.76018;0.76018;	19011
20230628_PC9_MDPhospho_DIA_1cell_TiO2_03	Q14498	RBM39	52169.8	61491.1	61455.5	52169.8	61491.1	61455.5	61455.5	S(UniMod:21)PVREPIDNLTPEER	SPVREPIDNLTPEER	S(UniMod:21)PVREPIDNLTPEER3	3	0.00534598	0	0.00165059	0.0128205	0.0128205	0.0116279	0.012987	0	1	52169.8	61491.1	57444.2		38380.6	0.924034	35.6701	35.4824	35.8571	36.5703	35.6646	36.5556	0	0	0.989958	34856.7	4.10643	0.44186	1	0.76833	0.780273	0	-10000000	34564.5;12458.5;4084.19;5146.8;2463.8;0;2133.01;0;0;0;0;0;	34564.5;12458.5;4084.19;5146.8;2463.8;0;2133.01;0;0;0;0;0;	0.943415;0.870741;0.780957;0.922878;0.780957;0;0.780957;0;0;0;0;0;	19011
20230628_PC9_MDPhospho_DIA_1cell_TiO2_02	Q14498	RBM39	21397.3	23213	28182.8	21397.3	23213	28182.8	28182.8	S(UniMod:21)PVREPIDNLTPEER	SPVREPIDNLTPEER	S(UniMod:21)PVREPIDNLTPEER3	3	0.00666667	0	0.00165059	0.0178571	0.0178571	0.0116279	0.0181818	0	1	21397.3	23213	18921		31047.4	0.864931	35.6609	35.4734	35.8478	36.5703	35.6595	36.5991	0	0	0.928406	35110.8	2.14031	0.654284	1	0	0.416906	0	-10000000	14503.8;6893.43;0;0;0;0;0;0;0;0;0;0;	14503.8;6893.43;0;0;0;0;0;0;0;0;0;0;	0.869578;0.855154;0;0;0;0;0;0;0;0;0;0;	19011
20230628_PC9_MDPhospho_DIA_1cell_TiO2_01	Q8ND56	LSM14A	81469.4	55174.2	29987.4	81469.4	55174.2	29987.4	29987.4	S(UniMod:21)PVSTRPLPSASQK	SPVSTRPLPSASQK	S(UniMod:21)PVSTRPLPSASQK3	3	0.00505051	0	0.00505051	0.01	0.01	0.0116279	0.010101	0	1	32258.2	21846.5	25712		49850	0.903177	18.3081	18.1209	18.4957	10.7211	18.2385	10.8463	0	0	0.885259	62541.7	3.65966	0.720848	1	0	0.624715	0	-10000000	24846.7;3748.88;0;3662.61;3899.96;0;0;3641.74;0;	24846.7;3748.88;0;3662.61;3899.96;0;0;3641.74;0;	0.930618;0.69066;0;0.934542;0.927121;0;0;0.60318;0;	9751
20230628_PC9_MDPhospho_DIA_1cell_TiO2_03	Q8ND56	LSM14A	16731.2	19720.6	28419.8	16731.2	19720.6	28419.8	28419.8	S(UniMod:21)PVSTRPLPSASQK	SPVSTRPLPSASQK	S(UniMod:21)PVSTRPLPSASQK3	3	0.00671141	0	0.00505051	0.015873	0.015873	0.0116279	0.016129	0	1	15546	18323.7	17117.7		36811.4	0.881025	18.309	18.1212	18.4968	10.7211	18.0522	11.1236	0	0	0.860343	33431.5	2.55171	0.299307	1	0	0.565166	0	-10000000	13471.6;2074.39;2068.8;0;0;0;0;1939.61;0;	13471.6;2074.39;2068.8;0;0;0;0;1939.61;0;	0.890962;0.816497;0.816497;0;0;0;0;0.816497;0;	9751
20230628_PC9_MDPhospho_DIA_1cell_TiO2_02	Q8ND56	LSM14A	24279.7	26340	33725.9	24279.7	26340	33725.9	33725.9	S(UniMod:21)PVSTRPLPSASQK	SPVSTRPLPSASQK	S(UniMod:21)PVSTRPLPSASQK3	3	0.00666667	0	0.00505051	0.0133333	0.0133333	0.0116279	0.0135135	0	1	24279.7	26340	21469.8		46853.3	0.896834	18.3041	18.1163	18.4919	10.7211	18.0682	11.1547	0	0	0.962195	52985.3	3.50915	0.366351	1	0	0.714044	0	-10000000	13970;7262.55;2509.6;3047.1;2058.96;0;0;2372.48;0;	13970;7262.55;2509.6;3047.1;2058.96;0;0;2372.48;0;	0.922612;0.922164;0.718279;0.718279;0.718279;0;0;0.58175;0;	9751
20230628_PC9_MDPhospho_DIA_1cell_TiO2_01	P16070	CD44	35878.8	24298.5	24298.5	35878.8	24298.5	24298.5	24298.5	S(UniMod:21)QEM(UniMod:35)VHLVNK	SQEMVHLVNK	S(UniMod:21)QEM(UniMod:35)VHLVNK2	2	0.00448461	0	0.00448461	0.01	0.01	0.0196078	0.010101	0	1	35878.8	24298.5	28597.8		154805	0.942692	15.1398	14.9524	15.3276	6.42741	14.5925	6.83899	0	0	0.888963	194218	3.70603	0.694482	1	0.104254	0.793444	0	-10000000	11366.5;15541.4;8970.9;7311.33;4144.33;4132.74;5026.36;0;0;0;0;	11366.5;15541.4;8970.9;7311.33;4144.33;4132.74;5026.36;0;0;0;0;	0.92243;0.980013;0.903708;0.876159;0.776357;0.776357;0.930569;0;0;0;0;	8064
20230628_PC9_MDPhospho_DIA_1cell_TiO2_03	P16070	CD44	13647.9	16086.4	16086.3	13647.9	16086.4	16086.3	16086.3	S(UniMod:21)QEM(UniMod:35)VHLVNK	SQEMVHLVNK	S(UniMod:21)QEM(UniMod:35)VHLVNK2	2	0.00671141	0	0.00448461	0.037037	0.037037	0.0196078	0.0333333	0	1	13647.9	16086.4	15027.7		79549.1	0.766162	14.859	14.6717	15.0464	6.42741	14.8928	6.42695	0	0	0.745971	72245.2	1.98806	0.495326	1	0.651229	0.531703	0	-10000000	5983.36;2911.61;4752.89;0;0;2042.62;0;1545;0;0;0;	5983.36;2911.61;4752.89;0;0;2042.62;0;1545;0;0;0;	0.795234;0.650855;0.800199;0;0;0.650855;0;0.650855;0;0;0;	7914
20230628_PC9_MDPhospho_DIA_1cell_TiO2_02	P16070	CD44	18444.4	20009.5	20009.5	18444.4	20009.5	20009.5	20009.5	S(UniMod:21)QEM(UniMod:35)VHLVNK	SQEMVHLVNK	S(UniMod:21)QEM(UniMod:35)VHLVNK2	2	0.00666667	0	0.00448461	0.0273973	0.0273973	0.0196078	0.0238095	0	1	18444.4	20009.5	16309.8		81975.4	0.796535	14.8554	14.6678	15.0431	6.42741	14.8806	6.43283	0	0	0.76713	92704.1	2.43088	0.566647	1	0	0.603003	0	-10000000	5790.98;8597.01;4056.38;4652.49;0;4685.4;2011.97;0;0;0;0;	5790.98;8597.01;4056.38;4652.49;0;4685.4;2011.97;0;0;0;0;	0.785735;0.826634;0.748164;0.789992;0;0.790352;0.539221;0;0;0;0;	7914
20230628_PC9_MDPhospho_DIA_1cell_TiO2_01	Q8ND56	LSM14A	81469.4	55174.2	29987.4	81469.4	55174.2	29987.4	29987.4	S(UniMod:21)SPQLDPLR	SSPQLDPLR	S(UniMod:21)SPQLDPLR2	2	0.00505051	0	0.00505051	0.01	0.01	0.0116279	0.010101	0	1	27188.7	18413.2	21671.3		33793.1	0.930537	37.0575	36.8699	37.2453	38.7299	37.1351	38.6126	0	0	0.984625	42396.8	4.48202	0.645656	0.326449	0	0.742523	0	-10000000	13249.4;5982.61;7956.68;5572.51;4380.56;0;30283.4;0;	13249.4;5982.61;7956.68;5572.51;4380.56;0;30283.4;0;	0.93111;0.921858;0.93611;0.898717;0.718945;0;0.327148;0;	19754
20230628_PC9_MDPhospho_DIA_1cell_TiO2_03	Q8ND56	LSM14A	16731.2	19720.6	28419.8	16731.2	19720.6	28419.8	28419.8	S(UniMod:21)SPQLDPLR	SSPQLDPLR	S(UniMod:21)SPQLDPLR2	2	0.00671141	0	0.00505051	0.015873	0.015873	0.0116279	0.016129	0	1	16731.2	19720.6	18422.7		31066.3	0.850069	37.0616	36.874	37.2498	38.7299	37.1066	38.643	0	0	0.950851	28213.9	2.87307	0.584977	0.327751	0	0.587327	0	-10000000	9246.99;4601.47;2882.76;2087.03;0;0;15405;0;	9246.99;4601.47;2882.76;2087.03;0;0;15405;0;	0.855905;0.924755;0.712136;0.607312;0;0;0.444543;0;	19754
20230628_PC9_MDPhospho_DIA_1cell_TiO2_02	Q8ND56	LSM14A	24279.7	26340	33725.9	24279.7	26340	33725.9	33725.9	S(UniMod:21)SPQLDPLR	SSPQLDPLR	S(UniMod:21)SPQLDPLR2	2	0.00666667	0	0.00505051	0.0133333	0.0133333	0.0116279	0.0135135	0	1	17808.3	19319.5	15747.4		28904.8	0.922296	37.0516	36.864	37.2392	38.7299	37.1069	38.6066	0	0	0.889125	32687.8	4.84427	0.604675	0.332546	0	0.745503	0	-10000000	9617.98;4504.64;3685.72;5184.3;6319.5;0;11549;0;	9617.98;4504.64;3685.72;5184.3;6319.5;0;11549;0;	0.931513;0.897614;0.92841;0.900007;0.923583;0;0.267491;0;	19754
20230628_PC9_MDPhospho_DIA_1cell_TiO2_01	Q13283	G3BP1	68939.5	46688.4	47560.4	68939.5	46688.4	47560.4	47560.4	S(UniMod:21)SSPAPADIAQTVQEDLR	SSSPAPADIAQTVQEDLR	S(UniMod:21)SSPAPADIAQTVQEDLR2	2	0.00139673	0	0.00139673	0.01	0.01	0.0116279	0.010101	0	1	68939.5	46688.4	54949.4		156772	0.953551	61.745	61.5581	61.9323	75.5469	61.6004	75.7659	0	0	0.958704	196686	6.03802	0.647715	1	0.941043	1.21483	0	-10000000	28977.1;29289.7;10623.5;8805.51;10672.6;7162.18;8814.08;9771.86;6917.8;6499.85;1671.95;2333.45;	28977.1;29289.7;10623.5;8805.51;10672.6;7162.18;8814.08;9771.86;6917.8;6499.85;1671.95;2333.45;	0.956751;0.957583;0.911999;0.932374;0.933799;0.931368;0.949853;0.914353;0.932417;0.933691;0.684985;0.634966;	32948
20230628_PC9_MDPhospho_DIA_1cell_TiO2_03	Q13283	G3BP1	43465.4	51231.4	49426.1	43465.4	51231.4	49426.1	49426.1	S(UniMod:21)SSPAPADIAQTVQEDLR	SSSPAPADIAQTVQEDLR	S(UniMod:21)SSPAPADIAQTVQEDLR2	2	0.00175435	0	0.00139673	0.0128205	0.0128205	0.0116279	0.012987	0	1	43465.4	51231.4	47859.7		149774	0.920457	61.7292	61.5423	61.9158	75.5469	61.7092	75.5534	0	0	0.933788	136022	4.56332	0.494944	1	0.804984	1.12914	0	-10000000	23429.3;15377.3;6403.43;6925.06;4658.8;6068.58;6964.56;5725.41;3890.76;4108.37;3343.76;3066.85;	23429.3;15377.3;6403.43;6925.06;4658.8;6068.58;6964.56;5725.41;3890.76;4108.37;3343.76;3066.85;	0.960433;0.891047;0.816497;0.816497;0.816497;0.816497;0.912866;0.816497;0.816497;0.816497;0.816497;0.816497;	32948
20230628_PC9_MDPhospho_DIA_1cell_TiO2_02	Q13283	G3BP1	31426.8	34093.6	34692.4	31426.8	34093.6	34692.4	34692.4	S(UniMod:21)SSPAPADIAQTVQEDLR	SSSPAPADIAQTVQEDLR	S(UniMod:21)SSPAPADIAQTVQEDLR2	2	0.00201862	0	0.00139673	0.0133333	0.0133333	0.0116279	0.0135135	0	1	31426.8	34093.6	27789.8		88183.6	0.845383	61.7257	61.5387	61.9128	75.5469	61.6796	75.6345	0	0	0.943443	99724.8	4.19422	0.484858	1	0.804984	1.09764	0	-10000000	15264.3;10976.3;7177.61;5019.81;5186.17;3922.38;5947.1;2982.07;4205.75;2516.21;2996.21;2865.14;	15264.3;10976.3;7177.61;5019.81;5186.17;3922.38;5947.1;2982.07;4205.75;2516.21;2996.21;2865.14;	0.875968;0.816497;0.816497;0.816497;0.816497;0.816497;0.816497;0.816497;0.816497;0.816497;0.816497;0.816497;	32948
20230628_PC9_MDPhospho_DIA_1cell_TiO2_01	Q13283	G3BP1	68939.5	46688.4	47560.4	68939.5	46688.4	47560.4	47560.4	S(UniMod:21)SSPAPADIAQTVQEDLR	SSSPAPADIAQTVQEDLR	S(UniMod:21)SSPAPADIAQTVQEDLR3	3	0.00179996	0	0.00179996	0.01	0.01	0.0116279	0.010101	0	1	36115.7	24458.9	28786.6		51794.4	0.850322	61.6888	61.5018	61.876	75.553	61.6044	75.6803	0	0	0.982032	64981.1	4.28839	0.769769	1	0	1.00102	0	-10000000	14476.6;7686.95;7191.29;6760.82;5193.21;3111.51;2355.13;2226.76;2588.65;5565.44;	14476.6;7686.95;7191.29;6760.82;5193.21;3111.51;2355.13;2226.76;2588.65;5565.44;	0.900883;0.816497;0.816497;0.816497;0.816497;0.816497;0.816497;0.816497;0.816497;0.816497;	32915
20230628_PC9_MDPhospho_DIA_1cell_TiO2_03	Q13283	G3BP1	43465.4	51231.4	49426.1	43465.4	51231.4	49426.1	49426.1	S(UniMod:21)SSPAPADIAQTVQEDLR	SSSPAPADIAQTVQEDLR	S(UniMod:21)SSPAPADIAQTVQEDLR3	3	0.00671141	0	0.00179996	0.0128205	0.0128205	0.0116279	0.012987	0	1	20423.7	24072.9	22488.6		36145.3	0.851109	61.7663	61.5794	61.9528	75.553	61.7133	75.6094	0	0	0.899683	32826.6	3.12246	0.668296	1	0	0.629954	0	-10000000	9554.31;3564.21;2826.3;4478.93;0;0;0;0;0;1747.49;	9554.31;3564.21;2826.3;4478.93;0;0;0;0;0;1747.49;	0.929663;0.677051;0.677051;0.931885;0;0;0;0;0;0.677051;	32965
20230628_PC9_MDPhospho_DIA_1cell_TiO2_02	Q13283	G3BP1	31426.8	34093.6	34692.4	31426.8	34093.6	34692.4	34692.4	S(UniMod:21)SSPAPADIAQTVQEDLR	SSSPAPADIAQTVQEDLR	S(UniMod:21)SSPAPADIAQTVQEDLR3	3	0.00666667	0	0.00179996	0.0133333	0.0133333	0.0116279	0.0135135	0	1	16427.8	17821.8	14526.6		27233.1	0.864457	61.763	61.5759	61.9499	75.553	61.6835	75.6926	0	0	0.990372	30797.3	3.27673	0.712325	1	0	0.679272	0	-10000000	8187.77;3122.37;2401.51;2716.16;0;0;0;0;0;5762.55;	8187.77;3122.37;2401.51;2716.16;0;0;0;0;0;5762.55;	0.912724;0.816497;0.816497;0.816497;0;0;0;0;0;0.909576;	32965
20230628_PC9_MDPhospho_DIA_1cell_TiO2_01	P05783	KRT18	89154.1	60378.6	54228.7	89154.1	60378.6	54228.7	54228.7	S(UniMod:21)TFSTNYR	STFSTNYR	S(UniMod:21)TFSTNYR2	2	0.00505051	0	0.00505051	0.01	0.01	0.0116279	0.010101	0	1	22062.6	14941.7	17585.4		22366.1	0.816497	22.8999	22.7123	23.0874	17.4199	22.905	17.5344	0	0	0.847567	28060.5	2.44314	0.788124	1	0	0.501291	0	-10000000	16727.5;2334.91;3000.26;0;1355.19;	16727.5;2334.91;3000.26;0;1355.19;	0.816497;0.816497;0.816497;0;0.408248;	12202
20230628_PC9_MDPhospho_DIA_1cell_TiO2_02	P05783	KRT18	51007.7	55336.1	61553	51007.7	55336.1	61553	61553	S(UniMod:21)TFSTNYR	STFSTNYR	S(UniMod:21)TFSTNYR2	2	0.00666667	0	0.00505051	0.0133333	0.0133333	0.0116279	0.0135135	0	1	25734.7	27918.4	22756.4		17322.8	0.912959	22.8964	22.7089	23.0838	17.4199	22.8415	17.6698	0	0	0.842647	19589.9	3.0789	0.177479	1	0	0.571804	0	-10000000	19279.6;4444.26;2010.79;0;3196.17;	19279.6;4444.26;2010.79;0;3196.17;	0.933112;0.931856;0.677968;0;0.699716;	12202
20230628_PC9_MDPhospho_DIA_1cell_TiO2_01	Q13428	TCOF1	12777200	8653230	212655	12777200	8653230	212655	212655	SAEPSANT(UniMod:21)T(UniMod:21)LVSETEEEGSVPAFGAAAK	SAEPSANTTLVSETEEEGSVPAFGAAAK	SAEPSANT(UniMod:21)T(UniMod:21)LVSETEEEGSVPAFGAAAK4	4	0.00858369	0	0.0121951	0.0116279	0.0116279	0.0116279	0.0117647	0	1	12777200	8653230	10184300		0	0.915407	46.2738	46.0875	46.4598	53.1903	46.7422	52.5188	0	0	0	0	2.24386	0.0426079	0.0410113	0	0.400022	0	-10000000	0;6.59882e+06;2.91919e+06;0;0;3.25923e+06;4.39266e+06;	0;6.59882e+06;2.91919e+06;0;0;3.25923e+06;4.39266e+06;	0;0.920365;0.916851;0;0;0.904075;0.895026;	24672
20230628_PC9_MDPhospho_DIA_1cell_TiO2_01	P02545	LMNA	14393.9	9748.12	9748.12	14393.9	9748.12	9748.12	9748.12	SGAQASSTPLS(UniMod:21)PTR	SGAQASSTPLSPTR	SGAQASSTPLS(UniMod:21)PTR2	2	0.00858369	0	0.0121951	0.0116279	0.0116279	0.0116279	0.0117647	0	1	3744.2	2535.72	2984.38		4997.57	0.816497	19.6553	19.4683	19.8417	12.7274	19.7417	12.7318	0	0	0.851887	6269.95	1.89515	1.20179e-13	0.0671896	0	0.386823	0	-10000000	0;0;0;0;1409.54;2334.66;2702.56;1269.64;	0;0;0;0;1409.54;2334.66;2702.56;1269.64;	0;0;0;0;0.816497;0.816497;0.816497;0.408248;	10472
20230628_PC9_MDPhospho_DIA_1cell_TiO2_01	P02538	KRT6A	11036.6	7474.4	7474.4	11036.6	7474.4	7474.4	7474.4	SGFSSVS(UniMod:21)VSR	SGFSSVSVSR	SGFSSVS(UniMod:21)VSR2	2	0.00858369	0	0.0121951	0.0116279	0.0116279	0.0116279	0.0117647	0	1	6494.84	4398.55	5176.83		23902.8	0.816497	26.8402	26.6528	27.0279	23.2701	26.6583	23.4817	0	0	0.860492	29988.4	1.90375	0.327702	0.330019	0.804984	0.40869	0	-10000000	3557.95;0;2936.89;0;0;0;0;0;3598.91;0;	3557.95;0;2936.89;0;0;0;0;0;3598.91;0;	0.816497;0;0.816497;0;0;0;0;0;0.790292;0;	14304
20230628_PC9_MDPhospho_DIA_1cell_TiO2_01	P05783	KRT18	89154.1	60378.6	54228.7	89154.1	60378.6	54228.7	54228.7	SLGS(UniMod:21)VQAPSYGAR	SLGSVQAPSYGAR	SLGS(UniMod:21)VQAPSYGAR2	2	0.00858369	0	0.00925926	0.01	0.01	0.0116279	0.010101	0	1	32170	21786.7	25641.6		6681.33	0.709811	33.8009	33.6146	33.9882	33.6276	33.6799	33.8209	0	0	0.563815	8382.39	1.37492	0.271661	0.0336957	0	0.32909	1.23035	0.157402	0;2571.95;2277.21;60539.6;27320.8;	0;2571.95;2277.21;60539.6;27320.8;	0;0.408248;0.816497;0.699205;0.729307;	18018
20230628_PC9_MDPhospho_DIA_1cell_TiO2_03	P05783	KRT18	58276.4	68688.7	68707.3	58276.4	68688.7	68707.3	68707.3	SLGS(UniMod:21)VQAPSYGAR	SLGSVQAPSYGAR	SLGS(UniMod:21)VQAPSYGAR2	2	0.00671141	0	0.00925926	0.0128205	0.0128205	0.0116279	0.012987	0	1	31968.6	37680.4	35200.6		11022.8	0.87657	33.8072	33.6211	33.9947	33.6276	33.78	33.6754	0	0	0.911697	10010.7	2.42516	0.727953	0.0336957	0	0.546146	0	-10000000	5900.63;8089.13;4077.95;57143.6;19801.5;	5900.63;8089.13;4077.95;57143.6;19801.5;	0.639394;0.931754;0.680176;0.595962;0.894472;	18018
20230628_PC9_MDPhospho_DIA_1cell_TiO2_02	P05783	KRT18	51007.7	55336.1	61553	51007.7	55336.1	61553	61553	SLGS(UniMod:21)VQAPSYGAR	SLGSVQAPSYGAR	SLGS(UniMod:21)VQAPSYGAR2	2	0.00666667	0	0.00925926	0.0133333	0.0133333	0.0116279	0.0135135	0	1	34057.5	36947.4	30116		23315.6	0.899383	33.8935	33.7069	34.0809	33.6276	33.7687	33.8446	0	0	0.936226	26367.1	2.64951	0.823741	1	0	0.479596	0	-10000000	0;8180.56;5590.16;71576.6;20286.7;	0;8180.56;5590.16;71576.6;20286.7;	0;0.912507;0.931916;0.505121;0.885126;	18068
20230628_PC9_MDPhospho_DIA_1cell_TiO2_01	Q8ND56	LSM14A	81469.4	55174.2	29987.4	81469.4	55174.2	29987.4	29987.4	SPT(UniMod:21)M(UniMod:35)EQAVQTASAHLPAPAAVGR	SPTMEQAVQTASAHLPAPAAVGR	SPT(UniMod:21)M(UniMod:35)EQAVQTASAHLPAPAAVGR3	3	0.00397127	0	0.00397127	0.01	0.01	0.0116279	0.010101	0	1	81469.4	55174.2	64936.6		56651.2	0.937485	42.8255	42.6386	43.0116	47.5333	42.885	47.4704	0	0	0.970085	71074.5	4.00559	0.389008	1	0	0.81755	0	-10000000	69355.7;2893.29;5601.11;2813.29;6512.6;1994.55;1563.89;1249.04;	69355.7;2893.29;5601.11;2813.29;6512.6;1994.55;1563.89;1249.04;	0.942395;0.66335;0.931386;0.66335;0.890439;0.66335;0.66335;0.66335;	22829
20230628_PC9_MDPhospho_DIA_1cell_TiO2_01	Q9UQ35	SRRM2	171117	115887	133477	171117	115887	133477	133477	SSS(UniMod:21)PVTELASR	SSSPVTELASR	SSS(UniMod:21)PVTELASR2	2	0.00858369	0	0.00925926	0.01	0.01	0.0116279	0.010101	0	1	11079.4	7503.37	8831		20439.1	0.887924	29.1907	29.0029	29.3778	26.8922	29.1911	26.8664	0	0	0.78111	25642.8	1.8488	0.0588987	0.0739522	0	0.374901	0	-10000000	9382.62;1696.74;0;0;0;0;0;0;1392.21;	9382.62;1696.74;0;0;0;0;0;0;1392.21;	0.931923;0.644615;0;0;0;0;0;0;0.234676;	15560
20230628_PC9_MDPhospho_DIA_1cell_TiO2_02	Q9UQ35	SRRM2	165732	179796	168425	165732	179796	168425	168425	SSS(UniMod:21)PVTELASR	SSSPVTELASR	SSS(UniMod:21)PVTELASR2	2	0.00666667	0	0.00925926	0.0133333	0.0133333	0.0116279	0.0135135	0	1	11284.2	12241.8	9978.29		22038.7	0.839216	29.2824	29.0954	29.4702	26.8922	29.0658	27.1519	0	0	0.988552	24923	2.32802	0.0588987	0.292723	0	0.539631	0	-10000000	7516.02;1865.49;1902.71;0;0;0;0;2147.06;0;	7516.02;1865.49;1902.71;0;0;0;0;2147.06;0;	0.931124;0.655897;0.655897;0;0;0;0;0.66094;0;	15610
20230628_PC9_MDPhospho_DIA_1cell_TiO2_01	Q15149	PLEC	15192.9	10289.2	10289.2	15192.9	10289.2	10289.2	10289.2	SSS(UniMod:21)VGSSSSYPISPAVSR	SSSVGSSSSYPISPAVSR	SSS(UniMod:21)VGSSSSYPISPAVSR2	2	0.00505051	0	0.00505051	0.0247934	0.0247934	0.0265487	0.0166667	0	1	15192.9	10289.2	12109.8		18496.1	0.85299	37.3084	37.1206	37.4961	38.8858	37.2387	38.9863	0	0	0.992269	23205.2	2.09048	0.184442	0.184194	0	0.482405	0	-10000000	11424.5;3768.41;0;0;0;0;1754.4;0;0;0;0;0;	11424.5;3768.41;0;0;0;0;1754.4;0;0;0;0;0;	0.879138;0.773718;0;0;0;0;0.773718;0;0;0;0;0;	19891
20230628_PC9_MDPhospho_DIA_1cell_TiO2_03	Q15149	PLEC	19768.4	23300.4	23300.4	19768.4	23300.4	23300.4	23300.4	SSS(UniMod:21)VGSSSSYPISPAVSR	SSSVGSSSSYPISPAVSR	SSS(UniMod:21)VGSSSSYPISPAVSR2	2	0.00671141	0	0.00505051	0.037037	0.037037	0.0265487	0.0333333	0	1	19768.4	23300.4	21766.9		44053.9	0.93465	37.3131	37.1248	37.5009	38.8858	37.213	39.0103	0	0	0.977021	40009	2.94176	0.172478	0.183981	0	0.529462	0	-10000000	14314.1;3264.35;0;2189.87;0;0;0;0;0;0;0;0;	14314.1;3264.35;0;2189.87;0;0;0;0;0;0;0;0;	0.979671;0.816497;0;0.816497;0;0;0;0;0;0;0;0;	19891
20230628_PC9_MDPhospho_DIA_1cell_TiO2_02	Q15149	PLEC	10896.3	11820.9	11820.9	10896.3	11820.9	11820.9	11820.9	SSS(UniMod:21)VGSSSSYPISPAVSR	SSSVGSSSSYPISPAVSR	SSS(UniMod:21)VGSSSSYPISPAVSR2	2	0.00666667	0	0.00505051	0.0344828	0.0344828	0.0265487	0.0238095	0	1	10896.3	11820.9	9635.24		20545.6	0.890527	37.3023	37.1147	37.4893	38.8858	37.2093	38.9804	0	0	0.937461	23234.5	2.0695	0.130137	1	0	0.446874	0	-10000000	9262.79;0;0;1633.48;0;0;2355.32;0;0;0;0;0;	9262.79;0;0;1633.48;0;0;2355.32;0;0;0;0;0;	0.920167;0;0;0.722448;0;0;0.722448;0;0;0;0;0;	19891
20230628_PC9_MDPhospho_DIA_1cell_TiO2_01	Q86TB9	PATL1	8185.66	5543.64	5543.64	8185.66	5543.64	5543.64	5543.64	STS(UniMod:21)PIIGSPPVR	STSPIIGSPPVR	STS(UniMod:21)PIIGSPPVR2	2	0.00858369	0	0.0121951	0.0247934	0.0247934	0.0265487	0.0166667	0	1	8185.66	5543.64	6524.52		2596.57	0.816497	36.6993	36.5124	36.887	38.0563	36.6854	38.082	0	0	0	3257.65	1.56489	0.444927	0.0334578	0	0.349785	0	-10000000	3731.69;2745.63;1708.33;0;0;0;	3731.69;2745.63;1708.33;0;0;0;	0.816497;0.816497;0.816497;0;0;0;	19564
20230628_PC9_MDPhospho_DIA_1cell_TiO2_01	Q8IYB3	SRRM1	84236.1	57047.9	57047.9	84236.1	57047.9	57047.9	57047.9	T(UniMod:21)PELPEPSVK	TPELPEPSVK	T(UniMod:21)PELPEPSVK2	2	0.0026845	0	0.0026845	0.01	0.01	0.0196078	0.010101	0	1	84236.1	57047.9	67141.9		92348.3	0.984767	36.1286	35.9408	36.3164	37.1219	36.0565	37.2423	0	0	0.985876	115860	5.19062	0.449477	0.303847	0.515542	0.887729	0	-10000000	37880.4;29141;17214.7;6405.32;7615.69;4373.73;1482.44;0;4599.04;0;0;	37880.4;29141;17214.7;6405.32;7615.69;4373.73;1482.44;0;4599.04;0;0;	0.988458;0.990819;0.966398;0.781504;0.832141;0.766324;0.53825;0;0.776846;0;0;	19258
20230628_PC9_MDPhospho_DIA_1cell_TiO2_03	Q8IYB3	SRRM1	52860.9	62305.6	62305.6	52860.9	62305.6	62305.6	62305.6	T(UniMod:21)PELPEPSVK	TPELPEPSVK	T(UniMod:21)PELPEPSVK2	2	0.00671141	0	0.0026845	0.0128205	0.0128205	0.0196078	0.012987	0	1	52860.9	62305.6	58205.1		79022.3	0.966325	36.1329	35.9455	36.3198	37.1219	36.0245	37.2607	0	0	0.982893	71766.7	3.82024	0.615623	1	0	0.690227	0	-10000000	24891.1;16055.2;11914.6;1760.07;2412.41;0;0;0;0;0;0;	24891.1;16055.2;11914.6;1760.07;2412.41;0;0;0;0;0;0;	0.985143;0.9264;0.980811;0.577262;0.577263;0;0;0;0;0;0;	19258
20230628_PC9_MDPhospho_DIA_1cell_TiO2_02	Q8IYB3	SRRM1	47895.2	51959.5	51959.5	47895.2	51959.5	51959.5	51959.5	T(UniMod:21)PELPEPSVK	TPELPEPSVK	T(UniMod:21)PELPEPSVK2	2	0.00666667	0	0.0026845	0.0133333	0.0133333	0.0196078	0.0135135	0	1	47895.2	51959.5	42352.3		60962	0.972366	36.1235	35.9361	36.3106	37.1219	36.0349	37.2664	0	0	0.953359	68940.5	3.6838	0.636061	0.303356	0	0.666069	0	-10000000	21310;18813.4;7771.85;3061.56;1895.11;0;0;0;1490.67;0;0;	21310;18813.4;7771.85;3061.56;1895.11;0;0;0;1490.67;0;0;	0.97332;0.980201;0.950782;0.416631;0.416631;0;0;0;0.416631;0;0;	19258
20230628_PC9_MDPhospho_DIA_1cell_TiO2_01	Q9UQ35	SRRM2	171117	115887	133477	171117	115887	133477	133477	T(UniMod:21)PPVALNSSR	TPPVALNSSR	T(UniMod:21)PPVALNSSR2	2	0.00505051	0	0.00505051	0.01	0.01	0.0116279	0.010101	0	1	32243.9	21836.8	25700.6		17778.3	0.94562	23.3759	23.1882	23.5635	18.1847	23.394	18.2559	0	0	0.931731	22304.7	3.92042	0.509499	0.998292	0	0.688412	0	-10000000	15672.2;9790.18;6781.47;2138.72;0;1679.72;4830.44;	15672.2;9790.18;6781.47;2138.72;0;1679.72;4830.44;	0.952043;0.950557;0.923648;0.661968;0;0.572445;0.686657;	12456
20230628_PC9_MDPhospho_DIA_1cell_TiO2_03	Q14247	CTTN	55289.4	65168	69570.9	55289.4	65168	69570.9	69570.9	T(UniMod:21)QTPPVS(UniMod:21)PAPQPTEER	TQTPPVSPAPQPTEER	T(UniMod:21)QTPPVS(UniMod:21)PAPQPTEER2	2	0.00636762	0	0.00925926	0.0128205	0.0128205	0.0116279	0.012987	0	1	48734.7	57442.2	53661.8		67843.4	0.951937	29.8188	29.6311	30.0068	28.5114	30.2718	27.8289	0	0	0.973955	61614.2	4.6825	0.378439	1	0	0.7406	0	-10000000	28168.5;12009.3;8556.87;10528.3;0;1867.13;	28168.5;12009.3;8556.87;10528.3;0;1867.13;	0.949311;0.965919;0.940959;0.9638;0;0.694223;	15894
20230628_PC9_MDPhospho_DIA_1cell_TiO2_02	Q14247	CTTN	55074.8	59748.3	67502.5	55074.8	59748.3	67502.5	67502.5	T(UniMod:21)QTPPVS(UniMod:21)PAPQPTEER	TQTPPVSPAPQPTEER	T(UniMod:21)QTPPVS(UniMod:21)PAPQPTEER2	2	0.00575359	0	0.00925926	0.0133333	0.0133333	0.0116279	0.0135135	0	1	46485.9	50430.5	41106.1		65477.3	0.960701	29.8099	29.6221	29.9975	28.5114	30.2303	27.8976	0	0	0.891662	74046.8	4.97226	0.385539	1	0	0.798386	0	-10000000	26547.5;11833.8;8104.57;4623.86;1883.3;1514.97;	26547.5;11833.8;8104.57;4623.86;1883.3;1514.97;	0.960472;0.965687;0.954169;0.929569;0.696203;0.696203;	15894
20230628_PC9_MDPhospho_DIA_1cell_TiO2_01	P35222	CTNNB1	18600.9	12597.2	12597.2	18600.9	12597.2	12597.2	12597.2	T(UniMod:21)SM(UniMod:35)GGTQQQFVEGVR	TSMGGTQQQFVEGVR	T(UniMod:21)SM(UniMod:35)GGTQQQFVEGVR2	2	0.00415001	0	0.00415001	0.01	0.01	0.0116279	0.010101	0	1	18600.9	12597.2	14826.2		41178.7	0.911447	32.2382	32.0502	32.4261	31.3968	32.264	31.3844	0	0	0.961744	51662.8	4.92411	0.701651	0.195878	0	0.810708	0	-10000000	7423.18;5661;4785.12;4561.95;5516.71;0;0;2135.49;0;0;2449.74;	7423.18;5661;4785.12;4561.95;5516.71;0;0;2135.49;0;0;2449.74;	0.897195;0.931832;0.927302;0.920747;0.909708;0;0;0.669745;0;0;0.278844;	17186
20230628_PC9_MDPhospho_DIA_1cell_TiO2_03	P35222	CTNNB1	17472.6	20594.5	20594.5	17472.6	20594.5	20594.5	20594.5	T(UniMod:21)SM(UniMod:35)GGTQQQFVEGVR	TSMGGTQQQFVEGVR	T(UniMod:21)SM(UniMod:35)GGTQQQFVEGVR2	2	0.00492427	0	0.00415001	0.0128205	0.0128205	0.0116279	0.012987	0	1	17472.6	20594.5	19239.1		48363.7	0.920613	32.2445	32.0568	32.4325	31.3968	32.3108	31.3096	0	0	0.956787	43923.1	4.30211	0.693355	0.196554	0	0.809388	0	-10000000	6437.77;5670.31;2415.8;5565.68;5364.56;0;0;2222.23;0;0;1284.92;	6437.77;5670.31;2415.8;5565.68;5364.56;0;0;2222.23;0;0;1284.92;	0.929444;0.929734;0.696769;0.883091;0.900376;0;0;0.696769;0;0;0.623548;	17186
20230628_PC9_MDPhospho_DIA_1cell_TiO2_02	P35222	CTNNB1	12382.2	13433	13433	12382.2	13433	13433	13433	T(UniMod:21)SM(UniMod:35)GGTQQQFVEGVR	TSMGGTQQQFVEGVR	T(UniMod:21)SM(UniMod:35)GGTQQQFVEGVR2	2	0.00520983	0	0.00415001	0.0133333	0.0133333	0.0116279	0.0135135	0	1	12382.2	13433	10949.2		36649.1	0.858733	32.2361	32.0482	32.4239	31.3968	32.3386	31.2578	0	0	0.864758	41445.6	3.67217	0.728529	1	0	0.854023	0	-10000000	5426.66;4147.3;4526.53;3512.01;2808.28;0;4138.97;0;1778.99;0;2113.05;	5426.66;4147.3;4526.53;3512.01;2808.28;0;4138.97;0;1778.99;0;2113.05;	0.91287;0.816497;0.816497;0.816497;0.816497;0;0.816497;0;0.816497;0;0.816497;	17186
20230628_PC9_MDPhospho_DIA_1cell_TiO2_01	P35222	CTNNB1	18600.9	12597.2	12597.2	18600.9	12597.2	12597.2	12597.2	T(UniMod:21)SM(UniMod:35)GGTQQQFVEGVR	TSMGGTQQQFVEGVR	T(UniMod:21)SM(UniMod:35)GGTQQQFVEGVR3	3	0.00858369	0	0.0121951	0.01	0.01	0.0116279	0.010101	0	1	13302	9008.65	10602.6		5026.5	0.783121	32.1887	32.0007	32.3766	31.2581	32.1772	31.3065	0	0	0.191833	6306.24	1.45301	0.27514	0.08683	0	0.33584	1.03274	0.196454	2074.07;1796;0;0;0;9431.97;	2074.07;1796;0;0;0;9431.97;	0.816497;0.816497;0;0;0;0.769427;	17157
20230628_PC9_MDPhospho_DIA_1cell_TiO2_01	Q8WW12	PCNP	9613.42	6510.57	6510.58	9613.42	6510.57	6510.58	6510.58	TLSVAAAFNEDEDS(UniMod:21)EPEEM(UniMod:35)PPEAK	TLSVAAAFNEDEDSEPEEMPPEAK	TLSVAAAFNEDEDS(UniMod:21)EPEEM(UniMod:35)PPEAK3	3	0.00858369	0	0.0121951	0.0247934	0.0247934	0.0265487	0.0166667	0	1	9613.42	6510.57	7662.55		7112.98	0.816497	52.2912	52.1039	52.4785	61.1891	52.1687	61.3696	0	0	0.877609	8923.93	1.92087	0.504963	1	0	0.39543	0	-10000000	7708.33;1905.09;0;0;0;0;0;0;0;0;0;	7708.33;1905.09;0;0;0;0;0;0;0;0;0;	0.816497;0.816497;0;0;0;0;0;0;0;0;0;	27890
20230628_PC9_MDPhospho_DIA_1cell_TiO2_01	Q14247	CTTN	70125.6	47491.7	38522.8	70125.6	47491.7	38522.8	38522.8	TQT(UniMod:21)PPVS(UniMod:21)PAPQPTEER	TQTPPVSPAPQPTEER	TQT(UniMod:21)PPVS(UniMod:21)PAPQPTEER2	2	0.00505051	0	0.00505051	0.01	0.01	0.0116279	0.010101	0	1	31244.3	21159.8	24903.8		38388.8	0.927257	29.8114	29.6237	29.999	26.9094	29.2038	27.7226	0	0	0.909861	48162.5	3.96824	0.447799	1	0.719812	0.702244	0	-10000000	20653.4;3967.39;5776.16;4814.73;0;1721;0;1785.96;0;0;0;0;	20653.4;3967.39;5776.16;4814.73;0;1721;0;1785.96;0;0;0;0;	0.931656;0.735739;0.912492;0.926097;0;0.735739;0;0.297563;0;0;0;0;	15894
20230628_PC9_MDPhospho_DIA_1cell_TiO2_01	Q14247	CTTN	70125.6	47491.7	38522.8	70125.6	47491.7	38522.8	38522.8	TQT(UniMod:21)PPVS(UniMod:21)PAPQPTEER	TQTPPVSPAPQPTEER	TQT(UniMod:21)PPVS(UniMod:21)PAPQPTEER3	3	0.00505051	0	0.00505051	0.01	0.01	0.0116279	0.010101	0	1	70125.6	47491.7	55894.9		38172.8	0.952102	29.8523	29.6647	30.0399	27.0841	29.3343	27.7796	0	0	0.981411	47891.5	3.35139	0.353657	1	0	0.564521	0	-10000000	42888.9;16216.6;11020.1;0;0;0;0;0;0;0;0;	42888.9;16216.6;11020.1;0;0;0;0;0;0;0;0;	0.96391;0.953857;0.903564;0;0;0;0;0;0;0;0;	15913
20230628_PC9_MDPhospho_DIA_1cell_TiO2_03	Q14247	CTTN	55289.4	65168	69570.9	55289.4	65168	69570.9	69570.9	TQT(UniMod:21)PPVS(UniMod:21)PAPQPTEER	TQTPPVSPAPQPTEER	TQT(UniMod:21)PPVS(UniMod:21)PAPQPTEER3	3	0.00671141	0	0.00505051	0.0128205	0.0128205	0.0116279	0.012987	0	1	55289.4	65168	60879.1		50104.5	0.943531	29.766	29.5782	29.9538	27.0841	29.2824	27.7521	0	0	0.966304	45504	4.05004	0.283877	1	0	0.661875	0	-10000000	29941.3;14099.3;11248.7;3595.77;0;0;0;0;0;0;0;	29941.3;14099.3;11248.7;3595.77;0;0;0;0;0;0;0;	0.958521;0.894908;0.964575;0.888734;0;0;0;0;0;0;0;	15863
20230628_PC9_MDPhospho_DIA_1cell_TiO2_02	Q14247	CTTN	55074.8	59748.3	67502.5	55074.8	59748.3	67502.5	67502.5	TQT(UniMod:21)PPVS(UniMod:21)PAPQPTEER	TQTPPVSPAPQPTEER	TQT(UniMod:21)PPVS(UniMod:21)PAPQPTEER3	3	0.00666667	0	0.00505051	0.0133333	0.0133333	0.0116279	0.0135135	0	1	55074.8	59748.3	48701		36956.5	0.931826	29.8508	29.6632	30.0385	27.0841	29.2008	27.9549	0	0	0.963994	41793.2	3.00307	0.676126	1	0	0.543311	0	-10000000	36269.5;11370.3;7435.08;0;0;0;0;0;0;0;0;	36269.5;11370.3;7435.08;0;0;0;0;0;0;0;0;	0.971399;0.853586;0.858432;0;0;0;0;0;0;0;0;	15913
20230628_PC9_MDPhospho_DIA_1cell_TiO2_01	Q14573	ITPR3	24663.1	16702.8	16702.8	24663.1	16702.8	16702.8	16702.8	VAS(UniMod:21)FSIPGSSSR	VASFSIPGSSSR	VAS(UniMod:21)FSIPGSSSR2	2	0.00505051	0	0.00505051	0.0116279	0.0116279	0.0116279	0.0117647	0	1	24663.1	16702.8	19658.2		13009.3	0.905085	42.1418	41.9548	42.3296	46.2042	41.9995	46.4441	0	0	0.896636	16321.5	2.65608	0.166646	0.912302	0	0.479677	0	-10000000	20035.6;0;1651.13;0;1458.47;2976.32;	20035.6;0;1651.13;0;1458.47;2976.32;	0.912101;0;0.816497;0;0.816497;0.907;	22463
20230628_PC9_MDPhospho_DIA_1cell_TiO2_02	Q14573	ITPR3	17380.4	18855.3	18855.3	17380.4	18855.3	18855.3	18855.3	VAS(UniMod:21)FSIPGSSSR	VASFSIPGSSSR	VAS(UniMod:21)FSIPGSSSR2	2	0.00666667	0	0.00505051	0.0344828	0.0344828	0.0116279	0.0238095	0	1	17380.4	18855.3	15369		16390.4	0.883996	42.1248	41.9377	42.3122	46.2042	41.9739	46.4857	0	0	0.951105	18535.6	2.05385	0.845103	1	0	0.412403	0	-10000000	17380.4;1998.91;0;0;0;0;	17380.4;1998.91;0;0;0;0;	0.883996;0.769232;0;0;0;0;	22463
20230628_PC9_MDPhospho_DIA_1cell_TiO2_01	P31943	HNRNPH1	196954	133385	157417	196954	133385	157417	157417	VTGEADVEFAT(UniMod:21)HEDAVAAMSK	VTGEADVEFATHEDAVAAMSK	VTGEADVEFAT(UniMod:21)HEDAVAAMSK3	3	0.00505051	0	0.00505051	0.01	0.01	0.0116279	0.010101	0	1	196954	133385	156986		0	0.971869	40.757	40.5692	40.9449	43.8072	40.4276	44.3286	0	0	0	0	3.81258	0.175306	0.0372357	0	0.560865	1.13836	0.168246	108004;15481;0;10250.8;50622.6;38327.5;	108004;15481;0;10250.8;50622.6;38327.5;	0.974564;0.985687;0;0.956185;0.977076;0.957395;	21725
20230628_PC9_MDPhospho_DIA_1cell_TiO2_03	P31943	HNRNPH1	127077	149782	124682	127077	149782	124682	124682	VTGEADVEFAT(UniMod:21)HEDAVAAMSK	VTGEADVEFATHEDAVAAMSK	VTGEADVEFAT(UniMod:21)HEDAVAAMSK3	3	0.00671141	0	0.00505051	0.015873	0.015873	0.0116279	0.016129	0	1	127077	149782	139924		0	0.960598	40.7558	40.5684	40.9426	43.8072	40.468	44.2198	0	0	0	0	3.78827	0.164353	0.0372357	0	0.556002	0.581353	0.128531	73953.1;9606.97;0;4041.7;29638.8;23485.1;	73953.1;9606.97;0;4041.7;29638.8;23485.1;	0.96562;0.905111;0;0.837093;0.974775;0.92689;	21725
20230628_PC9_MDPhospho_DIA_1cell_TiO2_02	P31943	HNRNPH1	169270	183633	186680	169270	183633	186680	186680	VTGEADVEFAT(UniMod:21)HEDAVAAMSK	VTGEADVEFATHEDAVAAMSK	VTGEADVEFAT(UniMod:21)HEDAVAAMSK3	3	0.00666667	0	0.00505051	0.0178571	0.0178571	0.0116279	0.0181818	0	1	169270	183633	149680		0	0.976728	40.8353	40.6483	41.0227	43.8072	40.3929	44.497	0	0	0	0	2.44278	0.194351	0.0372357	0	0.462024	1.01276	0.160176	97018;14611.6;0;9080.83;36139;36112.6;	97018;14611.6;0;9080.83;36139;36112.6;	0.975345;0.936117;0;0.931153;0.976361;0.980812;	21775
20230628_PC9_MDPhospho_DIA_1cell_TiO2_01	Q9NYF8	BCLAF1	16127	10921.8	12851.5	16127	10921.8	12851.5	12851.5	Y(UniMod:21)SPS(UniMod:21)QNSPIHHIPSR	YSPSQNSPIHHIPSR	Y(UniMod:21)SPS(UniMod:21)QNSPIHHIPSR3	3	0.00505051	0	0.00505051	0.0116279	0.0116279	0.0116279	0.0117647	0	1	11037.1	7474.73	8797.3		33171.1	0.816497	25.6369	25.4491	25.8246	21.388	25.432	21.6834	0	0	0.9794	41616.4	2.74963	0.268518	1	0	0.598674	0	-10000000	4514.3;0;3536.16;2018.05;0;2986.62;0;1979.9;0;0;0;	4514.3;0;3536.16;2018.05;0;2986.62;0;1979.9;0;0;0;	0.816497;0;0.816497;0.816497;0;0.816497;0;0.816497;0;0;0;	13662
20230628_PC9_MDPhospho_DIA_1cell_TiO2_03	Q9NYF8	BCLAF1	15280.9	18011.2	15289.2	15280.9	18011.2	15289.2	15289.2	Y(UniMod:21)SPS(UniMod:21)QNSPIHHIPSR	YSPSQNSPIHHIPSR	Y(UniMod:21)SPS(UniMod:21)QNSPIHHIPSR3	3	0.00671141	0	0.00505051	0.015873	0.015873	0.0116279	0.016129	0	1	4288.17	5054.34	4721.7		40448.5	0.816497	25.6409	25.453	25.8288	21.388	25.4854	21.6318	0	0	0.971657	36734.6	2.53655	0.383547	1	0	0.511728	0	-10000000	2571.34;2129.55;1716.83;0;0;0;0;0;0;0;0;	2571.34;2129.55;1716.83;0;0;0;0;0;0;0;0;	0.816497;0.816497;0.816497;0;0;0;0;0;0;0;0;	13662
20230628_PC9_MDPhospho_DIA_1cell_TiO2_01	Q9NYF8	BCLAF1	16127	10921.8	12851.5	16127	10921.8	12851.5	12851.5	Y(UniMod:21)SPSQNSPIHHIPSR	YSPSQNSPIHHIPSR	Y(UniMod:21)SPSQNSPIHHIPSR3	3	0.00858369	0	0.0121951	0.0116279	0.0116279	0.0116279	0.0117647	0	1	4293.69	2907.85	3422.36		19479.2	0.816497	23.4765	23.2888	23.6643	18.3653	23.5089	18.4087	0	0	0.958765	24438.6	2.00202	0.201601	1	0	0.375415	0	-10000000	0;2543.58;1750.11;0;0;0;0;	0;2543.58;1750.11;0;0;0;0;	0;0.816497;0.816497;0;0;0;0;	12510
