# Supplementary material for: Mapping Nanoscale‐To‐Single‐Cell Phosphoproteomic Landscape by Chip‐DIA
Source: Adv Sci (Weinh). 2024 Oct 14;12(1):2402421. doi: 10.1002/advs.202402421 (PMC11714195; doi:10.1002/advs.202402421)
Supplement: Supplementary file 7 — Supporting Information [file ADVS-12-2402421-s007.xlsx]

## Sheet: Supplementary Data 6 Summary
	Supplementary Data 6. Summary of characteristics of phosphopeptides identified in single cell by Chip-DIA MS
	Data S6a. Summary of Gene Ontology (GO)enrichment category: Biological Process
	Data S6b. Summary of Gene Ontology (GO) enrichment category: Molecular Function
	Data S6c. Summary of Gene Ontology (GO) enrichment category: Cellular Component
	Data S6d. IPA analysis of single cell proteins: sub-cellular localization and functional category of proteins

## Sheet: 6a
Data S6a. Summary of Gene Ontology (GO)enrichment category: Biological Process
#term ID	Term Description	Observed gene count	Background gene count	Strength	False discovery rate	Matching proteins in your network (IDs)	Matching proteins in your network (labels)
GO:0007010	Cytoskeleton organization	26	1229	0.69	1.18e-07	9606.ENSP00000025301,9606.ENSP00000215582,9606.ENSP00000253754,9606.ENSP00000261503,9606.ENSP00000278572,9606.ENSP00000296755,9606.ENSP00000296930,9606.ENSP00000323856,9606.ENSP00000324422,9606.ENSP00000329243,9606.ENSP00000353375,9606.ENSP00000358866,9606.ENSP00000362244,9606.ENSP00000362680,9606.ENSP00000364361,9606.ENSP00000365745,9606.ENSP00000373489,9606.ENSP00000373565,9606.ENSP00000377195,…	AKAP11,MISP,PDLIM4,SPECC1,RPS3,MAP1B,NPM1,PLEC,ZYX,KRT7,MAP4,FLNA,MAP7D1,SRC,MAP3K20,CTTN,KRT18,FAM83H,DBN1,LIMA1,PPP1R12A,STMN1,CFL1,LSM14A,MARCKS,CTNNB1
GO:0006996	Organelle organization	37	3470	0.39	0.00022	9606.ENSP00000025301,9606.ENSP00000215582,9606.ENSP00000216034,9606.ENSP00000253024,9606.ENSP00000253754,9606.ENSP00000261503,9606.ENSP00000265056,9606.ENSP00000278572,9606.ENSP00000296755,9606.ENSP00000296930,9606.ENSP00000323856,9606.ENSP00000324422,9606.ENSP00000329243,9606.ENSP00000337838,9606.ENSP00000343629,9606.ENSP00000353375,9606.ENSP00000358478,9606.ENSP00000358866,9606.ENSP00000362244,…	AKAP11,MISP,TOMM22,TRIM28,PDLIM4,SPECC1,MCM2,RPS3,MAP1B,NPM1,PLEC,ZYX,KRT7,RTN4,PRRC2C,MAP4,TTF2,FLNA,MAP7D1,SRC,MAP3K20,BAG6,CTTN,KRT18,FAM83H,SQSTM1,DBN1,G3BP1,LIMA1,PPP1R12A,HMGA1,STMN1,CFL1,LSM14A,SEC22B,MARCKS,CTNNB1
GO:0006139	Nucleobase-containing compound metabolic process	29	2722	0.39	0.0031	9606.ENSP00000229270,9606.ENSP00000229390,9606.ENSP00000246194,9606.ENSP00000253024,9606.ENSP00000253363,9606.ENSP00000264670,9606.ENSP00000265056,9606.ENSP00000278572,9606.ENSP00000296930,9606.ENSP00000301740,9606.ENSP00000326261,9606.ENSP00000341826,9606.ENSP00000346634,9606.ENSP00000350708,9606.ENSP00000358478,9606.ENSP00000360124,9606.ENSP00000362680,9606.ENSP00000367028,9606.ENSP00000371475,…	TPI1,SRSF9,RALY,TRIM28,RBM39,NSUN2,MCM2,RPS3,NPM1,SRRM2,SRRM1,HNRNPA1,THRAP3,RAD23B,TTF2,PGM1,SRC,TCOF1,TP53BP1,SQSTM1,G3BP1,RBM17,HMGA1,SRSF10,THUMPD2,BCLAF1,TJP2,RSL1D1,CTNNB1
GO:0008380	RNA splicing	11	370	0.84	0.0031	9606.ENSP00000229390,9606.ENSP00000246194,9606.ENSP00000253363,9606.ENSP00000301740,9606.ENSP00000326261,9606.ENSP00000341826,9606.ENSP00000346634,9606.ENSP00000358478,9606.ENSP00000388638,9606.ENSP00000420195,9606.ENSP00000435210	SRSF9,RALY,RBM39,SRRM2,SRRM1,HNRNPA1,THRAP3,TTF2,RBM17,SRSF10,BCLAF1
GO:0016043	Cellular component organization	44	5436	0.27	0.0031	9606.ENSP00000025301,9606.ENSP00000215582,9606.ENSP00000216034,9606.ENSP00000229390,9606.ENSP00000253024,9606.ENSP00000253754,9606.ENSP00000261503,9606.ENSP00000263897,9606.ENSP00000265056,9606.ENSP00000278572,9606.ENSP00000296755,9606.ENSP00000296930,9606.ENSP00000323856,9606.ENSP00000324422,9606.ENSP00000329243,9606.ENSP00000337838,9606.ENSP00000343629,9606.ENSP00000353375,9606.ENSP00000358478,…	AKAP11,MISP,TOMM22,SRSF9,TRIM28,PDLIM4,SPECC1,USE1,MCM2,RPS3,MAP1B,NPM1,PLEC,ZYX,KRT7,RTN4,PRRC2C,MAP4,TTF2,FLNA,MAP7D1,NIBAN2,SRC,MAP3K20,BAG6,CTTN,TP53BP1,KRT18,FAM83H,SQSTM1,DBN1,G3BP1,LIMA1,PPP1R12A,HMGA1,STMN1,SRSF10,CFL1,TJP2,LSM14A,SEC22B,MARCKS,YAP1,CTNNB1
GO:0030029	Actin filament-based process	13	609	0.69	0.0031	9606.ENSP00000025301,9606.ENSP00000253754,9606.ENSP00000261503,9606.ENSP00000323856,9606.ENSP00000324422,9606.ENSP00000358866,9606.ENSP00000362680,9606.ENSP00000365745,9606.ENSP00000377195,9606.ENSP00000378400,9606.ENSP00000383199,9606.ENSP00000432660,9606.ENSP00000478061	AKAP11,PDLIM4,SPECC1,PLEC,ZYX,FLNA,SRC,CTTN,DBN1,LIMA1,NEDD4L,CFL1,MARCKS
GO:0031324	Negative regulation of cellular metabolic process	27	2265	0.44	0.0031	9606.ENSP00000229390,9606.ENSP00000248553,9606.ENSP00000253024,9606.ENSP00000261601,9606.ENSP00000264670,9606.ENSP00000278572,9606.ENSP00000296930,9606.ENSP00000323856,9606.ENSP00000336721,9606.ENSP00000337838,9606.ENSP00000341826,9606.ENSP00000346634,9606.ENSP00000357189,9606.ENSP00000358866,9606.ENSP00000362409,9606.ENSP00000362680,9606.ENSP00000365131,9606.ENSP00000371475,9606.ENSP00000374455,…	SRSF9,HSPB1,TRIM28,USP14,NSUN2,RPS3,NPM1,PLEC,LARP1,RTN4,HNRNPA1,THRAP3,HDGF,FLNA,NIBAN2,SRC,BAG6,TP53BP1,SQSTM1,LRRFIP1,HMGA1,SRSF10,BCLAF1,LSM14A,SEC22B,YAP1,CTNNB1
GO:0033043	Regulation of organelle organization	19	1190	0.57	0.0031	9606.ENSP00000253024,9606.ENSP00000265056,9606.ENSP00000278572,9606.ENSP00000296755,9606.ENSP00000296930,9606.ENSP00000341826,9606.ENSP00000353375,9606.ENSP00000358866,9606.ENSP00000362680,9606.ENSP00000365745,9606.ENSP00000374455,9606.ENSP00000377195,9606.ENSP00000377681,9606.ENSP00000378400,9606.ENSP00000401980,9606.ENSP00000410452,9606.ENSP00000463393,9606.ENSP00000478927,9606.ENSP00000495360	TRIM28,MCM2,RPS3,MAP1B,NPM1,HNRNPA1,MAP4,FLNA,SRC,CTTN,SQSTM1,DBN1,G3BP1,LIMA1,MAVS,STMN1,SEC22B,YAP1,CTNNB1
GO:0033554	Cellular response to stress	22	1572	0.51	0.0031	9606.ENSP00000247461,9606.ENSP00000253024,9606.ENSP00000265056,9606.ENSP00000278572,9606.ENSP00000296755,9606.ENSP00000296930,9606.ENSP00000323856,9606.ENSP00000337838,9606.ENSP00000341826,9606.ENSP00000350708,9606.ENSP00000358335,9606.ENSP00000358478,9606.ENSP00000362680,9606.ENSP00000364361,9606.ENSP00000365131,9606.ENSP00000371475,9606.ENSP00000374455,9606.ENSP00000399888,9606.ENSP00000435210,…	CANX,TRIM28,MCM2,RPS3,MAP1B,NPM1,PLEC,RTN4,HNRNPA1,RAD23B,MAP3K7,TTF2,SRC,MAP3K20,BAG6,TP53BP1,SQSTM1,HMGA1,BCLAF1,UBE2J1,MARCKS,YAP1
GO:0043484	Regulation of RNA splicing	8	183	1.01	0.0031	9606.ENSP00000229390,9606.ENSP00000253363,9606.ENSP00000296930,9606.ENSP00000326261,9606.ENSP00000341826,9606.ENSP00000346634,9606.ENSP00000367263,9606.ENSP00000420195	SRSF9,RBM39,NPM1,SRRM1,HNRNPA1,THRAP3,AHNAK,SRSF10
GO:0048024	Regulation of mRNA splicing, via spliceosome	7	110	1.17	0.0031	9606.ENSP00000229390,9606.ENSP00000253363,9606.ENSP00000296930,9606.ENSP00000326261,9606.ENSP00000341826,9606.ENSP00000346634,9606.ENSP00000420195	SRSF9,RBM39,NPM1,SRRM1,HNRNPA1,THRAP3,SRSF10
GO:0048523	Negative regulation of cellular process	41	4736	0.3	0.0031	9606.ENSP00000229390,9606.ENSP00000248553,9606.ENSP00000253024,9606.ENSP00000261601,9606.ENSP00000264670,9606.ENSP00000265056,9606.ENSP00000278572,9606.ENSP00000296755,9606.ENSP00000296930,9606.ENSP00000310491,9606.ENSP00000323856,9606.ENSP00000336721,9606.ENSP00000337838,9606.ENSP00000341826,9606.ENSP00000346634,9606.ENSP00000353375,9606.ENSP00000357189,9606.ENSP00000358866,9606.ENSP00000362409,…	SRSF9,HSPB1,TRIM28,USP14,NSUN2,MCM2,RPS3,MAP1B,NPM1,ARHGAP1,PLEC,LARP1,RTN4,HNRNPA1,THRAP3,MAP4,HDGF,FLNA,NIBAN2,SRC,ITPR3,MAP3K20,BAG6,CTTN,TP53BP1,KRT18,SQSTM1,LRRFIP1,G3BP1,LIMA1,NEDD4L,HMGA1,STMN1,SRSF10,CFL1,BCLAF1,LSM14A,UBE2J1,SEC22B,YAP1,CTNNB1
GO:0060341	Regulation of cellular localization	17	963	0.61	0.0031	9606.ENSP00000215582,9606.ENSP00000253024,9606.ENSP00000264670,9606.ENSP00000296755,9606.ENSP00000296930,9606.ENSP00000310491,9606.ENSP00000337838,9606.ENSP00000358866,9606.ENSP00000362680,9606.ENSP00000374455,9606.ENSP00000383199,9606.ENSP00000389168,9606.ENSP00000401980,9606.ENSP00000451261,9606.ENSP00000460871,9606.ENSP00000478927,9606.ENSP00000495360	MISP,TRIM28,NSUN2,MAP1B,NPM1,ARHGAP1,RTN4,FLNA,SRC,SQSTM1,NEDD4L,PPP1R12A,MAVS,UBE2J1,RSL1D1,YAP1,CTNNB1
GO:0071840	Cellular component organization or biogenesis	45	5639	0.27	0.0031	9606.ENSP00000025301,9606.ENSP00000215582,9606.ENSP00000216034,9606.ENSP00000229390,9606.ENSP00000253024,9606.ENSP00000253754,9606.ENSP00000261503,9606.ENSP00000263897,9606.ENSP00000265056,9606.ENSP00000278572,9606.ENSP00000296755,9606.ENSP00000296930,9606.ENSP00000323856,9606.ENSP00000324422,9606.ENSP00000329243,9606.ENSP00000337838,9606.ENSP00000343629,9606.ENSP00000353375,9606.ENSP00000358478,…	AKAP11,MISP,TOMM22,SRSF9,TRIM28,PDLIM4,SPECC1,USE1,MCM2,RPS3,MAP1B,NPM1,PLEC,ZYX,KRT7,RTN4,PRRC2C,MAP4,TTF2,FLNA,MAP7D1,NIBAN2,SRC,MAP3K20,BAG6,CTTN,TP53BP1,KRT18,FAM83H,SQSTM1,DBN1,G3BP1,LIMA1,PPP1R12A,HMGA1,STMN1,SRSF10,CFL1,TJP2,LSM14A,RSL1D1,SEC22B,MARCKS,YAP1,CTNNB1
GO:0090304	Nucleic acid metabolic process	26	2203	0.44	0.0031	9606.ENSP00000229390,9606.ENSP00000246194,9606.ENSP00000253024,9606.ENSP00000253363,9606.ENSP00000264670,9606.ENSP00000265056,9606.ENSP00000278572,9606.ENSP00000296930,9606.ENSP00000301740,9606.ENSP00000326261,9606.ENSP00000341826,9606.ENSP00000346634,9606.ENSP00000350708,9606.ENSP00000358478,9606.ENSP00000362680,9606.ENSP00000367028,9606.ENSP00000371475,9606.ENSP00000374455,9606.ENSP00000377681,…	SRSF9,RALY,TRIM28,RBM39,NSUN2,MCM2,RPS3,NPM1,SRRM2,SRRM1,HNRNPA1,THRAP3,RAD23B,TTF2,SRC,TCOF1,TP53BP1,SQSTM1,G3BP1,RBM17,HMGA1,SRSF10,THUMPD2,BCLAF1,RSL1D1,CTNNB1
GO:0000226	Microtubule cytoskeleton organization	12	542	0.71	0.0032	9606.ENSP00000215582,9606.ENSP00000278572,9606.ENSP00000296755,9606.ENSP00000296930,9606.ENSP00000353375,9606.ENSP00000358866,9606.ENSP00000362244,9606.ENSP00000389168,9606.ENSP00000410452,9606.ENSP00000432660,9606.ENSP00000446271,9606.ENSP00000495360	MISP,RPS3,MAP1B,NPM1,MAP4,FLNA,MAP7D1,PPP1R12A,STMN1,CFL1,LSM14A,CTNNB1
GO:0006397	mRNA processing	11	455	0.75	0.0032	9606.ENSP00000229390,9606.ENSP00000246194,9606.ENSP00000253363,9606.ENSP00000301740,9606.ENSP00000326261,9606.ENSP00000341826,9606.ENSP00000346634,9606.ENSP00000358478,9606.ENSP00000388638,9606.ENSP00000420195,9606.ENSP00000435210	SRSF9,RALY,RBM39,SRRM2,SRRM1,HNRNPA1,THRAP3,TTF2,RBM17,SRSF10,BCLAF1
GO:0007015	Actin filament organization	9	274	0.88	0.0032	9606.ENSP00000323856,9606.ENSP00000324422,9606.ENSP00000358866,9606.ENSP00000362680,9606.ENSP00000365745,9606.ENSP00000377195,9606.ENSP00000378400,9606.ENSP00000432660,9606.ENSP00000478061	PLEC,ZYX,FLNA,SRC,CTTN,DBN1,LIMA1,CFL1,MARCKS
GO:0010639	Negative regulation of organelle organization	10	351	0.82	0.0032	9606.ENSP00000265056,9606.ENSP00000296755,9606.ENSP00000296930,9606.ENSP00000341826,9606.ENSP00000353375,9606.ENSP00000362680,9606.ENSP00000378400,9606.ENSP00000410452,9606.ENSP00000463393,9606.ENSP00000478927	MCM2,MAP1B,NPM1,HNRNPA1,MAP4,SRC,LIMA1,STMN1,SEC22B,YAP1
GO:0030036	Actin cytoskeleton organization	12	547	0.71	0.0032	9606.ENSP00000025301,9606.ENSP00000253754,9606.ENSP00000261503,9606.ENSP00000323856,9606.ENSP00000324422,9606.ENSP00000358866,9606.ENSP00000362680,9606.ENSP00000365745,9606.ENSP00000377195,9606.ENSP00000378400,9606.ENSP00000432660,9606.ENSP00000478061	AKAP11,PDLIM4,SPECC1,PLEC,ZYX,FLNA,SRC,CTTN,DBN1,LIMA1,CFL1,MARCKS
GO:0033036	Macromolecule localization	26	2356	0.41	0.0032	9606.ENSP00000025301,9606.ENSP00000216034,9606.ENSP00000247461,9606.ENSP00000248553,9606.ENSP00000263897,9606.ENSP00000296930,9606.ENSP00000310491,9606.ENSP00000315410,9606.ENSP00000323856,9606.ENSP00000329419,9606.ENSP00000337838,9606.ENSP00000341826,9606.ENSP00000357048,9606.ENSP00000357189,9606.ENSP00000358866,9606.ENSP00000365131,9606.ENSP00000365745,9606.ENSP00000373489,9606.ENSP00000373565,…	AKAP11,TOMM22,CANX,HSPB1,USE1,NPM1,ARHGAP1,OSBPL3,PLEC,COPB2,RTN4,HNRNPA1,COPA,HDGF,FLNA,BAG6,CTTN,KRT18,FAM83H,SQSTM1,DBN1,LIMA1,BCLAF1,TJP2,SEC22B,CTNNB1
GO:0048519	Negative regulation of biological process	43	5313	0.27	0.0032	9606.ENSP00000229390,9606.ENSP00000248553,9606.ENSP00000253024,9606.ENSP00000261601,9606.ENSP00000264670,9606.ENSP00000265056,9606.ENSP00000278572,9606.ENSP00000296755,9606.ENSP00000296930,9606.ENSP00000310491,9606.ENSP00000323856,9606.ENSP00000336721,9606.ENSP00000337838,9606.ENSP00000341826,9606.ENSP00000346634,9606.ENSP00000346890,9606.ENSP00000353375,9606.ENSP00000357189,9606.ENSP00000358866,…	SRSF9,HSPB1,TRIM28,USP14,NSUN2,MCM2,RPS3,MAP1B,NPM1,ARHGAP1,PLEC,LARP1,RTN4,HNRNPA1,THRAP3,NRDC,MAP4,HDGF,FLNA,NIBAN2,SRC,ITPR3,MAP3K20,BAG6,CTTN,TP53BP1,KRT18,SQSTM1,LRRFIP1,G3BP1,LIMA1,NEDD4L,HMGA1,MAVS,STMN1,SRSF10,CFL1,BCLAF1,LSM14A,UBE2J1,SEC22B,YAP1,CTNNB1
GO:0051641	Cellular localization	28	2677	0.38	0.0032	9606.ENSP00000025301,9606.ENSP00000215582,9606.ENSP00000216034,9606.ENSP00000247461,9606.ENSP00000248553,9606.ENSP00000263897,9606.ENSP00000296755,9606.ENSP00000296930,9606.ENSP00000310491,9606.ENSP00000323856,9606.ENSP00000329419,9606.ENSP00000337838,9606.ENSP00000341826,9606.ENSP00000353375,9606.ENSP00000357048,9606.ENSP00000357189,9606.ENSP00000358866,9606.ENSP00000365131,9606.ENSP00000365745,…	AKAP11,MISP,TOMM22,CANX,HSPB1,USE1,MAP1B,NPM1,ARHGAP1,PLEC,COPB2,RTN4,HNRNPA1,MAP4,COPA,HDGF,FLNA,BAG6,CTTN,KRT18,FAM83H,SQSTM1,DBN1,SRSF10,CFL1,TJP2,SEC22B,CTNNB1
GO:1900182	Positive regulation of protein localization to nucleus	6	91	1.18	0.0032	9606.ENSP00000253024,9606.ENSP00000296930,9606.ENSP00000358866,9606.ENSP00000362680,9606.ENSP00000401980,9606.ENSP00000478927	TRIM28,NPM1,FLNA,SRC,MAVS,YAP1
GO:1901360	Organic cyclic compound metabolic process	31	3181	0.35	0.0032	9606.ENSP00000229270,9606.ENSP00000229390,9606.ENSP00000246194,9606.ENSP00000253024,9606.ENSP00000253363,9606.ENSP00000264670,9606.ENSP00000265056,9606.ENSP00000278572,9606.ENSP00000296930,9606.ENSP00000301740,9606.ENSP00000315410,9606.ENSP00000326261,9606.ENSP00000341826,9606.ENSP00000346634,9606.ENSP00000350708,9606.ENSP00000358478,9606.ENSP00000360124,9606.ENSP00000362680,9606.ENSP00000367028,…	TPI1,SRSF9,RALY,TRIM28,RBM39,NSUN2,MCM2,RPS3,NPM1,SRRM2,OSBPL3,SRRM1,HNRNPA1,THRAP3,RAD23B,TTF2,PGM1,SRC,TCOF1,TP53BP1,SQSTM1,G3BP1,LIMA1,RBM17,HMGA1,SRSF10,THUMPD2,BCLAF1,TJP2,RSL1D1,CTNNB1
GO:0035556	Intracellular signal transduction	20	1518	0.48	0.0035	9606.ENSP00000025301,9606.ENSP00000248553,9606.ENSP00000253024,9606.ENSP00000264670,9606.ENSP00000310491,9606.ENSP00000336721,9606.ENSP00000358335,9606.ENSP00000362680,9606.ENSP00000363435,9606.ENSP00000364361,9606.ENSP00000365131,9606.ENSP00000371475,9606.ENSP00000374455,9606.ENSP00000377681,9606.ENSP00000379838,9606.ENSP00000410452,9606.ENSP00000432660,9606.ENSP00000446271,9606.ENSP00000478927,…	AKAP11,HSPB1,TRIM28,NSUN2,ARHGAP1,LARP1,MAP3K7,SRC,ITPR3,MAP3K20,BAG6,TP53BP1,SQSTM1,G3BP1,CARHSP1,STMN1,CFL1,LSM14A,YAP1,CTNNB1
GO:0051172	Negative regulation of nitrogen compound metabolic process	26	2403	0.4	0.0035	9606.ENSP00000229390,9606.ENSP00000248553,9606.ENSP00000253024,9606.ENSP00000261601,9606.ENSP00000264670,9606.ENSP00000278572,9606.ENSP00000296930,9606.ENSP00000323856,9606.ENSP00000336721,9606.ENSP00000337838,9606.ENSP00000341826,9606.ENSP00000346634,9606.ENSP00000357189,9606.ENSP00000358866,9606.ENSP00000362409,9606.ENSP00000362680,9606.ENSP00000365131,9606.ENSP00000371475,9606.ENSP00000374455,…	SRSF9,HSPB1,TRIM28,USP14,NSUN2,RPS3,NPM1,PLEC,LARP1,RTN4,HNRNPA1,THRAP3,HDGF,FLNA,NIBAN2,SRC,BAG6,TP53BP1,SQSTM1,LRRFIP1,HMGA1,SRSF10,BCLAF1,LSM14A,YAP1,CTNNB1
GO:1903311	Regulation of mRNA metabolic process	9	302	0.84	0.0039	9606.ENSP00000229390,9606.ENSP00000253363,9606.ENSP00000296930,9606.ENSP00000326261,9606.ENSP00000336721,9606.ENSP00000341826,9606.ENSP00000346634,9606.ENSP00000379838,9606.ENSP00000420195	SRSF9,RBM39,NPM1,SRRM1,LARP1,HNRNPA1,THRAP3,CARHSP1,SRSF10
GO:0007017	Microtubule-based process	14	803	0.61	0.0045	9606.ENSP00000215582,9606.ENSP00000248553,9606.ENSP00000278572,9606.ENSP00000295414,9606.ENSP00000296755,9606.ENSP00000296930,9606.ENSP00000353375,9606.ENSP00000358866,9606.ENSP00000362244,9606.ENSP00000389168,9606.ENSP00000410452,9606.ENSP00000432660,9606.ENSP00000446271,9606.ENSP00000495360	MISP,HSPB1,RPS3,CCNYL1,MAP1B,NPM1,MAP4,FLNA,MAP7D1,PPP1R12A,STMN1,CFL1,LSM14A,CTNNB1
GO:0045934	Negative regulation of nucleobase-containing compound metabolic process	20	1562	0.47	0.0045	9606.ENSP00000229390,9606.ENSP00000253024,9606.ENSP00000264670,9606.ENSP00000278572,9606.ENSP00000296930,9606.ENSP00000336721,9606.ENSP00000341826,9606.ENSP00000346634,9606.ENSP00000357189,9606.ENSP00000358866,9606.ENSP00000362409,9606.ENSP00000362680,9606.ENSP00000371475,9606.ENSP00000374455,9606.ENSP00000375857,9606.ENSP00000399888,9606.ENSP00000420195,9606.ENSP00000435210,9606.ENSP00000478927,…	SRSF9,TRIM28,NSUN2,RPS3,NPM1,LARP1,HNRNPA1,THRAP3,HDGF,FLNA,NIBAN2,SRC,TP53BP1,SQSTM1,LRRFIP1,HMGA1,SRSF10,BCLAF1,YAP1,CTNNB1
GO:0042981	Regulation of apoptotic process	19	1462	0.48	0.006	9606.ENSP00000216034,9606.ENSP00000248553,9606.ENSP00000278572,9606.ENSP00000296930,9606.ENSP00000337838,9606.ENSP00000357189,9606.ENSP00000358866,9606.ENSP00000362409,9606.ENSP00000362680,9606.ENSP00000364361,9606.ENSP00000365131,9606.ENSP00000365745,9606.ENSP00000373489,9606.ENSP00000374455,9606.ENSP00000432660,9606.ENSP00000435210,9606.ENSP00000460871,9606.ENSP00000478927,9606.ENSP00000495360	TOMM22,HSPB1,RPS3,NPM1,RTN4,HDGF,FLNA,NIBAN2,SRC,MAP3K20,BAG6,CTTN,KRT18,SQSTM1,CFL1,BCLAF1,RSL1D1,YAP1,CTNNB1
GO:0016071	mRNA metabolic process	12	611	0.66	0.0062	9606.ENSP00000229390,9606.ENSP00000246194,9606.ENSP00000253363,9606.ENSP00000264670,9606.ENSP00000301740,9606.ENSP00000326261,9606.ENSP00000341826,9606.ENSP00000346634,9606.ENSP00000358478,9606.ENSP00000388638,9606.ENSP00000420195,9606.ENSP00000435210	SRSF9,RALY,RBM39,NSUN2,SRRM2,SRRM1,HNRNPA1,THRAP3,TTF2,RBM17,SRSF10,BCLAF1
GO:0006950	Response to stress	31	3358	0.33	0.0063	9606.ENSP00000247461,9606.ENSP00000248553,9606.ENSP00000253024,9606.ENSP00000261601,9606.ENSP00000265056,9606.ENSP00000278572,9606.ENSP00000296755,9606.ENSP00000296930,9606.ENSP00000313603,9606.ENSP00000323856,9606.ENSP00000324422,9606.ENSP00000336721,9606.ENSP00000337838,9606.ENSP00000341826,9606.ENSP00000350708,9606.ENSP00000358335,9606.ENSP00000358478,9606.ENSP00000358866,9606.ENSP00000362680,…	CANX,HSPB1,TRIM28,USP14,MCM2,RPS3,MAP1B,NPM1,ABCF1,PLEC,ZYX,LARP1,RTN4,HNRNPA1,RAD23B,MAP3K7,TTF2,FLNA,SRC,MAP3K20,BAG6,TP53BP1,SQSTM1,G3BP1,HMGA1,MAVS,BCLAF1,LSM14A,UBE2J1,MARCKS,YAP1
GO:0022402	Cell cycle process	14	835	0.59	0.0063	9606.ENSP00000215582,9606.ENSP00000264670,9606.ENSP00000265056,9606.ENSP00000278572,9606.ENSP00000296930,9606.ENSP00000323856,9606.ENSP00000353375,9606.ENSP00000358866,9606.ENSP00000365131,9606.ENSP00000389168,9606.ENSP00000410452,9606.ENSP00000432660,9606.ENSP00000446271,9606.ENSP00000495360	MISP,NSUN2,MCM2,RPS3,NPM1,PLEC,MAP4,FLNA,BAG6,PPP1R12A,STMN1,CFL1,LSM14A,CTNNB1
GO:0032386	Regulation of intracellular transport	9	341	0.79	0.0078	9606.ENSP00000253024,9606.ENSP00000264670,9606.ENSP00000296755,9606.ENSP00000310491,9606.ENSP00000358866,9606.ENSP00000362680,9606.ENSP00000389168,9606.ENSP00000401980,9606.ENSP00000451261	TRIM28,NSUN2,MAP1B,ARHGAP1,FLNA,SRC,PPP1R12A,MAVS,UBE2J1
GO:0008104	Protein localization	22	1943	0.42	0.0079	9606.ENSP00000025301,9606.ENSP00000216034,9606.ENSP00000247461,9606.ENSP00000248553,9606.ENSP00000263897,9606.ENSP00000296930,9606.ENSP00000310491,9606.ENSP00000323856,9606.ENSP00000329419,9606.ENSP00000337838,9606.ENSP00000357048,9606.ENSP00000357189,9606.ENSP00000358866,9606.ENSP00000365131,9606.ENSP00000365745,9606.ENSP00000373489,9606.ENSP00000373565,9606.ENSP00000374455,9606.ENSP00000377195,…	AKAP11,TOMM22,CANX,HSPB1,USE1,NPM1,ARHGAP1,PLEC,COPB2,RTN4,COPA,HDGF,FLNA,BAG6,CTTN,KRT18,FAM83H,SQSTM1,DBN1,TJP2,SEC22B,CTNNB1
GO:0006396	RNA processing	14	868	0.57	0.008	9606.ENSP00000229390,9606.ENSP00000246194,9606.ENSP00000253363,9606.ENSP00000264670,9606.ENSP00000301740,9606.ENSP00000326261,9606.ENSP00000341826,9606.ENSP00000346634,9606.ENSP00000358478,9606.ENSP00000388638,9606.ENSP00000420195,9606.ENSP00000423933,9606.ENSP00000435210,9606.ENSP00000460871	SRSF9,RALY,RBM39,NSUN2,SRRM2,SRRM1,HNRNPA1,THRAP3,TTF2,RBM17,SRSF10,THUMPD2,BCLAF1,RSL1D1
GO:0007049	Cell cycle	17	1246	0.5	0.008	9606.ENSP00000215582,9606.ENSP00000264670,9606.ENSP00000265056,9606.ENSP00000278572,9606.ENSP00000296930,9606.ENSP00000323856,9606.ENSP00000353375,9606.ENSP00000358866,9606.ENSP00000362680,9606.ENSP00000364361,9606.ENSP00000365131,9606.ENSP00000373489,9606.ENSP00000389168,9606.ENSP00000410452,9606.ENSP00000432660,9606.ENSP00000446271,9606.ENSP00000495360	MISP,NSUN2,MCM2,RPS3,NPM1,PLEC,MAP4,FLNA,SRC,MAP3K20,BAG6,KRT18,PPP1R12A,STMN1,CFL1,LSM14A,CTNNB1
GO:0031323	Regulation of cellular metabolic process	43	5681	0.24	0.008	9606.ENSP00000229390,9606.ENSP00000246194,9606.ENSP00000248553,9606.ENSP00000253024,9606.ENSP00000253363,9606.ENSP00000261601,9606.ENSP00000264670,9606.ENSP00000265056,9606.ENSP00000278572,9606.ENSP00000295414,9606.ENSP00000296930,9606.ENSP00000313603,9606.ENSP00000323856,9606.ENSP00000326261,9606.ENSP00000336721,9606.ENSP00000337838,9606.ENSP00000341826,9606.ENSP00000346634,9606.ENSP00000346890,…	SRSF9,RALY,HSPB1,TRIM28,RBM39,USP14,NSUN2,MCM2,RPS3,CCNYL1,NPM1,ABCF1,PLEC,SRRM1,LARP1,RTN4,HNRNPA1,THRAP3,NRDC,RAD23B,HDGF,MAP3K7,FLNA,NIBAN2,SRC,BAG6,CTTN,TCOF1,AHNAK,TP53BP1,SQSTM1,LRRFIP1,CARHSP1,PPP1R12A,HMGA1,MAVS,SRSF10,BCLAF1,LSM14A,RSL1D1,SEC22B,YAP1,CTNNB1
GO:0010608	Post-transcriptional regulation of gene expression	11	546	0.67	0.009	9606.ENSP00000248553,9606.ENSP00000264670,9606.ENSP00000278572,9606.ENSP00000296930,9606.ENSP00000313603,9606.ENSP00000336721,9606.ENSP00000346634,9606.ENSP00000367028,9606.ENSP00000379838,9606.ENSP00000435210,9606.ENSP00000446271	HSPB1,NSUN2,RPS3,NPM1,ABCF1,LARP1,THRAP3,TCOF1,CARHSP1,BCLAF1,LSM14A
GO:0034641	Cellular nitrogen compound metabolic process	31	3463	0.32	0.0094	9606.ENSP00000229270,9606.ENSP00000229390,9606.ENSP00000246194,9606.ENSP00000253024,9606.ENSP00000253363,9606.ENSP00000264670,9606.ENSP00000265056,9606.ENSP00000278572,9606.ENSP00000296930,9606.ENSP00000301740,9606.ENSP00000313603,9606.ENSP00000326261,9606.ENSP00000336721,9606.ENSP00000341826,9606.ENSP00000346634,9606.ENSP00000350708,9606.ENSP00000358478,9606.ENSP00000360124,9606.ENSP00000362680,…	TPI1,SRSF9,RALY,TRIM28,RBM39,NSUN2,MCM2,RPS3,NPM1,SRRM2,ABCF1,SRRM1,LARP1,HNRNPA1,THRAP3,RAD23B,TTF2,PGM1,SRC,TCOF1,TP53BP1,SQSTM1,G3BP1,RBM17,HMGA1,SRSF10,THUMPD2,BCLAF1,TJP2,RSL1D1,CTNNB1
GO:0001837	Epithelial to mesenchymal transition	5	79	1.17	0.0103	9606.ENSP00000253024,9606.ENSP00000337838,9606.ENSP00000358866,9606.ENSP00000367028,9606.ENSP00000495360	TRIM28,RTN4,FLNA,TCOF1,CTNNB1
GO:0009892	Negative regulation of metabolic process	28	2982	0.34	0.0113	9606.ENSP00000229390,9606.ENSP00000248553,9606.ENSP00000253024,9606.ENSP00000261601,9606.ENSP00000264670,9606.ENSP00000278572,9606.ENSP00000296930,9606.ENSP00000323856,9606.ENSP00000336721,9606.ENSP00000337838,9606.ENSP00000341826,9606.ENSP00000346634,9606.ENSP00000346890,9606.ENSP00000357189,9606.ENSP00000358866,9606.ENSP00000362409,9606.ENSP00000362680,9606.ENSP00000365131,9606.ENSP00000371475,…	SRSF9,HSPB1,TRIM28,USP14,NSUN2,RPS3,NPM1,PLEC,LARP1,RTN4,HNRNPA1,THRAP3,NRDC,HDGF,FLNA,NIBAN2,SRC,BAG6,TP53BP1,SQSTM1,LRRFIP1,HMGA1,SRSF10,BCLAF1,LSM14A,SEC22B,YAP1,CTNNB1
GO:0031329	Regulation of cellular catabolic process	13	789	0.58	0.0115	9606.ENSP00000248553,9606.ENSP00000261601,9606.ENSP00000264670,9606.ENSP00000296930,9606.ENSP00000336721,9606.ENSP00000346634,9606.ENSP00000346890,9606.ENSP00000350708,9606.ENSP00000358335,9606.ENSP00000365131,9606.ENSP00000365745,9606.ENSP00000379838,9606.ENSP00000463393	HSPB1,USP14,NSUN2,NPM1,LARP1,THRAP3,NRDC,RAD23B,MAP3K7,BAG6,CTTN,CARHSP1,SEC22B
GO:0048871	Multicellular organismal homeostasis	9	372	0.75	0.0118	9606.ENSP00000025301,9606.ENSP00000248553,9606.ENSP00000323856,9606.ENSP00000362680,9606.ENSP00000374455,9606.ENSP00000410452,9606.ENSP00000438262,9606.ENSP00000478927,9606.ENSP00000495360	AKAP11,HSPB1,PLEC,SRC,SQSTM1,STMN1,TJP2,YAP1,CTNNB1
GO:0097435	Supramolecular fiber organization	11	570	0.65	0.0118	9606.ENSP00000323856,9606.ENSP00000324422,9606.ENSP00000329243,9606.ENSP00000358866,9606.ENSP00000362680,9606.ENSP00000365745,9606.ENSP00000377195,9606.ENSP00000378400,9606.ENSP00000410452,9606.ENSP00000432660,9606.ENSP00000478061	PLEC,ZYX,KRT7,FLNA,SRC,CTTN,DBN1,LIMA1,STMN1,CFL1,MARCKS
GO:0051129	Negative regulation of cellular component organization	12	691	0.6	0.0133	9606.ENSP00000265056,9606.ENSP00000296755,9606.ENSP00000296930,9606.ENSP00000337838,9606.ENSP00000341826,9606.ENSP00000353375,9606.ENSP00000358866,9606.ENSP00000362680,9606.ENSP00000378400,9606.ENSP00000410452,9606.ENSP00000463393,9606.ENSP00000478927	MCM2,MAP1B,NPM1,RTN4,HNRNPA1,MAP4,FLNA,SRC,LIMA1,STMN1,SEC22B,YAP1
GO:0051649	Establishment of localization in cell	20	1756	0.42	0.0142	9606.ENSP00000215582,9606.ENSP00000216034,9606.ENSP00000247461,9606.ENSP00000248553,9606.ENSP00000263897,9606.ENSP00000296755,9606.ENSP00000296930,9606.ENSP00000310491,9606.ENSP00000329419,9606.ENSP00000341826,9606.ENSP00000353375,9606.ENSP00000357048,9606.ENSP00000358866,9606.ENSP00000365131,9606.ENSP00000365745,9606.ENSP00000374455,9606.ENSP00000420195,9606.ENSP00000432660,9606.ENSP00000463393,…	MISP,TOMM22,CANX,HSPB1,USE1,MAP1B,NPM1,ARHGAP1,COPB2,HNRNPA1,MAP4,COPA,FLNA,BAG6,CTTN,SQSTM1,SRSF10,CFL1,SEC22B,CTNNB1
GO:0051053	Negative regulation of DNA metabolic process	6	149	0.97	0.0157	9606.ENSP00000253024,9606.ENSP00000278572,9606.ENSP00000341826,9606.ENSP00000362409,9606.ENSP00000362680,9606.ENSP00000371475	TRIM28,RPS3,HNRNPA1,NIBAN2,SRC,TP53BP1
GO:0051179	Localization	36	4512	0.27	0.0157	9606.ENSP00000025301,9606.ENSP00000215582,9606.ENSP00000216034,9606.ENSP00000247461,9606.ENSP00000248553,9606.ENSP00000263897,9606.ENSP00000296755,9606.ENSP00000296930,9606.ENSP00000310491,9606.ENSP00000315410,9606.ENSP00000323856,9606.ENSP00000329419,9606.ENSP00000337838,9606.ENSP00000341826,9606.ENSP00000353375,9606.ENSP00000357048,9606.ENSP00000357189,9606.ENSP00000358866,9606.ENSP00000362409,…	AKAP11,MISP,TOMM22,CANX,HSPB1,USE1,MAP1B,NPM1,ARHGAP1,OSBPL3,PLEC,COPB2,RTN4,HNRNPA1,MAP4,COPA,HDGF,FLNA,NIBAN2,SRC,ITPR3,BAG6,CTTN,KRT18,FAM83H,SQSTM1,DBN1,LIMA1,NEDD4L,FKBP15,SRSF10,CFL1,BCLAF1,TJP2,SEC22B,CTNNB1
GO:1903312	Negative regulation of mRNA metabolic process	5	92	1.1	0.0169	9606.ENSP00000229390,9606.ENSP00000296930,9606.ENSP00000336721,9606.ENSP00000346634,9606.ENSP00000420195	SRSF9,NPM1,LARP1,THRAP3,SRSF10
GO:0010605	Negative regulation of macromolecule metabolic process	26	2760	0.34	0.0187	9606.ENSP00000229390,9606.ENSP00000248553,9606.ENSP00000253024,9606.ENSP00000261601,9606.ENSP00000264670,9606.ENSP00000278572,9606.ENSP00000296930,9606.ENSP00000323856,9606.ENSP00000336721,9606.ENSP00000337838,9606.ENSP00000341826,9606.ENSP00000346634,9606.ENSP00000357189,9606.ENSP00000358866,9606.ENSP00000362409,9606.ENSP00000362680,9606.ENSP00000365131,9606.ENSP00000371475,9606.ENSP00000374455,…	SRSF9,HSPB1,TRIM28,USP14,NSUN2,RPS3,NPM1,PLEC,LARP1,RTN4,HNRNPA1,THRAP3,HDGF,FLNA,NIBAN2,SRC,BAG6,TP53BP1,SQSTM1,LRRFIP1,HMGA1,SRSF10,BCLAF1,LSM14A,YAP1,CTNNB1
GO:0140694	Non-membrane-bounded organelle assembly	8	314	0.77	0.0191	9606.ENSP00000215582,9606.ENSP00000278572,9606.ENSP00000296930,9606.ENSP00000323856,9606.ENSP00000343629,9606.ENSP00000358866,9606.ENSP00000377681,9606.ENSP00000446271	MISP,RPS3,NPM1,PLEC,PRRC2C,FLNA,G3BP1,LSM14A
GO:0007051	Spindle organization	6	160	0.94	0.0201	9606.ENSP00000215582,9606.ENSP00000278572,9606.ENSP00000353375,9606.ENSP00000358866,9606.ENSP00000410452,9606.ENSP00000446271	MISP,RPS3,MAP4,FLNA,STMN1,LSM14A
GO:0007052	Mitotic spindle organization	5	97	1.08	0.0201	9606.ENSP00000215582,9606.ENSP00000353375,9606.ENSP00000358866,9606.ENSP00000410452,9606.ENSP00000446271	MISP,MAP4,FLNA,STMN1,LSM14A
GO:0032880	Regulation of protein localization	13	852	0.55	0.0201	9606.ENSP00000215582,9606.ENSP00000253024,9606.ENSP00000296930,9606.ENSP00000337838,9606.ENSP00000358866,9606.ENSP00000362680,9606.ENSP00000374455,9606.ENSP00000383199,9606.ENSP00000401980,9606.ENSP00000451261,9606.ENSP00000460871,9606.ENSP00000478927,9606.ENSP00000495360	MISP,TRIM28,NPM1,RTN4,FLNA,SRC,SQSTM1,NEDD4L,MAVS,UBE2J1,RSL1D1,YAP1,CTNNB1
GO:0009894	Regulation of catabolic process	14	988	0.52	0.0215	9606.ENSP00000248553,9606.ENSP00000261601,9606.ENSP00000264670,9606.ENSP00000296930,9606.ENSP00000336721,9606.ENSP00000346634,9606.ENSP00000346890,9606.ENSP00000350708,9606.ENSP00000358335,9606.ENSP00000358866,9606.ENSP00000365131,9606.ENSP00000365745,9606.ENSP00000379838,9606.ENSP00000463393	HSPB1,USP14,NSUN2,NPM1,LARP1,THRAP3,NRDC,RAD23B,MAP3K7,FLNA,BAG6,CTTN,CARHSP1,SEC22B
GO:0006890	Retrograde vesicle-mediated transport, Golgi to endoplasmic reticulum	4	51	1.26	0.0221	9606.ENSP00000263897,9606.ENSP00000329419,9606.ENSP00000357048,9606.ENSP00000463393	USE1,COPB2,COPA,SEC22B
GO:0000398	mRNA splicing, via spliceosome	7	245	0.82	0.0252	9606.ENSP00000229390,9606.ENSP00000246194,9606.ENSP00000301740,9606.ENSP00000326261,9606.ENSP00000341826,9606.ENSP00000388638,9606.ENSP00000420195	SRSF9,RALY,SRRM2,SRRM1,HNRNPA1,RBM17,SRSF10
GO:0051253	Negative regulation of RNA metabolic process	17	1434	0.44	0.0285	9606.ENSP00000229390,9606.ENSP00000253024,9606.ENSP00000264670,9606.ENSP00000296930,9606.ENSP00000336721,9606.ENSP00000346634,9606.ENSP00000357189,9606.ENSP00000358866,9606.ENSP00000362409,9606.ENSP00000362680,9606.ENSP00000374455,9606.ENSP00000375857,9606.ENSP00000399888,9606.ENSP00000420195,9606.ENSP00000435210,9606.ENSP00000478927,9606.ENSP00000495360	SRSF9,TRIM28,NSUN2,NPM1,LARP1,THRAP3,HDGF,FLNA,NIBAN2,SRC,SQSTM1,LRRFIP1,HMGA1,SRSF10,BCLAF1,YAP1,CTNNB1
GO:0051128	Regulation of cellular component organization	23	2365	0.35	0.0297	9606.ENSP00000253024,9606.ENSP00000265056,9606.ENSP00000278572,9606.ENSP00000296755,9606.ENSP00000296930,9606.ENSP00000337838,9606.ENSP00000341826,9606.ENSP00000353375,9606.ENSP00000358866,9606.ENSP00000362680,9606.ENSP00000365745,9606.ENSP00000367263,9606.ENSP00000374455,9606.ENSP00000377195,9606.ENSP00000377681,9606.ENSP00000378400,9606.ENSP00000383199,9606.ENSP00000401980,9606.ENSP00000410452,…	TRIM28,MCM2,RPS3,MAP1B,NPM1,RTN4,HNRNPA1,MAP4,FLNA,SRC,CTTN,AHNAK,SQSTM1,DBN1,G3BP1,LIMA1,NEDD4L,MAVS,STMN1,CFL1,SEC22B,YAP1,CTNNB1
GO:0046822	Regulation of nucleocytoplasmic transport	5	112	1.01	0.033	9606.ENSP00000253024,9606.ENSP00000264670,9606.ENSP00000358866,9606.ENSP00000389168,9606.ENSP00000401980	TRIM28,NSUN2,FLNA,PPP1R12A,MAVS
GO:0051017	Actin filament bundle assembly	4	59	1.2	0.0339	9606.ENSP00000324422,9606.ENSP00000362680,9606.ENSP00000378400,9606.ENSP00000478061	ZYX,SRC,LIMA1,MARCKS
GO:0051171	Regulation of nitrogen compound metabolic process	41	5734	0.22	0.0342	9606.ENSP00000229390,9606.ENSP00000246194,9606.ENSP00000248553,9606.ENSP00000253024,9606.ENSP00000253363,9606.ENSP00000261601,9606.ENSP00000264670,9606.ENSP00000265056,9606.ENSP00000278572,9606.ENSP00000295414,9606.ENSP00000296930,9606.ENSP00000313603,9606.ENSP00000323856,9606.ENSP00000326261,9606.ENSP00000336721,9606.ENSP00000337838,9606.ENSP00000341826,9606.ENSP00000346634,9606.ENSP00000346890,…	SRSF9,RALY,HSPB1,TRIM28,RBM39,USP14,NSUN2,MCM2,RPS3,CCNYL1,NPM1,ABCF1,PLEC,SRRM1,LARP1,RTN4,HNRNPA1,THRAP3,NRDC,RAD23B,HDGF,MAP3K7,FLNA,NIBAN2,SRC,BAG6,TCOF1,AHNAK,TP53BP1,SQSTM1,LRRFIP1,CARHSP1,PPP1R12A,HMGA1,MAVS,SRSF10,BCLAF1,LSM14A,SEC22B,YAP1,CTNNB1
GO:0009615	Response to virus	8	356	0.72	0.0361	9606.ENSP00000248553,9606.ENSP00000253024,9606.ENSP00000362680,9606.ENSP00000377681,9606.ENSP00000401980,9606.ENSP00000410452,9606.ENSP00000432660,9606.ENSP00000446271	HSPB1,TRIM28,SRC,G3BP1,MAVS,STMN1,CFL1,LSM14A
GO:0010467	Gene expression	21	2101	0.36	0.0401	9606.ENSP00000229390,9606.ENSP00000246194,9606.ENSP00000253363,9606.ENSP00000264670,9606.ENSP00000278572,9606.ENSP00000301740,9606.ENSP00000313603,9606.ENSP00000323856,9606.ENSP00000326261,9606.ENSP00000336721,9606.ENSP00000341826,9606.ENSP00000346634,9606.ENSP00000358478,9606.ENSP00000367028,9606.ENSP00000374455,9606.ENSP00000388638,9606.ENSP00000420195,9606.ENSP00000423933,9606.ENSP00000435210,…	SRSF9,RALY,RBM39,NSUN2,RPS3,SRRM2,ABCF1,PLEC,SRRM1,LARP1,HNRNPA1,THRAP3,TTF2,TCOF1,SQSTM1,RBM17,SRSF10,THUMPD2,BCLAF1,RSL1D1,CTNNB1
GO:0034063	Stress granule assembly	3	24	1.46	0.0423	9606.ENSP00000343629,9606.ENSP00000377681,9606.ENSP00000446271	PRRC2C,G3BP1,LSM14A
GO:0048025	Negative regulation of mRNA splicing, via spliceosome	3	24	1.46	0.0423	9606.ENSP00000229390,9606.ENSP00000296930,9606.ENSP00000420195	SRSF9,NPM1,SRSF10
GO:0060255	Regulation of macromolecule metabolic process	43	6249	0.2	0.0473	9606.ENSP00000229390,9606.ENSP00000246194,9606.ENSP00000248553,9606.ENSP00000253024,9606.ENSP00000253363,9606.ENSP00000261601,9606.ENSP00000264670,9606.ENSP00000265056,9606.ENSP00000278572,9606.ENSP00000295414,9606.ENSP00000296930,9606.ENSP00000313603,9606.ENSP00000323856,9606.ENSP00000326261,9606.ENSP00000336721,9606.ENSP00000337838,9606.ENSP00000341826,9606.ENSP00000346634,9606.ENSP00000346890,…	SRSF9,RALY,HSPB1,TRIM28,RBM39,USP14,NSUN2,MCM2,RPS3,CCNYL1,NPM1,ABCF1,PLEC,SRRM1,LARP1,RTN4,HNRNPA1,THRAP3,NRDC,RAD23B,HDGF,MAP3K7,FLNA,NIBAN2,SRC,BAG6,TCOF1,AHNAK,TP53BP1,SQSTM1,LRRFIP1,G3BP1,CARHSP1,PPP1R12A,HMGA1,MAVS,SRSF10,BCLAF1,LSM14A,UBE2J1,SEC22B,YAP1,CTNNB1
GO:0080134	Regulation of response to stress	16	1373	0.43	0.0486	9606.ENSP00000248553,9606.ENSP00000253024,9606.ENSP00000261601,9606.ENSP00000278572,9606.ENSP00000296930,9606.ENSP00000324422,9606.ENSP00000358335,9606.ENSP00000358866,9606.ENSP00000362680,9606.ENSP00000364361,9606.ENSP00000365131,9606.ENSP00000371475,9606.ENSP00000401980,9606.ENSP00000435210,9606.ENSP00000446271,9606.ENSP00000495360	HSPB1,TRIM28,USP14,RPS3,NPM1,ZYX,MAP3K7,FLNA,SRC,MAP3K20,BAG6,TP53BP1,MAVS,BCLAF1,LSM14A,CTNNB1
GO:0071345	Cellular response to cytokine stimulus	11	711	0.55	0.0499	9606.ENSP00000265056,9606.ENSP00000278572,9606.ENSP00000324422,9606.ENSP00000350708,9606.ENSP00000357189,9606.ENSP00000358335,9606.ENSP00000362680,9606.ENSP00000373489,9606.ENSP00000401980,9606.ENSP00000435210,9606.ENSP00000478927	MCM2,RPS3,ZYX,RAD23B,HDGF,MAP3K7,SRC,KRT18,MAVS,BCLAF1,YAP1
GO:0080135	Regulation of cellular response to stress	11	712	0.55	0.0499	9606.ENSP00000248553,9606.ENSP00000253024,9606.ENSP00000261601,9606.ENSP00000278572,9606.ENSP00000296930,9606.ENSP00000358866,9606.ENSP00000364361,9606.ENSP00000365131,9606.ENSP00000371475,9606.ENSP00000435210,9606.ENSP00000495360	HSPB1,TRIM28,USP14,RPS3,NPM1,FLNA,MAP3K20,BAG6,TP53BP1,BCLAF1,CTNNB1

## Sheet: 6b
Data S6b. Summary of Gene Ontology (GO) enrichment category: Molecular Function
#term ID	Term description	Observed gene count	Background gene count	Strength	False discovery rate	Matching proteins in your network (IDs)	Matching proteins in your network (labels)
GO:0003723	RNA binding	36	1672	0.7	3.27e-13	9606.ENSP00000227520,9606.ENSP00000229390,9606.ENSP00000246194,9606.ENSP00000247461,9606.ENSP00000248553,9606.ENSP00000253024,9606.ENSP00000253363,9606.ENSP00000264670,9606.ENSP00000278572,9606.ENSP00000296930,9606.ENSP00000301740,9606.ENSP00000313603,9606.ENSP00000323856,9606.ENSP00000324422,9606.ENSP00000326261,9606.ENSP00000336721,9606.ENSP00000337838,9606.ENSP00000341826,9606.ENSP00000343629,…	CCDC86,SRSF9,RALY,CANX,HSPB1,TRIM28,RBM39,NSUN2,RPS3,NPM1,SRRM2,ABCF1,PLEC,ZYX,SRRM1,LARP1,RTN4,HNRNPA1,PRRC2C,THRAP3,MAP4,HDGF,FLNA,MAP3K20,TCOF1,AHNAK,KRT18,LRRFIP1,G3BP1,CARHSP1,RBM17,SRSF10,THUMPD2,BCLAF1,LSM14A,RSL1D1
GO:0045296	Cadherin binding	16	334	1.05	4.2e-09	9606.ENSP00000310491,9606.ENSP00000323856,9606.ENSP00000336721,9606.ENSP00000337838,9606.ENSP00000358866,9606.ENSP00000362409,9606.ENSP00000362680,9606.ENSP00000365745,9606.ENSP00000367263,9606.ENSP00000373489,9606.ENSP00000375857,9606.ENSP00000377195,9606.ENSP00000378400,9606.ENSP00000438262,9606.ENSP00000460871,9606.ENSP00000495360	ARHGAP1,PLEC,LARP1,RTN4,FLNA,NIBAN2,SRC,CTTN,AHNAK,KRT18,LRRFIP1,DBN1,LIMA1,TJP2,RSL1D1,CTNNB1
GO:0003676	Nucleic acid binding	42	4003	0.39	3.96e-06	9606.ENSP00000227520,9606.ENSP00000229390,9606.ENSP00000246194,9606.ENSP00000247461,9606.ENSP00000248553,9606.ENSP00000253024,9606.ENSP00000253363,9606.ENSP00000264670,9606.ENSP00000265056,9606.ENSP00000278572,9606.ENSP00000296930,9606.ENSP00000301740,9606.ENSP00000313603,9606.ENSP00000323856,9606.ENSP00000324422,9606.ENSP00000326261,9606.ENSP00000336721,9606.ENSP00000337838,9606.ENSP00000341826,…	CCDC86,SRSF9,RALY,CANX,HSPB1,TRIM28,RBM39,NSUN2,MCM2,RPS3,NPM1,SRRM2,ABCF1,PLEC,ZYX,SRRM1,LARP1,RTN4,HNRNPA1,PRRC2C,THRAP3,RAD23B,MAP4,HDGF,TTF2,FLNA,MAP3K20,TCOF1,AHNAK,TP53BP1,KRT18,LRRFIP1,G3BP1,CARHSP1,RBM17,HMGA1,SRSF10,THUMPD2,BCLAF1,LSM14A,RSL1D1,YAP1
GO:0005515	Protein binding	58	7242	0.27	4.19e-06	9606.ENSP00000025301,9606.ENSP00000215582,9606.ENSP00000229270,9606.ENSP00000229390,9606.ENSP00000247461,9606.ENSP00000248553,9606.ENSP00000253024,9606.ENSP00000253363,9606.ENSP00000253754,9606.ENSP00000265056,9606.ENSP00000278572,9606.ENSP00000295414,9606.ENSP00000296755,9606.ENSP00000296930,9606.ENSP00000301740,9606.ENSP00000310491,9606.ENSP00000323856,9606.ENSP00000336721,9606.ENSP00000337838,…	AKAP11,MISP,TPI1,SRSF9,CANX,HSPB1,TRIM28,RBM39,PDLIM4,MCM2,RPS3,CCNYL1,MAP1B,NPM1,SRRM2,ARHGAP1,PLEC,LARP1,RTN4,HNRNPA1,PRRC2C,THRAP3,NRDC,RAD23B,MAP4,COPA,HDGF,MAP3K7,FLNA,NIBAN2,SRC,BAG6,CTTN,TCOF1,AHNAK,TP53BP1,KRT18,FAM83H,SQSTM1,LRRFIP1,DBN1,LIMA1,CARHSP1,NEDD4L,PPP1R12A,HMGA1,MAVS,STMN1,FKBP15,SRSF10,CFL1,TJP2,ZNF185,UBE2J1,RSL1D1,MARCKS,YAP1,CTNNB1
GO:0003779	Actin binding	13	448	0.83	6.66e-05	9606.ENSP00000215582,9606.ENSP00000253754,9606.ENSP00000296755,9606.ENSP00000323856,9606.ENSP00000357189,9606.ENSP00000358866,9606.ENSP00000365745,9606.ENSP00000377195,9606.ENSP00000378400,9606.ENSP00000416158,9606.ENSP00000432660,9606.ENSP00000440847,9606.ENSP00000478061	MISP,PDLIM4,MAP1B,PLEC,HDGF,FLNA,CTTN,DBN1,LIMA1,FKBP15,CFL1,ZNF185,MARCKS
GO:0005488	Binding	75	12838	0.13	0.0009	9606.ENSP00000025301,9606.ENSP00000215582,9606.ENSP00000227520,9606.ENSP00000229270,9606.ENSP00000229390,9606.ENSP00000246194,9606.ENSP00000247461,9606.ENSP00000248553,9606.ENSP00000253024,9606.ENSP00000253363,9606.ENSP00000253754,9606.ENSP00000261601,9606.ENSP00000264670,9606.ENSP00000265056,9606.ENSP00000278572,9606.ENSP00000295414,9606.ENSP00000296755,9606.ENSP00000296930,9606.ENSP00000301740,…	AKAP11,MISP,CCDC86,TPI1,SRSF9,RALY,CANX,HSPB1,TRIM28,RBM39,PDLIM4,USP14,NSUN2,MCM2,RPS3,CCNYL1,MAP1B,NPM1,SRRM2,ARHGAP1,ABCF1,OSBPL3,PLEC,ZYX,SRRM1,LARP1,RTN4,HNRNPA1,PRRC2C,THRAP3,NRDC,RAD23B,MAP4,COPA,HDGF,MAP3K7,TTF2,FLNA,PGM1,NIBAN2,SRC,ITPR3,MAP3K20,BAG6,CTTN,TCOF1,AHNAK,TP53BP1,KRT18,FAM83H,SQSTM1,LRRFIP1,DBN1,G3BP1,LIMA1,CARHSP1,NEDD4L,RBM17,PPP1R12A,HMGA1,MAVS,STMN1,FKBP15,SRSF10,THUMPD2,…
GO:0019899	Enzyme binding	25	2084	0.44	0.00097	9606.ENSP00000025301,9606.ENSP00000229270,9606.ENSP00000248553,9606.ENSP00000253024,9606.ENSP00000253754,9606.ENSP00000265056,9606.ENSP00000278572,9606.ENSP00000295414,9606.ENSP00000296930,9606.ENSP00000310491,9606.ENSP00000337838,9606.ENSP00000358335,9606.ENSP00000358866,9606.ENSP00000362680,9606.ENSP00000365131,9606.ENSP00000373565,9606.ENSP00000374455,9606.ENSP00000379838,9606.ENSP00000389168,…	AKAP11,TPI1,HSPB1,TRIM28,PDLIM4,MCM2,RPS3,CCNYL1,NPM1,ARHGAP1,RTN4,MAP3K7,FLNA,SRC,BAG6,FAM83H,SQSTM1,CARHSP1,PPP1R12A,HMGA1,MAVS,TJP2,UBE2J1,MARCKS,CTNNB1
GO:0044877	Protein-containing complex binding	19	1261	0.54	0.00097	9606.ENSP00000215582,9606.ENSP00000261601,9606.ENSP00000278572,9606.ENSP00000296755,9606.ENSP00000296930,9606.ENSP00000313603,9606.ENSP00000336721,9606.ENSP00000350708,9606.ENSP00000358866,9606.ENSP00000362680,9606.ENSP00000365131,9606.ENSP00000365745,9606.ENSP00000373565,9606.ENSP00000374455,9606.ENSP00000377195,9606.ENSP00000378400,9606.ENSP00000432660,9606.ENSP00000440847,9606.ENSP00000478061	MISP,USP14,RPS3,MAP1B,NPM1,ABCF1,LARP1,RAD23B,FLNA,SRC,BAG6,CTTN,FAM83H,SQSTM1,DBN1,LIMA1,CFL1,ZNF185,MARCKS
GO:0019901	Protein kinase binding	14	702	0.66	0.001	9606.ENSP00000248553,9606.ENSP00000278572,9606.ENSP00000295414,9606.ENSP00000296930,9606.ENSP00000358335,9606.ENSP00000358866,9606.ENSP00000362680,9606.ENSP00000373565,9606.ENSP00000374455,9606.ENSP00000389168,9606.ENSP00000401980,9606.ENSP00000438262,9606.ENSP00000478061,9606.ENSP00000495360	HSPB1,RPS3,CCNYL1,NPM1,MAP3K7,FLNA,SRC,FAM83H,SQSTM1,PPP1R12A,MAVS,TJP2,MARCKS,CTNNB1
GO:0051015	Actin filament binding	8	213	0.94	0.0022	9606.ENSP00000215582,9606.ENSP00000358866,9606.ENSP00000365745,9606.ENSP00000377195,9606.ENSP00000378400,9606.ENSP00000432660,9606.ENSP00000440847,9606.ENSP00000478061	MISP,FLNA,CTTN,DBN1,LIMA1,CFL1,ZNF185,MARCKS
GO:0005080	Protein kinase C binding	5	55	1.32	0.0024	9606.ENSP00000248553,9606.ENSP00000358866,9606.ENSP00000362680,9606.ENSP00000374455,9606.ENSP00000478061	HSPB1,FLNA,SRC,SQSTM1,MARCKS
GO:0008092	Cytoskeletal protein binding	16	1002	0.57	0.0024	9606.ENSP00000215582,9606.ENSP00000253754,9606.ENSP00000278572,9606.ENSP00000296755,9606.ENSP00000323856,9606.ENSP00000353375,9606.ENSP00000357189,9606.ENSP00000358866,9606.ENSP00000365745,9606.ENSP00000377195,9606.ENSP00000378400,9606.ENSP00000410452,9606.ENSP00000416158,9606.ENSP00000432660,9606.ENSP00000440847,9606.ENSP00000478061	MISP,PDLIM4,RPS3,MAP1B,PLEC,MAP4,HDGF,FLNA,CTTN,DBN1,LIMA1,STMN1,FKBP15,CFL1,ZNF185,MARCKS
GO:0097159	Organic cyclic compound binding	46	6050	0.25	0.0024	9606.ENSP00000227520,9606.ENSP00000229390,9606.ENSP00000246194,9606.ENSP00000247461,9606.ENSP00000248553,9606.ENSP00000253024,9606.ENSP00000253363,9606.ENSP00000264670,9606.ENSP00000265056,9606.ENSP00000278572,9606.ENSP00000296930,9606.ENSP00000301740,9606.ENSP00000313603,9606.ENSP00000315410,9606.ENSP00000323856,9606.ENSP00000324422,9606.ENSP00000326261,9606.ENSP00000336721,9606.ENSP00000337838,…	CCDC86,SRSF9,RALY,CANX,HSPB1,TRIM28,RBM39,NSUN2,MCM2,RPS3,NPM1,SRRM2,ABCF1,OSBPL3,PLEC,ZYX,SRRM1,LARP1,RTN4,HNRNPA1,PRRC2C,THRAP3,RAD23B,MAP4,HDGF,MAP3K7,TTF2,FLNA,SRC,MAP3K20,TCOF1,AHNAK,TP53BP1,KRT18,LRRFIP1,G3BP1,CARHSP1,RBM17,HMGA1,SRSF10,THUMPD2,BCLAF1,LSM14A,UBE2J1,RSL1D1,YAP1
GO:1901363	Heterocyclic compound binding	45	5977	0.24	0.0038	9606.ENSP00000227520,9606.ENSP00000229390,9606.ENSP00000246194,9606.ENSP00000247461,9606.ENSP00000248553,9606.ENSP00000253024,9606.ENSP00000253363,9606.ENSP00000264670,9606.ENSP00000265056,9606.ENSP00000278572,9606.ENSP00000296930,9606.ENSP00000301740,9606.ENSP00000313603,9606.ENSP00000323856,9606.ENSP00000324422,9606.ENSP00000326261,9606.ENSP00000336721,9606.ENSP00000337838,9606.ENSP00000341826,…	CCDC86,SRSF9,RALY,CANX,HSPB1,TRIM28,RBM39,NSUN2,MCM2,RPS3,NPM1,SRRM2,ABCF1,PLEC,ZYX,SRRM1,LARP1,RTN4,HNRNPA1,PRRC2C,THRAP3,RAD23B,MAP4,HDGF,MAP3K7,TTF2,FLNA,SRC,MAP3K20,TCOF1,AHNAK,TP53BP1,KRT18,LRRFIP1,G3BP1,CARHSP1,RBM17,HMGA1,SRSF10,THUMPD2,BCLAF1,LSM14A,UBE2J1,RSL1D1,YAP1
GO:0003729	mRNA binding	9	326	0.81	0.004	9606.ENSP00000278572,9606.ENSP00000301740,9606.ENSP00000336721,9606.ENSP00000341826,9606.ENSP00000377681,9606.ENSP00000379838,9606.ENSP00000435210,9606.ENSP00000446271,9606.ENSP00000460871	RPS3,SRRM2,LARP1,HNRNPA1,G3BP1,CARHSP1,BCLAF1,LSM14A,RSL1D1
GO:0003712	Transcription coregulator activity	11	522	0.69	0.0047	9606.ENSP00000246194,9606.ENSP00000253024,9606.ENSP00000296930,9606.ENSP00000346634,9606.ENSP00000357189,9606.ENSP00000362409,9606.ENSP00000371475,9606.ENSP00000399888,9606.ENSP00000435210,9606.ENSP00000478927,9606.ENSP00000495360	RALY,TRIM28,NPM1,THRAP3,HDGF,NIBAN2,TP53BP1,HMGA1,BCLAF1,YAP1,CTNNB1
GO:0008134	Transcription factor binding	11	587	0.64	0.0124	9606.ENSP00000248553,9606.ENSP00000278572,9606.ENSP00000296930,9606.ENSP00000346634,9606.ENSP00000357189,9606.ENSP00000358866,9606.ENSP00000362680,9606.ENSP00000371475,9606.ENSP00000399888,9606.ENSP00000478927,9606.ENSP00000495360	HSPB1,RPS3,NPM1,THRAP3,HDGF,FLNA,SRC,TP53BP1,HMGA1,YAP1,CTNNB1
GO:0019904	Protein domain specific binding	12	695	0.6	0.0124	9606.ENSP00000229390,9606.ENSP00000253024,9606.ENSP00000253363,9606.ENSP00000301740,9606.ENSP00000310491,9606.ENSP00000341826,9606.ENSP00000362680,9606.ENSP00000374455,9606.ENSP00000401980,9606.ENSP00000420195,9606.ENSP00000438262,9606.ENSP00000495360	SRSF9,TRIM28,RBM39,SRRM2,ARHGAP1,HNRNPA1,SRC,SQSTM1,MAVS,SRSF10,TJP2,CTNNB1
GO:0140297	DNA-binding transcription factor binding	10	484	0.68	0.0124	9606.ENSP00000248553,9606.ENSP00000278572,9606.ENSP00000296930,9606.ENSP00000346634,9606.ENSP00000358866,9606.ENSP00000362680,9606.ENSP00000371475,9606.ENSP00000399888,9606.ENSP00000478927,9606.ENSP00000495360	HSPB1,RPS3,NPM1,THRAP3,FLNA,SRC,TP53BP1,HMGA1,YAP1,CTNNB1
GO:0070628	Proteasome binding	3	18	1.59	0.0216	9606.ENSP00000261601,9606.ENSP00000350708,9606.ENSP00000365131	USP14,RAD23B,BAG6

## Sheet: 6c
Data S6c. Summary of Gene Ontology (GO) enrichment category: Cellular Component
#term ID	Term description	Observed gene count	Background gene count	Strength	False discovery rate	Matching proteins in your network (IDs)	Matching proteins in your network (labels)
GO:0005925	Focal adhesion	18	416	1	6.25e-10	9606.ENSP00000215582,9606.ENSP00000248553,9606.ENSP00000278572,9606.ENSP00000296930,9606.ENSP00000323856,9606.ENSP00000324422,9606.ENSP00000358866,9606.ENSP00000362680,9606.ENSP00000365745,9606.ENSP00000367263,9606.ENSP00000377681,9606.ENSP00000378400,9606.ENSP00000389168,9606.ENSP00000399888,9606.ENSP00000432660,9606.ENSP00000440847,9606.ENSP00000478061,9606.ENSP00000495360	MISP,HSPB1,RPS3,NPM1,PLEC,ZYX,FLNA,SRC,CTTN,AHNAK,G3BP1,LIMA1,PPP1R12A,HMGA1,CFL1,ZNF185,MARCKS,CTNNB1
GO:0043229	Intracellular organelle	82	13231	0.16	1.85e-08	9606.ENSP00000025301,9606.ENSP00000215582,9606.ENSP00000216034,9606.ENSP00000227520,9606.ENSP00000229270,9606.ENSP00000229390,9606.ENSP00000246194,9606.ENSP00000247461,9606.ENSP00000248553,9606.ENSP00000253024,9606.ENSP00000253363,9606.ENSP00000253754,9606.ENSP00000261503,9606.ENSP00000261601,9606.ENSP00000263897,9606.ENSP00000264409,9606.ENSP00000264670,9606.ENSP00000265056,9606.ENSP00000278572,…	AKAP11,MISP,TOMM22,CCDC86,TPI1,SRSF9,RALY,CANX,HSPB1,TRIM28,RBM39,PDLIM4,SPECC1,USP14,USE1,GPAT3,NSUN2,MCM2,RPS3,MAP1B,NPM1,SRRM2,ARHGAP1,ABCF1,OSBPL3,PLEC,ZYX,SRRM1,KRT7,COPB2,LARP1,RTN4,HNRNPA1,PRRC2C,THRAP3,NRDC,JPT1,RAD23B,MAP4,COPA,HDGF,MAP3K7,TTF2,FLNA,PGM1,MAP7D1,NIBAN2,SRC,ITPR3,MAP3K20,BAG6,CTTN,TCOF1,AHNAK,TP53BP1,KRT18,FAM83H,SQSTM1,LRRFIP1,DBN1,G3BP1,LIMA1,CARHSP1,NEDD4L,RBM17,PPP1R12…
GO:0070161	Anchoring junction	25	1325	0.64	1.19e-07	9606.ENSP00000215582,9606.ENSP00000248553,9606.ENSP00000253754,9606.ENSP00000278572,9606.ENSP00000296755,9606.ENSP00000296930,9606.ENSP00000323856,9606.ENSP00000324422,9606.ENSP00000337838,9606.ENSP00000358866,9606.ENSP00000362409,9606.ENSP00000362680,9606.ENSP00000365745,9606.ENSP00000367263,9606.ENSP00000373489,9606.ENSP00000377195,9606.ENSP00000377681,9606.ENSP00000378400,9606.ENSP00000389168,…	MISP,HSPB1,PDLIM4,RPS3,MAP1B,NPM1,PLEC,ZYX,RTN4,FLNA,NIBAN2,SRC,CTTN,AHNAK,KRT18,DBN1,G3BP1,LIMA1,PPP1R12A,HMGA1,CFL1,TJP2,ZNF185,MARCKS,CTNNB1
GO:0005856	Cytoskeleton	32	2369	0.5	5.17e-07	9606.ENSP00000025301,9606.ENSP00000215582,9606.ENSP00000248553,9606.ENSP00000253363,9606.ENSP00000253754,9606.ENSP00000261503,9606.ENSP00000264670,9606.ENSP00000278572,9606.ENSP00000296755,9606.ENSP00000296930,9606.ENSP00000323856,9606.ENSP00000324422,9606.ENSP00000329243,9606.ENSP00000353375,9606.ENSP00000358866,9606.ENSP00000362244,9606.ENSP00000362680,9606.ENSP00000365745,9606.ENSP00000367263,…	AKAP11,MISP,HSPB1,RBM39,PDLIM4,SPECC1,NSUN2,RPS3,MAP1B,NPM1,PLEC,ZYX,KRT7,MAP4,FLNA,MAP7D1,SRC,CTTN,AHNAK,KRT18,FAM83H,LRRFIP1,DBN1,LIMA1,PPP1R12A,STMN1,FKBP15,CFL1,ZNF185,LSM14A,MARCKS,CTNNB1
GO:0043232	Intracellular non-membrane-bounded organelle	49	5191	0.34	5.17e-07	9606.ENSP00000025301,9606.ENSP00000215582,9606.ENSP00000227520,9606.ENSP00000229390,9606.ENSP00000247461,9606.ENSP00000248553,9606.ENSP00000253024,9606.ENSP00000253363,9606.ENSP00000253754,9606.ENSP00000261503,9606.ENSP00000264670,9606.ENSP00000265056,9606.ENSP00000278572,9606.ENSP00000296755,9606.ENSP00000296930,9606.ENSP00000313603,9606.ENSP00000323856,9606.ENSP00000324422,9606.ENSP00000329243,…	AKAP11,MISP,CCDC86,SRSF9,CANX,HSPB1,TRIM28,RBM39,PDLIM4,SPECC1,NSUN2,MCM2,RPS3,MAP1B,NPM1,ABCF1,PLEC,ZYX,KRT7,LARP1,PRRC2C,JPT1,MAP4,FLNA,MAP7D1,SRC,ITPR3,CTTN,TCOF1,AHNAK,TP53BP1,KRT18,FAM83H,SQSTM1,LRRFIP1,DBN1,G3BP1,LIMA1,CARHSP1,PPP1R12A,HMGA1,STMN1,FKBP15,CFL1,ZNF185,LSM14A,RSL1D1,MARCKS,CTNNB1
GO:0015629	Actin cytoskeleton	15	482	0.86	6.61e-07	9606.ENSP00000215582,9606.ENSP00000253754,9606.ENSP00000261503,9606.ENSP00000324422,9606.ENSP00000358866,9606.ENSP00000362680,9606.ENSP00000365745,9606.ENSP00000367263,9606.ENSP00000377195,9606.ENSP00000378400,9606.ENSP00000389168,9606.ENSP00000416158,9606.ENSP00000432660,9606.ENSP00000440847,9606.ENSP00000478061	MISP,PDLIM4,SPECC1,ZYX,FLNA,SRC,CTTN,AHNAK,DBN1,LIMA1,PPP1R12A,FKBP15,CFL1,ZNF185,MARCKS
GO:0005829	Cytosol	49	5438	0.32	1.38e-06	9606.ENSP00000025301,9606.ENSP00000229270,9606.ENSP00000248553,9606.ENSP00000261503,9606.ENSP00000261601,9606.ENSP00000278572,9606.ENSP00000296755,9606.ENSP00000296930,9606.ENSP00000310491,9606.ENSP00000313603,9606.ENSP00000315410,9606.ENSP00000323856,9606.ENSP00000324422,9606.ENSP00000326261,9606.ENSP00000329243,9606.ENSP00000329419,9606.ENSP00000336721,9606.ENSP00000343629,9606.ENSP00000346890,…	AKAP11,TPI1,HSPB1,SPECC1,USP14,RPS3,MAP1B,NPM1,ARHGAP1,ABCF1,OSBPL3,PLEC,ZYX,SRRM1,KRT7,COPB2,LARP1,PRRC2C,NRDC,RAD23B,COPA,MAP3K7,TTF2,FLNA,PGM1,NIBAN2,SRC,MAP3K20,BAG6,CTTN,TCOF1,AHNAK,KRT18,SQSTM1,LRRFIP1,DBN1,G3BP1,LIMA1,CARHSP1,NEDD4L,PPP1R12A,HMGA1,STMN1,SRSF10,CFL1,TJP2,LSM14A,YAP1,CTNNB1
GO:0030054	Cell junction	29	2115	0.5	1.62e-06	9606.ENSP00000215582,9606.ENSP00000247461,9606.ENSP00000248553,9606.ENSP00000253754,9606.ENSP00000261601,9606.ENSP00000278572,9606.ENSP00000296755,9606.ENSP00000296930,9606.ENSP00000323856,9606.ENSP00000324422,9606.ENSP00000337838,9606.ENSP00000358866,9606.ENSP00000362409,9606.ENSP00000362680,9606.ENSP00000365745,9606.ENSP00000367263,9606.ENSP00000373489,9606.ENSP00000377195,9606.ENSP00000377681,…	MISP,CANX,HSPB1,PDLIM4,USP14,RPS3,MAP1B,NPM1,PLEC,ZYX,RTN4,FLNA,NIBAN2,SRC,CTTN,AHNAK,KRT18,DBN1,G3BP1,LIMA1,PPP1R12A,HMGA1,SRSF10,CFL1,TJP2,ZNF185,MARCKS,YAP1,CTNNB1
GO:0099080	Supramolecular complex	23	1366	0.59	2.11e-06	9606.ENSP00000215582,9606.ENSP00000248553,9606.ENSP00000253754,9606.ENSP00000261503,9606.ENSP00000264670,9606.ENSP00000296755,9606.ENSP00000323856,9606.ENSP00000329243,9606.ENSP00000336721,9606.ENSP00000343629,9606.ENSP00000353375,9606.ENSP00000358866,9606.ENSP00000362680,9606.ENSP00000367263,9606.ENSP00000371475,9606.ENSP00000373489,9606.ENSP00000374455,9606.ENSP00000377681,9606.ENSP00000379838,…	MISP,HSPB1,PDLIM4,SPECC1,NSUN2,MAP1B,PLEC,KRT7,LARP1,PRRC2C,MAP4,FLNA,SRC,AHNAK,TP53BP1,KRT18,SQSTM1,G3BP1,CARHSP1,PPP1R12A,STMN1,LSM14A,CTNNB1
GO:0005737	Cytoplasm	73	12056	0.15	8.48e-05	9606.ENSP00000025301,9606.ENSP00000215582,9606.ENSP00000216034,9606.ENSP00000229270,9606.ENSP00000247461,9606.ENSP00000248553,9606.ENSP00000253754,9606.ENSP00000261503,9606.ENSP00000261601,9606.ENSP00000263897,9606.ENSP00000264409,9606.ENSP00000264670,9606.ENSP00000265056,9606.ENSP00000278572,9606.ENSP00000296755,9606.ENSP00000296930,9606.ENSP00000310491,9606.ENSP00000313603,9606.ENSP00000315410,…	AKAP11,MISP,TOMM22,TPI1,CANX,HSPB1,PDLIM4,SPECC1,USP14,USE1,GPAT3,NSUN2,MCM2,RPS3,MAP1B,NPM1,ARHGAP1,ABCF1,OSBPL3,PLEC,ZYX,SRRM1,KRT7,COPB2,LARP1,RTN4,HNRNPA1,PRRC2C,NRDC,JPT1,RAD23B,MAP4,COPA,HDGF,MAP3K7,TTF2,FLNA,PGM1,MAP7D1,NIBAN2,SRC,ITPR3,MAP3K20,BAG6,CTTN,TCOF1,AHNAK,TP53BP1,KRT18,FAM83H,SQSTM1,LRRFIP1,DBN1,G3BP1,LIMA1,CARHSP1,NEDD4L,PPP1R12A,HMGA1,MAVS,STMN1,FKBP15,SRSF10,CFL1,BCLAF1,TJP2,…
GO:0031981	Nuclear lumen	40	4526	0.31	0.00014	9606.ENSP00000025301,9606.ENSP00000227520,9606.ENSP00000229390,9606.ENSP00000253024,9606.ENSP00000253363,9606.ENSP00000261503,9606.ENSP00000264670,9606.ENSP00000265056,9606.ENSP00000278572,9606.ENSP00000296930,9606.ENSP00000301740,9606.ENSP00000313603,9606.ENSP00000326261,9606.ENSP00000341826,9606.ENSP00000346634,9606.ENSP00000348316,9606.ENSP00000350708,9606.ENSP00000357189,9606.ENSP00000358335,…	AKAP11,CCDC86,SRSF9,TRIM28,RBM39,SPECC1,NSUN2,MCM2,RPS3,NPM1,SRRM2,ABCF1,SRRM1,HNRNPA1,THRAP3,JPT1,RAD23B,HDGF,MAP3K7,TTF2,FLNA,NIBAN2,SRC,ITPR3,BAG6,TCOF1,TP53BP1,KRT18,SQSTM1,NEDD4L,RBM17,PPP1R12A,HMGA1,SRSF10,CFL1,BCLAF1,TJP2,RSL1D1,YAP1,CTNNB1
GO:0030427	Site of polarized growth	8	178	1.02	0.00017	9606.ENSP00000296755,9606.ENSP00000357048,9606.ENSP00000358866,9606.ENSP00000362680,9606.ENSP00000365745,9606.ENSP00000377195,9606.ENSP00000416158,9606.ENSP00000432660	MAP1B,COPA,FLNA,SRC,CTTN,DBN1,FKBP15,CFL1
GO:0070062	Extracellular exosome	25	2096	0.44	0.00021	9606.ENSP00000229270,9606.ENSP00000247461,9606.ENSP00000248553,9606.ENSP00000261601,9606.ENSP00000264670,9606.ENSP00000278572,9606.ENSP00000310491,9606.ENSP00000323856,9606.ENSP00000329243,9606.ENSP00000341826,9606.ENSP00000346634,9606.ENSP00000357048,9606.ENSP00000358866,9606.ENSP00000360124,9606.ENSP00000362409,9606.ENSP00000362680,9606.ENSP00000365131,9606.ENSP00000367263,9606.ENSP00000373489,…	TPI1,CANX,HSPB1,USP14,NSUN2,RPS3,ARHGAP1,PLEC,KRT7,HNRNPA1,THRAP3,COPA,FLNA,PGM1,NIBAN2,SRC,BAG6,AHNAK,KRT18,SQSTM1,NEDD4L,STMN1,CFL1,MARCKS,CTNNB1
GO:0032991	Protein-containing complex	44	5506	0.27	0.00032	9606.ENSP00000216034,9606.ENSP00000246194,9606.ENSP00000247461,9606.ENSP00000248553,9606.ENSP00000253024,9606.ENSP00000253363,9606.ENSP00000253754,9606.ENSP00000261503,9606.ENSP00000261601,9606.ENSP00000263897,9606.ENSP00000265056,9606.ENSP00000278572,9606.ENSP00000296755,9606.ENSP00000296930,9606.ENSP00000301740,9606.ENSP00000313603,9606.ENSP00000326261,9606.ENSP00000329419,9606.ENSP00000341826,…	TOMM22,RALY,CANX,HSPB1,TRIM28,RBM39,PDLIM4,SPECC1,USP14,USE1,MCM2,RPS3,MAP1B,NPM1,SRRM2,ABCF1,SRRM1,COPB2,HNRNPA1,THRAP3,RAD23B,MAP4,COPA,HDGF,MAP3K7,TTF2,FLNA,ITPR3,BAG6,CTTN,AHNAK,TP53BP1,G3BP1,CARHSP1,RBM17,PPP1R12A,HMGA1,MAVS,BCLAF1,LSM14A,RSL1D1,SEC22B,YAP1,CTNNB1
GO:0005634	Nucleus	54	7672	0.21	0.00039	9606.ENSP00000025301,9606.ENSP00000227520,9606.ENSP00000229270,9606.ENSP00000229390,9606.ENSP00000246194,9606.ENSP00000248553,9606.ENSP00000253024,9606.ENSP00000253363,9606.ENSP00000253754,9606.ENSP00000261503,9606.ENSP00000264670,9606.ENSP00000265056,9606.ENSP00000278572,9606.ENSP00000296930,9606.ENSP00000301740,9606.ENSP00000313603,9606.ENSP00000315410,9606.ENSP00000324422,9606.ENSP00000326261,…	AKAP11,CCDC86,TPI1,SRSF9,RALY,HSPB1,TRIM28,RBM39,PDLIM4,SPECC1,NSUN2,MCM2,RPS3,NPM1,SRRM2,ABCF1,OSBPL3,ZYX,SRRM1,KRT7,RTN4,HNRNPA1,THRAP3,JPT1,RAD23B,HDGF,MAP3K7,TTF2,FLNA,NIBAN2,SRC,ITPR3,MAP3K20,BAG6,TCOF1,AHNAK,TP53BP1,KRT18,SQSTM1,LRRFIP1,G3BP1,NEDD4L,RBM17,PPP1R12A,HMGA1,SRSF10,CFL1,BCLAF1,TJP2,UBE2J1,RSL1D1,MARCKS,YAP1,CTNNB1
GO:0099512	Supramolecular fiber	16	1000	0.57	0.00051	9606.ENSP00000215582,9606.ENSP00000248553,9606.ENSP00000253754,9606.ENSP00000261503,9606.ENSP00000296755,9606.ENSP00000323856,9606.ENSP00000329243,9606.ENSP00000353375,9606.ENSP00000358866,9606.ENSP00000362680,9606.ENSP00000367263,9606.ENSP00000373489,9606.ENSP00000374455,9606.ENSP00000389168,9606.ENSP00000410452,9606.ENSP00000495360	MISP,HSPB1,PDLIM4,SPECC1,MAP1B,PLEC,KRT7,MAP4,FLNA,SRC,AHNAK,KRT18,SQSTM1,PPP1R12A,STMN1,CTNNB1
GO:0030016	Myofibril	8	237	0.89	0.00086	9606.ENSP00000248553,9606.ENSP00000253754,9606.ENSP00000323856,9606.ENSP00000358866,9606.ENSP00000367263,9606.ENSP00000374455,9606.ENSP00000389168,9606.ENSP00000495360	HSPB1,PDLIM4,PLEC,FLNA,AHNAK,SQSTM1,PPP1R12A,CTNNB1
GO:0030426	Growth cone	7	171	0.98	0.00091	9606.ENSP00000296755,9606.ENSP00000357048,9606.ENSP00000358866,9606.ENSP00000362680,9606.ENSP00000377195,9606.ENSP00000416158,9606.ENSP00000432660	MAP1B,COPA,FLNA,SRC,DBN1,FKBP15,CFL1
GO:0005819	Spindle	10	425	0.74	0.0013	9606.ENSP00000215582,9606.ENSP00000248553,9606.ENSP00000264670,9606.ENSP00000278572,9606.ENSP00000296930,9606.ENSP00000353375,9606.ENSP00000362244,9606.ENSP00000365745,9606.ENSP00000446271,9606.ENSP00000495360	MISP,HSPB1,NSUN2,RPS3,NPM1,MAP4,MAP7D1,CTTN,LSM14A,CTNNB1
GO:0015630	Microtubule cytoskeleton	18	1355	0.49	0.0013	9606.ENSP00000025301,9606.ENSP00000215582,9606.ENSP00000248553,9606.ENSP00000253363,9606.ENSP00000261503,9606.ENSP00000264670,9606.ENSP00000278572,9606.ENSP00000296755,9606.ENSP00000296930,9606.ENSP00000353375,9606.ENSP00000362244,9606.ENSP00000365745,9606.ENSP00000373489,9606.ENSP00000389168,9606.ENSP00000410452,9606.ENSP00000446271,9606.ENSP00000478061,9606.ENSP00000495360	AKAP11,MISP,HSPB1,RBM39,SPECC1,NSUN2,RPS3,MAP1B,NPM1,MAP4,MAP7D1,CTTN,KRT18,PPP1R12A,STMN1,LSM14A,MARCKS,CTNNB1
GO:0070013	Intracellular organelle lumen	43	5660	0.25	0.0013	9606.ENSP00000025301,9606.ENSP00000227520,9606.ENSP00000229390,9606.ENSP00000247461,9606.ENSP00000253024,9606.ENSP00000253363,9606.ENSP00000253754,9606.ENSP00000261503,9606.ENSP00000264670,9606.ENSP00000265056,9606.ENSP00000278572,9606.ENSP00000296930,9606.ENSP00000301740,9606.ENSP00000313603,9606.ENSP00000326261,9606.ENSP00000341826,9606.ENSP00000346634,9606.ENSP00000348316,9606.ENSP00000350708,…	AKAP11,CCDC86,SRSF9,CANX,TRIM28,RBM39,PDLIM4,SPECC1,NSUN2,MCM2,RPS3,NPM1,SRRM2,ABCF1,SRRM1,HNRNPA1,THRAP3,JPT1,RAD23B,HDGF,MAP3K7,TTF2,FLNA,PGM1,NIBAN2,SRC,ITPR3,BAG6,TCOF1,TP53BP1,KRT18,SQSTM1,NEDD4L,RBM17,PPP1R12A,HMGA1,SRSF10,CFL1,BCLAF1,TJP2,RSL1D1,YAP1,CTNNB1
GO:0032432	Actin filament bundle	5	74	1.19	0.0014	9606.ENSP00000253754,9606.ENSP00000324422,9606.ENSP00000358866,9606.ENSP00000378400,9606.ENSP00000478061	PDLIM4,ZYX,FLNA,LIMA1,MARCKS
GO:0005654	Nucleoplasm	35	4169	0.29	0.0015	9606.ENSP00000227520,9606.ENSP00000229390,9606.ENSP00000253024,9606.ENSP00000253363,9606.ENSP00000261503,9606.ENSP00000264670,9606.ENSP00000265056,9606.ENSP00000278572,9606.ENSP00000296930,9606.ENSP00000301740,9606.ENSP00000313603,9606.ENSP00000326261,9606.ENSP00000341826,9606.ENSP00000346634,9606.ENSP00000348316,9606.ENSP00000350708,9606.ENSP00000357189,9606.ENSP00000358335,9606.ENSP00000358478,…	CCDC86,SRSF9,TRIM28,RBM39,SPECC1,NSUN2,MCM2,RPS3,NPM1,SRRM2,ABCF1,SRRM1,HNRNPA1,THRAP3,JPT1,RAD23B,HDGF,MAP3K7,TTF2,NIBAN2,SRC,ITPR3,BAG6,TCOF1,TP53BP1,SQSTM1,NEDD4L,RBM17,PPP1R12A,HMGA1,SRSF10,BCLAF1,TJP2,YAP1,CTNNB1
GO:0030424	Axon	12	651	0.63	0.0015	9606.ENSP00000247461,9606.ENSP00000248553,9606.ENSP00000296755,9606.ENSP00000323856,9606.ENSP00000353375,9606.ENSP00000357048,9606.ENSP00000358866,9606.ENSP00000362680,9606.ENSP00000377195,9606.ENSP00000416158,9606.ENSP00000420195,9606.ENSP00000432660	CANX,HSPB1,MAP1B,PLEC,MAP4,COPA,FLNA,SRC,DBN1,FKBP15,SRSF10,CFL1
GO:0030018	Z disc	6	131	1.03	0.0016	9606.ENSP00000248553,9606.ENSP00000253754,9606.ENSP00000323856,9606.ENSP00000358866,9606.ENSP00000389168,9606.ENSP00000495360	HSPB1,PDLIM4,PLEC,FLNA,PPP1R12A,CTNNB1
GO:0043231	Intracellular membrane-bounded organelle	70	12149	0.13	0.0018	9606.ENSP00000025301,9606.ENSP00000215582,9606.ENSP00000216034,9606.ENSP00000227520,9606.ENSP00000229270,9606.ENSP00000229390,9606.ENSP00000246194,9606.ENSP00000247461,9606.ENSP00000248553,9606.ENSP00000253024,9606.ENSP00000253363,9606.ENSP00000253754,9606.ENSP00000261503,9606.ENSP00000261601,9606.ENSP00000263897,9606.ENSP00000264409,9606.ENSP00000264670,9606.ENSP00000265056,9606.ENSP00000278572,…	AKAP11,MISP,TOMM22,CCDC86,TPI1,SRSF9,RALY,CANX,HSPB1,TRIM28,RBM39,PDLIM4,SPECC1,USP14,USE1,GPAT3,NSUN2,MCM2,RPS3,NPM1,SRRM2,ARHGAP1,ABCF1,OSBPL3,PLEC,ZYX,SRRM1,KRT7,COPB2,RTN4,HNRNPA1,THRAP3,NRDC,JPT1,RAD23B,COPA,HDGF,MAP3K7,TTF2,FLNA,PGM1,NIBAN2,SRC,ITPR3,MAP3K20,BAG6,CTTN,TCOF1,AHNAK,TP53BP1,KRT18,SQSTM1,LRRFIP1,G3BP1,NEDD4L,RBM17,PPP1R12A,HMGA1,MAVS,FKBP15,SRSF10,CFL1,BCLAF1,TJP2,UBE2J1,RSL1D1…
GO:0140513	Nuclear protein-containing complex	17	1290	0.48	0.0018	9606.ENSP00000246194,9606.ENSP00000253024,9606.ENSP00000265056,9606.ENSP00000278572,9606.ENSP00000301740,9606.ENSP00000326261,9606.ENSP00000341826,9606.ENSP00000346634,9606.ENSP00000350708,9606.ENSP00000358335,9606.ENSP00000358478,9606.ENSP00000358866,9606.ENSP00000388638,9606.ENSP00000399888,9606.ENSP00000435210,9606.ENSP00000478927,9606.ENSP00000495360	RALY,TRIM28,MCM2,RPS3,SRRM2,SRRM1,HNRNPA1,THRAP3,RAD23B,MAP3K7,TTF2,FLNA,RBM17,HMGA1,BCLAF1,YAP1,CTNNB1
GO:0150034	Distal axon	8	281	0.82	0.0018	9606.ENSP00000296755,9606.ENSP00000357048,9606.ENSP00000358866,9606.ENSP00000362680,9606.ENSP00000377195,9606.ENSP00000416158,9606.ENSP00000420195,9606.ENSP00000432660	MAP1B,COPA,FLNA,SRC,DBN1,FKBP15,SRSF10,CFL1
GO:1990904	Ribonucleoprotein complex	12	687	0.61	0.0022	9606.ENSP00000246194,9606.ENSP00000278572,9606.ENSP00000296930,9606.ENSP00000301740,9606.ENSP00000313603,9606.ENSP00000326261,9606.ENSP00000341826,9606.ENSP00000358478,9606.ENSP00000377681,9606.ENSP00000388638,9606.ENSP00000446271,9606.ENSP00000460871	RALY,RPS3,NPM1,SRRM2,ABCF1,SRRM1,HNRNPA1,TTF2,G3BP1,RBM17,LSM14A,RSL1D1
GO:0030017	Sarcomere	7	217	0.87	0.0025	9606.ENSP00000248553,9606.ENSP00000253754,9606.ENSP00000323856,9606.ENSP00000358866,9606.ENSP00000374455,9606.ENSP00000389168,9606.ENSP00000495360	HSPB1,PDLIM4,PLEC,FLNA,SQSTM1,PPP1R12A,CTNNB1
GO:0043227	Membrane-bounded organelle	73	13188	0.11	0.003	9606.ENSP00000025301,9606.ENSP00000215582,9606.ENSP00000216034,9606.ENSP00000227520,9606.ENSP00000229270,9606.ENSP00000229390,9606.ENSP00000246194,9606.ENSP00000247461,9606.ENSP00000248553,9606.ENSP00000253024,9606.ENSP00000253363,9606.ENSP00000253754,9606.ENSP00000261503,9606.ENSP00000261601,9606.ENSP00000263897,9606.ENSP00000264409,9606.ENSP00000264670,9606.ENSP00000265056,9606.ENSP00000278572,…	AKAP11,MISP,TOMM22,CCDC86,TPI1,SRSF9,RALY,CANX,HSPB1,TRIM28,RBM39,PDLIM4,SPECC1,USP14,USE1,GPAT3,NSUN2,MCM2,RPS3,MAP1B,NPM1,SRRM2,ARHGAP1,ABCF1,OSBPL3,PLEC,ZYX,SRRM1,KRT7,COPB2,RTN4,HNRNPA1,THRAP3,NRDC,JPT1,RAD23B,MAP4,COPA,HDGF,MAP3K7,TTF2,FLNA,PGM1,NIBAN2,SRC,ITPR3,MAP3K20,BAG6,CTTN,TCOF1,AHNAK,TP53BP1,KRT18,SQSTM1,LRRFIP1,G3BP1,NEDD4L,RBM17,PPP1R12A,HMGA1,MAVS,STMN1,FKBP15,SRSF10,CFL1,BCLAF1,T…
GO:0005730	Nucleolus	14	996	0.51	0.0044	9606.ENSP00000025301,9606.ENSP00000227520,9606.ENSP00000229390,9606.ENSP00000261503,9606.ENSP00000264670,9606.ENSP00000278572,9606.ENSP00000296930,9606.ENSP00000348316,9606.ENSP00000358866,9606.ENSP00000363435,9606.ENSP00000367028,9606.ENSP00000373489,9606.ENSP00000389168,9606.ENSP00000460871	AKAP11,CCDC86,SRSF9,SPECC1,NSUN2,RPS3,NPM1,JPT1,FLNA,ITPR3,TCOF1,KRT18,PPP1R12A,RSL1D1
GO:0036464	Cytoplasmic ribonucleoprotein granule	7	249	0.81	0.0053	9606.ENSP00000264670,9606.ENSP00000336721,9606.ENSP00000343629,9606.ENSP00000374455,9606.ENSP00000377681,9606.ENSP00000379838,9606.ENSP00000446271	NSUN2,LARP1,PRRC2C,SQSTM1,G3BP1,CARHSP1,LSM14A
GO:0005912	Adherens junction	6	177	0.9	0.0061	9606.ENSP00000253754,9606.ENSP00000324422,9606.ENSP00000362409,9606.ENSP00000373489,9606.ENSP00000438262,9606.ENSP00000495360	PDLIM4,ZYX,NIBAN2,KRT18,TJP2,CTNNB1
GO:0031982	Vesicle	32	3957	0.27	0.0064	9606.ENSP00000229270,9606.ENSP00000247461,9606.ENSP00000248553,9606.ENSP00000253754,9606.ENSP00000261601,9606.ENSP00000264670,9606.ENSP00000278572,9606.ENSP00000310491,9606.ENSP00000323856,9606.ENSP00000324422,9606.ENSP00000329243,9606.ENSP00000329419,9606.ENSP00000341826,9606.ENSP00000346634,9606.ENSP00000357048,9606.ENSP00000358335,9606.ENSP00000358866,9606.ENSP00000360124,9606.ENSP00000362409,…	TPI1,CANX,HSPB1,PDLIM4,USP14,NSUN2,RPS3,ARHGAP1,PLEC,ZYX,KRT7,COPB2,HNRNPA1,THRAP3,COPA,MAP3K7,FLNA,PGM1,NIBAN2,SRC,ITPR3,BAG6,AHNAK,KRT18,SQSTM1,NEDD4L,STMN1,FKBP15,CFL1,SEC22B,MARCKS,CTNNB1
GO:0005681	Spliceosomal complex	6	197	0.85	0.0101	9606.ENSP00000246194,9606.ENSP00000301740,9606.ENSP00000326261,9606.ENSP00000341826,9606.ENSP00000358478,9606.ENSP00000388638	RALY,SRRM2,SRRM1,HNRNPA1,TTF2,RBM17
GO:0043005	Neuron projection	16	1391	0.43	0.0117	9606.ENSP00000247461,9606.ENSP00000248553,9606.ENSP00000253754,9606.ENSP00000296755,9606.ENSP00000323856,9606.ENSP00000337838,9606.ENSP00000353375,9606.ENSP00000357048,9606.ENSP00000358866,9606.ENSP00000362680,9606.ENSP00000365745,9606.ENSP00000377195,9606.ENSP00000410452,9606.ENSP00000416158,9606.ENSP00000420195,9606.ENSP00000432660	CANX,HSPB1,PDLIM4,MAP1B,PLEC,RTN4,MAP4,COPA,FLNA,SRC,CTTN,DBN1,STMN1,FKBP15,SRSF10,CFL1
GO:0042641	Actomyosin	4	72	1.11	0.0129	9606.ENSP00000253754,9606.ENSP00000324422,9606.ENSP00000377195,9606.ENSP00000378400	PDLIM4,ZYX,DBN1,LIMA1
GO:0005911	Cell-cell junction	9	499	0.62	0.013	9606.ENSP00000253754,9606.ENSP00000324422,9606.ENSP00000358866,9606.ENSP00000362409,9606.ENSP00000367263,9606.ENSP00000373489,9606.ENSP00000377195,9606.ENSP00000438262,9606.ENSP00000495360	PDLIM4,ZYX,FLNA,NIBAN2,AHNAK,KRT18,DBN1,TJP2,CTNNB1
GO:0016607	Nuclear speck	8	420	0.64	0.0195	9606.ENSP00000229390,9606.ENSP00000253363,9606.ENSP00000296930,9606.ENSP00000301740,9606.ENSP00000326261,9606.ENSP00000346634,9606.ENSP00000420195,9606.ENSP00000435210	SRSF9,RBM39,NPM1,SRRM2,SRRM1,THRAP3,SRSF10,BCLAF1
GO:0031252	Cell leading edge	8	422	0.64	0.0197	9606.ENSP00000253754,9606.ENSP00000278572,9606.ENSP00000362680,9606.ENSP00000365745,9606.ENSP00000377195,9606.ENSP00000378400,9606.ENSP00000432660,9606.ENSP00000495360	PDLIM4,RPS3,SRC,CTTN,DBN1,LIMA1,CFL1,CTNNB1
GO:0120025	Plasma membrane bounded cell projection	21	2268	0.33	0.0203	9606.ENSP00000247461,9606.ENSP00000248553,9606.ENSP00000253754,9606.ENSP00000278572,9606.ENSP00000296755,9606.ENSP00000315410,9606.ENSP00000323856,9606.ENSP00000337838,9606.ENSP00000353375,9606.ENSP00000357048,9606.ENSP00000358866,9606.ENSP00000362680,9606.ENSP00000365745,9606.ENSP00000374455,9606.ENSP00000377195,9606.ENSP00000378400,9606.ENSP00000410452,9606.ENSP00000416158,9606.ENSP00000420195,…	CANX,HSPB1,PDLIM4,RPS3,MAP1B,OSBPL3,PLEC,RTN4,MAP4,COPA,FLNA,SRC,CTTN,SQSTM1,DBN1,LIMA1,STMN1,FKBP15,SRSF10,CFL1,CTNNB1
GO:0010494	Cytoplasmic stress granule	4	84	1.04	0.0206	9606.ENSP00000336721,9606.ENSP00000343629,9606.ENSP00000377681,9606.ENSP00000446271	LARP1,PRRC2C,G3BP1,LSM14A
GO:0071013	Catalytic step 2 spliceosome	4	90	1.01	0.0259	9606.ENSP00000246194,9606.ENSP00000301740,9606.ENSP00000326261,9606.ENSP00000341826	RALY,SRRM2,SRRM1,HNRNPA1
GO:0005615	Extracellular space	26	3247	0.27	0.0335	9606.ENSP00000229270,9606.ENSP00000247461,9606.ENSP00000248553,9606.ENSP00000261601,9606.ENSP00000264670,9606.ENSP00000278572,9606.ENSP00000310491,9606.ENSP00000323856,9606.ENSP00000329243,9606.ENSP00000341826,9606.ENSP00000346634,9606.ENSP00000357048,9606.ENSP00000357189,9606.ENSP00000358866,9606.ENSP00000360124,9606.ENSP00000362409,9606.ENSP00000362680,9606.ENSP00000365131,9606.ENSP00000367263,…	TPI1,CANX,HSPB1,USP14,NSUN2,RPS3,ARHGAP1,PLEC,KRT7,HNRNPA1,THRAP3,COPA,HDGF,FLNA,PGM1,NIBAN2,SRC,BAG6,AHNAK,KRT18,SQSTM1,NEDD4L,STMN1,CFL1,MARCKS,CTNNB1
GO:0005884	Actin filament	4	99	0.97	0.0352	9606.ENSP00000215582,9606.ENSP00000253754,9606.ENSP00000261503,9606.ENSP00000362680	MISP,PDLIM4,SPECC1,SRC
GO:0001726	Ruffle	5	179	0.81	0.0393	9606.ENSP00000278572,9606.ENSP00000362680,9606.ENSP00000365745,9606.ENSP00000378400,9606.ENSP00000432660	RPS3,SRC,CTTN,LIMA1,CFL1
GO:0036477	Somatodendritic compartment	11	855	0.47	0.0393	9606.ENSP00000247461,9606.ENSP00000253754,9606.ENSP00000296755,9606.ENSP00000323856,9606.ENSP00000358866,9606.ENSP00000362680,9606.ENSP00000363435,9606.ENSP00000365745,9606.ENSP00000377195,9606.ENSP00000377681,9606.ENSP00000420195	CANX,PDLIM4,MAP1B,PLEC,FLNA,SRC,ITPR3,CTTN,DBN1,G3BP1,SRSF10
GO:0099091	Postsynaptic specialization, intracellular component	2	10	1.67	0.0393	9606.ENSP00000362680,9606.ENSP00000495360	SRC,CTNNB1
GO:0005903	Brush border	4	106	0.94	0.0415	9606.ENSP00000323856,9606.ENSP00000358866,9606.ENSP00000363435,9606.ENSP00000378400	PLEC,FLNA,ITPR3,LIMA1
GO:0098794	Postsynapse	9	621	0.53	0.0478	9606.ENSP00000247461,9606.ENSP00000253754,9606.ENSP00000278572,9606.ENSP00000296755,9606.ENSP00000337838,9606.ENSP00000362680,9606.ENSP00000365745,9606.ENSP00000377195,9606.ENSP00000495360	CANX,PDLIM4,RPS3,MAP1B,RTN4,SRC,CTTN,DBN1,CTNNB1
GO:0031616	Spindle pole centrosome	2	12	1.59	0.0498	9606.ENSP00000215582,9606.ENSP00000296930	MISP,NPM1

## Sheet: 6d
Data S6d. Data S5d. IPA analysis of single cell proteins: sub-cellular localization and functional category of proteins
Symbol	Entrez Gene Name	GenPept/UniProt/Swiss-Prot Accession	Location	Type(s)	Biomarker Application(s)	Drug(s)	Entrez Gene ID for Human	Entrez Gene ID for Mouse	Entrez Gene ID for Rat
ABCF1	ATP binding cassette subfamily F member 1	Q8NE71	Cytoplasm	transporter			23	224742	85493
AHNAK	AHNAK nucleoprotein	Q09666	Nucleus	other			79026	66395	191572
AKAP11	A-kinase anchoring protein 11	Q9UKA4	Cytoplasm	other			11215	219181	498549
ARHGAP1	Rho GTPase activating protein 1	Q07960	Cytoplasm	other			392	228359	311193
BAG6	BAG cochaperone 6	P46379	Nucleus	enzyme			7917	224727	94342
BCLAF1	BCL2 associated transcription factor 1	Q9NYF8	Nucleus	transcription regulator			9774	72567	293017
CANX	calnexin	P27824	Cytoplasm	other	efficacy		821	12330	29144
CARHSP1	calcium regulated heat stable protein 1	Q9Y2V2	Cytoplasm	transcription regulator			23589	52502	260416
CCDC86	coiled-coil domain containing 86	Q9H6F5	Nucleus	other			79080	108673	293738
CCNYL1	cyclin Y like 1	Q8N7R7	Plasma Membrane	other			151195	227210	316452
CFL1	cofilin 1	P23528	Nucleus	other			1072	12631	29271
COPA	COPI coat complex subunit alpha	P53621	Cytoplasm	transporter			1314	12847	304978
COPB2	COPI coat complex subunit beta 2	P35606	Cytoplasm	transporter			9276	50797	60384
CTNNB1	catenin beta 1	P35222	Nucleus	transcription regulator	diagnosis,disease progression,efficacy,prognosis	E7386,PRI-724	1499	12387	84353
CTTN	cortactin	Q14247	Plasma Membrane	other	efficacy		2017	13043	60465
DBN1	drebrin 1	Q16643	Cytoplasm	other			1627	56320	81653
FAM83H	family with sequence similarity 83 member H	Q6ZRV2	Cytoplasm	other			286077	105732	362937
FKBP15	FKBP prolyl isomerase family member 15	Q5T1M5	Plasma Membrane	enzyme			23307	338355	362528
FLNA	filamin A	P21333	Cytoplasm	other	unspecified application		2316	192176	293860
G3BP1	G3BP stress granule assembly factor 1	Q13283	Nucleus	enzyme			10146	27041	171092
GPAT3	glycerol-3-phosphate acyltransferase 3	Q53EU6	Cytoplasm	enzyme			84803	231510	305166
HDGF	heparin binding growth factor	P51858	Extracellular Space	growth factor			3068	15191	114499
HMGA1	high mobility group AT-hook 1	P17096	Nucleus	transcription regulator	unspecified application		3159	15361|111241	117062
HNRNPA1	heterogeneous nuclear ribonucleoprotein A1	P09651	Nucleus	other			3178		29578
HSPB1	heat shock protein family B (small) member 1	P04792	Cytoplasm	other	diagnosis,efficacy		3315	15507	24471
ITPR3	inositol 1,4,5-trisphosphate receptor type 3	Q14573	Cytoplasm	ion channel			3710	16440	25679
JPT1	Jupiter microtubule associated homolog 1	Q9UK76	Nucleus	other	unspecified application		51155	15374	287828
KRT18	keratin 18	P05783	Cytoplasm	other	efficacy		3875	16668	294853
KRT7	keratin 7	P08729	Cytoplasm	other	unspecified application		3855	110310	300242
LARP1	La ribonucleoprotein 1, translational regulator	Q6PKG0	Cytoplasm	translation regulator			23367	73158	303158
LIMA1	LIM domain and actin binding 1	Q9UHB6	Cytoplasm	other			51474	65970	300228
LRRFIP1	LRR binding FLII interacting protein 1	Q32MZ4	Cytoplasm	transcription regulator			9208	16978
LSM14A	LSM14A mRNA processing body assembly factor	Q8ND56	Cytoplasm	other			26065	67070	361554
MAP1B	microtubule associated protein 1B	P46821	Cytoplasm	other			4131	17755	29456
MAP3K20	mitogen-activated protein kinase kinase kinase 20	Q9NYL2	Cytoplasm	kinase			51776	65964	311743
MAP3K7	mitogen-activated protein kinase kinase kinase 7	O43318	Cytoplasm	kinase		takinib	6885		313121
MAP4	microtubule associated protein 4	P27816	Cytoplasm	other	efficacy		4134	17758	367171
MAP7D1	MAP7 domain containing 1	Q3KQU3	Cytoplasm	other			55700	245877	681287
MARCKS	myristoylated alanine rich protein kinase C substrate	P29966	Plasma Membrane	other		BIO-11006	4082
MAVS	mitochondrial antiviral signaling protein	Q7Z434	Cytoplasm	other			57506	228607	311430
MCM2	minichromosome maintenance complex component 2	P49736	Nucleus	enzyme	diagnosis,disease progression,efficacy,unspecified application		4171	17216	312538
MISP	mitotic spindle positioning	Q8IVT2	Plasma Membrane	other			126353	78906	500797
NEDD4L	NEDD4 like E3 ubiquitin protein ligase	Q96PU5	Cytoplasm	enzyme			23327	83814	291553
NIBAN2	niban apoptosis regulator 2	Q96TA1	Cytoplasm	transcription regulator			64855	227737	362115
NPM1	nucleophosmin 1	P06748	Nucleus	transcription regulator	disease progression,unspecified application		4869	18148	25498
NRDC	nardilysin convertase	O43847	Cytoplasm	peptidase			4898	230598	25499
NSUN2	NOP2/Sun RNA methyltransferase 2	Q08J23	Nucleus	enzyme			54888	28114	361191
OSBPL3	oxysterol binding protein like 3	Q9H4L5	Plasma Membrane	transporter			26031	71720	362360
PDLIM4	PDZ and LIM domain 4	P50479	Plasma Membrane	other	diagnosis		8572	30794	24915
PGM1	phosphoglucomutase 1	P36871	Cytoplasm	enzyme			5236	72157	24645
PLEC	plectin	Q15149	Cytoplasm	other	unspecified application	ZB131	5339	18810	64204
PPP1R12A	protein phosphatase 1 regulatory subunit 12A	O14974	Cytoplasm	phosphatase			4659	17931
PRRC2C	proline rich coiled-coil 2C	Q9Y520	Cytoplasm	other			23215	226562
RAD23B	RAD23 homolog B, nucleotide excision repair protein	P54727	Nucleus	other			5887	19359	298012
RALY	RALY heterogeneous nuclear ribonucleoprotein	Q9UKM9	Nucleus	transcription regulator			22913	19383	296301
RBM17	RNA binding motif protein 17	Q96I25	Nucleus	other			84991	76938	291295
RBM39	RNA binding motif protein 39	Q14498	Nucleus	transcription regulator			9584	170791
RPS3	ribosomal protein S3	P23396	Cytoplasm	enzyme	unspecified application		6188	27050	140654
RSL1D1	ribosomal L1 domain containing 1	O76021	Nucleus	other			26156	66409	102552945
RTN4	reticulon 4	Q9NQC3	Cytoplasm	other	diagnosis		57142	68585	83765
SEC22B	SEC22 homolog B, vesicle trafficking protein	O75396	Cytoplasm	other			9554	20333	310710
SKIC2	SKI2 subunit of superkiller complex	Q15477	Nucleus	enzyme			6499	108077	294260
SPECC1	sperm antigen with calponin homology and coiled-coil domains 1	Q5M775	Nucleus	other			92521	432572	303208
SQSTM1	sequestosome 1	Q13501	Cytoplasm	transcription regulator			8878	18412	113894
SRC	SRC proto-oncogene, non-receptor tyrosine kinase	P12931	Cytoplasm	kinase	diagnosis,disease progression,efficacy,prognosis,response to therapy	afatinib/dasatinib,AZ12672857,AZD0424,AZM-475271,blinatumomab/dasatinib,bosutinib,bosutinib/corticosteroid,bosutinib/dexamethasone/vincristine,bosutinib/hydroxyurea/ponatinib,bosutinib/imatinib,bosutinib/ponatinib,bosutinib/rituximab,CCT239065,CGP77675,corticosteroid/dasatinib,cytarabine/dasatinib,cytarabine/dasatinib/dexamethasone/methotrexate,dasatinib,dasatinib/dexamethasone,dasatinib/dexameth…	6714	20779	83805
SRRM1	serine and arginine repetitive matrix 1	Q8IYB3	Nucleus	other			10250
SRRM2	serine/arginine repetitive matrix 2	Q9UQ35	Nucleus	other			23524
SRSF10	serine and arginine rich splicing factor 10	O75494	Nucleus	other			10772	14105
SRSF9	serine and arginine rich splicing factor 9	Q13242	Nucleus	enzyme			8683	108014	288701
STMN1	stathmin 1	P16949	Cytoplasm	other	efficacy		3925	16765	29332
TCOF1	treacle ribosome biogenesis factor 1	Q13428	Nucleus	transcription regulator			6949	21453	291571
THRAP3	thyroid hormone receptor associated protein 3	Q9Y2W1	Nucleus	transcription regulator			9967	230753	313591
THUMPD2	THUMP domain containing 2	Q9BTF0	Other	enzyme			80745	72167	313851
TJP2	tight junction protein 2	Q9UDY2	Plasma Membrane	kinase			9414	21873	115769
TMEM40	transmembrane protein 40	Q8WWA1	Other	other			55287	94346	680858
TOMM22	translocase of outer mitochondrial membrane 22	Q9NS69	Cytoplasm	transporter			56993	223696	300075
TP53BP1	tumor protein p53 binding protein 1	Q12888	Nucleus	transcription regulator			7158	27223	296099
TPI1	triosephosphate isomerase 1	P60174	Cytoplasm	enzyme	diagnosis,unspecified application		7167	21991
TRIM28	tripartite motif containing 28	Q13263	Nucleus	transcription regulator			10155	21849	116698
TTF2	transcription termination factor 2	Q9UNY4	Cytoplasm	transcription regulator			8458	74044	295324
UBE2J1	ubiquitin conjugating enzyme E2 J1	Q9Y385	Cytoplasm	enzyme			51465	56228	297961
USE1	unconventional SNARE in the ER 1	Q9NZ43	Cytoplasm	other			55850	67023	290627
USP14	ubiquitin specific peptidase 14	P54578	Cytoplasm	peptidase		VLX1570	9097	59025	291796
YAP1	Yes1 associated transcriptional regulator	P46937	Nucleus	transcription regulator		verteporfin	10413	22601
ZNF185	zinc finger protein 185 with LIM domain	O15231	Plasma Membrane	other	unspecified application		7739		689949
ZYX	zyxin	Q15942	Plasma Membrane	other	unspecified application		7791	22793	114636
