# Supplementary material for: Mapping Nanoscale‐To‐Single‐Cell Phosphoproteomic Landscape by Chip‐DIA
Source: Adv Sci (Weinh). 2024 Oct 14;12(1):2402421. doi: 10.1002/advs.202402421 (PMC11714195; doi:10.1002/advs.202402421)
Supplement: Supplementary file 8 — Supporting Information [file ADVS-12-2402421-s003.xlsx]

## Sheet: Supplementary Data 7 Summary
	Supplementary Data 7. Summary of the functional enrichment analysis of differentially expressed phosphosites between TKI-sensitive CLH157 and TKI-resistance CLH206 and CLH217 cell lines
	Data S7a. Summary of Gene Ontology (GO)enrichment category: Molecular Process
	Data S7b. Summary of Gene Ontology (GO) enrichment category: Cellular Component

## Sheet: 7a
Data 7a. Summary of Gene Ontology (GO) enrichment category: Molecular Function
#term ID	Term description	Observed gene count	Background gene count	Strength	False discovery rate	Matching proteins in your network (labels)
GO:0045296	Cadherin binding	21	334	0.91	1.68e-09	MICALL1,TMPO,CTNNA1,ARHGAP1,PKP3,LARP1,CTNNB1,EPHA2,BAG3,EMD,CTTN,AHNAK,LAD1,LRRFIP1,ATXN2L,CAST,USP8,CTNND1,TJP2,RSL1D1,SEPT2
GO:0050839	Cell adhesion molecule binding	23	538	0.74	1.1e-07	MICALL1,TMPO,PXN,CTNNA1,ARHGAP1,PKP3,LARP1,CTNNB1,EPHA2,BAG3,EMD,CTTN,AHNAK,DSP,LAD1,LRRFIP1,ATXN2L,CAST,USP8,CTNND1,TJP2,RSL1D1,SEPT2
GO:0005488	Binding	133	12516	0.13	1.97e-07	AKAP11,SLC2A3,SULT2B1,MICALL1,PNN,SRSF9,FKBP15,IRF2BPL,HSPB1,KRT5,PDLIM4,TRAFD1,RAB11FIP5,SP110,SAMHD1,PHRF1,CAD,SLC12A7,MCM2,SH2D4A,TMPO,CDK2,PXN,PML,PDCD4,PCDH1,EIF5B,SHROOM3,KIAA0226,MAP1B,TERF2IP,HNRNPUL2,SCEL,CTNNA1,HS1BP3,ARHGAP1,OSBPL3,MYEF2,HCLS1,ARID1A,PCM1,PHF6,PKP3,HSP90AA1,LARP1,SNTB2,LRRFIP2,CCNYL1,PPM1G,PPA2,CTNNB1,PTMA,DDX21,SVIL,ADD3,ARHGEF26,SON,PEX14,HNRNPH1,GOLGA4,SMC4,NF1,EPHA…
GO:0003723	RNA binding	39	1649	0.48	2.96e-07	PNN,SRSF9,HSPB1,SAMHD1,PDCD4,EIF5B,HNRNPUL2,CTNNA1,MYEF2,PHF6,HSP90AA1,LARP1,SNTB2,DDX21,SON,HNRNPH1,IFI16,ZRANB2,HNRNPH2,SKIV2L,PRRC2A,TCOF1,RRBP1,AHNAK,DSP,LRRFIP1,HNRNPA3,ATXN2L,CAST,CARHSP1,HLA-A,LARP4,TOP2A,LARP7,BCLAF1,ZC3H11A,C15orf52,RSL1D1,EPPK1
GO:0005515	Protein binding	90	7026	0.21	5.14e-06	AKAP11,MICALL1,SRSF9,FKBP15,HSPB1,KRT5,PDLIM4,RAB11FIP5,SAMHD1,PHRF1,CAD,SLC12A7,MCM2,SH2D4A,TMPO,CDK2,PXN,PML,SHROOM3,MAP1B,TERF2IP,CTNNA1,ARHGAP1,HCLS1,ARID1A,PCM1,PHF6,PKP3,HSP90AA1,LARP1,SNTB2,LRRFIP2,CCNYL1,CTNNB1,PTMA,DDX21,SVIL,ADD3,ARHGEF26,SON,PEX14,GOLGA4,EPHA2,MAP2,PFKFB2,IFI16,LMNA,BAG3,EMD,PARD3,BAG6,MDC1,CTTN,TCOF1,AHNAK,RPS6KA3,DSP,ITSN1,TP53BP1,FAM83H,SQSTM1,LAD1,LRRFIP1,URI1,NUMA…
GO:0008092	Cytoskeletal protein binding	26	973	0.53	2.84e-05	FKBP15,PDLIM4,RAB11FIP5,PXN,SHROOM3,MAP1B,CTNNA1,HCLS1,PHF6,HSP90AA1,SNTB2,SVIL,ADD3,PEX14,MAP2,EMD,CTTN,NUMA1,DYRK1A,SSFA2,ARPC1B,CFL1,TOR1AIP1,ZNF185,STIM1,MARCKS
GO:0019899	Enzyme binding	42	2239	0.38	2.84e-05	AKAP11,MICALL1,HSPB1,PDLIM4,RAB11FIP5,PHRF1,CAD,SLC12A7,MCM2,SH2D4A,PXN,PML,TERF2IP,ARHGAP1,HCLS1,PHF6,PKP3,HSP90AA1,CCNYL1,CTNNB1,ARHGEF26,GOLGA4,PFKFB2,PARD3,BAG6,TCOF1,RPS6KA3,DSP,ITSN1,FAM83H,SQSTM1,URI1,CARHSP1,CTNND1,PRKD2,TOP2A,TOR1AIP1,TJP2,RAB3IP,TBC1D15,STIM1,MARCKS
GO:0003779	Actin binding	17	438	0.7	3.88e-05	FKBP15,PDLIM4,SHROOM3,MAP1B,CTNNA1,HCLS1,SNTB2,SVIL,ADD3,EMD,CTTN,DYRK1A,SSFA2,ARPC1B,CFL1,ZNF185,MARCKS
GO:0005198	Structural molecule activity	18	635	0.56	0.0012	PNN,KRT13,KRT5,MAP1B,CTNNA1,SNTB2,COL17A1,ADD3,MAP2,KRT19,LMNA,AHNAK,DSP,KRT6A,LAD1,NUMA1,ARPC1B,EPPK1
GO:0044877	Protein-containing complex binding	26	1216	0.44	0.0012	PXN,SHROOM3,MAP1B,CTNNA1,HCLS1,ARID1A,PHF6,HSP90AA1,LARP1,SVIL,ADD3,KRT19,BAG3,PI4K2A,BAG6,CTTN,FAM83H,SQSTM1,NUMA1,HLA-A,SSFA2,ARPC1B,CFL1,ZNF185,MARCKS,EPPK1
GO:0051015	Actin filament binding	10	199	0.81	0.0016	SHROOM3,CTNNA1,HCLS1,SVIL,ADD3,CTTN,SSFA2,CFL1,ZNF185,MARCKS
GO:0005080	Protein kinase C binding	6	55	1.14	0.0021	HSPB1,DSP,SQSTM1,PRKD2,TOP2A,MARCKS
GO:0019901	Protein kinase binding	17	653	0.52	0.0046	HSPB1,SLC12A7,PXN,HCLS1,HSP90AA1,CCNYL1,CTNNB1,PFKFB2,RPS6KA3,DSP,FAM83H,SQSTM1,CTNND1,PRKD2,TOP2A,TJP2,MARCKS
GO:0003676	Nucleic acid binding	51	3947	0.22	0.022	SULT2B1,PNN,SRSF9,HSPB1,SP110,SAMHD1,MCM2,TMPO,PML,PDCD4,EIF5B,TERF2IP,HNRNPUL2,CTNNA1,MYEF2,ARID1A,PHF6,HSP90AA1,LARP1,SNTB2,DDX21,SON,HNRNPH1,SMC4,SOX15,IFI16,ZRANB2,HNRNPH2,SKIV2L,PRRC2A,TCOF1,RRBP1,AHNAK,DSP,TP53BP1,LRRFIP1,HNRNPA3,ATXN2L,CAST,CARHSP1,HLA-A,LARP4,TOP2A,LARP7,BCLAF1,ZC3H11A,NACA,C17orf49,C15orf52,RSL1D1,EPPK1
GO:0097110	Scaffold protein binding	5	58	1.04	0.0261	KRT5,PHF6,HSP90AA1,TCOF1,DSP
GO:0019902	Phosphatase binding	8	194	0.72	0.035	AKAP11,PDLIM4,SH2D4A,PXN,TERF2IP,CTNNB1,PARD3,CARHSP1
GO:0005200	Structural constituent of cytoskeleton	6	104	0.87	0.0392	KRT5,ADD3,KRT19,DSP,KRT6A,ARPC1B

## Sheet: 7b
Data S7b. Summary of Gene Ontology (GO) enrichment category: Cellular Function
#term ID	Term description	Observed gene count	Background gene count	Strength	False discovery rate	Matching proteins in your network (labels)
GO:0043228	Non-membrane-bounded organelle	86	4889	0.35	4.88e-13	AKAP11,MICALL1,PNN,TWISTNB,SRSF9,FKBP15,SYMPK,KRT13,HSPB1,KRT5,PDLIM4,RAB11FIP5,SAMHD1,MCM2,TMPO,CDK2,PXN,PML,PCDH1,SHROOM3,MAP1B,TERF2IP,CTNNA1,HCLS1,ARID1A,PCM1,PHF6,KRT7,LARP1,SNTB2,CTNNB1,DDX21,SVIL,HN1,ADD3,PEX14,SMC4,NF1,AHNAK2,BAZ1A,MAP2,KRT19,SOX15,IFI16,LMNA,BAG3,EMD,MAP7D1,ITPR3,PARD3,MDC1,CTTN,TCOF1,RRBP1,AHNAK,DSP,KRT6A,ITSN1,TP53BP1,FAM83H,SQSTM1,LAD1,LRRFIP1,NUMA1,CDK1,ATXN2L,CARHSP…
GO:0043232	Intracellular non-membrane-bounded organelle	85	4880	0.35	8.23e-13	AKAP11,MICALL1,PNN,TWISTNB,SRSF9,FKBP15,SYMPK,KRT13,HSPB1,KRT5,PDLIM4,RAB11FIP5,SAMHD1,MCM2,TMPO,CDK2,PXN,PML,PCDH1,SHROOM3,MAP1B,TERF2IP,CTNNA1,HCLS1,ARID1A,PCM1,PHF6,KRT7,LARP1,SNTB2,CTNNB1,DDX21,SVIL,HN1,ADD3,PEX14,SMC4,NF1,AHNAK2,BAZ1A,MAP2,KRT19,SOX15,IFI16,LMNA,BAG3,EMD,MAP7D1,ITPR3,PARD3,MDC1,CTTN,TCOF1,RRBP1,AHNAK,DSP,KRT6A,ITSN1,TP53BP1,FAM83H,SQSTM1,LAD1,LRRFIP1,NUMA1,CDK1,ATXN2L,CARHSP…
GO:0005634	Nucleus	106	7390	0.26	2.1e-12	AKAP11,SULT2B1,PNN,TWISTNB,PPM1H,SRSF9,IRF2BPL,SYMPK,KRT13,HSPB1,KRT5,PDLIM4,SP110,SAMHD1,CAD,MCM2,TMPO,CDK2,PML,PDCD4,PCDH1,KIAA0226,TERF2IP,HNRNPUL2,OSBPL3,MYEF2,HCLS1,ARID1A,PCM1,PHF6,KRT7,PKP3,HSP90AA1,PPM1G,CTNNB1,PTMA,DDX21,SVIL,HN1,ADD3,SON,PEX14,HNRNPH1,GOLGA4,SMC4,NF1,AHNAK2,BAZ1A,MAP2,SOX15,PFKFB2,IFI16,LMNA,BAG3,EMD,ZRANB2,HNRNPH2,RGS3,ITPR3,SKIV2L,BAG6,PRRC2A,MDC1,TCOF1,AHNAK,RPS6KA3,…
GO:0043229	Intracellular organelle	138	12528	0.15	5.79e-11	AKAP11,SLC2A3,SULT2B1,MICALL1,PNN,TWISTNB,PPM1H,SRSF9,FKBP15,IRF2BPL,SYMPK,KRT13,HSPB1,KRT5,PDLIM4,TRAFD1,RAB11FIP5,SP110,SAMHD1,CAD,MCM2,TMPO,CDK2,PXN,PML,PDCD4,PCDH1,SHROOM3,KIAA0226,MAP1B,TERF2IP,HNRNPUL2,CTNNA1,HS1BP3,ARHGAP1,OSBPL3,MYEF2,HCLS1,ARID1A,SEC16A,PCM1,PHF6,KRT7,PKP3,HSP90AA1,LARP1,SNTB2,COL17A1,PPM1G,PPA2,CTNNB1,PTMA,DDX21,SVIL,HN1,ADD3,SON,PEX14,HNRNPH1,GOLGA4,SMC4,NF1,AHNAK2,BAZ…
GO:0005856	Cytoskeleton	51	2221	0.47	2.09e-10	AKAP11,MICALL1,PNN,FKBP15,SYMPK,KRT13,HSPB1,KRT5,PDLIM4,RAB11FIP5,MCM2,CDK2,PXN,SHROOM3,MAP1B,CTNNA1,HCLS1,PCM1,KRT7,SNTB2,CTNNB1,SVIL,ADD3,MAP2,KRT19,LMNA,BAG3,EMD,MAP7D1,PARD3,CTTN,AHNAK,DSP,KRT6A,ITSN1,FAM83H,LAD1,LRRFIP1,NUMA1,CDK1,DYRK1A,ARPC1B,CFL1,ZNF185,RAB3IP,KRT4,STIM1,MARCKS,SEPT2,FAM65B,EPPK1
GO:0099080	Supramolecular complex	38	1261	0.59	2.09e-10	MICALL1,PNN,FKBP15,SYMPK,KRT13,HSPB1,KRT5,PDLIM4,SHROOM3,MAP1B,PHF6,KRT7,LARP1,SNTB2,CTNNB1,SVIL,AHNAK2,MAP2,KRT19,LMNA,BAG3,EMD,PARD3,AHNAK,DSP,KRT6A,TP53BP1,SQSTM1,NUMA1,CDK1,ATXN2L,CARHSP1,LARP4,KRT4,FAM195B,STIM1,SEPT2,EPPK1
GO:0070161	Anchoring junction	29	820	0.66	3.44e-09	PNN,SYMPK,HSPB1,PDLIM4,PXN,PCDH1,SHROOM3,CTNNA1,PKP3,SNTB2,COL17A1,CTNNB1,SVIL,ADD3,EPHA2,PARD3,MDC1,CTTN,AHNAK,DSP,CTNND1,ARPC1B,CFL1,LMO7,TJP2,ZNF185,MARCKS,LSR,EPPK1
GO:0005622	Intracellular	144	14276	0.11	4.34e-09	AKAP11,SLC2A3,SULT2B1,MICALL1,PNN,TWISTNB,PPM1H,SRSF9,FKBP15,IRF2BPL,SYMPK,KRT13,HSPB1,KRT5,PDLIM4,TRAFD1,RAB11FIP5,SP110,SAMHD1,CAD,MCM2,SH2D4A,TMPO,CDK2,PXN,PML,PDCD4,PCDH1,EIF5B,SHROOM3,KIAA0226,MAP1B,TERF2IP,HNRNPUL2,SCEL,CTNNA1,HS1BP3,ARHGAP1,OSBPL3,MYEF2,HCLS1,ARID1A,SEC16A,PCM1,PHF6,KRT7,PKP3,HSP90AA1,LARP1,SNTB2,COL17A1,CCNYL1,PPM1G,PPA2,CTNNB1,PTMA,DDX21,SVIL,HN1,ADD3,ARHGEF26,SON,PEX14,…
GO:0043226	Organelle	140	13515	0.12	4.93e-09	AKAP11,SLC2A3,SULT2B1,MICALL1,PNN,TWISTNB,PPM1H,SRSF9,FKBP15,IRF2BPL,SYMPK,KRT13,HSPB1,KRT5,PDLIM4,TRAFD1,RAB11FIP5,SP110,SAMHD1,CAD,MCM2,TMPO,CDK2,PXN,PML,PDCD4,PCDH1,SHROOM3,KIAA0226,MAP1B,TERF2IP,HNRNPUL2,SCEL,CTNNA1,HS1BP3,ARHGAP1,OSBPL3,MYEF2,HCLS1,ARID1A,SEC16A,PCM1,PHF6,KRT7,PKP3,HSP90AA1,LARP1,SNTB2,COL17A1,PPM1G,PPA2,CTNNB1,PTMA,DDX21,SVIL,HN1,ADD3,SON,PEX14,HNRNPH1,GOLGA4,SMC4,NF1,AHNAK…
GO:0005829	Cytosol	79	5193	0.29	7.91e-09	AKAP11,SULT2B1,SYMPK,KRT13,HSPB1,KRT5,CAD,SH2D4A,CDK2,PXN,PML,PDCD4,EIF5B,KIAA0226,MAP1B,TERF2IP,CTNNA1,ARHGAP1,OSBPL3,HCLS1,SEC16A,PCM1,KRT7,HSP90AA1,CTNNB1,PTMA,DDX21,SVIL,ADD3,ARHGEF26,HNRNPH1,GOLGA4,SMC4,NF1,AHNAK2,MAP2,KRT19,PFKFB2,IFI16,LMNA,BAG3,PI4K2A,HNRNPH2,MAP7D1,RGS3,PARD3,SKIV2L,BAG6,PRRC2A,CTTN,TCOF1,AHNAK,RPS6KA3,KRT6A,ITSN1,BET1L,SQSTM1,LRRFIP1,URI1,NUMA1,CDK1,ATXN2L,CAST,USP8,CAR…
GO:0043231	Intracellular membrane-bounded organelle	120	10761	0.15	2.23e-07	AKAP11,SULT2B1,PNN,TWISTNB,PPM1H,SRSF9,IRF2BPL,SYMPK,KRT13,HSPB1,KRT5,PDLIM4,TRAFD1,RAB11FIP5,SP110,SAMHD1,CAD,MCM2,TMPO,CDK2,PML,PDCD4,PCDH1,KIAA0226,TERF2IP,HNRNPUL2,CTNNA1,HS1BP3,OSBPL3,MYEF2,HCLS1,ARID1A,SEC16A,PCM1,PHF6,KRT7,PKP3,HSP90AA1,COL17A1,PPM1G,PPA2,CTNNB1,PTMA,DDX21,SVIL,HN1,ADD3,SON,PEX14,HNRNPH1,GOLGA4,SMC4,NF1,AHNAK2,BAZ1A,MAP2,SOX15,PFKFB2,IFI16,LMNA,BAG3,EMD,PI4K2A,ZRANB2,HNRNP…
GO:0099512	Supramolecular fiber	28	939	0.58	2.23e-07	MICALL1,PNN,FKBP15,KRT13,HSPB1,KRT5,PDLIM4,SHROOM3,MAP1B,KRT7,SNTB2,CTNNB1,SVIL,AHNAK2,MAP2,KRT19,LMNA,BAG3,EMD,AHNAK,DSP,KRT6A,SQSTM1,NUMA1,CDK1,KRT4,STIM1,EPPK1
GO:0031981	Nuclear lumen	71	4733	0.28	2.63e-07	AKAP11,PNN,TWISTNB,PPM1H,SRSF9,IRF2BPL,SYMPK,SP110,SAMHD1,CAD,MCM2,CDK2,PML,PCDH1,KIAA0226,TERF2IP,HNRNPUL2,ARID1A,PHF6,PKP3,HSP90AA1,PPM1G,CTNNB1,PTMA,DDX21,HN1,ADD3,SON,PEX14,HNRNPH1,GOLGA4,SMC4,NF1,BAZ1A,MAP2,SOX15,PFKFB2,IFI16,LMNA,EMD,ZRANB2,HNRNPH2,ITPR3,BAG6,PRRC2A,MDC1,TCOF1,RPS6KA3,TP53BP1,SQSTM1,URI1,HNRNPA3,NUMA1,CDK1,ATXN2L,DYRK1A,PWP1,SSFA2,PRKD2,TOP2A,LARP7,CFL1,BCLAF1,TJP2,ZC3H11A,…
GO:0005911	Cell-cell junction	20	490	0.72	3.22e-07	PNN,SYMPK,PDLIM4,PXN,PCDH1,SHROOM3,CTNNA1,PKP3,COL17A1,CTNNB1,ADD3,EPHA2,PARD3,AHNAK,DSP,CTNND1,CFL1,TJP2,LSR,EPPK1
GO:0005737	Cytoplasm	123	11428	0.14	7.85e-07	AKAP11,SLC2A3,SULT2B1,MICALL1,PPM1H,FKBP15,SYMPK,KRT13,HSPB1,KRT5,PDLIM4,TRAFD1,RAB11FIP5,CAD,MCM2,SH2D4A,TMPO,CDK2,PXN,PML,PDCD4,EIF5B,SHROOM3,KIAA0226,MAP1B,TERF2IP,SCEL,CTNNA1,HS1BP3,ARHGAP1,OSBPL3,MYEF2,HCLS1,SEC16A,PCM1,KRT7,PKP3,HSP90AA1,LARP1,SNTB2,COL17A1,CCNYL1,PPM1G,PPA2,CTNNB1,PTMA,DDX21,SVIL,HN1,ADD3,ARHGEF26,PEX14,HNRNPH1,GOLGA4,SMC4,NF1,AHNAK2,MAP2,KRT19,SOX15,PFKFB2,IFI16,LMNA,BAG3…
GO:0015629	Actin cytoskeleton	19	477	0.71	1.07e-06	MICALL1,FKBP15,PDLIM4,PXN,SHROOM3,CTNNA1,HCLS1,SVIL,KRT19,BAG3,CTTN,AHNAK,ITSN1,LAD1,ARPC1B,CFL1,ZNF185,MARCKS,SEPT2
GO:0043227	Membrane-bounded organelle	129	12427	0.12	1.15e-06	AKAP11,SLC2A3,SULT2B1,MICALL1,PNN,TWISTNB,PPM1H,SRSF9,FKBP15,IRF2BPL,SYMPK,KRT13,HSPB1,KRT5,PDLIM4,TRAFD1,RAB11FIP5,SP110,SAMHD1,CAD,MCM2,TMPO,CDK2,PML,PDCD4,PCDH1,KIAA0226,TERF2IP,HNRNPUL2,SCEL,CTNNA1,HS1BP3,ARHGAP1,OSBPL3,MYEF2,HCLS1,ARID1A,SEC16A,PCM1,PHF6,KRT7,PKP3,HSP90AA1,SNTB2,COL17A1,PPM1G,PPA2,CTNNB1,PTMA,DDX21,SVIL,HN1,ADD3,SON,PEX14,HNRNPH1,GOLGA4,SMC4,NF1,AHNAK2,BAZ1A,MAP2,KRT19,SOX15…
GO:0030055	Cell-substrate junction	17	413	0.72	3.8e-06	HSPB1,PXN,CTNNA1,SNTB2,COL17A1,CTNNB1,SVIL,EPHA2,MDC1,CTTN,AHNAK,ARPC1B,CFL1,LMO7,ZNF185,MARCKS,EPPK1
GO:0099513	Polymeric cytoskeletal fiber	22	705	0.6	4.04e-06	MICALL1,PNN,FKBP15,KRT13,KRT5,PDLIM4,SHROOM3,MAP1B,KRT7,SNTB2,SVIL,MAP2,KRT19,LMNA,EMD,DSP,KRT6A,NUMA1,CDK1,KRT4,STIM1,EPPK1
GO:0030054	Cell junction	40	2075	0.39	5.1e-06	PNN,PPM1H,SYMPK,HSPB1,PDLIM4,CAD,SLC12A7,PXN,PCDH1,SHROOM3,MAP1B,CTNNA1,HCLS1,PKP3,SNTB2,COL17A1,CTNNB1,SVIL,ADD3,NF1,EPHA2,MAP2,PI4K2A,HNRNPH2,PARD3,MDC1,CTTN,AHNAK,DSP,ITSN1,USP8,CTNND1,ARPC1B,CFL1,LMO7,TJP2,ZNF185,MARCKS,LSR,EPPK1
GO:0005938	Cell cortex	14	292	0.79	9.33e-06	PXN,SHROOM3,HCLS1,CTNNB1,ADD3,KRT19,PARD3,CTTN,NUMA1,CTNND1,CFL1,STIM1,MARCKS,SEPT2
GO:0005654	Nucleoplasm	59	3973	0.28	1.41e-05	PNN,TWISTNB,PPM1H,SRSF9,IRF2BPL,SYMPK,SP110,SAMHD1,CAD,MCM2,CDK2,PML,PCDH1,KIAA0226,TERF2IP,HNRNPUL2,ARID1A,PHF6,PKP3,HSP90AA1,PPM1G,CTNNB1,PTMA,DDX21,HN1,SON,HNRNPH1,GOLGA4,SMC4,PFKFB2,IFI16,LMNA,EMD,ZRANB2,HNRNPH2,ITPR3,BAG6,PRRC2A,MDC1,TCOF1,RPS6KA3,TP53BP1,SQSTM1,URI1,HNRNPA3,NUMA1,CDK1,ATXN2L,DYRK1A,SSFA2,PRKD2,TOP2A,LARP7,BCLAF1,TJP2,ZC3H11A,C17orf49,DYRK1B,SEPT2
GO:0030027	Lamellipodium	11	202	0.84	6.24e-05	PDLIM4,PXN,CTNNA1,HCLS1,CTNNB1,EPHA2,CTTN,ITSN1,CTNND1,CFL1,RAB3IP
GO:0005925	Focal adhesion	15	405	0.68	6.81e-05	HSPB1,PXN,CTNNA1,SNTB2,CTNNB1,SVIL,EPHA2,MDC1,CTTN,AHNAK,ARPC1B,CFL1,LMO7,ZNF185,MARCKS
GO:0070013	Intracellular organelle lumen	74	5857	0.21	9.44e-05	AKAP11,PNN,TWISTNB,PPM1H,SRSF9,IRF2BPL,SYMPK,PDLIM4,SP110,SAMHD1,CAD,MCM2,CDK2,PML,PCDH1,KIAA0226,TERF2IP,HNRNPUL2,ARID1A,PHF6,PKP3,HSP90AA1,COL17A1,PPM1G,PPA2,CTNNB1,PTMA,DDX21,HN1,ADD3,SON,PEX14,HNRNPH1,GOLGA4,SMC4,NF1,BAZ1A,MAP2,SOX15,PFKFB2,IFI16,LMNA,EMD,ZRANB2,HNRNPH2,ITPR3,BAG6,PRRC2A,MDC1,TCOF1,RPS6KA3,TP53BP1,SQSTM1,URI1,HNRNPA3,NUMA1,CDK1,ATXN2L,DYRK1A,PWP1,SSFA2,PRKD2,TOP2A,LARP7,CFL1,…
GO:0030427	Site of polarized growth	10	195	0.82	0.00027	FKBP15,MAP1B,HCLS1,HSP90AA1,MAP2,PI4K2A,PARD3,CTTN,CTNND1,NDRG2
GO:0005882	Intermediate filament	10	199	0.81	0.00031	PNN,KRT13,KRT5,KRT7,KRT19,LMNA,DSP,KRT6A,KRT4,EPPK1
GO:0043296	Apical junction complex	8	143	0.85	0.0013	SYMPK,SHROOM3,CTNNA1,CTNNB1,PARD3,CTNND1,TJP2,EPPK1
GO:0043034	Costamere	4	19	1.43	0.0014	SVIL,AHNAK2,KRT19,AHNAK
GO:0031252	Cell leading edge	13	425	0.59	0.0019	PDLIM4,PXN,CTNNA1,HCLS1,CTNNB1,ARHGEF26,EPHA2,CTTN,ITSN1,CTNND1,CFL1,RAB3IP,FAM65B
GO:0005912	Adherens junction	8	170	0.78	0.0037	PDLIM4,SHROOM3,CTNNA1,PKP3,CTNNB1,PARD3,CTNND1,TJP2
GO:0042995	Cell projection	35	2287	0.29	0.0037	SLC2A3,FKBP15,HSPB1,PDLIM4,CAD,PXN,MAP1B,CTNNA1,OSBPL3,HCLS1,PCM1,HSP90AA1,CTNNB1,SVIL,ARHGEF26,NF1,EPHA2,MAP2,BAG3,PI4K2A,PARD3,CTTN,ITSN1,SQSTM1,URI1,NUMA1,USP8,DYRK1A,CTNND1,CFL1,RAB3IP,NDRG2,SEPT2,FAM65B,EPPK1
GO:0015630	Microtubule cytoskeleton	23	1219	0.38	0.0041	AKAP11,MICALL1,HSPB1,RAB11FIP5,MCM2,CDK2,PXN,SHROOM3,MAP1B,PCM1,SNTB2,CTNNB1,SVIL,MAP2,EMD,MAP7D1,CTTN,NUMA1,CDK1,RAB3IP,STIM1,MARCKS,SEPT2
GO:0030016	Myofibril	9	227	0.71	0.0042	HSPB1,PDLIM4,CTNNB1,SVIL,AHNAK2,KRT19,BAG3,AHNAK,SQSTM1
GO:0070160	Tight junction	7	129	0.84	0.0042	SYMPK,CTNNB1,EPHA2,PARD3,TJP2,LSR,EPPK1
GO:0045095	Keratin filament	6	92	0.92	0.0049	KRT13,KRT5,KRT7,KRT6A,KRT4,EPPK1
GO:0030863	Cortical cytoskeleton	6	96	0.9	0.0058	SHROOM3,HCLS1,KRT19,CTTN,NUMA1,CFL1
GO:0036477	Somatodendritic compartment	18	852	0.43	0.0058	SLC2A3,PDLIM4,CAD,MAP1B,HCLS1,HSP90AA1,NF1,MAP2,PI4K2A,ITPR3,PARD3,CTTN,ITSN1,URI1,NUMA1,USP8,DYRK1A,CTNND1
GO:0120025	Plasma membrane bounded cell projection	33	2193	0.28	0.007	FKBP15,HSPB1,PDLIM4,CAD,PXN,MAP1B,CTNNA1,OSBPL3,HCLS1,PCM1,HSP90AA1,CTNNB1,SVIL,ARHGEF26,NF1,EPHA2,MAP2,BAG3,PI4K2A,PARD3,CTTN,ITSN1,SQSTM1,URI1,NUMA1,USP8,DYRK1A,CTNND1,CFL1,RAB3IP,NDRG2,SEPT2,FAM65B
GO:0030864	Cortical actin cytoskeleton	5	68	0.97	0.0098	SHROOM3,HCLS1,KRT19,CTTN,CFL1
GO:0031982	Vesicle	49	3879	0.21	0.0098	SLC2A3,SULT2B1,MICALL1,FKBP15,KRT13,HSPB1,KRT5,PDLIM4,RAB11FIP5,CAD,CDK2,PML,KIAA0226,SCEL,CTNNA1,ARHGAP1,SEC16A,KRT7,HSP90AA1,SNTB2,CTNNB1,GOLGA4,AHNAK2,KRT19,PI4K2A,ITPR3,BAG6,PRRC2A,AHNAK,DSP,KRT6A,ITSN1,BET1L,SQSTM1,LAD1,NUMA1,CDK1,USP8,HLA-A,CTNND1,ARPC1B,PLEKHF1,CFL1,RAB3IP,NACA,NDRG2,MARCKS,SEPT2,LSR
GO:0044291	Cell-cell contact zone	5	72	0.95	0.012	CTNNA1,CTNNB1,AHNAK,DSP,TJP2
GO:0030425	Dendrite	14	612	0.47	0.0134	PDLIM4,MAP1B,HCLS1,HSP90AA1,NF1,MAP2,PI4K2A,CTTN,ITSN1,URI1,NUMA1,USP8,DYRK1A,CTNND1
GO:0005635	Nuclear envelope	12	472	0.51	0.0137	TMPO,PML,TERF2IP,OSBPL3,PCM1,HN1,LMNA,EMD,ITPR3,ITSN1,LMO7,TOR1AIP1
GO:0070062	Extracellular exosome	31	2099	0.28	0.0137	SLC2A3,SULT2B1,KRT13,HSPB1,KRT5,CAD,SCEL,ARHGAP1,KRT7,HSP90AA1,CTNNB1,GOLGA4,KRT19,BAG6,PRRC2A,AHNAK,DSP,KRT6A,SQSTM1,LAD1,NUMA1,CDK1,HLA-A,CTNND1,ARPC1B,CFL1,NACA,NDRG2,MARCKS,SEPT2,LSR
GO:0043005	Neuron projection	23	1366	0.33	0.0146	FKBP15,HSPB1,PDLIM4,CAD,MAP1B,HCLS1,HSP90AA1,NF1,EPHA2,MAP2,BAG3,PI4K2A,PARD3,CTTN,ITSN1,URI1,NUMA1,USP8,DYRK1A,CTNND1,NDRG2,SEPT2,FAM65B
GO:0097440	Apical dendrite	3	18	1.33	0.017	MAP1B,MAP2,ITSN1
GO:0030018	Z disc	6	131	0.77	0.0214	HSPB1,PDLIM4,CTNNB1,AHNAK2,KRT19,BAG3
GO:0031965	Nuclear membrane	9	302	0.58	0.022	TMPO,PML,OSBPL3,PCM1,HN1,LMNA,EMD,ITPR3,TOR1AIP1
GO:0034399	Nuclear periphery	6	133	0.76	0.022	CAD,PML,MAP2,LMNA,NUMA1,CFL1
GO:0035770	Ribonucleoprotein granule	8	241	0.63	0.022	SYMPK,LARP1,PARD3,SQSTM1,ATXN2L,CARHSP1,LARP4,FAM195B
GO:0000781	Chromosome, telomeric region	6	134	0.76	0.0223	MCM2,CDK2,PML,TERF2IP,TP53BP1,CDK1
GO:0030426	Growth cone	7	186	0.68	0.0223	FKBP15,MAP1B,HSP90AA1,MAP2,PARD3,CTNND1,NDRG2
GO:0032991	Protein-containing complex	58	5073	0.16	0.0223	MICALL1,PNN,TWISTNB,SYMPK,HSPB1,PDLIM4,CAD,SLC12A7,MCM2,CDK2,PXN,MAP1B,TERF2IP,CTNNA1,MYEF2,HCLS1,ARID1A,PCM1,PKP3,HSP90AA1,SNTB2,COL17A1,CTNNB1,PEX14,HNRNPH1,SMC4,EPHA2,BAZ1A,MAP2,KRT19,SOX15,BAG3,PI4K2A,HNRNPH2,ITPR3,PARD3,SKIV2L,BAG6,CTTN,TP53BP1,BET1L,HNRNPA3,NUMA1,CDK1,CARHSP1,HLA-A,DYRK1A,CTNND1,ARPC1B,TOP2A,LARP7,LMO7,BCLAF1,NACA,C17orf49,RSL1D1,SEPT2,LSR
GO:0150034	Distal axon	9	310	0.57	0.0238	FKBP15,CAD,MAP1B,HSP90AA1,MAP2,PARD3,ITSN1,CTNND1,NDRG2
GO:0005730	Nucleolus	17	924	0.37	0.0274	AKAP11,TWISTNB,SRSF9,PML,PCDH1,PHF6,DDX21,HN1,PEX14,NF1,IFI16,ITPR3,TCOF1,PWP1,TOP2A,RSL1D1,RNF213
GO:0036449	Microtubule minus-end	2	5	1.71	0.0315	SVIL,NUMA1
GO:0030057	Desmosome	3	25	1.19	0.033	PNN,PKP3,DSP
GO:0016020	Membrane	90	9072	0.1	0.0344	AKAP11,SLC2A3,MICALL1,PNN,FKBP15,SYMPK,HSPB1,KRT5,PDLIM4,RAB11FIP5,SAMHD1,PHRF1,CAD,SLC12A7,TMPO,PXN,PML,PCDH1,SHROOM3,MAP1B,HNRNPUL2,SCEL,CTNNA1,ARHGAP1,OSBPL3,HCLS1,TMEM40,SEC16A,PCM1,PKP3,HSP90AA1,LARP1,SNTB2,COL17A1,CCNYL1,PPM1G,CTNNB1,DDX21,SVIL,HN1,ADD3,PEX14,HNRNPH1,GOLGA4,NF1,EPHA2,AHNAK2,KRT19,IFI16,LMNA,BAG3,EMD,PI4K2A,HNRNPH2,RGS3,ITPR3,PARD3,BAG6,PRRC2A,CTTN,RRBP1,AHNAK,DSP,KRT6A,ITSN…
GO:0110165	Cellular anatomical entity	149	17788	0.03	0.0345	AKAP11,SLC2A3,SULT2B1,MICALL1,PNN,TWISTNB,PPM1H,SRSF9,FKBP15,IRF2BPL,SYMPK,KRT13,HSPB1,KRT5,PDLIM4,TRAFD1,RAB11FIP5,SP110,SAMHD1,PHRF1,CAD,SLC12A7,MCM2,SH2D4A,TMPO,CDK2,PXN,PML,PDCD4,PCDH1,EIF5B,SHROOM3,KIAA0226,MAP1B,TERF2IP,HNRNPUL2,SCEL,CTNNA1,HS1BP3,ARHGAP1,OSBPL3,MYEF2,HCLS1,ARID1A,TMEM40,SEC16A,PCM1,PHF6,KRT7,PKP3,HSP90AA1,LARP1,SNTB2,COL17A1,CCNYL1,PPM1G,PPA2,CTNNB1,PTMA,DDX21,SVIL,HN1,ADD…
GO:0030017	Sarcomere	7	207	0.64	0.0347	HSPB1,PDLIM4,CTNNB1,AHNAK2,KRT19,BAG3,SQSTM1
GO:0000784	Nuclear chromosome, telomeric region	5	102	0.8	0.0353	MCM2,PML,TERF2IP,TP53BP1,CDK1
GO:0016604	Nuclear body	15	789	0.39	0.0353	PNN,SRSF9,CDK2,PML,TERF2IP,SON,SMC4,IFI16,LMNA,MDC1,TP53BP1,SQSTM1,ATXN2L,DYRK1A,BCLAF1
GO:0098590	Plasma membrane region	20	1219	0.32	0.0353	PDLIM4,SHROOM3,CTNNA1,HCLS1,CTNNB1,SVIL,ADD3,EPHA2,KRT19,PI4K2A,PARD3,CTTN,DSP,ITSN1,CFL1,LMO7,STIM1,SEPT2,FAM65B,EPPK1
GO:0014069	Postsynaptic density	9	344	0.52	0.0408	MAP1B,HCLS1,CTNNB1,ADD3,MAP2,HNRNPH2,CTTN,USP8,CTNND1
GO:0000793	Condensed chromosome	7	216	0.62	0.041	CDK2,PHF6,ADD3,SMC4,TP53BP1,TOP2A,SEPT2
GO:0016342	Catenin complex	3	30	1.11	0.0458	CTNNA1,CTNNB1,CTNND1
GO:0030056	Hemidesmosome	2	7	1.56	0.0458	COL17A1,EPPK1
GO:0097441	Basal dendrite	2	7	1.56	0.0458	MAP1B,MAP2
