# Supplementary material for: Mapping Nanoscale‐To‐Single‐Cell Phosphoproteomic Landscape by Chip‐DIA
Source: Adv Sci (Weinh). 2024 Oct 14;12(1):2402421. doi: 10.1002/advs.202402421 (PMC11714195; doi:10.1002/advs.202402421)
Supplement: Supplementary file 9 — Supporting Information [file ADVS-12-2402421-s004.xlsx]

## Sheet: Supplementary Data 8 Summary
	Supplementary Data 8. Summary of raw files uploaded to jPOST/PRIDE
	Data S8a. Raw files for DIA-based phosphoproteomics analysis, and phosphoprotoeme library JPST002313 (PXD045210)

## Sheet: 8a
Data S8a. Raw files for DIA-based phosphoproteomics analysis, and phosphoprotoeme library JPST002313 (PXD045210)
No.	Raw file	Sample	Enrichment	Acquisition	Data	Data set Use	Files Used for Library Search	Library Files Searched Against Input Amount Samples	Associated Figure	Spectral library used	Associated Spectronaut (SNE/LibraryKIT) file
1	20220107_MDPhospho_DIA_50cells_TiO2_R1	PC-9 Cell	TiO2-Chip	DIA	Phosphoproteome	iPhosChip-based phosphoproteomics workflow	No	N/A	Figure 2, Figure S4	N/A	20220107_MDPhospho_DIA_50cells_TiO2.sne
2	20220107_MDPhospho_DIA_50cells_TiO2_R2	PC-9 Cell	TiO2-Chip	DIA	Phosphoproteome	iPhosChip-based phosphoproteomics workflow	No	N/A	Figure 2, Figure S4	N/A	20220107_MDPhospho_DIA_50cells_TiO2.sne
3	20220107_MDPhospho_DIA_50cells_TiO2_R3	PC-9 Cell	TiO2-Chip	DIA	Phosphoproteome	iPhosChip-based phosphoproteomics workflow	No	N/A	Figure 2, Figure S4	N/A	20220107_MDPhospho_DIA_50cells_TiO2.sne
4	20220107_MDPhospho_DIA_50cells_TiO2_ND_R1	PC-9 Cell	TiO2-Chip	DIA	Phosphoproteome	iPhosChip-based phosphoproteomics workflow	No	N/A	Figure 2, Figure S4	N/A	20220107_MDPhospho_DIA_50cells_TiO2_ND.sne
5	20220107_MDPhospho_DIA_50cells_TiO2_ND_R2	PC-9 Cell	TiO2-Chip	DIA	Phosphoproteome	iPhosChip-based phosphoproteomics workflow	No	N/A	Figure 2, Figure S4	N/A	20220107_MDPhospho_DIA_50cells_TiO2_ND.sne
6	20220107_MDPhospho_DIA_50cells_TiO2_ND_R3	PC-9 Cell	TiO2-Chip	DIA	Phosphoproteome	iPhosChip-based phosphoproteomics workflow	No	N/A	Figure 2, Figure S4	N/A	20220107_MDPhospho_DIA_50cells_TiO2_ND.sne
7	20220930_MDphospho_DIA_10cell_TiO2_01	PC-9 Cell	TiO2-Chip	DIA	Phosphoproteome	Nanoscale Sensitivity	No	N/A	Figure 3, Figure S5, S6, S7	20220930_MDphospho_DIA_100cell_TiO2_Lib3x.kit	20220930_MDphospho_DIA_10cell_TiO2.sne, 20220930_MDphospho_DIA_10cell_TiO2_Spectronautv17_classicdirDIA.sne, 20220930_MDphospho_DIA_10cell_TiO2_Spectronautv16.sne, 20220930_MDphospho_DIA_10cell_TiO2_Spectronautv15.sne, 20220930_MDphospho_DIA_10cell_TiO2_20220930MDPhos_100cell_TiO2_Lib3x.sne
8	20220930_MDphospho_DIA_10cell_TiO2_02	PC-9 Cell	TiO2-Chip	DIA	Phosphoproteome	Nanoscale Sensitivity	No	N/A	Figure 3, Figure S5, S6, S7	20220930_MDphospho_DIA_100cell_TiO2_Lib3x.kit	20220930_MDphospho_DIA_10cell_TiO2.sne, 20220930_MDphospho_DIA_10cell_TiO2_Spectronautv17_classicdirDIA.sne, 20220930_MDphospho_DIA_10cell_TiO2_Spectronautv16.sne, 20220930_MDphospho_DIA_10cell_TiO2_Spectronautv15.sne, 20220930_MDphospho_DIA_10cell_TiO2_20220930MDPhos_100cell_TiO2_Lib3x.sne
9	20220930_MDphospho_DIA_10cell_TiO2_03	PC-9 Cell	TiO2-Chip	DIA	Phosphoproteome	Nanoscale Sensitivity	No	N/A	Figure 3, Figure S5, S6, S7	20220930_MDphospho_DIA_100cell_TiO2_Lib3x.kit	20220930_MDphospho_DIA_10cell_TiO2.sne, 20220930_MDphospho_DIA_10cell_TiO2_Spectronautv17_classicdirDIA.sne, 20220930_MDphospho_DIA_10cell_TiO2_Spectronautv16.sne, 20220930_MDphospho_DIA_10cell_TiO2_Spectronautv15.sne, 20220930_MDphospho_DIA_10cell_TiO2_20220930MDPhos_100cell_TiO2_Lib3x.sne
10	20220930_MDphospho_DIA_50cell_TiO2_01	PC-9 Cell	TiO2-Chip	DIA	Phosphoproteome	Nanoscale Sensitivity; Phosphoproteome Library	Yes	1-cell	Figure 3, Figure S5, S6, S7, Supplementary Table 1	20220930_MDphospho_DIA_500cell_TiO2_Lib3x.kit	20220930_MDphospho_DIA_50cell_TiO2.sne, 20220930_MDphospho_DIA_50cell_TiO2_Spectronautv17_classicdirDIA.sne, 20220930_MDphospho_DIA_50cell_TiO2_Spectronautv16.sne, 20220930_MDphospho_DIA_50cell_TiO2_Spectronautv15.sne, 20220930_MDphospho_DIA_50cell_TiO2_20220930MDPhos_500cell_TiO2_Lib3x.sne
11	20220930_MDphospho_DIA_50cell_TiO2_02	PC-9 Cell	TiO2-Chip	DIA	Phosphoproteome	Nanoscale Sensitivity; Phosphoproteome Library	Yes	1-cell	Figure 3, Figure S5, S6, S7, Supplementary Table 1	20220930_MDphospho_DIA_500cell_TiO2_Lib3x.kit	20220930_MDphospho_DIA_50cell_TiO2.sne, 20220930_MDphospho_DIA_50cell_TiO2_Spectronautv17_classicdirDIA.sne, 20220930_MDphospho_DIA_50cell_TiO2_Spectronautv16.sne, 20220930_MDphospho_DIA_50cell_TiO2_Spectronautv15.sne, 20220930_MDphospho_DIA_50cell_TiO2_20220930MDPhos_500cell_TiO2_Lib3x.sne
12	20220930_MDphospho_DIA_50cell_TiO2_03	PC-9 Cell	TiO2-Chip	DIA	Phosphoproteome	Nanoscale Sensitivity; Phosphoproteome Library	Yes	1-cell	Figure 3, Figure S5, S6, S7, Supplementary Table 1	20220930_MDphospho_DIA_500cell_TiO2_Lib3x.kit	20220930_MDphospho_DIA_50cell_TiO2.sne, 20220930_MDphospho_DIA_50cell_TiO2_Spectronautv17_classicdirDIA.sne, 20220930_MDphospho_DIA_50cell_TiO2_Spectronautv16.sne, 20220930_MDphospho_DIA_50cell_TiO2_Spectronautv15.sne, 20220930_MDphospho_DIA_50cell_TiO2_20220930MDPhos_500cell_TiO2_Lib3x.sne
13	20220930_MDphospho_DIA_100cell_TiO2_01	PC-9 Cell	TiO2-Chip	DIA	Phosphoproteome	Nanoscale Sensitivity; Phosphoproteome Library	Yes	10-cells	Figure 3, Figure S5, S6, S7, Supplementary Table 1	20220825_MDphospho_DIA_1Kcells_TiO2_Lib3x.kit	20220930_MDphospho_DIA_100cell_TiO2.sne, 20220930_MDphospho_DIA_100cell_TiO2_Spectronautv17_classicdirDIA.sne, 20220930_MDphospho_DIA_100cell_TiO2_Spectronautv16.sne, 20220930_MDphospho_DIA_100cell_TiO2_Spectronautv15.sne, 20220930_MDphospho_DIA_100cell_TiO2_Lib_20220825MDPhos_1Kcells_Lib3x.sne
14	20220930_MDphospho_DIA_100cell_TiO2_02	PC-9 Cell	TiO2-Chip	DIA	Phosphoproteome	Nanoscale Sensitivity; Phosphoproteome Library	Yes	10-cells	Figure 3, Figure S5, S6, S7, Supplementary Table 1	20220825_MDphospho_DIA_1Kcells_TiO2_Lib3x.kit	20220930_MDphospho_DIA_100cell_TiO2.sne, 20220930_MDphospho_DIA_100cell_TiO2_Spectronautv17_classicdirDIA.sne, 20220930_MDphospho_DIA_100cell_TiO2_Spectronautv16.sne, 20220930_MDphospho_DIA_100cell_TiO2_Spectronautv15.sne, 20220930_MDphospho_DIA_100cell_TiO2_Lib_20220825MDPhos_1Kcells_Lib3x.sne
15	20220930_MDphospho_DIA_100cell_TiO2_03	PC-9 Cell	TiO2-Chip	DIA	Phosphoproteome	Nanoscale Sensitivity; Phosphoproteome Library	Yes	10-cells	Figure 3, Figure S5, S6, S7, Supplementary Table 1	20220825_MDphospho_DIA_1Kcells_TiO2_Lib3x.kit	20220930_MDphospho_DIA_100cell_TiO2.sne, 20220930_MDphospho_DIA_100cell_TiO2_Spectronautv17_classicdirDIA.sne, 20220930_MDphospho_DIA_100cell_TiO2_Spectronautv16.sne, 20220930_MDphospho_DIA_100cell_TiO2_Spectronautv15.sne, 20220930_MDphospho_DIA_100cell_TiO2_Lib_20220825MDPhos_1Kcells_Lib3x.sne
16	20220930_MDphospho_DIA_500cell_TiO2_01	PC-9 Cell	TiO2-Chip	DIA	Phosphoproteome	Nanoscale Sensitivity; Phosphoproteome Library	Yes	50-cells	Figure 3, Figure S5, S6, S7, Supplementary Table 1	2022_0526_0825_STPhos_DIA_1000ng_TiO2_Lib8x.kit	20220930_MDphospho_DIA_500cell_TiO2.sne, 20220930_MDphospho_DIA_500cell_TiO2_Spectronautv17_classicdirDIA.sne, 20220930_MDphospho_DIA_500cell_TiO2_Spectronautv16.sne, 20220930_MDphospho_DIA_500cell_TiO2_Spectronautv15.sne, 20220930_MDphospho_DIA_500cell_TiO2_Lib_2022_0526_0825_STPhos_1000ng_TiO2_Lib8x.sne
17	20220930_MDphospho_DIA_500cell_TiO2_02	PC-9 Cell	TiO2-Chip	DIA	Phosphoproteome	Nanoscale Sensitivity; Phosphoproteome Library	Yes	50-cells	Figure 3, Figure S5, S6, S7, Supplementary Table 1	2022_0526_0825_STPhos_DIA_1000ng_TiO2_Lib8x.kit	20220930_MDphospho_DIA_500cell_TiO2.sne, 20220930_MDphospho_DIA_500cell_TiO2_Spectronautv17_classicdirDIA.sne, 20220930_MDphospho_DIA_500cell_TiO2_Spectronautv16.sne, 20220930_MDphospho_DIA_500cell_TiO2_Spectronautv15.sne, 20220930_MDphospho_DIA_500cell_TiO2_Lib_2022_0526_0825_STPhos_1000ng_TiO2_Lib8x.sne
18	20220930_MDphospho_DIA_500cell_TiO2_03	PC-9 Cell	TiO2-Chip	DIA	Phosphoproteome	Nanoscale Sensitivity; Phosphoproteome Library	Yes	50-cells	Figure 3, Figure S5, S6, S7, Supplementary Table 1	2022_0526_0825_STPhos_DIA_1000ng_TiO2_Lib8x.kit	20220930_MDphospho_DIA_500cell_TiO2.sne, 20220930_MDphospho_DIA_500cell_TiO2_Spectronautv17_classicdirDIA.sne, 20220930_MDphospho_DIA_500cell_TiO2_Spectronautv16.sne, 20220930_MDphospho_DIA_500cell_TiO2_Spectronautv15.sne, 20220930_MDphospho_DIA_500cell_TiO2_Lib_2022_0526_0825_STPhos_1000ng_TiO2_Lib8x.sne
19	20220930_MDphospho_DIA_1Kcell_TiO2_01	PC-9 Cell	TiO2-Chip	DIA	Phosphoproteome	Nanoscale Sensitivity; Phosphoproteome Library	Yes	N/A	Figure 3, Figure S5, S6, S7, Supplementary Table 1	2022_0526_0729_0825_STPhos_DIA_1000500ng_TiO2_Lib11x.kit	20220930_MDphospho_DIA_1Kcell_TiO2.sne, 20220930_MDphospho_DIA_1Kcell_TiO2_Spectronautv17_classicdirDIA.sne, 20220930_MDphospho_DIA_1Kcell_TiO2_Spectronautv16.sne, 20220930_MDphospho_DIA_1Kcell_TiO2_Spectronautv15.sne, 20220930_MDphospho_DIA_1Kcell_TiO2_Lib_2022_0526_0729_0825_STPhos_1000500ng_Lib11x.sne
20	20220930_MDphospho_DIA_1Kcell_TiO2_02	PC-9 Cell	TiO2-Chip	DIA	Phosphoproteome	Nanoscale Sensitivity; Phosphoproteome Library	Yes	N/A	Figure 3, Figure S5, S6, S7, Supplementary Table 1	2022_0526_0729_0825_STPhos_DIA_1000500ng_TiO2_Lib11x.kit	20220930_MDphospho_DIA_1Kcell_TiO2.sne, 20220930_MDphospho_DIA_1Kcell_TiO2_Spectronautv17_classicdirDIA.sne, 20220930_MDphospho_DIA_1Kcell_TiO2_Spectronautv16.sne, 20220930_MDphospho_DIA_1Kcell_TiO2_Spectronautv15.sne, 20220930_MDphospho_DIA_1Kcell_TiO2_Lib_2022_0526_0729_0825_STPhos_1000500ng_Lib11x.sne
21	20220930_MDphospho_DIA_1Kcell_TiO2_03	PC-9 Cell	TiO2-Chip	DIA	Phosphoproteome	Nanoscale Sensitivity; Phosphoproteome Library	Yes	N/A	Figure 3, Figure S5, S6, S7, Supplementary Table 1	2022_0526_0729_0825_STPhos_DIA_1000500ng_TiO2_Lib11x.kit	20220930_MDphospho_DIA_1Kcell_TiO2.sne, 20220930_MDphospho_DIA_1Kcell_TiO2_Spectronautv17_classicdirDIA.sne, 20220930_MDphospho_DIA_1Kcell_TiO2_Spectronautv16.sne, 20220930_MDphospho_DIA_1Kcell_TiO2_Spectronautv15.sne, 20220930_MDphospho_DIA_1Kcell_TiO2_Lib_2022_0526_0729_0825_STPhos_1000500ng_Lib11x.sne
22	20220825_MDphospho_DIA_1Kcells_TiO2_01	PC-9 Cell	TiO2-Chip	DIA	Phosphoproteome	Phosphoproteome Library	Yes	100-cells	Figure 3, Figure S5, S6, S7, Supplementary Table 2	N/A	20220825_MDphospho_DIA_1Kcells_TiO2_Lib3x.kit
23	20220825_MDphospho_DIA_1Kcells_TiO2_02	PC-9 Cell	TiO2-Chip	DIA	Phosphoproteome	Phosphoproteome Library	Yes	100-cells	Figure 3, Figure S5, S6, S7, Supplementary Table 3	N/A	20220825_MDphospho_DIA_1Kcells_TiO2_Lib3x.kit
24	20220825_MDphospho_DIA_1Kcells_TiO2_03	PC-9 Cell	TiO2-Chip	DIA	Phosphoproteome	Phosphoproteome Library	Yes	100-cells	Figure 3, Figure S5, S6, S7, Supplementary Table 4	N/A	20220825_MDphospho_DIA_1Kcells_TiO2_Lib3x.kit
25	20220526_STPhospho_DIA_1ug_TiO2_R1	PC-9 Cell	TiO2-StageTip	DIA	Phosphoproteome	Phosphoproteome Library	Yes	1000-cells, 500 cells	Figure 3, Figure S5, S6, S7, Supplementary Table 1	N/A	2022_0526_0729_0825_STPhos_DIA_1000500ng_TiO2_Lib11x.kit, 2022_0526_0825_STPhos_DIA_1000ng_TiO2_Lib8x.kit
26	20220526_STPhospho_DIA_1ug_TiO2_R2	PC-9 Cell	TiO2-StageTip	DIA	Phosphoproteome	Phosphoproteome Library	Yes	1000-cells, 500 cells	Figure 3, Figure S5, S6, S7, Supplementary Table 1	N/A	2022_0526_0729_0825_STPhos_DIA_1000500ng_TiO2_Lib11x.kit, 2022_0526_0825_STPhos_DIA_1000ng_TiO2_Lib8x.kit
27	20220526_STPhospho_DIA_1ug_TiO2_R3	PC-9 Cell	TiO2-StageTip	DIA	Phosphoproteome	Phosphoproteome Library	Yes	1000-cells, 500 cells	Figure 3, Figure S5, S6, S7, Supplementary Table 1	N/A	2022_0526_0729_0825_STPhos_DIA_1000500ng_TiO2_Lib11x.kit, 2022_0526_0825_STPhos_DIA_1000ng_TiO2_Lib8x.kit
28	20220526_STPhospho_DIA_1ug_TiO2_R4	PC-9 Cell	TiO2-StageTip	DIA	Phosphoproteome	Phosphoproteome Library	Yes	1000-cells, 500 cells	Figure 3, Figure S5, S6, S7, Supplementary Table 1	N/A	2022_0526_0729_0825_STPhos_DIA_1000500ng_TiO2_Lib11x.kit, 2022_0526_0825_STPhos_DIA_1000ng_TiO2_Lib8x.kit
29	20220729_STPhospho_DDM_DIA_500ng_TiO2_01	PC-9 Cell	TiO2-StageTip	DIA	Phosphoproteome	Phosphoproteome Library	Yes	1000-cells	Figure 3, Figure S5, S6, S7, Supplementary Table 1	N/A	2022_0526_0729_0825_STPhos_DIA_1000500ng_TiO2_Lib11x.kit
30	20220729_STPhospho_DDM_DIA_500ng_TiO2_02	PC-9 Cell	TiO2-StageTip	DIA	Phosphoproteome	Phosphoproteome Library	Yes	1000-cells	Figure 3, Figure S5, S6, S7, Supplementary Table 1	N/A	2022_0526_0729_0825_STPhos_DIA_1000500ng_TiO2_Lib11x.kit
31	20220729_STPhospho_DDM_DIA_500ng_TiO2_03	PC-9 Cell	TiO2-StageTip	DIA	Phosphoproteome	Phosphoproteome Library	Yes	1000-cells	Figure 3, Figure S5, S6, S7, Supplementary Table 1	N/A	2022_0526_0729_0825_STPhos_DIA_1000500ng_TiO2_Lib11x.kit
32	20220729_STPhospho_DDM_DIA_500ng_TiO2_04	PC-9 Cell	TiO2-StageTip	DIA	Phosphoproteome	Phosphoproteome Library	Yes	1000-cells	Figure 3, Figure S5, S6, S7, Supplementary Table 1	N/A	2022_0526_0729_0825_STPhos_DIA_1000500ng_TiO2_Lib11x.kit
33	20220825_STPhospho_DIA_1000ng_TiO2_01	PC-9 Cell	TiO2-StageTip	DIA	Phosphoproteome	Phosphoproteome Library	Yes	500-cells	Figure 3, Figure S5, S6, S7, Supplementary Table 1	N/A	2022_0526_0825_STPhos_DIA_1000ng_TiO2_Lib8x.kit
34	20220825_STPhospho_DIA_1000ng_TiO2_02	PC-9 Cell	TiO2-StageTip	DIA	Phosphoproteome	Phosphoproteome Library	Yes	1000-cells, 500 cells	Figure 3, Figure S5, S6, S7, Supplementary Table 1	N/A	2022_0526_0729_0825_STPhos_DIA_1000500ng_TiO2_Lib11x.kit, 2022_0526_0825_STPhos_DIA_1000ng_TiO2_Lib8x.kit
35	20220825_STPhospho_DIA_1000ng_TiO2_03	PC-9 Cell	TiO2-StageTip	DIA	Phosphoproteome	Phosphoproteome Library	Yes	1000-cells, 500 cells	Figure 3, Figure S5, S6, S7, Supplementary Table 1	N/A	2022_0526_0729_0825_STPhos_DIA_1000500ng_TiO2_Lib11x.kit, 2022_0526_0825_STPhos_DIA_1000ng_TiO2_Lib8x.kit
36	20220825_STPhospho_DIA_1000ng_TiO2_04	PC-9 Cell	TiO2-StageTip	DIA	Phosphoproteome	Phosphoproteome Library	Yes	1000-cells, 500 cells	Figure 3, Figure S5, S6, S7, Supplementary Table 1	N/A	2022_0526_0729_0825_STPhos_DIA_1000500ng_TiO2_Lib11x.kit, 2022_0526_0825_STPhos_DIA_1000ng_TiO2_Lib8x.kit
37	20230112_Blank_MDphospho_DIA_0cell_TiO2_01	Blank	TiO2-Chip	DIA	Phosphoproteome	Single-cell phosphoproteomics	No	N/A	Figure 4, Figure S8, S9, Supplementary Table 2	20220930_MDphospho_DIA_50cell_TiO2_Lib3x.kit	20230112_Blank_MDphospho_DIA_0cell_TiO2.sne, 20230112_Blank_MDphospho_DIA_0cell_TiO2_Lib_Lib_20220930_updated50cells_Lib3x.sne
38	20230112_Blank_MDphospho_DIA_0cell_TiO2_02	Blank	TiO2-Chip	DIA	Phosphoproteome	Single-cell phosphoproteomics	No	N/A	Figure 4, Figure S8, S9, Supplementary Table 2	20220930_MDphospho_DIA_50cell_TiO2_Lib3x.kit	20230112_Blank_MDphospho_DIA_0cell_TiO2.sne, 20230112_Blank_MDphospho_DIA_0cell_TiO2_Lib_Lib_20220930_updated50cells_Lib3x.sne
39	20230112_Blank_MDphospho_DIA_0cell_TiO2_03	Blank	TiO2-Chip	DIA	Phosphoproteome	Single-cell phosphoproteomics	No	N/A	Figure 4, Figure S8, S9, Supplementary Table 2	20220930_MDphospho_DIA_50cell_TiO2_Lib3x.kit	20230112_Blank_MDphospho_DIA_0cell_TiO2.sne, 20230112_Blank_MDphospho_DIA_0cell_TiO2_Lib_Lib_20220930_updated50cells_Lib3x.sne
40	20230112_PC9_MDphospho_DIA_1cell_TiO2_01	PC-9 Cell	TiO2-Chip	DIA	Phosphoproteome	Single-cell phosphoproteomics	No	N/A	Figure 4, Figure S8, S9, Supplementary Table 2	20220930_MDphospho_DIA_50cell_TiO2_Lib3x.kit	20230112_PC9_MDphospho_DIA_1cell_TiO2.sne, 20230112_PC9_MDphospho_DIA_1cell_TiO2_Lib_20220930MDPhos_50cell_Lib3x.sne
41	20230112_PC9_MDphospho_DIA_1cell_TiO2_02	PC-9 Cell	TiO2-Chip	DIA	Phosphoproteome	Single-cell phosphoproteomics	No	N/A	Figure 4, Figure S8, S9, Supplementary Table 2	20220930_MDphospho_DIA_50cell_TiO2_Lib3x.kit	20230112_PC9_MDphospho_DIA_1cell_TiO2.sne, 20230112_PC9_MDphospho_DIA_1cell_TiO2_Lib_20220930MDPhos_50cell_Lib3x.sne
42	20230112_PC9_MDphospho_DIA_1cell_TiO2_03	PC-9 Cell	TiO2-Chip	DIA	Phosphoproteome	Single-cell phosphoproteomics	No	N/A	Figure 4, Figure S8, S9, Supplementary Table 2	20220930_MDphospho_DIA_50cell_TiO2_Lib3x.kit	20230112_PC9_MDphospho_DIA_1cell_TiO2.sne, 20230112_PC9_MDphospho_DIA_1cell_TiO2_Lib_20220930MDPhos_50cell_Lib3x.sne
43	20230628_PC9_MDPhospho_DIA_1cell_TiO2_01	PC-9 Cell	TiO2-Chip	DIA	Phosphoproteome	Single-cell phosphoproteomics	No	N/A	Figure 4, Figure S8, S9, Supplementary Table 2	20220930_MDphospho_DIA_50cell_TiO2_Lib3x.kit	dirDIA_20230628_PC9_MDPhospho_DIA_1cell_TiO2_010203.sne, 20230628_PC9_MDPhospho_DIA_1cell_TiO2_Lib20220930_50cells_3x.sne
44	20230628_PC9_MDPhospho_DIA_1cell_TiO2_02	PC-9 Cell	TiO2-Chip	DIA	Phosphoproteome	Single-cell phosphoproteomics	No	N/A	Figure 4, Figure S8, S9, Supplementary Table 2	20220930_MDphospho_DIA_50cell_TiO2_Lib3x.kit	dirDIA_20230628_PC9_MDPhospho_DIA_1cell_TiO2_010203.sne, 20230628_PC9_MDPhospho_DIA_1cell_TiO2_Lib20220930_50cells_3x.sne
45	20230628_PC9_MDPhospho_DIA_1cell_TiO2_03	PC-9 Cell	TiO2-Chip	DIA	Phosphoproteome	Single-cell phosphoproteomics	No	N/A	Figure 4, Figure S8, S9, Supplementary Table 2	20220930_MDphospho_DIA_50cell_TiO2_Lib3x.kit	dirDIA_20230628_PC9_MDPhospho_DIA_1cell_TiO2_010203.sne, 20230628_PC9_MDPhospho_DIA_1cell_TiO2_Lib20220930_50cells_3x.sne
46	20230112_CLH157_MDphospho_DIA_10cell_TiO2_01	CLH157 cells	TiO2-Chip	DIA	Phosphoproteome	EGFR-TKI resistant patient derived cells	No	N/A	Figure 5, Figure S10, S11	20230112_CLH157CLH206CLH217_MDphospho_DIA_100cell_TiO2_Lib9x.kit	20230112_CLH157_MDphospho_DIA_10cell_TiO2.sne, 20230112_CLH157CLH206CLH217_MDphospho_DIA_10cell_TiO2_Lib_20230112_CLH157CLH206CLH217_DIA_100cell_TiO2_Lib9x.sne
47	20230112_CLH157_MDphospho_DIA_10cell_TiO2_02	CLH157 cells	TiO2-Chip	DIA	Phosphoproteome	EGFR-TKI resistant patient derived cells	No	N/A	Figure 5, Figure S10, S11	20230112_CLH157CLH206CLH217_MDphospho_DIA_100cell_TiO2_Lib9x.kit	20230112_CLH157_MDphospho_DIA_10cell_TiO2.sne, 20230112_CLH157CLH206CLH217_MDphospho_DIA_10cell_TiO2_Lib_20230112_CLH157CLH206CLH217_DIA_100cell_TiO2_Lib9x.sne
48	20230112_CLH157_MDphospho_DIA_10cell_TiO2_03	CLH157 cells	TiO2-Chip	DIA	Phosphoproteome	EGFR-TKI resistant patient derived cells	No	N/A	Figure 5, Figure S10, S11	20230112_CLH157CLH206CLH217_MDphospho_DIA_100cell_TiO2_Lib9x.kit	20230112_CLH157_MDphospho_DIA_10cell_TiO2.sne, 20230112_CLH157CLH206CLH217_MDphospho_DIA_10cell_TiO2_Lib_20230112_CLH157CLH206CLH217_DIA_100cell_TiO2_Lib9x.sne
49	20230112_CLH157_MDphospho_DIA_100cell_TiO2_01	CLH157 cells	TiO2-Chip	DIA	Phosphoproteome	EGFR-TKI resistant patient derived cells; Phosphoproteome Library	Yes	10-cells	Figure 5, Figure S10, S11	20230112_CLH157CLH206CLH217_MDphospho_DIA_500cell_TiO2_Lib3x.kit	20230112_CLH157_MDphospho_DIA_100cell_TiO2.sne, 20230112_CLH157CLH206CLH217_MDphospho_DIA_100cell_TiO2_Lib_20230112_CLH157CLH206CLH217_DIA_500cell_TiO2_Lib9x.sne
50	20230112_CLH157_MDphospho_DIA_100cell_TiO2_02	CLH157 cells	TiO2-Chip	DIA	Phosphoproteome	EGFR-TKI resistant patient derived cells; Phosphoproteome Library	Yes	10-cells	Figure 5, Figure S10, S11	20230112_CLH157CLH206CLH217_MDphospho_DIA_500cell_TiO2_Lib3x.kit	20230112_CLH157_MDphospho_DIA_100cell_TiO2.sne, 20230112_CLH157CLH206CLH217_MDphospho_DIA_100cell_TiO2_Lib_20230112_CLH157CLH206CLH217_DIA_500cell_TiO2_Lib9x.sne
51	20230112_CLH157_MDphospho_DIA_100cell_TiO2_03	CLH157 cells	TiO2-Chip	DIA	Phosphoproteome	EGFR-TKI resistant patient derived cells; Phosphoproteome Library	Yes	10-cells	Figure 5, Figure S10, S11	20230112_CLH157CLH206CLH217_MDphospho_DIA_500cell_TiO2_Lib3x.kit	20230112_CLH157_MDphospho_DIA_100cell_TiO2.sne, 20230112_CLH157CLH206CLH217_MDphospho_DIA_100cell_TiO2_Lib_20230112_CLH157CLH206CLH217_DIA_500cell_TiO2_Lib9x.sne
52	20230112_CLH157_MDphospho_DIA_500cell_TiO2_01	CLH157 cells	TiO2-Chip	DIA	Phosphoproteome	EGFR-TKI resistant patient derived cells; Phosphoproteome Library	Yes	100-cells	Figure 5, Figure S10, S11	20230112_CLH157CLH206CLH217_STphospho_DIA_1000ng_TiO2_Lib3x.kit	20230112_CLH157_MDphospho_DIA_500cell_TiO2.sne, 20230112_CLH157CLH206CLH217_MDphospho_DIA_500cell_TiO2_Lib_20230112_CLH157CLH206CLH217_DIA_STPhos_1000ng_TiO2_Lib3x.sne
53	20230112_CLH157_MDphospho_DIA_500cell_TiO2_02	CLH157 cells	TiO2-Chip	DIA	Phosphoproteome	EGFR-TKI resistant patient derived cells; Phosphoproteome Library	Yes	100-cells	Figure 5, Figure S10, S11	20230112_CLH157CLH206CLH217_STphospho_DIA_1000ng_TiO2_Lib3x.kit	20230112_CLH157_MDphospho_DIA_500cell_TiO2.sne, 20230112_CLH157CLH206CLH217_MDphospho_DIA_500cell_TiO2_Lib_20230112_CLH157CLH206CLH217_DIA_STPhos_1000ng_TiO2_Lib3x.sne
54	20230112_CLH157_MDphospho_DIA_500cell_TiO2_03	CLH157 cells	TiO2-Chip	DIA	Phosphoproteome	EGFR-TKI resistant patient derived cells; Phosphoproteome Library	Yes	100-cells	Figure 5, Figure S10, S11	20230112_CLH157CLH206CLH217_STphospho_DIA_1000ng_TiO2_Lib3x.kit	20230112_CLH157_MDphospho_DIA_500cell_TiO2.sne, 20230112_CLH157CLH206CLH217_MDphospho_DIA_500cell_TiO2_Lib_20230112_CLH157CLH206CLH217_DIA_STPhos_1000ng_TiO2_Lib3x.sne
55	20230112_CLH206_MDphospho_DIA_10cell_TiO2_01	CLH206 cells	TiO2-Chip	DIA	Phosphoproteome	EGFR-TKI resistant patient derived cells	No	N/A	Figure 5, Figure S10, S11	20230112_CLH157CLH206CLH217_MDphospho_DIA_100cell_TiO2_Lib9x.kit	20230112_CLH206_MDphospho_DIA_10cell_TiO2.sne, 20230112_CLH157CLH206CLH217_MDphospho_DIA_10cell_TiO2_Lib_20230112_CLH157CLH206CLH217_DIA_100cell_TiO2_Lib9x.sne
56	20230112_CLH206_MDphospho_DIA_10cell_TiO2_02	CLH206 cells	TiO2-Chip	DIA	Phosphoproteome	EGFR-TKI resistant patient derived cells	No	N/A	Figure 5, Figure S10, S11	20230112_CLH157CLH206CLH217_MDphospho_DIA_100cell_TiO2_Lib9x.kit	20230112_CLH206_MDphospho_DIA_10cell_TiO2.sne, 20230112_CLH157CLH206CLH217_MDphospho_DIA_10cell_TiO2_Lib_20230112_CLH157CLH206CLH217_DIA_100cell_TiO2_Lib9x.sne
57	20230112_CLH206_MDphospho_DIA_10cell_TiO2_03	CLH206 cells	TiO2-Chip	DIA	Phosphoproteome	EGFR-TKI resistant patient derived cells	No	N/A	Figure 5, Figure S10, S11	20230112_CLH157CLH206CLH217_MDphospho_DIA_100cell_TiO2_Lib9x.kit	20230112_CLH206_MDphospho_DIA_10cell_TiO2.sne, 20230112_CLH157CLH206CLH217_MDphospho_DIA_10cell_TiO2_Lib_20230112_CLH157CLH206CLH217_DIA_100cell_TiO2_Lib9x.sne
58	20230112_CLH206_MDphospho_DIA_100cell_TiO2_01	CLH206 cells	TiO2-Chip	DIA	Phosphoproteome	EGFR-TKI resistant patient derived cells; Phosphoproteome Library	Yes	10-cells	Figure 5, Figure S10, S11	20230112_CLH157CLH206CLH217_MDphospho_DIA_500cell_TiO2_Lib3x.kit	20230112_CLH206_MDphospho_DIA_100cell_TiO2.sne, 20230112_CLH157CLH206CLH217_MDphospho_DIA_100cell_TiO2_Lib_20230112_CLH157CLH206CLH217_DIA_500cell_TiO2_Lib9x.sne
59	20230112_CLH206_MDphospho_DIA_100cell_TiO2_02	CLH206 cells	TiO2-Chip	DIA	Phosphoproteome	EGFR-TKI resistant patient derived cells; Phosphoproteome Library	Yes	10-cells	Figure 5, Figure S10, S11	20230112_CLH157CLH206CLH217_MDphospho_DIA_500cell_TiO2_Lib3x.kit	20230112_CLH206_MDphospho_DIA_100cell_TiO2.sne, 20230112_CLH157CLH206CLH217_MDphospho_DIA_100cell_TiO2_Lib_20230112_CLH157CLH206CLH217_DIA_500cell_TiO2_Lib9x.sne
60	20230112_CLH206_MDphospho_DIA_100cell_TiO2_03	CLH206 cells	TiO2-Chip	DIA	Phosphoproteome	EGFR-TKI resistant patient derived cells; Phosphoproteome Library	Yes	10-cells	Figure 5, Figure S10, S11	20230112_CLH157CLH206CLH217_MDphospho_DIA_500cell_TiO2_Lib3x.kit	20230112_CLH206_MDphospho_DIA_100cell_TiO2.sne, 20230112_CLH157CLH206CLH217_MDphospho_DIA_100cell_TiO2_Lib_20230112_CLH157CLH206CLH217_DIA_500cell_TiO2_Lib9x.sne
61	20230112_CLH206_MDphospho_DIA_500cell_TiO2_01	CLH206 cells	TiO2-Chip	DIA	Phosphoproteome	EGFR-TKI resistant patient derived cells; Phosphoproteome Library	Yes	100-cells	Figure 5, Figure S10, S11	20230112_CLH157CLH206CLH217_STphospho_DIA_1000ng_TiO2_Lib3x.kit	20230112_CLH206_MDphospho_DIA_500cell_TiO2.sne, 20230112_CLH157CLH206CLH217_MDphospho_DIA_500cell_TiO2_Lib_20230112_CLH157CLH206CLH217_DIA_STPhos_1000ng_TiO2_Lib3x.sne
62	20230112_CLH206_MDphospho_DIA_500cell_TiO2_02	CLH206 cells	TiO2-Chip	DIA	Phosphoproteome	EGFR-TKI resistant patient derived cells; Phosphoproteome Library	Yes	100-cells	Figure 5, Figure S10, S11	20230112_CLH157CLH206CLH217_STphospho_DIA_1000ng_TiO2_Lib3x.kit	20230112_CLH206_MDphospho_DIA_500cell_TiO2.sne, 20230112_CLH157CLH206CLH217_MDphospho_DIA_500cell_TiO2_Lib_20230112_CLH157CLH206CLH217_DIA_STPhos_1000ng_TiO2_Lib3x.sne
63	20230112_CLH206_MDphospho_DIA_500cell_TiO2_03	CLH206 cells	TiO2-Chip	DIA	Phosphoproteome	EGFR-TKI resistant patient derived cells; Phosphoproteome Library	Yes	100-cells	Figure 5, Figure S10, S11	20230112_CLH157CLH206CLH217_STphospho_DIA_1000ng_TiO2_Lib3x.kit	20230112_CLH206_MDphospho_DIA_500cell_TiO2.sne, 20230112_CLH157CLH206CLH217_MDphospho_DIA_500cell_TiO2_Lib_20230112_CLH157CLH206CLH217_DIA_STPhos_1000ng_TiO2_Lib3x.sne
64	20230112_CLH217_MDphospho_DIA_10cell_TiO2_01	CLH217 cells	TiO2-Chip	DIA	Phosphoproteome	EGFR-TKI resistant patient derived cells	No	N/A	Figure 5, Figure S10, S11	20230112_CLH157CLH206CLH217_MDphospho_DIA_100cell_TiO2_Lib9x.kit	20230112_CLH217_MDphospho_DIA_10cell_TiO2.sne, 20230112_CLH157CLH206CLH217_MDphospho_DIA_10cell_TiO2_Lib_20230112_CLH157CLH206CLH217_DIA_100cell_TiO2_Lib9x.sne
65	20230112_CLH217_MDphospho_DIA_10cell_TiO2_02	CLH217 cells	TiO2-Chip	DIA	Phosphoproteome	EGFR-TKI resistant patient derived cells	No	N/A	Figure 5, Figure S10, S11	20230112_CLH157CLH206CLH217_MDphospho_DIA_100cell_TiO2_Lib9x.kit	20230112_CLH217_MDphospho_DIA_10cell_TiO2.sne, 20230112_CLH157CLH206CLH217_MDphospho_DIA_10cell_TiO2_Lib_20230112_CLH157CLH206CLH217_DIA_100cell_TiO2_Lib9x.sne
66	20230112_CLH217_MDphospho_DIA_10cell_TiO2_03	CLH217 cells	TiO2-Chip	DIA	Phosphoproteome	EGFR-TKI resistant patient derived cells	No	N/A	Figure 5, Figure S10, S11	20230112_CLH157CLH206CLH217_MDphospho_DIA_100cell_TiO2_Lib9x.kit	20230112_CLH217_MDphospho_DIA_10cell_TiO2.sne, 20230112_CLH157CLH206CLH217_MDphospho_DIA_10cell_TiO2_Lib_20230112_CLH157CLH206CLH217_DIA_100cell_TiO2_Lib9x.sne
67	20230112_CLH217_MDphospho_DIA_100cell_TiO2_01	CLH217 cells	TiO2-Chip	DIA	Phosphoproteome	EGFR-TKI resistant patient derived cells; Phosphoproteome Library	Yes	10-cells	Figure 5, Figure S10, S11	20230112_CLH157CLH206CLH217_MDphospho_DIA_500cell_TiO2_Lib3x.kit	20230112_CLH217_MDphospho_DIA_100cell_TiO2.sne, 20230112_CLH157CLH206CLH217_MDphospho_DIA_100cell_TiO2_Lib_20230112_CLH157CLH206CLH217_DIA_500cell_TiO2_Lib9x.sne
68	20230112_CLH217_MDphospho_DIA_100cell_TiO2_02	CLH217 cells	TiO2-Chip	DIA	Phosphoproteome	EGFR-TKI resistant patient derived cells; Phosphoproteome Library	Yes	10-cells	Figure 5, Figure S10, S11	20230112_CLH157CLH206CLH217_MDphospho_DIA_500cell_TiO2_Lib3x.kit	20230112_CLH217_MDphospho_DIA_100cell_TiO2.sne, 20230112_CLH157CLH206CLH217_MDphospho_DIA_100cell_TiO2_Lib_20230112_CLH157CLH206CLH217_DIA_500cell_TiO2_Lib9x.sne
69	20230112_CLH217_MDphospho_DIA_100cell_TiO2_03	CLH217 cells	TiO2-Chip	DIA	Phosphoproteome	EGFR-TKI resistant patient derived cells; Phosphoproteome Library	Yes	10-cells	Figure 5, Figure S10, S11	20230112_CLH157CLH206CLH217_MDphospho_DIA_500cell_TiO2_Lib3x.kit	20230112_CLH217_MDphospho_DIA_100cell_TiO2.sne, 20230112_CLH157CLH206CLH217_MDphospho_DIA_100cell_TiO2_Lib_20230112_CLH157CLH206CLH217_DIA_500cell_TiO2_Lib9x.sne
70	20230112_CLH217_MDphospho_DIA_500cell_TiO2_01	CLH217 cells	TiO2-Chip	DIA	Phosphoproteome	EGFR-TKI resistant patient derived cells; Phosphoproteome Library	Yes	100-cells	Figure 5, Figure S10, S11	20230112_CLH157CLH206CLH217_STphospho_DIA_1000ng_TiO2_Lib3x.kit	20230112_CLH217_MDphospho_DIA_500cell_TiO2.sne, 20230112_CLH157CLH206CLH217_MDphospho_DIA_500cell_TiO2_Lib_20230112_CLH157CLH206CLH217_DIA_STPhos_1000ng_TiO2_Lib3x.sne
71	20230112_CLH217_MDphospho_DIA_500cell_TiO2_02	CLH217 cells	TiO2-Chip	DIA	Phosphoproteome	EGFR-TKI resistant patient derived cells; Phosphoproteome Library	Yes	100-cells	Figure 5, Figure S10, S11	20230112_CLH157CLH206CLH217_STphospho_DIA_1000ng_TiO2_Lib3x.kit	20230112_CLH217_MDphospho_DIA_500cell_TiO2.sne, 20230112_CLH157CLH206CLH217_MDphospho_DIA_500cell_TiO2_Lib_20230112_CLH157CLH206CLH217_DIA_STPhos_1000ng_TiO2_Lib3x.sne
72	20230112_CLH217_MDphospho_DIA_500cell_TiO2_03	CLH217 cells	TiO2-Chip	DIA	Phosphoproteome	EGFR-TKI resistant patient derived cells; Phosphoproteome Library	Yes	100-cells	Figure 5, Figure S10, S11	20230112_CLH157CLH206CLH217_STphospho_DIA_1000ng_TiO2_Lib3x.kit	20230112_CLH217_MDphospho_DIA_500cell_TiO2.sne, 20230112_CLH157CLH206CLH217_MDphospho_DIA_500cell_TiO2_Lib_20230112_CLH157CLH206CLH217_DIA_STPhos_1000ng_TiO2_Lib3x.sne
73	20230112_CLH157_STphospho_DIA_1000ng_TiO2_01	CLH157 cells	TiO2-StageTip	DIA	Phosphoproteome	Phosphoproteome Library	Yes	500-cells	Figure 5, Figure S10, S11	N/A	20230112_CLH157CLH206CLH217_STphospho_DIA_1000ng_TiO2_Lib3x.kit
74	20230112_CLH206_STphospho_DIA_1000ng_TiO2_01	CLH206 cells	TiO2-StageTip	DIA	Phosphoproteome	Phosphoproteome Library	Yes	500-cells	Figure 5, Figure S10, S11	N/A	20230112_CLH157CLH206CLH217_STphospho_DIA_1000ng_TiO2_Lib3x.kit
75	20230112_CLH217_STphospho_DIA_1000ng_TiO2_01	CLH217 cells	TiO2-StageTip	DIA	Phosphoproteome	Phosphoproteome Library	Yes	500-cells	Figure 5, Figure S10, S11	N/A	20230112_CLH157CLH206CLH217_STphospho_DIA_1000ng_TiO2_Lib3x.kit
