# Supplementary material for: Mapping Nanoscale‐To‐Single‐Cell Phosphoproteomic Landscape by Chip‐DIA
Source: Adv Sci (Weinh). 2024 Oct 14;12(1):2402421. doi: 10.1002/advs.202402421 (PMC11714195; doi:10.1002/advs.202402421)
Supplement: Supplementary file 10 — Supporting Information [file ADVS-12-2402421-s009.xlsx]

## Sheet: Fig.2a
		Number of cells	single capt.	2 or 3 cell	single capt.	2 or 3 cell	single capt.	2 or 3 cell	avg.	std. dev.	Average	STDEV
		10	10	0	10	0	10	0	10	0	0	0
		50	48	1	49	0	49	1	48.6667	0.57735	0.666667	0.57735
		100	97	5	99	3	99	3	98.3333	1.1547	3.66667	1.1547
		500	477	16	485	22	486	19	482.667	4.93288	19	3
		1K	935	36	941	43	953	44	943	9.16515	41	4.3589
		Number of cells	single capt.	2 or 3 cell	single capt.	2 or 3 cell	single capt.	2 or 3 cell	avg.	std.dev.	Average	STDEV
		1	100	0	100	0	100	0	100	0	0	0
		10	100	0	100	0	100	0	100	0	0	0
		50	97.9592	2.04082	100	0	98	2	98.6531	1.16666	1.34694	1.16666
		100	95.098	4.90196	97.0588	2.94118	97.0588	2.94118	96.4052	1.13206	3.59477	1.13206
		500	96.7546	3.24544	95.6607	4.33925	96.2376	3.76238	96.2176	0.547181	3.78235	0.547181
		1K	96.2925	3.70752	95.6301	4.36992	95.5868	4.41324	95.8364	0.395536	4.16356	0.395536

## Sheet: Fig.2b
Identification Information								Specificity Information
	Casein		Casein + BSA					Casein
	StageTip	iPhosChip	StageTip	iPhosChip				StageTip	Phosphopeptide (PEAK AREA)	Non-Phosphopeptide (PEAK AREA)	Specificity		iPhosChip	Phosphopeptide (PEAK AREA)	Non-Phosphopeptide (PEAK AREA)	Specificity
Rep-1	12	11	11	12				Rep-1	26082	0	1		Rep-1	63636	0	1
Rep-2	12	11	11	12				Rep-2	30320.8	0	1		Rep-2	73176	0	1
Rep-3	12	11	11	11				Rep-3	21349	0	1		Rep-3	53929	159.96	0.997043
Average	12	11	11	11.6667				Average	25917.3	0	1		Average	63580.3	53.32	0.999014
STDEV	0	0	0	0.57735				STDEV	4488.19	0	0		STDEV	9623.62	92.3529	0.00170743
								Specificity Information
								Casein + BSA
								StageTip	Phosphopeptide (PEAK AREA)	Non-Phosphopeptide (PEAK AREA)	Specificity		iPhosChip	Phosphopeptide (PEAK AREA)	Non-Phosphopeptide (PEAK AREA)	Specificity
								Rep-1	24020.1	103.714	0.995701		Rep-1	41028.6	182.02	0.995583
								Rep-2	29158.8	121.064	0.995865		Rep-2	43886.8	311.038	0.992963
								Rep-3	26220.3	120.019	0.995444		Rep-3	46391.2	1185.69	0.975078
								Average	26466.4	114.932	0.99567		Average	43768.8	559.583	0.987875
								STDEV	2578.14	9.7294	0.000173557		STDEV	2683.26	546.05	0.00911139

## Sheet: Fig.2c
	External Cleanup							External Cleanup Skipped
		Total Peptides	Phosphopeptides	Specificity					Total Peptides	Phosphopeptides	Specificity
	Rep-1	333	287	86.1862				Rep-1	809	761	94.0667
	Rep-2	340	289	85				Rep-2	816	766	93.8725
	Rep-3	341	289	84.7507				Rep-3	815	768	94.2331
	Average	338	288.333	85.3123				Average	813.333	765	94.0575
	STDEV	4.3589	1.1547	0.766996				STDEV	3.78594	3.60555	0.180469

## Sheet: Fig.2d
External Cleanup			External Cleanup Skipped
20220107_MDPhospho_DIA_50cells_TiO2_R1	20220107_MDPhospho_DIA_50cells_TiO2_R2	20220107_MDPhospho_DIA_50cells_TiO2_R3	20220107_MDPhospho_DIA_50cells_TiO2_ND_R1	20220107_MDPhospho_DIA_50cells_TiO2_ND_R2	20220107_MDPhospho_DIA_50cells_TiO2_ND_R3
12.8621	12.166	13.2116	8.47759	8.09037
11.0602	7.99677	9.65338	14.2765	14.5527	14.7798
17.5465	17.5523	16.4757	11.4636	11.483	11.0649
11.1162			16.8546	17.0912	17.4142
13.3163	13.7677	13.2904	11.5344	11.9557	12.0151
14.2484	13.722	13.5001	13.3295	13.7847	14.5602
12.8452	12.5853	12.6008	14.1437	13.7486	13.8338
12.7306	11.9163	13.6807	13.4125	13.202	14.2917
9.12019	9.68833	10.5062	7.36488	8.01464	8.97429
9.75798		9.76087	10.2207	10.381	10.8143
8.97435		8.81608	13.8586	13.6502	13.5393
15.122	15.5534	15.2513	14.0426	14.0313	14.0725
12.5221	12.2727	12.3791	12.5798	13.1377	14.4487
	7.30937	8.80668	11.7772	12.6831	12.0262
15.7562	15.513	14.5816	11.8992	12.7352	12.074
12.5139	12.3451	12.4231	9.59046	8.71787	9.47939
11.3602	11.172	10.9973	7.50663
11.7949	11.6921	11.5466	8.04623
8.80085	11.3344	10.778	7.15389
10.8481	12.3351	11.9453	10.132	8.68231	9.47248
10.8399	10.927	11.7001	8.80821	7.8666	7.97499
11.0165	11.1028	11.3455	8.65859	7.45561	9.37329
14.823	14.6798	14.8945	8.8414	10.904
	5.78874	6.59133	10.5818	11.7309	10.1015
9.10193	10.5413	10.0749		7.89468
9.96352	12.2324	10.6945	11.16	14.1169	11.7782
10.7627	12.043	10.898	9.42343	8.60912	8.78645
13.6715	13.5155	13.3067	15.3423	15.1009	15.0401
10.458	10.1608	10.9937	12.7289	12.108	12.5407
14.9481	14.6625	14.5697		7.41448	8.59643
9.95601	10.4834	10.1158	10.9459	10.4039	10.7369
		7.44586		7.8919	8.59731
9.9244	8.69045	9.5767		7.8919	8.59731
	10.0468	9.49944	9.7247	9.24848	9.41275
13.9413	13.1205		8.92247	9.30309	8.04993
		7.61047	8.92479	9.30019	8.05534
12.6876	14.5691	13.794	15.9963	15.5775	15.7794
		8.16896	8.54864		7.55341
9.67665	11.6724	11.6963	13.2904	12.5116	12.5289
13.4119	15.0237	13.6095	13.005	12.3351	12.169
12.8764	10.5458	10.7006	12.024	11.3789	11.8503
13.4404	13.046	10.9496	11.7661	11.2892	11.8248
10.2561	8.63139	10.5178	11.7661	11.2892	11.8248
6.21647		7.93192	11.3881	10.8394	11.5222
11.6429	10.8616	12.4035	11.7661	11.4435	11.8248
10.3584	10.8467	9.64613	12.1824	11.7129	12.2295
	7.41957	8.29484	13.4337	13.2748	13.2458
7.26396	11.0002	11.1783	13.5935	13.4781	13.5019
7.44657	10.8895	11.0629	13.593	13.5044	13.5019
10.4273	11.052	10.4819	11.8212	11.3239	11.8533
13.1877	12.6637	13.1945	11.775	11.6595	11.8072
11.9264	13.6448	13.9002	10.7782	10.4797	10.7608
11.9235	13.6479	13.9272	10.6622	10.2591	10.4181
10.3163	11.1006	11.6954	7.89021	7.78435
13.0159	13.7348	13.4694	7.89031	7.78447	7.26143
11.8985	12.4418	12.4788		8.65338
	9.12488	8.78426	13.7555	12.7696	13.3349
	9.86274	9.50289	13.853	13.6404	13.4627
	7.43768	8.06013	13.853	13.6404	13.3867
	10.1041	9.95468	13.7881	13.7574	13.4161
7.23978	10.3231	9.78531	13.1132	13.1678	12.3838
7.27349	9.89403	7.71374	11.5221	8.04188	11.6877
9.41726			11.7798	11.8608	11.6015
8.23761	8.74775	6.89093		7.17955
9.73283	8.79615	9.59063	7.82706	8.37685	6.89704
	9.63809	9.49413	8.71245	8.37784	6.89811
13.858	12.8267	12.3517	14.4102	14.12	13.969
12.1686	11.7054	11.4628	11.998	12.0133	12.4891
11.2956	9.84142	10.959	12.4708	12.8706	12.6445
9.95388	9.74858	9.80436	10.2864	10.681	10.9383
8.14274	9.65425	9.90399	13.9801	14.0629	14.1582
11.7913	11.3213	12.7246	11.4954	11.6258	11.8202
11.1921	10.7876	10.6545	8.87634	8.16322	9.16612
13.0881	12.8402	12.9778	8.90973	9.66628	10.2366
18.3453	18.0313	16.7066	10.0971	10.3728
13.8884	12.5173	12.4885	11.0319	8.94762
18.422	18.2674	16.851	10.6904	8.02467
13.6068	12.143	11.9012	11.7019	11.6383	11.7302
11.7578	12.1823	10.7787		8.52423
13.1782	13.1989	12.3645	12.6551	12.6102	12.6883
13.0676	13.518	13.3261	12.6551	12.6102	12.6947
13.3163	13.7112	13.5398	12.6551	12.6445	12.7081
7.6848	8.50375	9.70605	8.10082	7.51295	9.15924
8.10167	6.9464	7.92228	9.37914	9.40726	9.76491
9.15486	14.8414	14.5291	9.27698	9.39946	9.85335
	8.51816	9.56576	10.6245	10.62	10.6682
9.9892	9.69984	9.87718	12.0824	11.9893	11.5004
9.9883	9.70256	9.87709	10.4982	10.6357	10.6941
11.6576	10.6374	11.8676		8.60313
		8.02203	9.2862	8.93738	9.08462
13.5191	13.4378	13.5183	12.2338	12.0681	12.6835
13.6399	13.5835	13.6351	7.90699	9.20344	9.65386
13.6631	13.1749	12.651			9.00852
12.1937	11.9192	11.4108	12.3298	13.1218	11.9932
13.0127	12.8535	13.0617	8.18673	7.77346	7.30149
11.2461	11.4062	11.3627	7.80703
9.64558	10.5275	9.65274	7.51003	7.18624	7.35193
	9.01966	7.2156	7.51003	7.18624	7.35193
11.1921	11.2549	11.2144	7.23052
11.0632	11.2271	10.9388	8.3945
8.55478	8.89454	8.73931	10.5268	10.3281	11.5093
7.71357	9.12582	9.03666	13.517	14.0505	15.1541
7.71612	8.6921	8.61457	10.8336	11.382	12.4989
11.3478	10.9459	11.1056	9.66586		10.2739
11.9268	12.083	11.6315	13.354	12.685	13.9614
		6.46542	13.9565	13.4607	14.6518
13.323	14.7418	13.2173		7.29633	7.50341
14.2475	14.4051	13.58		8.27518	7.51137
13.3148	13.8868	13.979	11.3653	11.4571	10.7539
7.68803			12.0896	12.2353	12.6149
12.4133	12.099	11.6524	12.0895	12.1578	12.529
		9.7214			7.58477
10.6428	10.3815	11.2371	10.2978	10.4873	10.3196
10.269	10.3261	10.0909		9.81048	10.2403
10.9804	11.6402	11.5731	8.66517		9.42768
10.2539	10.4273	10.9001	7.87004	9.42972	8.06184
11.7911	11.5425	11.8955	11.4722	9.39041	11.0497
12.7581	12.7025	12.7514		7.2215
	7.00624	6.74083	12.0464	12.0974	12.0391
9.95414	10.4318	10.1356	8.8657	8.54151
12.6144	12.9043	12.8613			9.85292
12.6665	13.1108	12.9304			9.85292
11.4605	11.2275	10.6434	11.3849	10.0922	12.6525
14.3063	15.2803	13.2882	13.7302	13.8422	14.0832
12.9648	13.8782	12.079	7.32441		8.11622
10.2204	12.476	11.745	15.2492	14.6644	15.0718
13.0618	12.5661	12.4335	15.2915	14.6684	15.1255
10.3413	13.4827	12.4345	12.4387	11.8975	12.3354
9.67337	10.8938	11.1234	12.1856	10.7676	11.4632
	7.25723	9.22982	11.2801	10.4934	11.2567
10.3974	11.4522	10.8153	10.541	10.4975	10.601
10.3725	11.5291	11.0437	13.4106	13.2787	13.4331
		6.51642	14.919	14.5834	14.7161
14.5332	14.0996	14.1134	10.6943	9.86426	9.75165
10.1641	9.26616	9.76855	11.6389	11.8879	11.1157
13.0826	12.6473	12.4894	11.7008	11.9332	11.1153
8.99256	9.01026	9.50312	11.3026	11.3525	10.8036
12.2142	11.2054	11.8561	11.2034	11.5113	10.5478
14.3832	13.9512	13.8379	7.14127	8.14425
14.39	13.9528	13.8482	10.9971	10.8455	10.5616
12.2205		6.3678	10.997	10.8696	10.5616
14.5113	13.4029	13.1633	10.7694	10.8468	10.548
12.774	13.2453	13.0472	8.15603	8.24529
	11.2917	9.45059	7.25658	8.24553
11.0725	11.0941	11.6529		7.1943
11.3131	11.1813	10.557	12.5542	12.4652	12.2443
10.7903	10.7895	11.3896	10.1341	9.75815	8.97587
10.3299	10.1576	10.618	10.1314	9.75767	9.31046
13.1368	12.9996	12.7346	12.9765	13.1941	13.1209
13.1448	12.9854	12.7343	10.2263	12.024	12.0582
13.1449	12.9854	12.7301	10.9879	10.9868	11.0062
10.314	10.2619	9.98231	11.374	11.3009	11.0501
10.2911	8.83246	10.3772	9.01181		9.31675
7.67036	10.7741	10.73	17.2398	17.1545	17.126
7.99494	10.4245	10.949	12.7945	12.7979	12.7595
10.8442	10.948	10.7774	8.17979	9.47763	7.62614
11.9157	11.4981	11.7317	10.8117	9.82939	10.4593
11.7331	11.1634	11.0885	9.70725	9.32549	8.64485
		9.07484	9.56562	8.56415	11.1275
9.39326		9.51274	11.3778	11.1326	11.4546
9.0824	7.8506	8.14739	11.0691	10.619	11.0076
	6.99693		7.86463	9.66867	8.95289
	6.9923		11.1292	12.5665	9.6038
16.4204	16.4789	15.3978	13.582	13.1779	14.6869
16.1788	16.2507	15.1839	9.0154		9.21752
12.3677	12.1741	12.3075	9.76693	8.31107	9.63013
10.8091	9.95367	12.1909	15.8914	15.5826	15.8084
		10.7632	14.1534	13.909	13.9372
	7.69525	8.79355	11.2522	8.09447	11.4245
11.3524	11.0711	10.5024	18.6213	18.3489	18.4904
	7.69785	8.57193	12.7273	12.205	11.6678
11.2823	11.067	10.5106	14.0094	13.8835	13.7849
10.5145	10.8019	9.61685	9.4865		10.2293
	6.84347	7.71112	11.2519	10.6312	11.4298
13.4002	11.3303	11.9791	11.2586	8.16788	11.4261
13.7426	11.0828	12.0906	10.7508	7.95773	10.5868
7.59328			13.3156	13.6064	14.0832
10.6406	10.9169	10.7532	13.3446	13.4963	13.5964
	9.15576	7.09002		7.47914	6.94205
11.2961	11.446	11.6958	6.99663	6.63712
10.961	11.137	11.2079	6.9947	6.63321
11.9717	12.8279	12.5193	13.0875	13.2166	13.3078
13.2547	13.3872	13.3472		7.33452	6.98226
10.1357	9.63027	10.0468	9.78565	9.45853	9.82301
7.6422		11.0295	9.78565	9.45853	9.82301
12.907	12.5782	12.5707	8.44279	8.76981	8.8916
11.3842	11.3615	11.4374	7.33295		7.28758
8.42901	9.60749	10.0872	7.33295		7.28758
10.1423	9.42598	9.21433	11.0946	9.84598	11.2596
12.0129	12.122	11.57		7.15386	7.62041
16.4869	16.1798	15.5978	17.0019	16.8423	14.0241
11.1354	11.8661	11.6371	10.2468	10.4063	9.88387
	10.4475		10.226	10.7785	8.44639
13.4077	12.784	12.9033	9.00022	8.69967
	8.22228	8.1842	14.9055	14.7852	15.05
11.85	11.2882	11.6586	15.0282	15.029	15.0186
7.92123	9.55344	9.15272	15.2063	15.1453	15.2382
12.4389	13.5211	12.5888	8.51079
11.7499	11.9162	11.7998	8.23302
12.9706	13.156	12.6183	11.4042	11.4476	10.8515
13.5334	13.3022	13.5529	11.6319	11.7392	11.2912
10.6234	11.157	10.5499	10.8215	11.2174	11.0048
12.9408	12.9763	13.3458	10.2582	10.1775	9.87517
12.2022	12.1891	11.9359	10.8649	10.9785	10.4008
11.2503	11.148	11.2559	11.504	11.9703	12.5723
14.5377	14.9236	14.6085			7.00682
11.6292	11.2392	9.84613	11.4392	11.2875	11.49
9.80168	10.3905	9.90691		9.57581	9.63944
9.85328	10.5938	10.5874	10.1889	10.8335	11.2479
	8.21683		9.5609	10.0197	9.9671
8.93462	11.1892	10.2161	10.8386	10.8381	10.8948
8.93462	11.1892	10.2161	10.3135	9.92387	9.7389
12.0349	12.0556	11.9375	11.7555	11.8022	11.6458
11.6351	12.5174	12.153	9.08944		8.93118
11.6945	10.9586	11.7872	10.9079	9.60027	10.6721
13.2928	13.3865	13.317	8.89682	9.03441	8.9703
10.1357	9.63027	10.0468	13.1202	13.3081	13.3395
7.96306	7.00617	8.38492	13.0292	13.3296	13.2613
9.80726	9.40442	9.51873	12.8115	12.6375	13.8678
10.7491	11.4894	10.3445	9.82261	9.64371	10.348
12.5411	12.0729	11.1521	13.4611	13.1299	13.0474
7.6371	7.81219	10.3702	13.5247	13.1805	13.101
	9.98609	9.02129	13.0517	12.7731	12.5875
10.7196	11.0002	10.9391	13.9341	13.851	13.6548
10.1449	9.42716	9.21426		8.93353	9.74675
10.1449	9.42716	9.21426	11.4961	11.4475	11.3791
9.80763	7.87372	8.09816	11.8707	11.2645	11.6951
16.4869	16.039	15.628	8.84033	10.7449	9.78688
7.93503	9.14849		7.89634	7.72057	8.95061
9.9155	9.81754	9.98358	11.455	11.2419	10.2787
9.7063	10.8724	11.0073	12.3361	12.3928	12.0438
11.8041	11.8557	11.901	10.0342	8.46672	9.81936
11.8048	11.8448	11.6716	7.1157	8.15664	7.74025
11.8965	12.0552	11.852	10.2793	9.90725	10.4264
8.74379	9.32087	8.10945	11.4597	11.5695	11.6215
11.4712	11.4075	11.4374	8.97322	11.2357	11.6012
	9.18717		11.9472	12.0122	11.7743
8.7762	10.5373	10.0709			7.19631
13.1873	12.9288	13.2671	11.6277	11.4165	10.2786
12.4455	13.0153	12.9561	11.4882	11.241	10.2785
11.2497	11.1523	11.2578	10.0043	9.49329	7.83177
14.5505	14.9978	14.6471	12.344	12.3927	12.0321
	8.32943	8.84685	12.3373	12.3929	12.0364
12.612	12.5555	12.4161	10.0342	8.46672	9.82146
9.68177	9.95757		9.96198	9.28851	8.65451
12.731	12.2414	12.6163	9.25029	10.1195	10.2675
7.81026	8.73223	9.21836	9.24971	10.1334	10.3127
11.2506	11.1545	11.2573	9.24955	10.1334	10.3256
14.4947	14.8917	14.6117	8.9717	11.0265	11.4473
	8.32943	8.84685			7.02188
12.4302	12.3277	12.1319	11.1665	11.2291	11.119
11.6293	11.2401	9.82215	13.0514	12.4676	12.4293
11.9553	11.2888	9.84185	12.7834	12.0966	12.2295
11.9558	11.2873	9.85376		8.81299	9.09131
11.9573	11.1024	10.0368		7.6289
11.9569	11.1938	9.81679	9.33501	9.09132	8.1344
9.79722	10.3908	9.90809	9.88051		8.23669
11.0621	11.6252	11.7012	10.2046	10.186	8.47995
10.6451	11.0112	11.0616	10.2225	10.2001	9.73049
	9.40912	7.56012	12.4512	11.6993	12.3273
		6.63528	9.71763	8.36804	8.48658
10.0226	11.612	10.8945	9.71749	8.36877	8.48623
13.6951	13.4238	13.4869	10.2342	9.48961	9.25441
13.6329	13.552	13.3459			7.58894
11.3651	14.4282	13.733	10.3343	9.88439	10.304
10.8095	10.4002	10.6193	13.3089	12.8734	13.4025
10.2175	9.53511	8.60093	14.0719	13.8593	13.8599
10.3637	10.3581	9.30796	9.82806	8.80651	9.40985
7.34852		7.6253	11.6552	11.3642	10.6737
11.6663	13.3359	12.5222	8.71457	8.22117	7.44946
11.3766	13.5135	12.5186	11.2173	10.8204	10.1762
12.6237	15.2952	14.6817	17.4381	17.4893	17.391
9.51822	9.17977	9.11603	16.49	16.5553	16.42
7.4751	7.50557		10.5788	11.2265	7.61088
10.2865	10.1049	8.73455	9.9028	9.66192	9.5727
12.4877	8.61211		9.78678	9.71147	8.40574
13.227	13.1971	13.1046	9.63505		8.23013
12.0072	12.1392	11.8083	9.87282	9.73213	8.97914
9.76416	9.27984	10.0911	8.60653	7.26609	7.13537
11.2593	11.6071	11.4565	10.4917	10.2237	10.5061
14.0041	12.8142	11.4629	8.19232	8.31129	7.4459
13.9492	12.8162	11.5644	9.48282	9.47876	9.63783
13.9248	12.8167	11.5647		7.94443
9.31464	9.69574	8.95487	7.75313	9.49528	8.58216
			9.79925	7.32596	9.24198
			11.3489	11.1816	11.2284
			10.8866	11.557	10.4958
			14.4813	12.4256	10.4221
			9.878	9.81927	9.80976
			9.878	9.81927	9.80976
			10.8193	10.9255	11.0612
			10.8193	10.9255	11.0612
			10.8168	10.9253	11.0559
			10.9778	11.0725	11.2167
			11.725	11.8264	11.5973
			11.0546	8.59267	10.3645
			11.1073	10.3546	10.5097
			9.07775	8.79988	8.92223
			9.62344	9.17605	9.05986
			12.4093	12.3318	11.6663
			9.60768	9.55034	9.41887
					7.11521
			12.4085	12.334	11.6661
			11.7667	11.5845	11.0239
			8.26667		8.32649
			9.42157	7.45011	9.55972
				12.4869	10.3014
			8.76552	8.44214	9.52002
			12.1324	11.5895	11.9567
			12.2815	11.8195	12.1956
			11.2331	10.9242	11.3963
			11.2344	10.9241	11.396
			10.7304	9.95092	10.3929
			9.31961	8.67117	9.42229
			9.20337	9.6745	9.74914
			9.20555	9.67813	9.76041
			10.4462	10.0945	10.1135
			8.75503	8.89012	8.52326
			13.7572	13.6539	13.7564
			13.5134	14.8911	15.0963
				7.28662	8.78878
			13.8953	13.7662	13.8477
			9.42933	8.08752	10.1789
			10.1637	9.72979	9.51956
				7.33732	7.06867
			13.5132	14.8953	15.0956
			11.8371	13.4653	13.5069
			11.7331	10.86	10.8854
			11.7544	11.4631	11.368
			11.8032	10.8208	11.5537
			10.3517	10.2278	10.3246
			13.1779	9.48922	13.171
			9.7609	9.88433	9.65801
			11.9407	12.0444	11.8437
			13.9025	13.5298	13.8079
			9.76441	9.88562	9.88296
			10.3306	9.88518	10.5025
			12.0445	12.3753	11.991
			11.8633	12.2672	11.778
			13.6813	13.7673	13.6349
			7.80619	8.06895	9.10075
					7.07648
			14.282	14.4079	14.2632
			8.87307	9.83696	9.99341
			12.8395	13.0174	12.8813
			12.5229	12.6709	12.596
			12.1795	12.2836	12.2248
			12.3881	10.6251	12.0736
			12.6224	11.5307	12.3708
			14.8337	14.6653	14.9227
			14.9101	14.7169	14.9578
			13.4319	13.3091	13.9995
			13.4096	13.2974	13.9914
			13.4556	13.308	14.0046
			13.4576	13.3455	13.9881
			7.44445	7.22086
			8.26484	8.05043	7.19011
			7.07539	6.86668	7.18318
			11.6027	11.9763	11.6166
			8.83134	8.86611	7.92186
			6.50284	8.56638
			9.01322		8.54433
			9.18487		9.0922
			13.5557	13.73	13.5288
			11.2754	10.9644	10.936
			8.56151	9.57308	9.67274
			11.8611	11.8819	11.6957
			9.41097	8.76279	7.55393
			8.60546	8.41936	8.5811
			10.4084	9.80154	10.5653
				7.82862
			11.7793	12.0119	11.9845
				7.5778	8.37481
			11.8612	11.988	11.793
			7.68168	7.70251
			9.74495
			12.0435	12.2198	12.2251
			11.3234	11.5536	11.3803
			9.86939	10.2439	10.04
			10.4576	10.76	10.5231
			13.4532	13.5056	13.5033
			13.2757	13.2818	13.2877
			13.2757	13.2818	13.2878
			13.4762	13.4549	13.4684
			13.416	13.4111	13.4524
			12.8536	12.7236	12.7868
			12.2961	12.2078	12.2755
			10.9188	10.8181	10.7897
			11.2815	11.3085	11.2467
			11.2814	11.3095	11.2464
			8.05291	7.4981
			10.3323	10.6755	10.2547
			10.0312	10.5077	10.2585
			11.7664	12.1971	11.5855
			8.62303		8.70987
				7.56249	7.47052
				7.55722	7.4642
			8.71671		13.4253
			12.688	12.5315	12.4144
			10.3584	10.4434	10.3731
			8.28146	6.80891	7.79462
			11.6057	12.0416	11.5322
			11.089	10.7542	11.1655
			11.236	10.7346	11.1724
			10.9251	10.5735	10.6863
			11.6065	11.9803	11.4018
			11.1254	11.7164	11.0891
			14.1232	14.1347	13.5859
			10.4257	11.0595	10.2246
			8.17221	9.1778	9.11919
			8.70836	8.13982	9.60176
			8.89022	8.54464	8.98294
			10.6568	10.2677	10.4733
			12.5728	12.8306	12.6311
			8.75612	9.75424
			9.40231	9.55084	9.50942
			8.87967	8.66693	7.96054
			16.5917	16.9024	16.5372
			16.3911	16.6853	16.3271
			13.1865	13.5137	13.1812
			10.0932	8.90806	9.56206
			12.3417	12.0835	12.1836
			7.95143	7.75074	8.34669
			11.6719	13.3087	10.5677
			11.8267	13.3671	11.1216
			10.9308	11.7777	11.8323
			12.6638	12.468	12.7793
			11.4736	11.2881	11.5463
			7.85818	10.3766	10.25
			10.8093	10.693	10.9184
			9.95966	9.77142	10.3074
			12.326	12.5897	12.5293
			10.4945	10.2799	10.4452
			10.7684	10.4897	10.9249
			9.93787	9.97851	10.0741
			11.3089	10.7181	11.4904
			12.3506	12.6243	12.5497
			11.2354	11.5146	11.528
			9.24961	9.57231	9.82069
			9.82793	7.07268	9.83392
			10.9134	10.8808	11.0694
			9.07706	10.7059	10.7903
			10.5654	9.39352	10.0723
			11.0964	9.8473	10.3012
			10.5028	9.73466	10.3396
			11.1399	10.5586	11.6781
			10.3639	9.70258	7.40965
			12.7854	12.4782	12.4225
			13.2739	12.6763	12.6672
			10.3014	11.0828	11.9024
			9.01909		8.89359
			7.19192		8.05056
					8.11293
			8.75809		8.48098
			10.8995	10.9072	11.2413
			9.6953	9.88114	9.82228
			10.8997	11.0923	11.1586
					7.56368
			11.0357	10.7039	10.5929
			10.7668	10.939	11.0372
			11.9424	11.7116	12.0834
			9.38046	10.2114	10.1709
			11.1511	10.174	9.79351
			8.60914	5.76384	7.33788
			9.92992	9.56146	10.4226
			9.97083	8.64716	10.1707
			10.735	11.1405	10.8741
			8.8964	9.59049	8.32131
				7.02119
			11.6898	11.2583	11.913
			8.6102	9.09038
			10.3517	9.67023	10.366
			9.73318	9.71552	8.3745
			12.4984	12.0997	11.4639
			12.4019	12.2312	12.7669
			7.71587	9.38272	9.90552
			13.8808	13.8304	13.9071
			7.32439	9.11855
					7.36265
			11.0617	10.4566	10.7297
			9.92946	10.0496	10.6448
			11.525	11.2727	11.0589
			13.0352	13.0351	12.0745
			14.3679	14.4843	14.1874
			11.4013	11.292	11.4152
			10.4348	11.2534	11.2388
				10.3277	9.21657
			11.0809	10.8041	10.586
			10.3404	10.5642	11.5861
			11.356	11.713	11.148
			15.6803	15.8747	16.0448
			13.0918	13.5045	13.3021
			8.92987		8.25811
			8.28199	7.44867	7.56444
			13.3685	13.7533	13.647
			10.3108	10.7483	10.7877
			14.6307	14.707	14.2428
			13.336	13.7152	13.6972
			9.87403	9.93747	10.0002
			12.6062	13.4599	14.2607
			12.5202	12.6157	12.6967
					7.01045
			10.3947	10.2857	10.3457
			12.2868	12.4365	12.4414
			9.93713	10.1085	10.3319
					7.19021
			13.6662	13.9124	13.6687
			13.1325	13.3858	13.2889
			10.9659	11.2007	10.9249
			8.72429	9.16022	8.03901
			13.6872	13.4853	11.7718
			10.6011	11.1275	10.3089
			13.3735	13.2482	13.3582
			12.215	11.8683	11.9733
			10.7567	11.1736	10.8234
			14.8826	15.138	14.9815
			12.9388	12.5208	12.7411
			10.2958	10.3758	10.086
			8.92313	9.85607	10.7968
			12.7571	12.3434	12.2699
			8.06701	8.30376	9.47047
			12.2895	12.1404	12.0333
			8.35773	8.58638
				8.67667	8.64793
			11.2353	10.3946	9.79221
			11.2353	10.3946	9.79221
			11.2353	10.3946	9.79221
			9.60169	8.61682
			11.2963	10.1609	9.79805
			8.17595	7.65703
			8.71672	7.52657	8.71909
			7.30204	5.77291
			8.60914	5.76403	7.3398
			8.69814	8.07082	9.37058
				8.70232
			9.27512	9.76683	9.2631
			9.837	9.30263	9.57093
			7.47823	7.13137	7.61904
			9.21764	8.70769	9.98992
			10.3517	9.67023	10.366
			7.18328		7.56613
			8.62906	6.52164	8.53873
			12.1706	11.8081	11.2623
			12.133	12.0055	12.614
					9.87302
					9.87354
			11.6624	11.9201	11.611
			11.9497	12.2359	11.9464
			11.1664	11.7429	11.2434
			13.8235	13.8278	13.9268
			11.2492	11.3445	9.29034
					7.41674
			10.4952	11.0775	9.97163
			10.4954	10.9382	9.97117
			11.7925	11.2624	11.6318
			11.7575	11.1055	11.3911
			11.8545	11.3033	11.6351
			8.03176	11.4877	11.3919
					7.15437
			10.0796	10.0198	10.9981
			9.55539	9.75426	10.4419
			9.25601	9.75563	10.0494
			11.1547	11.1084	10.9928
					7.37986
			13.2219	13.3629	13.1587
			7.76483		8.58902
				10.1497	7.98965
			8.27794	7.49468	8.77
			8.26016	7.49417	8.77782
				9.70021	10.0567
			10.2899	10.7772	9.82425
			9.37215	9.91636	10.3784
			8.92927	10.0876	8.27058
			9.37215	9.91636	10.3784
			9.43199	10.6086	10.6169
			6.55422
			6.15399
			15.7489	16.0106	16.0937
			10.1958	10.2219	10.0529
			9.97728	10.4711	10.0886
			7.37429		7.2041
			8.27563	7.43555	7.55424
			8.27472	7.43316	7.55094
			8.27417	7.43383	7.55128
			11.7779	11.8738	11.9934
			12.482	12.4638	12.6286
			10.2949	10.1121	10.4881
			10.584	10.3784	10.7122
			7.32254	7.50166	7.18639
			12.7323	12.7064	12.9168
			12.5037	12.5529	12.5944
			12.2951	12.4426	12.4477
			12.1142	11.783	12.0804
			11.9623	11.8198	12.0272
			10.2949	10.1121	10.6307
			10.2949	10.1122	10.4868
			10.2949	10.1122	10.4868
			10.2965	10.1085	10.6306
				8.95506
			10.5175	9.76219	10.7015
			6.83105	7.46685	8.33122
				7.9618	7.18952
			10.3904	10.9756	10.7531
			12.9781	12.8499	12.765
			8.5534		7.37221
			10.5986	11.1297	10.3072
			13.2837	13.1934	13.248
			13.3071	13.3593	13.2259
			10.8127	11.0721	10.8661
			14.899	15.2317	14.9863
			8.35949	8.66112	8.19937
			12.9397	12.5208	12.7411
			10.2958	10.3758	10.086
			8.92106	9.76704	10.6758
			12.7518	12.3429	12.2581
			7.57866	9.20196	8.91589
			10.0567	10.8639	9.47893
			8.22315	9.22527
			11.3769	11.649	11.3205
			15.0516	15.2838	15.0633
			8.35949	8.66112	8.19937
			12.9397	12.5208	12.7411
			10.2958	10.3758	10.086
			8.92313	9.85607	10.7968
			10.0331	9.88429	10.2072
			8.91817	10.0986	10.916
				8.99931	9.17894
			8.91336	10.1379	10.8326
			8.93505	10.0985	11.0913
			8.92014	10.324	10.6564
			12.7811	12.3991	12.189
			11.3982	10.1653	10.3758
				7.81607	8.53165
			7.57603	8.50835	6.83007
			8.07108	8.30387	9.47115
			10.9183	11.13	11.0079
			11.8368	11.5638	11.5149
			7.4299		9.38021
			8.07108	8.30387	9.47115
			11.8368	11.5638	11.5149
			8.07006	8.30444	9.47115
			9.72438	9.0459	9.95148
				8.04638	8.8888
			13.716	14.6289	13.7508
			12.9434	12.0876	13.2212
			13.8806	14.2592	14.0929
			13.2485	13.3825	13.3124
				8.68967	7.43711
			16.1478	16.1855	16.0721
			12.3892	12.3353	12.412
			9.95527	10.5063	10.3087
			10.6321	10.4941	10.328
			12.7945	12.8952	12.5961
			12.7688	12.5694	12.4698
			9.10437	9.01588	7.82214
			9.10762	9.01558	7.82243
			10.4969	10.4926	10.5051
			12.9768	12.1991	13.3202
			12.9414	12.0623	13.2222
			9.96168	11.2155	10.4021
			9.11147	10.301	10.1794
			16.4021	16.413	16.285
			11.9083	11.9005	12.0113
			10.5462	10.8057	10.7453
			10.1486	10.3217	10.1513
			12.7945	12.8952	12.5961
				7.46089
			10.1847	10.3211	10.152
			9.32944	8.30459	7.74666
			12.7945	12.8963	12.594
			7.82686	7.67335	8.54366
			9.66387	9.84495	10.2251
			7.27852	9.72029	10.0382
			7.27852	9.72029	10.0382
			7.27769	9.89257	10.0382
			8.31092	8.69493	8.56763
			13.1901	12.8138	12.861
			10.1429	9.91229	10.2895
			12.1352	11.7557	11.7498
			9.97777	9.59665	9.71163
			9.27791	8.33466	8.31078
			12.3781	11.4848
			13.2634	12.5422
			13.2634	12.5422
			13.395	12.7208
			12.2645	11.4535
			11.1573	10.6171	10.9746
			13.4628	13.7055	13.3168
			13.4704	13.6786	13.3196
			13.3562	13.6135	13.2754
			9.26733	11.1006	10.9087
			9.26799	11.3547	11.2027
			9.27298	11.8173	11.9343
			12.0853	12.1177	12.0565
				8.34188	9.94049
			7.23422	8.69555	9.52017

## Sheet: Fig.3a
Sample Names	Number of cells	Total Peptides	Phosphopeptides	Specificity		Identification Information				Specificity
20220930_MDphospho_DIA_10cell_TiO2_01	10	408	257	62.9902		Samples	Average	STDEV		Samples	Average	STDEV
20220930_MDphospho_DIA_10cell_TiO2_02	10	391	247	63.1714		10-cells	253	5.2915		10-cells	63.2509	0.308202
20220930_MDphospho_DIA_10cell_TiO2_03	10	401	255	63.591		50-cells	679.667	10.116		50-cells	80.8812	0.450924
20220930_MDphospho_DIA_50cell_TiO2_01	50	827	668	80.7739		100-cells	2747	27.5136		100-cells	89.3046	0.0855444
20220930_MDphospho_DIA_50cell_TiO2_02	50	843	686	81.376		500-cells	6252.33	14.5029		500-cells	92.4446	0.0478766
20220930_MDphospho_DIA_50cell_TiO2_03	50	851	685	80.4935		1K-cells	9203.33	181.564		1K-cells	94.7039	0.404473
20220930_MDphospho_DIA_100cell_TiO2_01	100	3045	2719	89.2939
20220930_MDphospho_DIA_100cell_TiO2_02	100	3109	2774	89.2248
20220930_MDphospho_DIA_100cell_TiO2_03	100	3074	2748	89.3949
20220930_MDphospho_DIA_500cell_TiO2_01	500	6780	6267	92.4336
20220930_MDphospho_DIA_500cell_TiO2_02	500	6744	6238	92.497
20220930_MDphospho_DIA_500cell_TiO2_03	500	6766	6252	92.4032
20220930_MDphospho_DIA_1Kcell_TiO2_01	1000	9671	9162	94.7368
20220930_MDphospho_DIA_1Kcell_TiO2_02	1000	9972	9402	94.284
20220930_MDphospho_DIA_1Kcell_TiO2_03	1000	9513	9046	95.0909

## Sheet: Fig.3b
	Sample	dirDIA	Lib 7_1500 ng (7500 cells)	Lib 6_1000 ng (5000 cells)	Lib 5_500 ng (2500 cells)	Lib 4_200 ng (1000 cells)	Lib 3_100 ng (500 cells)	Lib 2_20 ng (100 cells)	Lib 1_10 ng (50 cells)			Sample	Approach	Phosphopeptides
Sample Names	Number of cells	Phosphopeptides	Phosphopeptides	Phosphopeptides	Phosphopeptides	Phosphopeptides	Phosphopeptides	Phosphopeptides	Phosphopeptides			Number of cells	Libraries	Average	STDEV
20220930_MDphospho_DIA_10cell_TiO2_01	10	257				329	437	981	573			10cell	dDIA	253	5
20220930_MDphospho_DIA_10cell_TiO2_02	10	247				658	718	889	421			10cell	10ng	541	108
20220930_MDphospho_DIA_10cell_TiO2_03	10	255				454	581	1211	630			10cell	20ng	1027	166
20220930_MDphospho_DIA_50cell_TiO2_01	50	668			757	1141	1041	1573				10cell	100ng	579	141
20220930_MDphospho_DIA_50cell_TiO2_02	50	686			1626	1862	2400	2164				10cell	200ng	480	166
20220930_MDphospho_DIA_50cell_TiO2_03	50	685			2100	2322	3133	2463				50cell	dDIA	680	10
20220930_MDphospho_DIA_100cell_TiO2_01	100	2719	4477	3896	4892	5301						50cell	20ng	2067	453
20220930_MDphospho_DIA_100cell_TiO2_02	100	2774	5529	5381	6549	6148						50cell	100ng	2191	1061
20220930_MDphospho_DIA_100cell_TiO2_03	100	2748	4735	4538	5359	5426						50cell	200ng	1775	595
20220930_MDphospho_DIA_500cell_TiO2_01	500	6267	10115	10726	9761	7205						50cell	500ng	1494	681
20220930_MDphospho_DIA_500cell_TiO2_02	500	6238	11397	11560	9781	7303						100cell	dDIA	2747	27.5136
20220930_MDphospho_DIA_500cell_TiO2_03	500	6252	10194	10089	9098	7137						100cell	200ng	5625	457.223
20220930_MDphospho_DIA_1Kcell_TiO2_01	1000	9162	12909	12256	10226	7663						100cell	500ng	5600	854.385
20220930_MDphospho_DIA_1Kcell_TiO2_02	1000	9402	16329	15742	11761	7759						100cell	1000ng	4605	744.764
20220930_MDphospho_DIA_1Kcell_TiO2_03	1000	9046	13141	12171	10360	7517						100cell	1500ng	4914	548.286
												500cell	dDIA	6252	15
												500cell	200ng	7215	83.4506
												500cell	500ng	9547	388.685
												500cell	1000ng	10792	737.695
												500cell	1500ng	10569	718.444
												1Kcell	dDIA	9203	182
												1Kcell	200ng	7646	121.858
												1Kcell	500ng	10782	850.194
												1Kcell	1000ng	13390	2037.62
												1Kcell	1500ng	14126	1911.09

## Sheet: Fig.3c
	Total Unique Phosphopeptides
	Number of cells	Unique in dirDIA	Common (shared)	Unique in libDIA	dirDIA	LibDIA	Total
	10	33	229	1276	262	1505	1538
	50	59	629	2798	688	3427	3486
	100	314	2463	4260	2777	6723	7037
	500	1069	5225	8073	6294	13298	14367
	1K	1679	7734	9910	9413	17644	19323

## Sheet: Fig. 3d
Sample Names	Number of cells	Phosphosites	Class-I (≥0.75)			Samples	Average	Average		Samples	STDEV	STDEV
20220930_MDphospho_DIA_10cell_TiO2_01	10	1121	187			Number of cells	Phosphosites	Class-I (≥0.75)		Number of cells	Phosphosites	Class-I (≥0.75)
20220930_MDphospho_DIA_10cell_TiO2_02	10	1004	212			10	1110.67	202.667		10	101.894	13.6504
20220930_MDphospho_DIA_10cell_TiO2_03	10	1207	209			50	2351.33	390.667		50	597.999	99.7614
20220930_MDphospho_DIA_50cell_TiO2_01	50	1681	279			100	5148.33	1181.33		100	87.7629	48.8399
20220930_MDphospho_DIA_50cell_TiO2_02	50	2543	422			500	9719.33	2700.67		500	84.6719	123.087
20220930_MDphospho_DIA_50cell_TiO2_03	50	2830	471			1K	12242	4116.67		1K	179.853	147.314
20220930_MDphospho_DIA_100cell_TiO2_01	100	5068	1142
20220930_MDphospho_DIA_100cell_TiO2_02	100	5242	1236
20220930_MDphospho_DIA_100cell_TiO2_03	100	5135	1166
20220930_MDphospho_DIA_500cell_TiO2_01	500	9812	2617
20220930_MDphospho_DIA_500cell_TiO2_02	500	9700	2842
20220930_MDphospho_DIA_500cell_TiO2_03	500	9646	2643
20220930_MDphospho_DIA_1Kcell_TiO2_01	1000	12153	3982
20220930_MDphospho_DIA_1Kcell_TiO2_02	1000	12449	4274
20220930_MDphospho_DIA_1Kcell_TiO2_03	1000	12124	4094

## Sheet: Fig.3f
dDIA	CV	dDIA	CV	dDIA	CV	dDIA	CV	EG.ModifiedSequence	CV			LibDIA	cv	LibDIA	cv	EG.ModifiedSequence	cv	EG.ModifiedSequence	cv	EG.ModifiedSequence	cv
_ADLNQGIGEPQSPS[Phospho (STY)]R_	23.9151	_AAPEASS[Phospho (STY)]PPAS[Phospho (STY)]PLQHLLPGK_	45.5998	_AAAAAAAATM[Oxidation (M)]ALAAPSSPT[Phospho (STY)]PES[Phospho (STY)]PTM[Oxidation (M)]LTK_	28.3231	_AAAAAAAATM[Oxidation (M)]ALAAPSSPT[Phospho (STY)]PESPTM[Oxidation (M)]LT[Phospho (STY)]K_	11.137	_AAAAAAAATM[Oxidation (M)]ALAAPSS[Phospho (STY)]PTPES[Phospho (STY)]PTM[Oxidation (M)]LTK_	8.52679	dDIA		_AAASAPPEEAESAQASLAPKPQEDELDS[Phospho (STY)]WDLEK_	38.3282	_AAALQALQAQAPT[Phospho (STY)]SPPPPPPPLK_		_AAAAAAAATM[Oxidation (M)]ALAAPSSPT[Phospho (STY)]PESPTM[Oxidation (M)]LT[Phospho (STY)]K_	25.095	_AAAAAAAATM[Oxidation (M)]ALAAPSS[Phospho (STY)]PTPES[Phospho (STY)]PTM[Oxidation (M)]LTK_	10.6863	_AAAAAAAATM[Oxidation (M)]ALAAPSS[Phospho (STY)]PTPES[Phospho (STY)]PTM[Oxidation (M)]LTK_	8.60436	LibDIA		Sample	Median
_ADLNQGIGEPQS[Phospho (STY)]PSR_	23.8144	_AASAAAASAAAASAAS[Phospho (STY)]GS[Phospho (STY)]PGPGEGSAGGEK_	22.1988	_AAALQALQAQAPTS[Phospho (STY)]PPPPPPPLK_	49.6126	_AAAAAAAATM[Oxidation (M)]ALAAPSSPT[Phospho (STY)]PESPT[Phospho (STY)]M[Oxidation (M)]LTK_	13.6391	_AAAGPLDM[Oxidation (M)]S[Phospho (STY)]LPST[Phospho (STY)]PDIK_	24.4847	dDIA		_AAGGAPS[Phospho (STY)]PPPPVR_		_AADS[Phospho (STY)]DDGAVSAPAASDGGVSK_		_AAAAAAAATM[Oxidation (M)]ALAAPSS[Phospho (STY)]PTPES[Phospho (STY)]PTM[Oxidation (M)]LTK_	22.8222	_AAAAAAAGDS[Phospho (STY)]DS[Phospho (STY)]WDADAFSVEDPVRK_		_AAAAAAAGDS[Phospho (STY)]DS[Phospho (STY)]WDADAFSVEDPVRK_	15.2492	LibDIA		Number of cells	dirDIA	libDIA
_AEEDEILNRS[Phospho (STY)]PR_	147.781	_ADLNQGIGEPQSPS[Phospho (STY)]R_	48.7175	_AAALQALQAQAPT[Phospho (STY)]SPPPPPPPLK_	42.3137	_AAAAAAAATM[Oxidation (M)]ALAAPSSPT[Phospho (STY)]PES[Phospho (STY)]PTM[Oxidation (M)]LTK_	10.0854	_AAALQALQAQAPTS[Phospho (STY)]PPPPPPPLK_	6.5606	dDIA		_AAPEASSPPAS[Phospho (STY)]PLQHLLPGK_		_AAPEASSPPAS[Phospho (STY)]PLQHLLPGK_		_AAAAAAAATM[Oxidation (M)]ALAAPS[Phospho (STY)]SPTPESPTM[Oxidation (M)]LTK_		_AAAAAAAGDS[Phospho (STY)]DS[Phospho (STY)]WDADAFSVEDPVR_		_AAAAAAAGDS[Phospho (STY)]DS[Phospho (STY)]WDADAFSVEDPVR_	59.8317	LibDIA		10	29.7411	37.5655
_AGDLLEDS[Phospho (STY)]PK_	100.982	_ADLNQGIGEPQS[Phospho (STY)]PSR_	52.2599	_AAASAPPEEAESAQASLAPKPQEDELDS[Phospho (STY)]WDLEK_	32.1563	_AAALQALQAQAPTS[Phospho (STY)]PPPPPPPLK_	8.62683	_AAALQALQAQAPT[Phospho (STY)]SPPPPPPPLK_	6.22243	dDIA		_AAPEASS[Phospho (STY)]PPAS[Phospho (STY)]PLQHLLPGK_		_AAPEASS[Phospho (STY)]PPASPLQHLLPGK_	58.8539	_AAALQALQAQAPTS[Phospho (STY)]PPPPPPPLK_		_AAAGPLDM[Oxidation (M)]S[Phospho (STY)]LPST[Phospho (STY)]PDIK_		_AAAAAATAPPS[Phospho (STY)]PGPAQPGPR_		LibDIA		50	24.8858	32.1943
_AGLESGAEPGDGDSDTT[Phospho (STY)]K_	108.539	_AEEDEILNRS[Phospho (STY)]PR_	8.69149	_AADRLPNLSSPS[Phospho (STY)]AEGPPGPPSGPAPR_		_AAALQALQAQAPT[Phospho (STY)]SPPPPPPPLK_	13.2485	_AAASAPPEEAESAQASLAPKPQEDELDS[Phospho (STY)]WDLEK_	75.8862	dDIA		_AAPEAS[Phospho (STY)]SPPASPLQHLLPGK_		_AAPEASS[Phospho (STY)]PPAS[Phospho (STY)]PLQHLLPGK_	54.7671	_AAALQALQAQAPT[Phospho (STY)]SPPPPPPPLK_		_AAALSLSTLAS[Phospho (STY)]PK_		_AAAAGLGHPAS[Phospho (STY)]PGGS[Phospho (STY)]EDGPPGSEEEDAAR_	17.9483	LibDIA		100	24.1097	26.4248
_ALSSDS[Phospho (STY)]ILSPAPDAR_	14.4533	_AEGEPQEES[Phospho (STY)]PLK_	96.8819	_AADRLPNLSS[Phospho (STY)]PSAEGPPGPPSGPAPR_	97.5029	_AAAYDIS[Phospho (STY)]EDEED_	21.1512	_AADIS[Phospho (STY)]LDNLVEGK_	35.3237	dDIA		_AAVVT[Phospho (STY)]SPPPTTAPHK_		_AAPEAS[Phospho (STY)]SPPASPLQHLLPGK_	81.1421	_AAASAPPEEAESAQASLAPKPQEDELDS[Phospho (STY)]WDLEK_	28.1294	_AAALSLST[Phospho (STY)]LASPK_		_AAAASAAEAGIATTGTEDS[Phospho (STY)]DDALLK_		LibDIA		500	18.1973	19.6181
_ALSS[Phospho (STY)]DSILSPAPDAR_	10.4095	_AFGPGLQGGSAGS[Phospho (STY)]PAR_	66.2235	_AADSDDGAVS[Phospho (STY)]APAASDGGVSK_	34.8812	_AADIS[Phospho (STY)]LDNLVEGK_	18.3336	_AADPPAENSS[Phospho (STY)]APEAEQGGAE_	23.403	dDIA		_ADLNQGIGEPQSPS[Phospho (STY)]R_	23.1691	_AAS[Phospho (STY)]PPASASDLIEQQQK_	74.2159	_AADRLPNLSSPS[Phospho (STY)]AEGPPGPPSGPAPR_	91.327	_AAALSLS[Phospho (STY)]TLASPK_		_AAAGPLDM[Oxidation (M)]S[Phospho (STY)]LPST[Phospho (STY)]PDIK_	30.49	LibDIA		1K	17.6797	18.9991
_APSVANVGSHC[Carbamidomethyl (C)]DLS[Phospho (STY)]LK_	28.9253	_AFGPGLQGGS[Phospho (STY)]AGSPAR_	58.3322	_AADS[Phospho (STY)]DDGAVSAPAASDGGVSK_	15.8214	_AADPPAENSS[Phospho (STY)]APEAEQGGAE_	42.8354	_AADPPAENS[Phospho (STY)]SAPEAEQGGAE_	22.6831	dDIA		_ADLNQGIGEPQS[Phospho (STY)]PSR_	17.9184	_AAVVTS[Phospho (STY)]PPPTTAPHK_		_AADRLPNLSS[Phospho (STY)]PSAEGPPGPPSGPAPR_	97.6777	_AAASAPPEEAESAQAS[Phospho (STY)]LAPKPQEDELDSWDLEK_	17.7799	_AAALSLSTLAS[Phospho (STY)]PK_	124.583	LibDIA
_AQTAVVGTT[Phospho (STY)]K_	76.4264	_AGDLLEDS[Phospho (STY)]PK_	12.7319	_AAGGAPS[Phospho (STY)]PPPPVR_	50.5494	_AADRLPNLSSPS[Phospho (STY)]AEGPPGPPSGPAPR_	31.0476	_AADRLPNLSSPS[Phospho (STY)]AEGPPGPPSGPAPR_	38.2283	dDIA		_AEEDEILNRS[Phospho (STY)]PR_	25.003	_AAVVT[Phospho (STY)]SPPPTTAPHK_		_AADRLPNLS[Phospho (STY)]SPSAEGPPGPPSGPAPR_	101.711	_AAAYDIS[Phospho (STY)]EDEED_	22.6941	_AAALSLST[Phospho (STY)]LASPK_		LibDIA
_AQTAVVGT[Phospho (STY)]TK_	83.6976	_AGDNIPEEQPVASTPTTVS[Phospho (STY)]DGENK_		_AAHTEDINAC[Carbamidomethyl (C)]TLTTS[Phospho (STY)]PR_		_AADRLPNLSS[Phospho (STY)]PSAEGPPGPPSGPAPR_	71.6286	_AADRLPNLSS[Phospho (STY)]PSAEGPPGPPSGPAPR_	39.6257	dDIA		_AEGEPQEES[Phospho (STY)]PLK_	47.5472	_ADEPSSEES[Phospho (STY)]DLEIDK_		_AADSDDGAVS[Phospho (STY)]APAASDGGVSK_	28.9275	_AADPPAENSS[Phospho (STY)]APEAEQGGAE_	38.7737	_AAALSLS[Phospho (STY)]TLASPK_		LibDIA
_ASAVSELS[Phospho (STY)]PR_	103.278	_AGDNIPEEQPVAS[Phospho (STY)]TPTTVSDGENK_		_AAHTEDINAC[Carbamidomethyl (C)]TLTT[Phospho (STY)]SPR_		_AADRLPNLS[Phospho (STY)]SPSAEGPPGPPSGPAPR_	14.5034	_AADRLPNLS[Phospho (STY)]SPSAEGPPGPPSGPAPR_	39.6278	dDIA		_AFGPGLQGGSAGS[Phospho (STY)]PAR_	23.6033	_ADEPSS[Phospho (STY)]EESDLEIDK_		_AADSQNSGEGNT[Phospho (STY)]GAAESSFSQEVSR_		_AADPPAENS[Phospho (STY)]SAPEAEQGGAE_	31.5424	_AAAYDIS[Phospho (STY)]EDEED_	18.1389	LibDIA
_ASGQAFELILS[Phospho (STY)]PR_	71.1448	_AGLGS[Phospho (STY)]PERPPK_	62.1706	_AAHTEDINAC[Carbamidomethyl (C)]TLT[Phospho (STY)]TSPR_		_AADSDDGAVSAPAASDGGVS[Phospho (STY)]K_	3.89114	_AADSDDGAVSAPAASDGGVS[Phospho (STY)]K_	1.56509	dDIA		_AFGPGLQGGS[Phospho (STY)]AGSPAR_	23.7289	_ADEPSS[Phospho (STY)]EES[Phospho (STY)]DLEIDK_		_AADSQNS[Phospho (STY)]GEGNTGAAESSFSQEVSR_		_AADPVPSFDESSQDTS[Phospho (STY)]EK_		_AADEDWDS[Phospho (STY)]ELEDDLLGEDLLSGK_		LibDIA
_ASLGSLEGEAEAEASS[Phospho (STY)]PK_	27.2112	_AIGGIILTAS[Phospho (STY)]HNPGGPNGDFGIK_		_AAHVPENSDTEQDVLT[Phospho (STY)]VK_	28.83	_AADSDDGAVS[Phospho (STY)]APAASDGGVSK_	14.2169	_AADSDDGAVS[Phospho (STY)]APAASDGGVSK_	4.56241	dDIA		_AFLAELEQNS[Phospho (STY)]PK_		_ADEPS[Phospho (STY)]SEESDLEIDK_		_AADS[Phospho (STY)]DDGAVSAPAASDGGVSK_	18.6047	_AADPVPSFDESSQDT[Phospho (STY)]SEK_		_AADIS[Phospho (STY)]LDNLVEGK_	26.4324	LibDIA
_AS[Phospho (STY)]DPGLPAEEPK_	38.05	_AIGGIILT[Phospho (STY)]ASHNPGGPNGDFGIK_		_AAHVPENSDT[Phospho (STY)]EQDVLTVK_	37.7208	_AADS[Phospho (STY)]DDGAVSAPAASDGGVSK_	11.3221	_AADSQNSGEGNTGAAESSFS[Phospho (STY)]QEVSR_	26.7872	dDIA		_AGAAS[Phospho (STY)]PLNS[Phospho (STY)]PLSSAVPSLGK_	43.9401	_ADLNQGIGEPQSPS[Phospho (STY)]R_	47.7898	_AAGGAPS[Phospho (STY)]PPPPVR_	15.14	_AADPVPSFDES[Phospho (STY)]SQDTSEK_		_AADPPAENSS[Phospho (STY)]APEAEQGGAE_	21.987	LibDIA
_AS[Phospho (STY)]SLEDLVLK_	21.0914	_AITSLLGGGS[Phospho (STY)]PK_	29.751	_AAHVPENS[Phospho (STY)]DTEQDVLTVK_		_AADTEEM[Oxidation (M)]DIEM[Oxidation (M)]DS[Phospho (STY)]GDEA_	36.4984	_AADSQNSGEGNTGAAESS[Phospho (STY)]FSQEVSR_	18.0951	dDIA		_AGDLLEDS[Phospho (STY)]PKR_	124.686	_ADLNQGIGEPQS[Phospho (STY)]PSR_	44.7565	_AAHTEDINAC[Carbamidomethyl (C)]TLTT[Phospho (STY)]SPR_		_AADPVPS[Phospho (STY)]FDESSQDTSEK_	61.0113	_AADPPAENS[Phospho (STY)]SAPEAEQGGAE_	24.2164	LibDIA
_AS[Phospho (STY)]SLNFLNK_	25.7128	_ALPSLNTGSSS[Phospho (STY)]PR_	8.63741	_AAPEASSPPAS[Phospho (STY)]PLQHLLPGK_	27.2627	_AAGGAPS[Phospho (STY)]PPPPVR_	12.9457	_AADSQNSGEGNTGAAES[Phospho (STY)]SFSQEVSR_	30.7978	dDIA		_AGDLLEDS[Phospho (STY)]PK_	47.4333	_AEAPPLEREDS[Phospho (STY)]GTFSLGK_		_AAHTEDINAC[Carbamidomethyl (C)]TLT[Phospho (STY)]TSPR_		_AADRLPNLSSPS[Phospho (STY)]AEGPPGPPSGPAPR_	28.0034	_AADPVPSFDESSQDTS[Phospho (STY)]EK_	44.8197	LibDIA
_ATNES[Phospho (STY)]EDEIPQLVPIGK_	7.94646	_ALPSLNTGSS[Phospho (STY)]SPR_	28.5186	_AAPEASS[Phospho (STY)]PPASPLQHLLPGK_	23.0387	_AAGM[Oxidation (M)]SS[Phospho (STY)]PGAQSHPEELPR_	47.8543	_AADSQNSGEGNT[Phospho (STY)]GAAESSFSQEVSR_	40.8194	dDIA		_AGDNIPEEQPVASTPTT[Phospho (STY)]VSDGENK_		_AEEDEILNRS[Phospho (STY)]PR_	30.8692	_AAHVPENSDT[Phospho (STY)]EQDVLTVK_	34.8086	_AADRLPNLS[Phospho (STY)]SPSAEGPPGPPSGPAPR_	67.4017	_AADPVPSFDESSQDT[Phospho (STY)]SEK_	5.33924	LibDIA
_AT[Phospho (STY)]NESEDEIPQLVPIGK_	5.48387	_ALPSLNTGS[Phospho (STY)]SSPR_	8.63745	_AAPEASS[Phospho (STY)]PPAS[Phospho (STY)]PLQHLLPGK_	20.4678	_AAGM[Oxidation (M)]S[Phospho (STY)]SPGAQSHPEELPR_	42.4308	_AADSQNS[Phospho (STY)]GEGNTGAAESSFSQEVSR_	49.9795	dDIA		_AGDNIPEEQPVAST[Phospho (STY)]PTTVSDGENK_		_AEGEPQEES[Phospho (STY)]PLK_	9.84262	_AAHVPENS[Phospho (STY)]DTEQDVLTVK_	40.6227	_AADSDDGAVSAPAASDGGVS[Phospho (STY)]K_		_AADPVPSFDESS[Phospho (STY)]QDTSEK_	65.4064	LibDIA
_DEILPTTPIS[Phospho (STY)]EQK_	25.8833	_ALSSDS[Phospho (STY)]ILSPAPDAR_	5.01902	_AAPEAS[Phospho (STY)]SPPASPLQHLLPGK_	32.4078	_AAHVPENSDTEQDVLT[Phospho (STY)]VKPVR_	26.2509	_AADS[Phospho (STY)]DDGAVSAPAASDGGVSK_	6.94122	dDIA		_AGDNIPEEQPVAS[Phospho (STY)]TPTTVSDGENK_		_AESPS[Phospho (STY)]PAPPPGLR_	12.0681	_AALDGGVASAAS[Phospho (STY)]PESK_		_AADSDDGAVS[Phospho (STY)]APAASDGGVSK_	7.25723	_AADPVPS[Phospho (STY)]FDESSQDTSEK_	5.43116	LibDIA
_DEILPTT[Phospho (STY)]PISEQK_	21.5079	_ALSSLHGDDQDS[Phospho (STY)]EDEVLTIPEVK_	75.47	_AAS[Phospho (STY)]PPASASDLIEQQQK_	12.1133	_AAHVPENSDT[Phospho (STY)]EQDVLTVK_	30.3902	_AADS[Phospho (STY)]QNSGEGNTGAAESSFSQEVSR_	33.7037	dDIA		_AGEQQLS[Phospho (STY)]EPEDM[Oxidation (M)]EM[Oxidation (M)]EAGDTDDPPR_	9.0396	_AES[Phospho (STY)]PSPAPPPGLR_	40.8967	_AAPAQVRPPS[Phospho (STY)]PGNIRPVK_	32.4963	_AADSQNSGEGNTGAAESSFS[Phospho (STY)]QEVSR_		_AADRLPNLSSPS[Phospho (STY)]AEGPPGPPSGPAPR_	40.1306	LibDIA
_DELHIVEAEAMNYEGS[Phospho (STY)]PIK_	9.37642	_ALSS[Phospho (STY)]DSILSPAPDAR_	7.35372	_AAVQELSSS[Phospho (STY)]ILAGEDPEER_		_AAHVPENS[Phospho (STY)]DTEQDVLTVK_	26.7675	_AADTEEM[Oxidation (M)]DIEM[Oxidation (M)]DS[Phospho (STY)]GDEA_	18.4866	dDIA		_AGLESGAEPGDGDSDTT[Phospho (STY)]K_		_AFGPGLQGGSAGS[Phospho (STY)]PAR_	69.2397	_AAPEASS[Phospho (STY)]PPASPLQHLLPGK_	22.0305	_AADSQNSGEGNTGAAESS[Phospho (STY)]FSQEVSR_	26.4745	_AADRLPNLSS[Phospho (STY)]PSAEGPPGPPSGPAPR_	42.8553	LibDIA
_DELHIVEAEAMNY[Phospho (STY)]EGSPIK_	9.74739	_ALS[Phospho (STY)]SDSILSPAPDAR_	7.34569	_AAVVTS[Phospho (STY)]PPPTTAPHK_	22.1851	_AALDGGVASAAS[Phospho (STY)]PESK_	7.32987	_AAFTTPDHAPLSPQSSVASSGSEQT[Phospho (STY)]EEQGSSR_		dDIA		_AGLESGAEPGDGDSDT[Phospho (STY)]TK_		_AFGPGLQGGS[Phospho (STY)]AGSPAR_	78.2708	_AAPEASS[Phospho (STY)]PPAS[Phospho (STY)]PLQHLLPGK_	24.1238	_AADSQNSGEGNTGAAES[Phospho (STY)]SFSQEVSR_		_AADSDDGAVSAPAASDGGVS[Phospho (STY)]K_		LibDIA
_DELHIVEAEAM[Oxidation (M)]NYEGS[Phospho (STY)]PIK_	13.5151	_ALVEFESNPEETREPGSPPS[Phospho (STY)]VQR_	12.1632	_AAVVT[Phospho (STY)]SPPPTTAPHK_	11.4604	_AAPAQVRPPS[Phospho (STY)]PGNIRPVK_	18.8802	_AAFTTPDHAPLSPQSSVASSGS[Phospho (STY)]EQTEEQGSSR_	44.9665	dDIA		_AGLESGAEPGDGDS[Phospho (STY)]DTTK_		_AFLAELEQNS[Phospho (STY)]PK_		_AAPEAS[Phospho (STY)]SPPASPLQHLLPGK_	21.307	_AADS[Phospho (STY)]DDGAVSAPAASDGGVSK_	7.16634	_AADSDDGAVS[Phospho (STY)]APAASDGGVSK_	8.0928	LibDIA
_DELHIVEAEAM[Oxidation (M)]NY[Phospho (STY)]EGSPIK_	39.4849	_ALVEFESNPEETREPGS[Phospho (STY)]PPSVQR_	17.1739	_ADEPSSEES[Phospho (STY)]DLEIDK_	19.0293	_AAPEASSPPAS[Phospho (STY)]PLQHLLPGK_	5.14491	_AAFTTPDHAPLSPQSSVASS[Phospho (STY)]GSEQTEEQGSSR_	29.6552	dDIA		_AGLGS[Phospho (STY)]PERPPK_	45.4836	_AFVEDS[Phospho (STY)]EDEDGAGEGGSSLLQK_	47.7106	_AAPPPPPPPPPLESS[Phospho (STY)]PR_		_AADTEEM[Oxidation (M)]DIEM[Oxidation (M)]DS[Phospho (STY)]GDEA_	38.2803	_AADSQNSGEGNTGAAESSFSQEVS[Phospho (STY)]R_	6.33523	LibDIA
_DIDISS[Phospho (STY)]PEFK_	6.68119	_ALVEFES[Phospho (STY)]NPEETREPGSPPSVQR_	17.0676	_ADEPSS[Phospho (STY)]EESDLEIDK_	15.9884	_AAPEASS[Phospho (STY)]PPASPLQHLLPGK_	6.21006	_AAFTTPDHAPLSPQSSVAS[Phospho (STY)]SGSEQTEEQGSSR_	29.6552	dDIA		_AGM[Oxidation (M)]SSNQSIS[Phospho (STY)]SPVLDAVPR_	71.966	_AGDLLEDS[Phospho (STY)]PKR_		_AAPPPPPPPPPLES[Phospho (STY)]SPR_		_AAFTTPDHAPLSPQSSVASSGSEQT[Phospho (STY)]EEQGSSR_	4.28569	_AADSQNSGEGNTGAAESSFS[Phospho (STY)]QEVSR_	60.9348	LibDIA
_DKS[Phospho (STY)]PVREPIDNLTPEER_	77.4332	_ANS[Phospho (STY)]PSLFGTEGK_		_ADEPSS[Phospho (STY)]EES[Phospho (STY)]DLEIDK_	6.7039	_AAPEASS[Phospho (STY)]PPAS[Phospho (STY)]PLQHLLPGK_	12.6989	_AAFTTPDHAPLSPQSS[Phospho (STY)]VASSGSEQTEEQGSSR_	14.0017	dDIA		_AGM[Oxidation (M)]SSNQS[Phospho (STY)]ISSPVLDAVPR_		_AGDLLEDS[Phospho (STY)]PK_	18.0218	_AASAATAAPTAT[Phospho (STY)]PAAQESGTIPK_	25.1716	_AAGGAPS[Phospho (STY)]PPPPVR_	8.48844	_AADSQNSGEGNTGAAESS[Phospho (STY)]FSQEVSR_	17.6913	LibDIA
_DNS[Phospho (STY)]PPPAFKPEPPK_	67.6038	_APIDT[Phospho (STY)]SDVEEK_	23.7954	_ADEPS[Phospho (STY)]SEESDLEIDK_	27.6294	_AAPEAS[Phospho (STY)]SPPASPLQHLLPGK_	5.43699	_AAFTTPDHAPLSPQS[Phospho (STY)]SVASSGSEQTEEQGSSR_	29.6552	dDIA		_AGM[Oxidation (M)]SS[Phospho (STY)]NQSISSPVLDAVPR_	73.2205	_AGDNIPEEQPVASTPTTVS[Phospho (STY)]DGENK_	14.0028	_AASPPASAS[Phospho (STY)]DLIEQQQK_	37.5292	_AAGSPS[Phospho (STY)]PLPAPDPAPK_	36.9565	_AADSQNSGEGNTGAAES[Phospho (STY)]SFSQEVSR_	21.7548	LibDIA
_DVM[Oxidation (M)]SDETNNEETES[Phospho (STY)]PSQEFVNITK_	116.696	_APPQTHLPSGASSGTGSASAT[Phospho (STY)]HGGGSPPGTR_		_ADLNQGIGEPQSPS[Phospho (STY)]R_	25.1782	_AASPPASAS[Phospho (STY)]DLIEQQQK_	25.0467	_AAFTTPDHAPLS[Phospho (STY)]PQSSVASSGSEQTEEQGSSR_	8.2296	dDIA		_AGM[Oxidation (M)]S[Phospho (STY)]SNQSISSPVLDAVPR_	72.9973	_AGDNIPEEQPVASTPTT[Phospho (STY)]VSDGENKK_		_AASPPAS[Phospho (STY)]ASDLIEQQQK_	39.3269	_AAGS[Phospho (STY)]PSPLPAPDPAPK_	31.4853	_AADSQNSGEGNT[Phospho (STY)]GAAESSFSQEVSR_	34.8204	LibDIA
_EAPAEGEAAEPGSPTAAEGEAASAASSTSS[Phospho (STY)]PK_	13.9042	_APS[Phospho (STY)]PPVEHPR_	45.7727	_ADLNQGIGEPQS[Phospho (STY)]PSRR_	100.152	_AASPPAS[Phospho (STY)]ASDLIEQQQK_	20.7025	_AAFTT[Phospho (STY)]PDHAPLSPQSSVASSGSEQTEEQGSSR_	44.4732	dDIA		_AHS[Phospho (STY)]PASTLPNSPGSTFER_		_AGDNIPEEQPVASTPTT[Phospho (STY)]VSDGENK_	40.9862	_AASS[Phospho (STY)]DQLRDNSPPPAFKPEPPK_	82.6868	_AAHTEDINAC[Carbamidomethyl (C)]TLTTS[Phospho (STY)]PR_		_AADSQNS[Phospho (STY)]GEGNTGAAESSFSQEVSR_	43.0992	LibDIA
_EAPAEGEAAEPGSPTAAEGEAASAASSTS[Phospho (STY)]SPK_	16.0303	_APS[Phospho (STY)]VANVGSHC[Carbamidomethyl (C)]DLSLK_	32.1097	_ADLNQGIGEPQS[Phospho (STY)]PSR_	24.9238	_AASSLNLSNGET[Phospho (STY)]ESVK_	59.7451	_AAFT[Phospho (STY)]TPDHAPLSPQSSVASSGSEQTEEQGSSR_	28.0097	dDIA		_AIGGIILTAS[Phospho (STY)]HNPGGPNGDFGIK_		_AGDNIPEEQPVASTPT[Phospho (STY)]TVSDGENK_	15.8923	_AASS[Phospho (STY)]DQLRDNS[Phospho (STY)]PPPAFKPEPPK_	21.8992	_AAHTEDINAC[Carbamidomethyl (C)]TLTT[Phospho (STY)]SPR_		_AADS[Phospho (STY)]DDGAVSAPAASDGGVSK_	5.09237	LibDIA
_EAPAEGEAAEPGSPTAAEGEAASAASST[Phospho (STY)]SSPK_	18.7565	_APVQPQQS[Phospho (STY)]PAAAPGGTDEK_	28.5295	_ADPHLEFQQFPQS[Phospho (STY)]P_	70.4967	_AASSLNLS[Phospho (STY)]NGETESVK_	71.6371	_AAGGAPS[Phospho (STY)]PPPPVR_	10.197	dDIA		_AIGGIILT[Phospho (STY)]ASHNPGGPNGDFGIK_		_AGDNIPEEQPVAST[Phospho (STY)]PTTVSDGENK_	15.6564	_AAS[Phospho (STY)]AAAASAAAASAASGS[Phospho (STY)]PGPGEGSAGGEK_	8.32474	_AAHTEDINAC[Carbamidomethyl (C)]TLT[Phospho (STY)]TSPR_		_AADS[Phospho (STY)]QNSGEGNTGAAESSFSQEVSR_	35.0242	LibDIA
_EAPAEGEAAEPGSPTAAEGEAASAAS[Phospho (STY)]STSSPK_	24.1496	_AQQELVPPQQQAS[Phospho (STY)]PPQLPK_		_ADS[Phospho (STY)]DGAKPEPVAM[Oxidation (M)]AR_	19.7723	_AASS[Phospho (STY)]DQLRDNSPPPAFKPEPPK_	80.7275	_AAGM[Oxidation (M)]SS[Phospho (STY)]PGAQSHPEELPR_	3.56563	dDIA		_AITSLLGGGS[Phospho (STY)]PK_	23.6381	_AGDNIPEEQPVAS[Phospho (STY)]TPTTVSDGENKK_		_AAS[Phospho (STY)]LDSVATSR_	8.76764	_AAHVPENSDTEQDVLT[Phospho (STY)]VK_		_AADTEEM[Oxidation (M)]DIEM[Oxidation (M)]DS[Phospho (STY)]GDEA_	13.6115	LibDIA
_EAPAEGEAAEPGSPT[Phospho (STY)]AAEGEAASAASSTSSPK_	21.9983	_AQT[Phospho (STY)]PPGPSLSGSK_	42.3765	_AEAPPLEREDSGTFS[Phospho (STY)]LGK_		_AASS[Phospho (STY)]DQLRDNS[Phospho (STY)]PPPAFKPEPPK_	16.2253	_AAGM[Oxidation (M)]S[Phospho (STY)]SPGAQSHPEELPR_	3.25509	dDIA		_ALPSLNTGSS[Phospho (STY)]SPR_	35.6006	_AGDNIPEEQPVAS[Phospho (STY)]TPTTVSDGENK_	40.9862	_AAS[Phospho (STY)]PPASASDLIEQQQK_	38.846	_AAHVPENSDT[Phospho (STY)]EQDVLTVK_	29.6896	_AAFDDAIAELDTLSEESY[Phospho (STY)]K_	15.7152	LibDIA
_EAPAEGEAAEPGS[Phospho (STY)]PTAAEGEAASAASSTSSPK_	19.9013	_ASAVSELS[Phospho (STY)]PR_	18.4998	_AEAPPLEREDSGT[Phospho (STY)]FSLGK_	44.6501	_AAST[Phospho (STY)]DLGAGETVVGK_		_AAGSPS[Phospho (STY)]PLPAPDPAPK_	25.6836	dDIA		_ALPSLNTGS[Phospho (STY)]SSPR_		_AGDRNS[Phospho (STY)]EDDGVVM[Oxidation (M)]TFSSVK_		_AAS[Phospho (STY)]PVLLSSNSQK_		_AAHVPENS[Phospho (STY)]DTEQDVLTVK_	21.4951	_AAFTTPDHAPLSPQSSVASSGSEQT[Phospho (STY)]EEQGSSR_	67.9145	LibDIA
_EDSGT[Phospho (STY)]FSLGK_	69.2539	_ASGQAFELILS[Phospho (STY)]PR_	24.6416	_AEAPPLEREDS[Phospho (STY)]GTFSLGK_	11.2541	_AAS[Phospho (STY)]PPASASDLIEQQQK_	13.8759	_AAGS[Phospho (STY)]PSPLPAPDPAPK_	11.911	dDIA		_ALPSLNT[Phospho (STY)]GSSSPR_	55.4436	_AGEQQLSEPEDM[Oxidation (M)]EM[Oxidation (M)]EAGDT[Phospho (STY)]DDPPR_		_AAS[Phospho (STY)]SDQLRDNSPPPAFKPEPPK_	73.9508	_AALDGGVASAAS[Phospho (STY)]PESKPS[Phospho (STY)]PGTK_	15.7795	_AAFTTPDHAPLSPQSSVASSGS[Phospho (STY)]EQTEEQGSSR_	63.6121	LibDIA
_EDS[Phospho (STY)]GTFSLGK_	43.8223	_ASLGSLEGEAEAEASS[Phospho (STY)]PK_	15.3541	_AEEDEILNRS[Phospho (STY)]PR_	25.5403	_AAS[Phospho (STY)]SDQLRDNSPPPAFKPEPPK_	7.64599	_AAHTEDINAC[Carbamidomethyl (C)]TLTTS[Phospho (STY)]PR_		dDIA		_ALSSDS[Phospho (STY)]ILSPAPDAR_	30.2589	_AGGPAT[Phospho (STY)]PLS[Phospho (STY)]PTR_		_AAS[Phospho (STY)]SDQLRDNS[Phospho (STY)]PPPAFKPEPPK_	57.0969	_AALGLQDS[Phospho (STY)]DDEDAAVDIDEQIESM[Oxidation (M)]FNSK_	14.634	_AAFTTPDHAPLSPQSSVASS[Phospho (STY)]GSEQTEEQGSSR_	12.6217	LibDIA
_EEAS[Phospho (STY)]DDDM[Oxidation (M)]EGDEAVVR_	139.39	_ASLGSLEGEAEAEAS[Phospho (STY)]SPK_	17.7042	_AEELS[Phospho (STY)]PAALS[Phospho (STY)]PSLEPIR_	90.0413	_AAS[Phospho (STY)]SDQLRDNS[Phospho (STY)]PPPAFKPEPPK_	15.9736	_AAHTEDINAC[Carbamidomethyl (C)]TLT[Phospho (STY)]TSPR_		dDIA		_ALSSGGSITS[Phospho (STY)]PPLSPALPK_		_AGGPTT[Phospho (STY)]PLS[Phospho (STY)]PTR_		_AATAARPPAPPPAPQPPSPT[Phospho (STY)]PSPPRPT[Phospho (STY)]LAR_		_AAM[Oxidation (M)]YDIISSPS[Phospho (STY)]K_	4.77088	_AAFTTPDHAPLSPQSSVAS[Phospho (STY)]SGSEQTEEQGSSR_	25.2596	LibDIA
_EEGS[Phospho (STY)]LSDTEADAVSGQLPDPTTNPSAGK_	44.672	_ASLGS[Phospho (STY)]LEGEAEAEASSPK_	23.4741	_AEEPPSQLDQDTQVQDM[Oxidation (M)]DEGS[Phospho (STY)]DDEEEGQK_		_AATAARPPAPPPAPQPPSPT[Phospho (STY)]PS[Phospho (STY)]PPRPTLAR_	108.408	_AAHVPENSDTEQDVLT[Phospho (STY)]VK_		dDIA		_ALSSGGSIT[Phospho (STY)]SPPLSPALPK_		_AGLESGAEPGDGDSDTT[Phospho (STY)]K_	19.7229	_AATAARPPAPPPAPQPPSPT[Phospho (STY)]PS[Phospho (STY)]PPRPTLAR_		_AAPAQVRPPS[Phospho (STY)]PGNIRPVK_	22.8939	_AAFTTPDHAPLSPQSS[Phospho (STY)]VASSGSEQTEEQGSSR_	44.1167	LibDIA
_EGAGS[Phospho (STY)]PAAPGTLPLEK_	22.477	_ASS[Phospho (STY)]LEDLVLK_	64.33	_AEEPPSQLDQDT[Phospho (STY)]QVQDM[Oxidation (M)]DEGSDDEEEGQK_	94.0226	_AATAARPPAPPPAPQPPS[Phospho (STY)]PTPS[Phospho (STY)]PPRPTLAR_	105.131	_AAHVPENSDT[Phospho (STY)]EQDVLTVKPVR_	18.2995	dDIA		_ALSSGGS[Phospho (STY)]ITSPPLSPALPK_		_AGLESGAEPGDGDSDT[Phospho (STY)]TK_	20.8442	_AATAARPPAPPPAPQPPS[Phospho (STY)]PTPS[Phospho (STY)]PPRPTLAR_		_AAPAQVRPPS[Phospho (STY)]PGNIR_		_AAFTTPDHAPLSPQS[Phospho (STY)]SVASSGSEQTEEQGSSR_	12.0992	LibDIA
_EGEEPTVYS[Phospho (STY)]DEEEPK_	18.8506	_ASS[Phospho (STY)]LGEIDESSELR_	35.9368	_AEGEPQEES[Phospho (STY)]PLK_	25.0449	_AAVGQES[Phospho (STY)]PGGLEAGNAK_	26.5395	_AAHVPENSDT[Phospho (STY)]EQDVLTVK_	5.98877	dDIA		_ALSS[Phospho (STY)]DSILSPAPDAR_	40.4104	_AGLESGAEPGDGDS[Phospho (STY)]DTTK_	19.6337	_AAVGQES[Phospho (STY)]PGGLEAGNAK_	18.0025	_AAPEASSPPAS[Phospho (STY)]PLQHLLPGK_	1.67753	_AAFTTPDHAPLS[Phospho (STY)]PQSSVASSGSEQTEEQGSSR_	44.1288	LibDIA
_EGEEPTVY[Phospho (STY)]SDEEEPK_	38.8698	_ASS[Phospho (STY)]LNFLNK_	74.4407	_AEQGS[Phospho (STY)]EEEGEGEEEEEEGGESK_	40.7391	_AAVVTS[Phospho (STY)]PPPTTAPHK_	11.8738	_AAHVPENS[Phospho (STY)]DTEQDVLTVKPVR_	22.2777	dDIA		_ALSS[Phospho (STY)]GGSITSPPLSPALPK_		_AGLGS[Phospho (STY)]PERPPK_	71.0455	_AAVVTS[Phospho (STY)]PPPTTAPHK_	9.48634	_AAPEASS[Phospho (STY)]PPASPLQHLLPGK_	3.07982	_AAFTT[Phospho (STY)]PDHAPLSPQSSVASSGSEQTEEQGSSR_	40.4846	LibDIA
_EIAIVHS[Phospho (STY)]DAEK_		_AS[Phospho (STY)]DPGLPAEEPK_	19.9425	_AESPESSAIESTQS[Phospho (STY)]TPQK_	35.5922	_AAVVT[Phospho (STY)]SPPPTTAPHK_	10.2643	_AAHVPENS[Phospho (STY)]DTEQDVLTVK_	8.49438	dDIA		_ALSS[Phospho (STY)]LHGDDQDSEDEVLTIPEVK_	44.2342	_AGM[Oxidation (M)]SSNQSISS[Phospho (STY)]PVLDAVPR_	25.1381	_AAVVT[Phospho (STY)]SPPPTTAPHK_	14.3705	_AAPEAS[Phospho (STY)]SPPASPLQHLLPGK_	4.11256	_AAFT[Phospho (STY)]TPDHAPLSPQSSVASSGSEQTEEQGSSR_	23.7861	LibDIA
_EM[Oxidation (M)]LM[Oxidation (M)]EDVGS[Phospho (STY)]EEEQEEEDEAPFQEK_	50.4671	_AS[Phospho (STY)]LEAAIADAEQR_	33.3235	_AESPESS[Phospho (STY)]AIESTQSTPQK_	69.5863	_AC[Carbamidomethyl (C)]ASPS[Phospho (STY)]AQVEGSPVAGSDGSQPAVK_	22.1314	_AALDGGVASAASPES[Phospho (STY)]K_	64.1586	dDIA		_ALS[Phospho (STY)]SDSILSPAPDAR_	31.9805	_AGM[Oxidation (M)]SSNQSIS[Phospho (STY)]SPVLDAVPR_		_AC[Carbamidomethyl (C)]ASPS[Phospho (STY)]AQVEGSPVAGSDGSQPAVK_		_AAPPPPPPPPPLESS[Phospho (STY)]PR_	13.3748	_AAGDTTVIENSDVS[Phospho (STY)]PETESSEK_		LibDIA
_EPVADEEEEDS[Phospho (STY)]DDDVEPITEFR_	22.7619	_AS[Phospho (STY)]SLEDLVLK_	64.33	_AESPES[Phospho (STY)]SAIESTQSTPQK_	55.7216	_AC[Carbamidomethyl (C)]AS[Phospho (STY)]PSAQVEGSPVAGSDGSQPAVK_	63.7874	_AALDGGVASAAS[Phospho (STY)]PESKPS[Phospho (STY)]PGTK_	3.86531	dDIA		_ALVEFESNPEETREPGS[Phospho (STY)]PPSVQR_	58.0113	_AGM[Oxidation (M)]SSNQSIS[Phospho (STY)]S[Phospho (STY)]PVLDAVPR_		_AC[Carbamidomethyl (C)]ASPS[Phospho (STY)]AQVEGS[Phospho (STY)]PVAGSDGSQPAVK_		_AAPPPPPPPPPLES[Phospho (STY)]SPR_	47.7841	_AAGDTTVIENS[Phospho (STY)]DVSPETESSEK_		LibDIA
_ESEDKPEIEDVGS[Phospho (STY)]DEEEEKK_	11.5505	_AS[Phospho (STY)]SLGEIDESSELR_	42.6713	_AESPS[Phospho (STY)]PAPPPGLR_	15.6154	_ADAPDAGAQSDSELPSYHQNDVS[Phospho (STY)]LDR_	43.4003	_AALDGGVASAAS[Phospho (STY)]PESK_	36.4873	dDIA		_ALVEFESNPEET[Phospho (STY)]REPGSPPSVQR_	58.0498	_AGM[Oxidation (M)]SSNQS[Phospho (STY)]ISSPVLDAVPR_	18.4361	_ADAPDAGAQSDSELPSY[Phospho (STY)]HQNDVSLDR_		_AASAAAAS[Phospho (STY)]AAAASAASGS[Phospho (STY)]PGPGEGSAGGEK_	4.22571	_AAGDT[Phospho (STY)]TVIENSDVSPETESSEK_		LibDIA
_ESEDKPEIEDVGS[Phospho (STY)]DEEEEK_	35.4468	_AS[Phospho (STY)]SLNFLNK_	28.8948	_AES[Phospho (STY)]PESSAIESTQSTPQK_	43.7288	_ADAPDAGAQSDSELPSY[Phospho (STY)]HQNDVSLDR_	22.3416	_AAM[Oxidation (M)]YDIISSPS[Phospho (STY)]K_	63.6477	dDIA		_ALVEFES[Phospho (STY)]NPEETREPGSPPSVQR_		_AGM[Oxidation (M)]SSNQS[Phospho (STY)]ISS[Phospho (STY)]PVLDAVPR_	4.6275	_ADAPDAGAQSDSELPS[Phospho (STY)]YHQNDVSLDR_		_AASAATAAPTAT[Phospho (STY)]PAAQESGTIPK_	0.781816	_AAGGAPS[Phospho (STY)]PPPPVR_	8.73644	LibDIA
_ESVPEFPLS[Phospho (STY)]PPK_	74.5901	_ATNES[Phospho (STY)]EDEIPQLVPIGK_	12.6266	_AES[Phospho (STY)]PSPAPPPGLR_	15.741	_ADAPDAGAQSDSELPS[Phospho (STY)]YHQNDVSLDR_	21.8932	_AAM[Oxidation (M)]YDIISS[Phospho (STY)]PSK_	49.18	dDIA		_APIDTS[Phospho (STY)]DVEEK_		_AGM[Oxidation (M)]SS[Phospho (STY)]NQSISSPVLDAVPR_	24.3289	_ADAPDAGAQSDS[Phospho (STY)]ELPSYHQNDVSLDR_	4.22294	_AASAATAAPT[Phospho (STY)]ATPAAQESGTIPK_		_AAGM[Oxidation (M)]SSPGAQS[Phospho (STY)]HPEELPR_	26.8432	LibDIA
_ES[Phospho (STY)]TLHLVLR_		_ATS[Phospho (STY)]FSSAGEVPK_	7.25945	_AETPTESVS[Phospho (STY)]EPEVATK_	38.876	_ADAPDAGAQSDS[Phospho (STY)]ELPSYHQNDVSLDR_	15.701	_AAM[Oxidation (M)]YDIIS[Phospho (STY)]SPSK_	57.0331	dDIA		_APSVANVGSHC[Carbamidomethyl (C)]DLS[Phospho (STY)]LK_	36.5153	_AGM[Oxidation (M)]S[Phospho (STY)]SNQSISSPVLDAVPR_		_ADAPDAGAQS[Phospho (STY)]DSELPSYHQNDVSLDR_		_AASPPASAS[Phospho (STY)]DLIEQQQK_		_AAGM[Oxidation (M)]SS[Phospho (STY)]PGAQSHPEELPR_	26.1751	LibDIA
_ETPHS[Phospho (STY)]PGVEDAPIAK_	68.3681	_AT[Phospho (STY)]NESEDEIPQLVPIGK_	14.8331	_AETPTES[Phospho (STY)]VSEPEVATK_	17.149	_ADAPDAGAQS[Phospho (STY)]DSELPSYHQNDVSLDR_	15.8355	_AAPAQVRPPS[Phospho (STY)]PGNIRPVK_	12.5483	dDIA		_APSVANVGS[Phospho (STY)]HC[Carbamidomethyl (C)]DLSLK_	52.422	_AGSST[Phospho (STY)]PGDAPPAVAEVQGR_		_ADEPSSEES[Phospho (STY)]DLEIDK_	20.0444	_AASPPAS[Phospho (STY)]ASDLIEQQQK_	28.7369	_AAGPAS[Phospho (STY)]PPEEDPER_		LibDIA
_ET[Phospho (STY)]PHSPGVEDAPIAK_		_AT[Phospho (STY)]SFSSAGEVPK_	7.16024	_AETPT[Phospho (STY)]ESVSEPEVATK_	17.149	_ADEPSSEES[Phospho (STY)]DLEIDK_	17.2152	_AAPEASSPPAS[Phospho (STY)]PLQHLLPGK_	18.8553	dDIA		_APS[Phospho (STY)]PPVEHPR_	52.6327	_AGSS[Phospho (STY)]TPGDAPPAVAEVQGR_		_ADEPSS[Phospho (STY)]EESDLEIDK_	14.5441	_AASPPSYTLDLGES[Phospho (STY)]QLAPPPSK_		_AAGSPS[Phospho (STY)]PLPAPDPAPK_	25.3304	LibDIA
_GDQPAASGDS[Phospho (STY)]DDDEPPPLPR_	17.9752	_AVQPT[Phospho (STY)]SGEPR_		_AFGPGLQGGSAGS[Phospho (STY)]PAR_	50.8618	_ADEPSS[Phospho (STY)]EESDLEIDK_	17.1832	_AAPEASS[Phospho (STY)]PPASPLQHLLPGK_	19.4805	dDIA		_APS[Phospho (STY)]VANVGSHC[Carbamidomethyl (C)]DLSLK_		_AGS[Phospho (STY)]STPGDAPPAVAEVQGR_		_ADEPSS[Phospho (STY)]EES[Phospho (STY)]DLEIDK_	18.9978	_AASPPSYT[Phospho (STY)]LDLGESQLAPPPSK_	3.04851	_AAGS[Phospho (STY)]PSPLPAPDPAPK_	22.8562	LibDIA
_GDQPAAS[Phospho (STY)]GDSDDDEPPPLPR_	40.1177	_C[Carbamidomethyl (C)]GSGPVHISGQHLVAVEEDAES[Phospho (STY)]EDEEEEDVK_	37.7814	_AFGPGLQGGS[Phospho (STY)]AGSPAR_	59.693	_ADEPSS[Phospho (STY)]EES[Phospho (STY)]DLEIDK_	27.7237	_AAPEASS[Phospho (STY)]PPAS[Phospho (STY)]PLQHLLPGK_	12.6853	dDIA		_APVQPQQS[Phospho (STY)]PAAAPGGTDEK_	89.6844	_AHFNAM[Oxidation (M)]FQPSSPT[Phospho (STY)]R_		_ADEPS[Phospho (STY)]SEESDLEIDK_	24.8414	_AASPPSY[Phospho (STY)]TLDLGESQLAPPPSK_	10.2459	_AAHDES[Phospho (STY)]PGNNVVDISVPPTTDGQK_	46.7585	LibDIA
_GEAAAERPGEAAVASS[Phospho (STY)]PSK_	136.008	_C[Carbamidomethyl (C)]GSGPVHIS[Phospho (STY)]GQHLVAVEEDAESEDEEEEDVK_	25.926	_AFLAELEQNS[Phospho (STY)]PK_	27.1444	_ADEPS[Phospho (STY)]SEESDLEIDK_	20.2422	_AAPEAS[Phospho (STY)]SPPASPLQHLLPGK_	19.8276	dDIA		_AQLEPVAS[Phospho (STY)]PAK_	2.52451	_AHFNAM[Oxidation (M)]FQPSS[Phospho (STY)]PTR_		_ADEPS[Phospho (STY)]S[Phospho (STY)]EESDLEIDK_	17.8732	_AASPPS[Phospho (STY)]YTLDLGESQLAPPPSK_	15.2594	_AAHTEDINAC[Carbamidomethyl (C)]TLTTS[Phospho (STY)]PR_		LibDIA
_GEPAAAAAPEAGAS[Phospho (STY)]PVEK_	89.8102	_C[Carbamidomethyl (C)]GS[Phospho (STY)]GPVHISGQHLVAVEEDAESEDEEEEDVK_	34.4461	_AFVEDSEDEDGAGEGGSS[Phospho (STY)]LLQK_		_ADLNQGIGEPQSPS[Phospho (STY)]R_	9.57962	_AAPPPPPPPPPLESS[Phospho (STY)]PR_	20.2905	dDIA		_AQQELVPPQQQAS[Phospho (STY)]PPQLPK_		_AHFNAM[Oxidation (M)]FQPS[Phospho (STY)]SPTR_	26.7638	_ADFS[Phospho (STY)]PFGNSQGPSR_		_AASSDQLRDNS[Phospho (STY)]PPPAFKPEPPK_		_AAHTEDINAC[Carbamidomethyl (C)]TLTT[Phospho (STY)]SPR_		LibDIA
_GEQVSQNGLPAEQGS[Phospho (STY)]PR_	82.3972	_DDDDIDLFGS[Phospho (STY)]DDEEESEEAK_	3.76378	_AFVEDSEDEDGAGEGGS[Phospho (STY)]SLLQK_		_ADLNQGIGEPQS[Phospho (STY)]PSRR_	40.0446	_AAPPPPPPPPPLES[Phospho (STY)]SPR_	7.74816	dDIA		_AQTLPTSVVTITSESS[Phospho (STY)]PGKR_		_AHSPASTLPNSPGST[Phospho (STY)]FER_		_ADLNQGIGEPQSPS[Phospho (STY)]RR_	20.1314	_AASSLNLSNGET[Phospho (STY)]ESVK_	55.5158	_AAHVPENSDTEQDVLT[Phospho (STY)]VK_	36.919	LibDIA
_GIS[Phospho (STY)]PIVFDR_	27.1316	_DDGVFVQEVTQNS[Phospho (STY)]PAAR_	35.9745	_AFVEDS[Phospho (STY)]EDEDGAGEGGSSLLQK_	12.9153	_ADLNQGIGEPQS[Phospho (STY)]PSR_	8.63926	_AASPPASAS[Phospho (STY)]DLIEQQQK_	34.2156	dDIA		_AQTLPTSVVTITSES[Phospho (STY)]SPGK_	42.4724	_AHSPASTLPNSPGS[Phospho (STY)]TFER_		_ADLNQGIGEPQSPS[Phospho (STY)]R_	16.3875	_AASSLNLS[Phospho (STY)]NGETESVK_		_AAHVPENSDT[Phospho (STY)]EQDVLTVK_	16.9897	LibDIA
_GNDPLTSS[Phospho (STY)]PGR_	111.263	_DDGVFVQEVT[Phospho (STY)]QNSPAAR_		_AGAAS[Phospho (STY)]PLNS[Phospho (STY)]PLSSAVPSLGK_	19.1417	_ADPHLEFQQFPQS[Phospho (STY)]P_	11.7086	_AASPPAS[Phospho (STY)]ASDLIEQQQK_	13.8871	dDIA		_AQTLPTSVVTITS[Phospho (STY)]ESSPGK_		_AHSPASTLPNS[Phospho (STY)]PGSTFER_	5.95347	_ADLNQGIGEPQS[Phospho (STY)]PSRR_		_AASS[Phospho (STY)]DQLRDNSPPPAFKPEPPK_	81.4519	_AAHVPENS[Phospho (STY)]DTEQDVLTVK_	16.3961	LibDIA
_GNDPLTS[Phospho (STY)]SPGR_	92.7424	_DEILPTT[Phospho (STY)]PISEQK_	5.05844	_AGDLLEDS[Phospho (STY)]PKR_		_ADS[Phospho (STY)]PVNGLPK_	34.1282	_AASPPSYTLDLGES[Phospho (STY)]QLAPPPSK_	31.5549	dDIA		_AQTLPTSVVTIT[Phospho (STY)]SESSPGK_		_AHS[Phospho (STY)]PASTLPNSPGSTFER_		_ADLNQGIGEPQS[Phospho (STY)]PSR_	15.4371	_AASS[Phospho (STY)]DQLRDNS[Phospho (STY)]PPPAFKPEPPK_	16.7057	_AAHVPENS[Phospho (STY)]DT[Phospho (STY)]EQDVLTVKPVR_	6.52035	LibDIA
_GNDPLT[Phospho (STY)]SSPGR_	51.8409	_DEILPT[Phospho (STY)]TPISEQK_	2.52278	_AGDLLEDS[Phospho (STY)]PK_	8.2161	_ADTTTPTPTAILAPGS[Phospho (STY)]PAS[Phospho (STY)]PPGSLEPK_	23.7496	_AASPPSYT[Phospho (STY)]LDLGESQLAPPPSK_	31.5884	dDIA		_AQTLPTSVVT[Phospho (STY)]ITSESSPGK_		_AHS[Phospho (STY)]PASTLPNS[Phospho (STY)]PGSTFER_	66.294	_ADPHLEFQQFPQS[Phospho (STY)]P_	35.8503	_AAST[Phospho (STY)]DLGAGETVVGK_	38.9457	_AAKLS[Phospho (STY)]EGS[Phospho (STY)]QPAEEEEDQETPSR_		LibDIA
_GNVVPS[Phospho (STY)]PLPTR_	18.3891	_DELHIVEAEAM[Oxidation (M)]NYEGS[Phospho (STY)]PIK_	32.4533	_AGDNIPEEQPVASTPTTVS[Phospho (STY)]DGENKK_	23.9237	_AEAPPLEREDSGTFS[Phospho (STY)]LGK_	31.2167	_AASPPS[Phospho (STY)]YTLDLGESQLAPPPSK_	3.06653	dDIA		_AQTLPTS[Phospho (STY)]VVTITSESSPGK_	42.4724	_AIGGIILTAS[Phospho (STY)]HNPGGPNGDFGIK_		_ADSGPTQPPLSLS[Phospho (STY)]PAPETK_	18.9857	_AAS[Phospho (STY)]AAAASAAAASAASGS[Phospho (STY)]PGPGEGSAGGEK_	4.4283	_AALAPAKES[Phospho (STY)]PR_	24.8582	LibDIA
_GRLS[Phospho (STY)]PVPVPR_	26.724	_DHSPT[Phospho (STY)]PSVFNSDEER_	55.0848	_AGDNIPEEQPVASTPTTVS[Phospho (STY)]DGENK_	18.8547	_AEAPPLEREDSGT[Phospho (STY)]FSLGK_	38.0152	_AASSDQLRDNS[Phospho (STY)]PPPAFKPEPPK_	53.4669	dDIA		_AQT[Phospho (STY)]PPGPSLSGSK_	57.3532	_AIGGIILT[Phospho (STY)]ASHNPGGPNGDFGIK_	8.93286	_ADTTTPTPTAILAPGS[Phospho (STY)]PAS[Phospho (STY)]PPGSLEPK_	10.0656	_AAS[Phospho (STY)]AATAAPTATPAAQESGTIPK_	8.02135	_AALDGGVASAASPES[Phospho (STY)]K_	13.4266	LibDIA
_GSGDTSIS[Phospho (STY)]IDTEASIR_	29.7379	_DHS[Phospho (STY)]PTPSVFNSDEER_	26.0851	_AGDNIPEEQPVASTPTT[Phospho (STY)]VSDGENKK_	23.9885	_AEAPPLEREDS[Phospho (STY)]GTFSLGK_		_AASSLNLSNGETES[Phospho (STY)]VK_	16.2813	dDIA		_ASAVSELS[Phospho (STY)]PR_	41.3371	_AITSLLGGGS[Phospho (STY)]PK_	35.6412	_ADVQLFM[Oxidation (M)]DDDSYS[Phospho (STY)]HHS[Phospho (STY)]GLEYADPEK_		_AAS[Phospho (STY)]PPASASDLIEQQQK_	13.971	_AALDGGVASAAS[Phospho (STY)]PESKPS[Phospho (STY)]PGTK_	7.11328	LibDIA
_GSGDTS[Phospho (STY)]ISIDTEASIR_	4.58989	_DIDISS[Phospho (STY)]PEFK_	14.1494	_AGDNIPEEQPVASTPTT[Phospho (STY)]VSDGENK_	26.2073	_AEAPSS[Phospho (STY)]PDVAPAGK_	11.2594	_AASSLNLSNGET[Phospho (STY)]ESVK_	25.8146	dDIA		_ASGQAFELILS[Phospho (STY)]PR_	64.1867	_ALDSNSLENDDLS[Phospho (STY)]APGR_		_AEAGAGS[Phospho (STY)]ATEFQFR_		_AAS[Phospho (STY)]PPSYTLDLGESQLAPPPSK_		_AALDGGVASAAS[Phospho (STY)]PESK_	47.0663	LibDIA
_GSGDT[Phospho (STY)]SISIDTEASIR_	11.9769	_DIDIS[Phospho (STY)]SPEFK_	14.3002	_AGDNIPEEQPVASTPT[Phospho (STY)]TVSDGENKK_		_AEDGATPS[Phospho (STY)]PSNETPK_	9.88689	_AASSLNLS[Phospho (STY)]NGETESVK_	14.9153	dDIA		_ASLGSLEGEAEAEASS[Phospho (STY)]PK_	8.35048	_ALDSNS[Phospho (STY)]LENDDLSAPGR_		_AEAPPLEREDSGTFS[Phospho (STY)]LGK_	30.2756	_AAS[Phospho (STY)]PVLLSSNSQK_		_AALDGGVAS[Phospho (STY)]AASPESK_	29.0467	LibDIA
_GSGTAS[Phospho (STY)]DDEFENLR_	38.6734	_DKS[Phospho (STY)]PVREPIDNLTPEER_	16.2142	_AGDNIPEEQPVASTPT[Phospho (STY)]TVSDGENK_	27.6908	_AEEDEILNRS[Phospho (STY)]PR_	3.21853	_AASS[Phospho (STY)]DQLRDNSPPPAFKPEPPK_	30.5709	dDIA		_ASLGS[Phospho (STY)]LEGEAEAEASSPK_		_ALPSLNTGSSS[Phospho (STY)]PR_	13.9594	_AEAPPLEREDSGT[Phospho (STY)]FSLGK_	3.10212	_AAS[Phospho (STY)]SDQLRDNSPPPAFKPEPPK_	1.00825	_AALGLQDS[Phospho (STY)]DDEDAAVDIDEQIESM[Oxidation (M)]FNSK_	49.3934	LibDIA
_GSLT[Phospho (STY)]LTISGESPK_	68.3879	_DLFDYS[Phospho (STY)]PPLHK_	26.5556	_AGDNIPEEQPVAST[Phospho (STY)]PTTVSDGENKK_	37.2895	_AEEEHLSSS[Phospho (STY)]GGLAK_	6.46674	_AASS[Phospho (STY)]DQLRDNS[Phospho (STY)]PPPAFKPEPPK_	2.59972	dDIA		_ASPAPGS[Phospho (STY)]GHPEGPGAHLDM[Oxidation (M)]NSLDR_		_ALPSLNTGSS[Phospho (STY)]SPR_	13.9049	_AEAPPLEREDS[Phospho (STY)]GTFSLGK_	2.96316	_AAS[Phospho (STY)]SDQLRDNS[Phospho (STY)]PPPAFKPEPPK_	18.6317	_AAM[Oxidation (M)]YDIISSPS[Phospho (STY)]K_	21.4746	LibDIA
_GSPS[Phospho (STY)]GGSTAEASDTLSIR_	61.0838	_DNPS[Phospho (STY)]PEPQLDDIK_	15.8209	_AGDNIPEEQPVAST[Phospho (STY)]PTTVSDGENK_	43.0459	_AEEEHLSS[Phospho (STY)]SGGLAK_	6.47868	_AAST[Phospho (STY)]DLGAGETVVGK_	19.1022	dDIA		_ASS[Phospho (STY)]LEDLVLK_	31.7677	_ALPSLNTGS[Phospho (STY)]SSPR_	14.0006	_AEAPSS[Phospho (STY)]PDVAPAGK_		_AAS[Phospho (STY)]SLNLSNGETESVK_		_AAM[Oxidation (M)]YDIISS[Phospho (STY)]PSK_	13.2556	LibDIA
_GS[Phospho (STY)]GDTSISIDTEASIR_	8.77532	_DNS[Phospho (STY)]PPPAFKPEPPK_	32.6373	_AGDNIPEEQPVAS[Phospho (STY)]TPTTVSDGENKK_	29.8192	_AEEEHLS[Phospho (STY)]SSGGLAK_	10.762	_AAS[Phospho (STY)]PPASASDLIEQQQK_	8.47159	dDIA		_ASS[Phospho (STY)]LGEIDESSELR_	14.6794	_ALPSLNT[Phospho (STY)]GSSSPR_	13.8547	_AEDGATPSPS[Phospho (STY)]NETPK_	42.3687	_AAS[Phospho (STY)]S[Phospho (STY)]DQLRDNSPPPAFKPEPPK_	20.657	_AAM[Oxidation (M)]YDIIS[Phospho (STY)]SPSK_	9.04025	LibDIA
_GS[Phospho (STY)]LTLTISGESPK_		_DSLS[Phospho (STY)]PVLHPSDLILTR_	38.3084	_AGDNIPEEQPVAS[Phospho (STY)]TPTTVSDGENK_	43.0459	_AEELS[Phospho (STY)]PAALS[Phospho (STY)]PLLEPIR_	36.0329	_AAS[Phospho (STY)]PPSYTLDLGESQLAPPPSK_	90.166	dDIA		_ASS[Phospho (STY)]LNFLNK_	30.6199	_ALSSDS[Phospho (STY)]ILSPAPDAR_	25.0082	_AEEDEILNRS[Phospho (STY)]PR_	14.1149	_AAS[Phospho (STY)]TDLGAGETVVGK_	47.6255	_AAPAQVRPPS[Phospho (STY)]PGNIRPVK_	4.62225	LibDIA
_GS[Phospho (STY)]PHYFSPFRPY_	97.3496	_DSQDASAEQSDHDDEVASLAS[Phospho (STY)]ASGGFGTK_	81.3595	_AGDRNS[Phospho (STY)]EDDGVVM[Oxidation (M)]TFSSVK_	18.4942	_AEELS[Phospho (STY)]PAALS[Phospho (STY)]PSLEPIR_	17.3986	_AAS[Phospho (STY)]SDQLRDNSPPPAFKPEPPK_	94.1154	dDIA		_AST[Phospho (STY)]ASPC[Carbamidomethyl (C)]NNNINAATAVALQEPR_		_ALSSGGSIT[Phospho (STY)]SPPLSPALPK_		_AEEEHLSSS[Phospho (STY)]GGLAK_	14.1551	_AATAARPPAPPPAPQPPS[Phospho (STY)]PTPSPPRPT[Phospho (STY)]LAR_	98.5365	_AAPAQVRPPS[Phospho (STY)]PGNIR_	24.4879	LibDIA
_GS[Phospho (STY)]PSGGSTAEASDTLSIR_	9.82179	_DSQDASAEQSDHDDEVAS[Phospho (STY)]LASASGGFGTK_	44.7287	_AGEGEQVEVDGWDC[Carbamidomethyl (C)]SFPRDAS[Phospho (STY)]R_	26.8607	_AEEPPSQLDQDTQVQDM[Oxidation (M)]DEGS[Phospho (STY)]DDEEEGQK_	11.7432	_AAS[Phospho (STY)]SDQLRDNS[Phospho (STY)]PPPAFKPEPPK_	2.61497	dDIA		_ASVSPM[Oxidation (M)]DEPVPDSES[Phospho (STY)]PIEK_		_ALSSGGS[Phospho (STY)]ITSPPLSPALPK_		_AEEEHLSS[Phospho (STY)]SGGLAK_	14.1157	_AATAARPPAPPPAPQPPS[Phospho (STY)]PTPS[Phospho (STY)]PPRPTLAR_	100.071	_AAPEASSPPAS[Phospho (STY)]PLQHLLPGK_	16.3331	LibDIA
_GTDTQTPAVLSPS[Phospho (STY)]K_	68.1073	_DSQDASAEQS[Phospho (STY)]DHDDEVASLASASGGFGTK_	70.4107	_AGEPNSPDAEEANS[Phospho (STY)]PDVT[Phospho (STY)]AGC[Carbamidomethyl (C)]DPAGVHPPR_	30.3422	_AEEPPSQLDQDT[Phospho (STY)]QVQDM[Oxidation (M)]DEGSDDEEEGQK_	14.717	_AAS[Phospho (STY)]TDLGAGETVVGK_	5.32155	dDIA		_AS[Phospho (STY)]DPGLPAEEPK_	28.4795	_ALSSLHGDDQDSEDEVLT[Phospho (STY)]IPEVK_	65.5109	_AEEEHLS[Phospho (STY)]SSGGLAK_	14.1551	_AAVGQES[Phospho (STY)]PGGLEAGNAK_	63.3634	_AAPEASS[Phospho (STY)]PPASPLQHLLPGK_	18.282	LibDIA
_HGS[Phospho (STY)]DPAFAPGPR_		_DSQDAS[Phospho (STY)]AEQSDHDDEVASLASASGGFGTK_	65.2601	_AGEQQLSEPEDM[Oxidation (M)]EM[Oxidation (M)]EAGDT[Phospho (STY)]DDPPR_	18.215	_AEEPPS[Phospho (STY)]QLDQDTQVQDM[Oxidation (M)]DEGSDDEEEGQK_	36.463	_AATAARPPAPPPAPQPPSPTPSPPRPT[Phospho (STY)]LAR_	44.7436	dDIA		_AS[Phospho (STY)]GEM[Oxidation (M)]ASAQYITAALR_	75.4471	_ALSSLHGDDQDS[Phospho (STY)]EDEVLTIPEVK_	81.407	_AEELS[Phospho (STY)]PAALS[Phospho (STY)]PLLEPIR_	20.6631	_AAVQELSSS[Phospho (STY)]ILAGEDPEER_	10.7702	_AAPEASS[Phospho (STY)]PPAS[Phospho (STY)]PLQHLLPGK_	11.7907	LibDIA
_HTGPNSPDT[Phospho (STY)]ANDGFVR_	8.68674	_DS[Phospho (STY)]LSPVLHPSDLILTR_	75.9726	_AGEQQLS[Phospho (STY)]EPEDM[Oxidation (M)]EM[Oxidation (M)]EAGDTDDPPR_	19.1542	_AEEQQLPPPLS[Phospho (STY)]PPSPST[Phospho (STY)]PNHR_	19.8007	_AATAARPPAPPPAPQPPSPT[Phospho (STY)]PSPPRPTLAR_	77.2879	dDIA		_AS[Phospho (STY)]GPPVSELITK_	24.9892	_ALSS[Phospho (STY)]DSILSPAPDAR_	23.5276	_AEELS[Phospho (STY)]PAALS[Phospho (STY)]PSLEPIR_	56.603	_AAVQELSS[Phospho (STY)]S[Phospho (STY)]ILAGEDPEER_		_AAPEAS[Phospho (STY)]SPPASPLQHLLPGK_	17.9967	LibDIA
_IDIS[Phospho (STY)]PSTFR_	9.66263	_DS[Phospho (STY)]QDASAEQSDHDDEVASLASASGGFGTK_	67.5612	_AGGPTTPLSPT[Phospho (STY)]R_	30.5266	_AEEQQLPPPLS[Phospho (STY)]PPS[Phospho (STY)]PSTPNHR_	29.3949	_AATAARPPAPPPAPQPPSPT[Phospho (STY)]PS[Phospho (STY)]PPRPTLAR_	43.061	dDIA		_AS[Phospho (STY)]GVAVSDGVIK_		_ALSS[Phospho (STY)]LHGDDQDSEDEVLTIPEVK_		_AEEPPSQLDQDTQVQDM[Oxidation (M)]DEGS[Phospho (STY)]DDEEEGQK_	58.0974	_AAVQELS[Phospho (STY)]SSILAGEDPEER_	67.4828	_AAPPPPPPPPPLESS[Phospho (STY)]PR_	16.8628	LibDIA
_IGEGTY[Phospho (STY)]GVVYK_	62.9219	_DVM[Oxidation (M)]SDETNNEETESPS[Phospho (STY)]QEFVNITK_	16.1575	_AGGPTTPLS[Phospho (STY)]PTR_	44.8462	_AEEVEDETVELDVS[Phospho (STY)]DEEM[Oxidation (M)]AR_	24.7992	_AATAARPPAPPPAPQPPS[Phospho (STY)]PTPSPPRPTLAR_	107.402	dDIA		_AS[Phospho (STY)]LEAAIADAEQR_	43.3354	_ALS[Phospho (STY)]SDSILSPAPDAR_	22.4501	_AEEPPS[Phospho (STY)]QLDQDTQVQDM[Oxidation (M)]DEGSDDEEEGQK_		_AAVQELS[Phospho (STY)]S[Phospho (STY)]SILAGEDPEER_	33.8697	_AAPPPPPPPPPLES[Phospho (STY)]SPR_	16.8	LibDIA
_IGEGT[Phospho (STY)]YGVVYK_	90.0245	_DVM[Oxidation (M)]SDETNNEETES[Phospho (STY)]PSQEFVNITK_	11.3145	_AGLESGAEPGDGDSDTT[Phospho (STY)]K_	12.5644	_AEEVEDET[Phospho (STY)]VELDVSDEEM[Oxidation (M)]AR_	26.196	_AATAARPPAPPPAPQPPS[Phospho (STY)]PTPSPPRPT[Phospho (STY)]LAR_	45.3118	dDIA		_AS[Phospho (STY)]LEDAPVDDLTR_	30.0639	_ALVEFESNPEETREPGSPPS[Phospho (STY)]VQR_	43.5657	_AEEQQLPPPLS[Phospho (STY)]PPSPST[Phospho (STY)]PNHR_	72.8389	_AAVVTS[Phospho (STY)]PPPTTAPHK_	11.8802	_AASAAAAS[Phospho (STY)]AAAASAASGS[Phospho (STY)]PGPGEGSAGGEK_	4.4257	LibDIA
_IHIDPEIQDGSPT[Phospho (STY)]TSR_	75.1629	_DYEIESQNPLASPTNTLLGS[Phospho (STY)]AK_	93.3136	_AGLESGAEPGDGDSDT[Phospho (STY)]TK_	12.3865	_AEGEPQEES[Phospho (STY)]PLK_	7.26407	_AATAARPPAPPPAPQPPS[Phospho (STY)]PTPS[Phospho (STY)]PPRPTLAR_	42.1091	dDIA		_AS[Phospho (STY)]SLEDLVLK_	31.3626	_ALVEFESNPEETREPGS[Phospho (STY)]PPSVQR_	41.0046	_AEEQQLPPPLS[Phospho (STY)]PPS[Phospho (STY)]PSTPNHR_		_AAVVT[Phospho (STY)]SPPPTTAPHK_	10.569	_AASAATAAPTATPAAQESGT[Phospho (STY)]IPK_		LibDIA
_IHIDPEIQDGS[Phospho (STY)]PTTSR_	39.5508	_DYEIESQNPLASPTNT[Phospho (STY)]LLGSAK_	93.3608	_AGLESGAEPGDGDS[Phospho (STY)]DTTK_	11.856	_AENGERS[Phospho (STY)]DLEEDNER_		_AAVGQES[Phospho (STY)]PGGLEAGNAK_	16.6861	dDIA		_AS[Phospho (STY)]SLGEIDESSELR_	40.3985	_ALVEFESNPEET[Phospho (STY)]REPGSPPSVQR_	38.4182	_AEGEPQEES[Phospho (STY)]PLK_	29.8712	_AAYGDLS[Phospho (STY)]S[Phospho (STY)]EEEEENEPESLGVVYK_	43.1896	_AASAATAAPTATPAAQES[Phospho (STY)]GTIPK_		LibDIA
_IYHLPDAES[Phospho (STY)]DEDEDFK_	19.4467	_DYEIESQNPLASPT[Phospho (STY)]NTLLGSAK_	64.7717	_AGLGS[Phospho (STY)]PERPPK_	7.09908	_AEQGS[Phospho (STY)]EEEGEGEEEEEEGGESK_	19.6925	_AAVQELSSS[Phospho (STY)]ILAGEDPEER_	60.3002	dDIA		_AS[Phospho (STY)]SLNFLNK_	37.3856	_ALVEFES[Phospho (STY)]NPEETREPGSPPSVQR_	43.3259	_AEQGS[Phospho (STY)]EEEGEGEEEEEEGGESK_	50.6328	_AAY[Phospho (STY)]GDLSS[Phospho (STY)]EEEEENEPESLGVVYK_	15.4042	_AASAATAAPTAT[Phospho (STY)]PAAQESGTIPK_	12.0786	LibDIA
_KPATPAEDDEDDDIDLFGS[Phospho (STY)]DNEEEDK_	58.4586	_DYEIESQNPLAS[Phospho (STY)]PTNTLLGSAK_	64.7717	_AGM[Oxidation (M)]SSNQSISS[Phospho (STY)]PVLDAVPR_	13.1372	_AESPESSAIESTQS[Phospho (STY)]TPQK_	17.2432	_AAVQELS[Phospho (STY)]SSILAGEDPEER_	49.3135	dDIA		_AS[Phospho (STY)]TASPC[Carbamidomethyl (C)]NNNINAATAVALQEPR_		_ALVVPEPEPDSDS[Phospho (STY)]NQER_		_AESPESSAIESTQS[Phospho (STY)]TPQK_	25.1075	_AC[Carbamidomethyl (C)]ASPS[Phospho (STY)]AQVEGSPVAGSDGSQPAVK_		_AASAATAAPT[Phospho (STY)]ATPAAQESGTIPK_		LibDIA
_KQS[Phospho (STY)]LGELIGTLNAAK_	15.2892	_EAALPPVS[Phospho (STY)]PLK_	45.6414	_AGM[Oxidation (M)]SSNQSIS[Phospho (STY)]SPVLDAVPR_	10.5261	_AESPESSAIES[Phospho (STY)]TQSTPQK_	22.0746	_AAVVTS[Phospho (STY)]PPPTTAPHK_	6.72959	dDIA		_ATNES[Phospho (STY)]EDEIPQLVPIGK_	13.2917	_ALVVPEPEPDS[Phospho (STY)]DSNQER_		_AESPESSAIES[Phospho (STY)]TQSTPQK_	18.9204	_AC[Carbamidomethyl (C)]ASPS[Phospho (STY)]AQVEGS[Phospho (STY)]PVAGSDGSQPAVK_	30.0461	_AASDPLLSSVSPAVS[Phospho (STY)]K_	27.8774	LibDIA
_KVEEEQEADEEDVSEEEAES[Phospho (STY)]K_	20.4793	_EAPAEGEAAEPGSPT[Phospho (STY)]AAEGEAASAASSTSSPK_	19.188	_AGM[Oxidation (M)]SSNQS[Phospho (STY)]ISSPVLDAVPR_	13.1888	_AESPESS[Phospho (STY)]AIESTQSTPQK_	14.0365	_AAVVT[Phospho (STY)]SPPPTTAPHK_	6.69271	dDIA		_ATS[Phospho (STY)]NVFAM[Oxidation (M)]FDQSQIQEFK_		_ANEAGGQVGPEAPRPPETS[Phospho (STY)]PEM[Oxidation (M)]R_		_AESPESS[Phospho (STY)]AIESTQSTPQK_	85.2466	_AC[Carbamidomethyl (C)]AS[Phospho (STY)]PSAQVEGSPVAGSDGSQPAVK_	61.4756	_AASDPLLSSVS[Phospho (STY)]PAVSK_	8.64509	LibDIA
_KVEEEQEADEEDVS[Phospho (STY)]EEEAESK_	21.3462	_EAPAEGEAAEPGS[Phospho (STY)]PTAAEGEAASAASSTSSPK_	18.4401	_AGM[Oxidation (M)]SS[Phospho (STY)]NQSISSPVLDAVPR_	14.5541	_AESPES[Phospho (STY)]SAIESTQSTPQK_	16.0773	_AAYGDLS[Phospho (STY)]S[Phospho (STY)]EEEEENEPESLGVVYK_	43.6391	dDIA		_AT[Phospho (STY)]NESEDEIPQLVPIGK_	13.7001	_ANSPS[Phospho (STY)]LFGTEGK_		_AESPES[Phospho (STY)]SAIESTQSTPQK_	46.5776	_AC[Carbamidomethyl (C)]AS[Phospho (STY)]PSAQVEGS[Phospho (STY)]PVAGSDGSQPAVK_	15.0022	_AASDPLLSSVS[Phospho (STY)]PAVS[Phospho (STY)]K_		LibDIA
_LDSPPPSPIT[Phospho (STY)]EAS[Phospho (STY)]EAAEAAEAGNLAVSSR_	75.5491	_EDSGT[Phospho (STY)]FSLGK_	17.7357	_AGM[Oxidation (M)]S[Phospho (STY)]SNQSISSPVLDAVPR_	15.2843	_AESPS[Phospho (STY)]PAPPPGLR_	6.01135	_AAY[Phospho (STY)]GDLSS[Phospho (STY)]EEEEENEPESLGVVYK_	41.4031	dDIA		_AT[Phospho (STY)]SNVFAM[Oxidation (M)]FDQSQIQEFK_	103.762	_APIDTS[Phospho (STY)]DVEEK_	33.655	_AESPS[Phospho (STY)]PAPPPGLR_	17.4264	_ADAPDAGAQSDSELPSYHQNDVS[Phospho (STY)]LDR_	15.3303	_AASDPLLSS[Phospho (STY)]VSPAVSK_	26.0142	LibDIA
_LDSSPS[Phospho (STY)]VSSTLAAK_		_EDS[Phospho (STY)]GTFSLGK_	18.1272	_AGSST[Phospho (STY)]PGDAPPAVAEVQGR_	14.2771	_AES[Phospho (STY)]PESSAIESTQSTPQK_	15.6495	_AC[Carbamidomethyl (C)]ASPS[Phospho (STY)]AQVEGSPVAGSDGSQPAVK_		dDIA		_C[Carbamidomethyl (C)]GSGPVHISGQHLVAVEEDAES[Phospho (STY)]EDEEEEDVK_		_APPQTHLPSGASSGTGSASATHGGGSPPGT[Phospho (STY)]R_		_AES[Phospho (STY)]PESSAIESTQSTPQK_	16.207	_ADAPDAGAQSDSELPSY[Phospho (STY)]HQNDVSLDR_	19.5723	_AASDS[Phospho (STY)]NPAGPLR_		LibDIA
_LDSS[Phospho (STY)]PSVSSTLAAK_	18.3956	_EEGSLSDTEADAVS[Phospho (STY)]GQLPDPTTNPSAGK_	24.2077	_AGSS[Phospho (STY)]TPGDAPPAVAEVQGR_	19.3627	_AES[Phospho (STY)]PSPAPPPGLR_	16.6657	_AC[Carbamidomethyl (C)]ASPS[Phospho (STY)]AQVEGS[Phospho (STY)]PVAGSDGSQPAVK_	39.5907	dDIA		_C[Carbamidomethyl (C)]GSGPVHIS[Phospho (STY)]GQHLVAVEEDAESEDEEEEDVK_	63.3835	_APPQTHLPSGASSGTGSASATHGGGS[Phospho (STY)]PPGTR_		_AES[Phospho (STY)]PSPAPPPGLR_	20.1025	_ADAPDAGAQSDSELPS[Phospho (STY)]YHQNDVSLDR_	20.5462	_AASIENVLQDSS[Phospho (STY)]PEHC[Carbamidomethyl (C)]GR_		LibDIA
_LDS[Phospho (STY)]SPSVSSTLAAK_	18.1535	_EEGSLSDT[Phospho (STY)]EADAVSGQLPDPTTNPSAGK_	20.7092	_AGS[Phospho (STY)]STPGDAPPAVAEVQGR_	39.7033	_AETPTES[Phospho (STY)]VSEPEVATK_		_AC[Carbamidomethyl (C)]AS[Phospho (STY)]PSAQVEGSPVAGSDGSQPAVK_		dDIA		_C[Carbamidomethyl (C)]GS[Phospho (STY)]GPVHISGQHLVAVEEDAESEDEEEEDVK_	84.1029	_APPQTHLPSGASSGTGSASAT[Phospho (STY)]HGGGSPPGTR_		_AETPTES[Phospho (STY)]VSEPEVATK_	1.54423	_ADAPDAGAQSDS[Phospho (STY)]ELPSYHQNDVSLDR_	17.4773	_AASLDS[Phospho (STY)]VATSR_		LibDIA
_LHSS[Phospho (STY)]NPNLSTLDFGEEK_	68.3349	_EEGS[Phospho (STY)]LSDTEADAVSGQLPDPTTNPSAGK_	24.2945	_AHFNAM[Oxidation (M)]FQPSSPT[Phospho (STY)]R_	27.1564	_AETPT[Phospho (STY)]ESVSEPEVATK_		_AC[Carbamidomethyl (C)]AS[Phospho (STY)]PSAQVEGS[Phospho (STY)]PVAGSDGSQPAVK_	30.0012	dDIA		_C[Carbamidomethyl (C)]RS[Phospho (STY)]PGM[Oxidation (M)]LEPLGSSR_		_APPQTHLPSGASSGTGS[Phospho (STY)]ASATHGGGSPPGTR_		_AETPT[Phospho (STY)]ESVSEPEVATK_	16.1537	_ADAPDAGAQS[Phospho (STY)]DSELPSYHQNDVSLDR_	23.0216	_AASLNY[Phospho (STY)]LNQPSAAPLQVSR_		LibDIA
_LHS[Phospho (STY)]SNPNLSTLDFGEEK_	28.9529	_EEPVSS[Phospho (STY)]GPEEAVGK_		_AHFNAM[Oxidation (M)]FQPSS[Phospho (STY)]PTR_	27.0591	_AET[Phospho (STY)]PTESVSEPEVATK_	12.5114	_ADAPDAGAQSDSELPSYHQNDVS[Phospho (STY)]LDR_	28.6466	dDIA		_DAHDVS[Phospho (STY)]PTSTDTEAQLTVER_		_APPQTHLPSGASSGT[Phospho (STY)]GSASATHGGGSPPGTR_		_AET[Phospho (STY)]PTESVS[Phospho (STY)]EPEVATK_		_ADEPSSEES[Phospho (STY)]DLEIDK_	18.8111	_AASPPASAS[Phospho (STY)]DLIEQQQK_	53.0362	LibDIA
_LPSGS[Phospho (STY)]GAASPTGSAVDIR_	30.9388	_EEPVS[Phospho (STY)]SGPEEAVGK_		_AHFNAM[Oxidation (M)]FQPS[Phospho (STY)]SPTR_	27.7487	_AFGPGLQGGSAGS[Phospho (STY)]PAR_	6.18098	_ADAPDAGAQSDSELPSY[Phospho (STY)]HQNDVSLDR_	7.08617	dDIA		_DALGDSLQVPVS[Phospho (STY)]PSSTTSSR_	53.5352	_APPQTHLPSGASS[Phospho (STY)]GTGSASATHGGGSPPGTR_		_AFGPGLQGGSAGS[Phospho (STY)]PAR_	57.039	_ADEPSS[Phospho (STY)]EESDLEIDK_	17.7228	_AASPPAS[Phospho (STY)]ASDLIEQQQK_	33.7414	LibDIA
_LPSSPVY[Phospho (STY)]EDAASFK_	15.2928	_EGAGS[Phospho (STY)]PAAPGTLPLEK_	26.6409	_AHLTVGQAAAGGS[Phospho (STY)]GNLLTER_	56.4093	_AFGPGLQGGS[Phospho (STY)]AGSPAR_	5.34703	_ADAPDAGAQSDSELPS[Phospho (STY)]YHQNDVSLDR_	7.45896	dDIA		_DDDDIDLFGSDDEEES[Phospho (STY)]EEAK_	69.2174	_APPQTHLPSGAS[Phospho (STY)]SGTGSASATHGGGSPPGTR_		_AFGPGLQGGS[Phospho (STY)]AGSPAR_	47.7933	_ADEPSS[Phospho (STY)]EES[Phospho (STY)]DLEIDK_	21.8518	_AASPPSYTLDLGES[Phospho (STY)]QLAPPPSK_	9.07335	LibDIA
_LPSS[Phospho (STY)]PVYEDAASFK_	15.7764	_EGEEPTVYS[Phospho (STY)]DEEEPK_	23.8291	_AHSPASTLPNSPGS[Phospho (STY)]TFER_	46.9629	_AFLAELEQNS[Phospho (STY)]PK_	7.50071	_ADAPDAGAQSDS[Phospho (STY)]ELPSYHQNDVSLDR_	7.02273	dDIA		_DDDDIDLFGS[Phospho (STY)]DDEEESEEAK_	61.2899	_APQTSS[Phospho (STY)]SPPPVR_		_AFLAELEQNS[Phospho (STY)]PK_	19.7985	_ADEPST[Phospho (STY)]EES[Phospho (STY)]DLEIDK_	20.8277	_AASPPSYT[Phospho (STY)]LDLGESQLAPPPSK_	9.0991	LibDIA
_LPS[Phospho (STY)]GSGAASPTGSAVDIR_	35.1445	_EGS[Phospho (STY)]PIPHDPEFGSK_	28.1213	_AHSPASTLPNS[Phospho (STY)]PGSTFER_	7.48729	_AFVEDSEDEDGAGEGGSS[Phospho (STY)]LLQK_	23.1261	_ADAPDAGAQS[Phospho (STY)]DSELPSYHQNDVSLDR_	7.01471	dDIA		_DDGVFVQEVTQNS[Phospho (STY)]PAAR_		_APQTS[Phospho (STY)]SSPPPVR_		_AFVEDS[Phospho (STY)]EDEDGAGEGGSSLLQK_	23.2879	_ADEPS[Phospho (STY)]SEESDLEIDK_	21.4613	_AASPPSY[Phospho (STY)]TLDLGESQLAPPPSK_	12.7078	LibDIA
_LQQGAGLESPQGQPEPGAAS[Phospho (STY)]PQR_	44.0926	_EIAIVHS[Phospho (STY)]DAEK_	65.3537	_AHSPAS[Phospho (STY)]TLPNSPGSTFER_	19.3135	_AFVEDSEDEDGAGEGGS[Phospho (STY)]SLLQK_	35.0794	_ADEPSSEES[Phospho (STY)]DLEIDK_	15.0365	dDIA		_DDGVFVQEVT[Phospho (STY)]QNSPAAR_	8.68657	_APSDSSLGT[Phospho (STY)]PSDGRPELR_		_AGAASPLNS[Phospho (STY)]PLSSAVPSLGK_	14.2115	_ADEPS[Phospho (STY)]SEES[Phospho (STY)]DLEIDK_	109.405	_AASPPS[Phospho (STY)]YTLDLGESQLAPPPSK_	6.04588	LibDIA
_LSSTDDGY[Phospho (STY)]IDLQFK_		_EIPSATQS[Phospho (STY)]PISK_	6.59817	_AHS[Phospho (STY)]PASTLPNSPGSTFER_	25.6277	_AFVEDS[Phospho (STY)]EDEDGAGEGGSSLLQK_	8.82052	_ADEPSS[Phospho (STY)]EESDLEIDK_	12.3896	dDIA		_DEILPTTPIS[Phospho (STY)]EQK_	49.5658	_APSDSS[Phospho (STY)]LGTPSDGRPELR_	40.1427	_AGAAS[Phospho (STY)]PLNS[Phospho (STY)]PLSSAVPSLGK_	15.5668	_ADEPS[Phospho (STY)]S[Phospho (STY)]EESDLEIDK_	19.8354	_AASSDQLRDNS[Phospho (STY)]PPPAFKPEPPK_	46.6954	LibDIA
_LSST[Phospho (STY)]DDGYIDLQFK_		_EIPSAT[Phospho (STY)]QSPISK_		_AHS[Phospho (STY)]PASTLPNS[Phospho (STY)]PGSTFER_	43.0956	_AGAAS[Phospho (STY)]PLNS[Phospho (STY)]PLSSAVPSLGK_	10.7631	_ADEPSS[Phospho (STY)]EES[Phospho (STY)]DLEIDK_	4.55282	dDIA		_DEILPTT[Phospho (STY)]PISEQK_	47.1578	_APSVANVGS[Phospho (STY)]HC[Carbamidomethyl (C)]DLSLK_	35.9536	_AGAPVGGS[Phospho (STY)]PGLAK_	35.0152	_ADFTVVAGDEGSSTTGGSS[Phospho (STY)]EENK_		_AASSLNLSNGET[Phospho (STY)]ESVK_	18.016	LibDIA
_LSS[Phospho (STY)]GFDDIDLPSAVK_	86.4255	_EIQNGNLHESDS[Phospho (STY)]ESVPR_		_AIGGIILTAS[Phospho (STY)]HNPGGPNGDFGIK_	93.751	_AGDLLEDS[Phospho (STY)]PKR_	22.9733	_ADEPS[Phospho (STY)]SEESDLEIDK_	14.8062	dDIA		_DELHIVEAEAM[Oxidation (M)]NYEGS[Phospho (STY)]PIK_	19.9099	_APS[Phospho (STY)]DSSLGTPSDGRPELR_	17.5252	_AGDLLEDS[Phospho (STY)]PKR_	28.142	_ADFTVVAGDEGSSTT[Phospho (STY)]GGSSEENK_		_AASSLNLS[Phospho (STY)]NGETESVK_	11.8498	LibDIA
_LSS[Phospho (STY)]TDDGYIDLQFK_	10.0214	_EIQNGNLHES[Phospho (STY)]DSESVPR_	30.7715	_AIGGIILT[Phospho (STY)]ASHNPGGPNGDFGIK_	98.8004	_AGDLLEDS[Phospho (STY)]PK_	9.63395	_ADEPS[Phospho (STY)]S[Phospho (STY)]EESDLEIDK_	9.10371	dDIA		_DELHIVEAEAM[Oxidation (M)]NY[Phospho (STY)]EGSPIK_	18.5165	_APS[Phospho (STY)]PAPSSVPLGSEK_	79.239	_AGDLLEDS[Phospho (STY)]PK_	0.7506	_ADFTVVAGDEGSS[Phospho (STY)]TTGGSSEENK_		_AASS[Phospho (STY)]DQLRDNSPPPAFKPEPPK_	46.8517	LibDIA
_LS[Phospho (STY)]PEPTPLAEPILEVEVTLSK_	23.7934	_EISRS[Phospho (STY)]VTR_	96.6056	_AIPVSPS[Phospho (STY)]AVEEDEDEDGHTVVATAR_	67.2166	_AGDNIPEEQPVASTPTTVS[Phospho (STY)]DGENKK_	20.7122	_ADFS[Phospho (STY)]PFGNSQGPSR_	23.6432	dDIA		_DGLNQTTIPVS[Phospho (STY)]PPSTTK_	87.7711	_APS[Phospho (STY)]PPVEHPR_	13.4912	_AGDNIPEEQPVASTPTTVS[Phospho (STY)]DGENKK_	34.4002	_ADFTVVAGDEGS[Phospho (STY)]STTGGSSEENK_		_AASS[Phospho (STY)]DQLRDNS[Phospho (STY)]PPPAFKPEPPK_	1.54437	LibDIA
_LS[Phospho (STY)]SGFDDIDLPSAVK_	69.8477	_EIS[Phospho (STY)]DDEAEEEK_	1.36915	_AIPVS[Phospho (STY)]PSAVEEDEDEDGHTVVATAR_	55.7679	_AGDNIPEEQPVASTPTTVS[Phospho (STY)]DGENK_	8.56929	_ADGTGPT[Phospho (STY)]K_		dDIA		_DGLTPSSNGFPDGEEDETPLQKPTST[Phospho (STY)]R_		_APS[Phospho (STY)]VANVGSHC[Carbamidomethyl (C)]DLSLK_	33.5148	_AGDNIPEEQPVASTPTTVS[Phospho (STY)]DGENK_	51.3305	_ADGGTGDSSPSPGSS[Phospho (STY)]LPS[Phospho (STY)]PLSDPR_	35.0998	_AASS[Phospho (STY)]LNLSNGETESVK_	6.32668	LibDIA
_LS[Phospho (STY)]STDDGYIDLQFK_		_EM[Oxidation (M)]LM[Oxidation (M)]EDVGS[Phospho (STY)]EEEQEEEDEAPFQEK_	13.4162	_AITSLLGGGS[Phospho (STY)]PK_	12.3083	_AGDNIPEEQPVASTPTT[Phospho (STY)]VSDGENKK_	25.7605	_ADGYEPPVQES[Phospho (STY)]V_	48.9653	dDIA		_DIDISS[Phospho (STY)]PEFK_	21.4054	_APVQPQQS[Phospho (STY)]PAAAPGGTDEK_	57.6355	_AGDNIPEEQPVASTPTT[Phospho (STY)]VSDGENKK_	29.0906	_ADGGT[Phospho (STY)]GDSSPSPGSSLPS[Phospho (STY)]PLSDPR_		_AAST[Phospho (STY)]DLGAGETVVGK_		LibDIA
_M[Oxidation (M)]ESEGGADDS[Phospho (STY)]AEEGDLLDDDDNEDR_	51.6639	_ENSFGS[Phospho (STY)]PLEFR_		_ALDSNS[Phospho (STY)]LENDDLSAPGR_	23.8812	_AGDNIPEEQPVASTPTT[Phospho (STY)]VSDGENK_	10.8343	_ADLNQGIGEPQSPS[Phospho (STY)]R_	13.7592	dDIA		_DIDIS[Phospho (STY)]SPEFK_	21.8033	_AQQELVPPQQQAS[Phospho (STY)]PPQLPK_		_AGDNIPEEQPVASTPTT[Phospho (STY)]VSDGENK_	24.018	_ADLNQGIGEPQSPS[Phospho (STY)]RR_	33.5555	_AAS[Phospho (STY)]AAAASAAAASAASGS[Phospho (STY)]PGPGEGSAGGEK_	82.392	LibDIA
_NAEAVLQS[Phospho (STY)]PGLSGK_	43.5025	_EPVADEEEEDS[Phospho (STY)]DDDVEPITEFR_	59.6791	_ALDS[Phospho (STY)]NSLENDDLSAPGR_	57.0473	_AGDNIPEEQPVASTPT[Phospho (STY)]TVSDGENKK_	25.7512	_ADLNQGIGEPQS[Phospho (STY)]PSRR_	20.7726	dDIA		_DKS[Phospho (STY)]PVREPIDNLTPEER_	97.2563	_AQSSPAAPASLS[Phospho (STY)]APEPASQAR_	27.52	_AGDNIPEEQPVASTPTT[Phospho (STY)]VS[Phospho (STY)]DGENKK_		_ADLNQGIGEPQSPS[Phospho (STY)]R_	12.2719	_AAS[Phospho (STY)]DSNPAGPLR_	37.3157	LibDIA
_NALFPEVFSPT[Phospho (STY)]PDENSDQNSR_	12.6609	_ERVTC[Carbamidomethyl (C)]T[Phospho (STY)]R_	108.504	_ALPSLNTGSSS[Phospho (STY)]PR_	21.3364	_AGDNIPEEQPVASTPT[Phospho (STY)]TVSDGENK_	9.98935	_ADLNQGIGEPQS[Phospho (STY)]PSR_	13.4661	dDIA		_DLFDYS[Phospho (STY)]PPLHK_	23.4863	_AQSSPAAPAS[Phospho (STY)]LSAPEPASQAR_	33.3313	_AGDNIPEEQPVASTPT[Phospho (STY)]TVSDGENKK_	29.0897	_ADLNQGIGEPQS[Phospho (STY)]PSRR_	23.9076	_AAS[Phospho (STY)]IENVLQDSSPEHC[Carbamidomethyl (C)]GR_		LibDIA
_NALFPEVFS[Phospho (STY)]PTPDENSDQNSR_	29.7917	_ESEDKPEIEDVGS[Phospho (STY)]DEEEEKK_	5.18551	_ALPSLNTGSS[Phospho (STY)]SPR_	21.3934	_AGDNIPEEQPVAST[Phospho (STY)]PTTVSDGENKK_	29.8903	_ADPHLEFQQFPQS[Phospho (STY)]P_	14.0757	dDIA		_DLLPS[Phospho (STY)]PAGPVPSK_	4.27959	_AQSS[Phospho (STY)]PAAPASLSAPEPASQAR_	33.308	_AGDNIPEEQPVASTPT[Phospho (STY)]TVSDGENK_	13.9159	_ADLNQGIGEPQS[Phospho (STY)]PSR_	10.9604	_AAS[Phospho (STY)]LDSVATSR_	42.6413	LibDIA
_NEEPS[Phospho (STY)]EEEIDAPK_	56.5819	_ESEDKPEIEDVGS[Phospho (STY)]DEEEEK_	20.2045	_ALPSLNTGS[Phospho (STY)]SSPR_	21.2012	_AGDNIPEEQPVAST[Phospho (STY)]PTTVSDGENK_	9.94958	_ADSGPTQPPLSLS[Phospho (STY)]PAPETK_	38.7643	dDIA		_DNPS[Phospho (STY)]PEPQLDDIK_		_AQS[Phospho (STY)]SPAAPASLSAPEPASQAR_	33.3067	_AGDNIPEEQPVAST[Phospho (STY)]PTTVSDGENKK_	40.7164	_ADPHLEFQQFPQS[Phospho (STY)]P_	18.2633	_AAS[Phospho (STY)]PPASASDLIEQQQK_	11.9948	LibDIA
_NKPGPNIES[Phospho (STY)]GNEDDDASFK_	21.3999	_EST[Phospho (STY)]QLSPADLTEGKPTDPSK_	9.12797	_ALPSLNT[Phospho (STY)]GSSSPR_	20.8783	_AGDNIPEEQPVAS[Phospho (STY)]TPTTVSDGENKK_	21.0544	_ADSGPTQPPLS[Phospho (STY)]LSPAPETK_	47.1822	dDIA		_DNS[Phospho (STY)]PPPAFKPEPPK_	71.5284	_AQT[Phospho (STY)]PPGPSLSGSK_	23.6652	_AGDNIPEEQPVAST[Phospho (STY)]PTTVSDGENK_	20.5083	_ADRS[Phospho (STY)]PSLSVAPQDR_		_AAS[Phospho (STY)]PPSYTLDLGESQLAPPPSK_	14.3912	LibDIA
_NLGS[Phospho (STY)]INTELQDVQR_		_ESVPEFPLS[Phospho (STY)]PPK_	22.9449	_ALSSDS[Phospho (STY)]ILSPAPDAR_	11.0723	_AGDNIPEEQPVAS[Phospho (STY)]TPTTVSDGENK_	9.66547	_ADS[Phospho (STY)]DGAKPEPVAM[Oxidation (M)]AR_	15.5619	dDIA		_DNTFFRES[Phospho (STY)]PVGR_		_ARS[Phospho (STY)]VDALDDLTPPSTAESGSR_	15.1007	_AGDNIPEEQPVAS[Phospho (STY)]TPTTVSDGENKK_	45.0582	_ADSGPTQPPLSLSPAPET[Phospho (STY)]K_	20.5278	_AAS[Phospho (STY)]PVLLSSNSQK_	77.7078	LibDIA
_NLS[Phospho (STY)]PTAVINITSEK_		_ES[Phospho (STY)]EDKPEIEDVGSDEEEEKK_	10.9823	_ALSSGGSITS[Phospho (STY)]PPLSPALPK_	20.7041	_AGDRNS[Phospho (STY)]EDDGVVM[Oxidation (M)]TFSSVK_	20.2834	_ADS[Phospho (STY)]PVNGLPK_	33.4082	dDIA		_DPAQPM[Oxidation (M)]SPGEATQS[Phospho (STY)]GAR_		_ASAVSELS[Phospho (STY)]PR_	21.0221	_AGDNIPEEQPVAS[Phospho (STY)]TPTTVSDGENK_	20.5083	_ADSGPTQPPLSLS[Phospho (STY)]PAPETK_	20.5278	_AAS[Phospho (STY)]PYSQRPAS[Phospho (STY)]PTAIR_		LibDIA
_NSAS[Phospho (STY)]VGIIQR_	55.8274	_ES[Phospho (STY)]EDKPEIEDVGSDEEEEK_	17.6514	_ALSSGGSIT[Phospho (STY)]SPPLSPALPK_	52.3812	_AGEAPTENPAPPTQQSS[Phospho (STY)]AE_	6.08904	_ADTTTPTPTAILAPGS[Phospho (STY)]PASPPGS[Phospho (STY)]LEPK_	51.9327	dDIA		_DPAQPM[Oxidation (M)]S[Phospho (STY)]PGEATQSGAR_	93.1428	_ASGEM[Oxidation (M)]AS[Phospho (STY)]AQYITAALR_		_AGDPGEM[Oxidation (M)]PQS[Phospho (STY)]PTGLGQPK_		_ADSGPTQPPLS[Phospho (STY)]LSPAPETK_	20.5278	_AAS[Phospho (STY)]SDQLRDNS[Phospho (STY)]PPPAFKPEPPK_	0.495621	LibDIA
_NSDLLTS[Phospho (STY)]PDVGLLK_	19.6472	_ES[Phospho (STY)]TQLSPADLTEGKPTDPSK_	31.4549	_ALSSGGS[Phospho (STY)]ITSPPLSPALPK_	34.9376	_AGEAPTENPAPPTQQS[Phospho (STY)]SAE_	20.616	_ADTTTPTPTAILAPGS[Phospho (STY)]PAS[Phospho (STY)]PPGSLEPK_	23.9882	dDIA		_DSENLASPSEY[Phospho (STY)]PENGER_		_ASGQAFELILS[Phospho (STY)]PR_	39.3621	_AGDRNS[Phospho (STY)]EDDGVVM[Oxidation (M)]TFSSVK_	34.2842	_ADS[Phospho (STY)]PVNGLPK_		_AAS[Phospho (STY)]SLNLSNGETESVK_	23.656	LibDIA
_NSDLLT[Phospho (STY)]SPDVGLLK_	19.7031	_ETPHS[Phospho (STY)]PGVEDAPIAK_	14.6321	_ALSSLHGDDQDSEDEVLT[Phospho (STY)]IPEVK_		_AGEAPTENPAPPT[Phospho (STY)]QQSSAE_	20.6414	_ADVLEAHEAEAEEPEAGKS[Phospho (STY)]EAEDDEDEVDDLPSSR_	10.131	dDIA		_DSGSDTASAIIPSTTPSVDS[Phospho (STY)]DDESVVK_		_ASLGSLEGEAEAEASS[Phospho (STY)]PK_	6.88918	_AGEPDGES[Phospho (STY)]LDEQPSSSSSK_	3.62636	_ADTTTPTPTAILAPGS[Phospho (STY)]PASPPGS[Phospho (STY)]LEPK_	32.203	_AAS[Phospho (STY)]S[Phospho (STY)]DQLRDNSPPPAFKPEPPK_	6.92703	LibDIA
_NSSEASS[Phospho (STY)]GDFLDLK_	24.9808	_ET[Phospho (STY)]PHSPGVEDAPIAK_	12.1262	_ALSSLHGDDQDS[Phospho (STY)]EDEVLTIPEVK_	24.5522	_AGEPNS[Phospho (STY)]PDAEEANSPDVT[Phospho (STY)]AGC[Carbamidomethyl (C)]DPAGVHPPR_	17.6422	_ADVQLFM[Oxidation (M)]DDDSYSHHSGLEY[Phospho (STY)]ADPEK_	19.1018	dDIA		_DSLITPHVS[Phospho (STY)]R_		_ASLGS[Phospho (STY)]LEGEAEAEASSPK_	8.32059	_AGEPNS[Phospho (STY)]PDAEEANS[Phospho (STY)]PDVTAGC[Carbamidomethyl (C)]DPAGVHPPR_	32.2997	_ADTTTPTPTAILAPGS[Phospho (STY)]PAS[Phospho (STY)]PPGSLEPK_	20.8968	_AAS[Phospho (STY)]TDLGAGETVVGK_	12.7592	LibDIA
_NSSEAS[Phospho (STY)]SGDFLDLK_	18.5091	_EVDGLLTSEPM[Oxidation (M)]GS[Phospho (STY)]PVSSK_	39.744	_ALSS[Phospho (STY)]DSILSPAPDAR_	9.93162	_AGEPNS[Phospho (STY)]PDAEEANS[Phospho (STY)]PDVTAGC[Carbamidomethyl (C)]DPAGVHPPR_	15.9759	_ADVQLFM[Oxidation (M)]DDDSYSHHS[Phospho (STY)]GLEYADPEK_	20.3431	dDIA		_DSLS[Phospho (STY)]PVLHPSDLILTR_		_ASLGS[Phospho (STY)]LEGEAEAEASS[Phospho (STY)]PK_	65.8696	_AGEQQLSEPEDM[Oxidation (M)]EM[Oxidation (M)]EAGDT[Phospho (STY)]DDPPR_	21.4183	_ADTT[Phospho (STY)]TPTPTAILAPGSPAS[Phospho (STY)]PPGSLEPK_		_AATAARPPAPPPAPQPPS[Phospho (STY)]PTPSPPRPT[Phospho (STY)]LAR_	47.034	LibDIA
_NSS[Phospho (STY)]EASSGDFLDLK_	14.8401	_EVEDKES[Phospho (STY)]EGEEEDEDEDLSK_	3.71675	_ALSS[Phospho (STY)]GGSITSPPLSPALPK_	20.8678	_AGEQQLSEPEDM[Oxidation (M)]EM[Oxidation (M)]EAGDT[Phospho (STY)]DDPPR_	4.59628	_ADVQLFM[Oxidation (M)]DDDSYS[Phospho (STY)]HHSGLEYADPEK_	27.1266	dDIA		_DSQDASAEQSDHDDEVASLAS[Phospho (STY)]ASGGFGTK_	43.4506	_ASLVALPEQTASEEET[Phospho (STY)]PPPLLTK_		_AGEQQLS[Phospho (STY)]EPEDM[Oxidation (M)]EM[Oxidation (M)]EAGDTDDPPR_	21.6426	_ADVGRLS[Phospho (STY)]PEVK_		_AATAARPPAPPPAPQPPS[Phospho (STY)]PTPS[Phospho (STY)]PPRPTLAR_	41.7153	LibDIA
_NS[Phospho (STY)]LTGEEGQLAR_	19.4138	_EVSSRPS[Phospho (STY)]T[Phospho (STY)]PGLSVVSGISATSEDIPNK_	54.6994	_ALSS[Phospho (STY)]LHGDDQDSEDEVLTIPEVK_	22.3028	_AGEQQLS[Phospho (STY)]EPEDM[Oxidation (M)]EM[Oxidation (M)]EAGDTDDPPR_	2.5807	_ADVQLFM[Oxidation (M)]DDDSYS[Phospho (STY)]HHS[Phospho (STY)]GLEYADPEK_	2.27527	dDIA		_DSQDASAEQSDHDDEVAS[Phospho (STY)]LASASGGFGTK_	43.4506	_ASLVALPEQTAS[Phospho (STY)]EEETPPPLLTK_		_AGGPATPLSPT[Phospho (STY)]R_		_ADVLEAHEAEAEEPEAGKS[Phospho (STY)]EAEDDEDEVDDLPSSR_	5.95887	_AAT[Phospho (STY)]PLPSLR_		LibDIA
_NS[Phospho (STY)]SEASSGDFLDLK_	19.1477	_FASDDEHDEHDENGAT[Phospho (STY)]GPVK_	18.096	_ALS[Phospho (STY)]PVIPLIPR_	14.5683	_AGGGGGLGAGS[Phospho (STY)]PALSGGQGR_	12.0653	_ADVQLFM[Oxidation (M)]DDDSY[Phospho (STY)]SHHSGLEYADPEK_	26.0544	dDIA		_DSQDAS[Phospho (STY)]AEQSDHDDEVASLASASGGFGTK_	43.4506	_ASPAPGS[Phospho (STY)]GHPEGPGAHLDM[Oxidation (M)]NSLDR_	36.8807	_AGGPATPLS[Phospho (STY)]PTR_		_ADVQLFM[Oxidation (M)]DDDSYSHHSGLEY[Phospho (STY)]ADPEK_	36.8786	_AAVGQES[Phospho (STY)]PGGLEAGNAK_	10.5708	LibDIA
_NVSSFPDDAT[Phospho (STY)]SPLQENR_	82.4837	_FAS[Phospho (STY)]DDEHDEHDENGATGPVK_	78.8921	_ALS[Phospho (STY)]SDSILSPAPDAR_	10.2152	_AGGPAT[Phospho (STY)]PLS[Phospho (STY)]PTR_	7.94952	_ADVQLFM[Oxidation (M)]DDDSY[Phospho (STY)]SHHS[Phospho (STY)]GLEYADPEK_	9.37738	dDIA		_DS[Phospho (STY)]LSPVLHPSDLILTR_	46.792	_ASPSPQPS[Phospho (STY)]SQPLQIHR_		_AGGPAT[Phospho (STY)]PLS[Phospho (STY)]PTR_	78.7322	_ADVQLFM[Oxidation (M)]DDDSYSHHS[Phospho (STY)]GLEYADPEK_	23.8129	_AAVQELSSS[Phospho (STY)]ILAGEDPEER_	6.32929	LibDIA
_PAETPVATSPT[Phospho (STY)]ATDSTSGDSSR_		_FDSEMPC[Carbamidomethyl (C)]ETVS[Phospho (STY)]K_	43.2451	_ALS[Phospho (STY)]SLHGDDQDSEDEVLTIPEVK_	24.2106	_AGGPTT[Phospho (STY)]PLS[Phospho (STY)]PTR_	16.8698	_ADVQLFM[Oxidation (M)]DDDS[Phospho (STY)]YSHHSGLEYADPEK_	23.4079	dDIA		_DS[Phospho (STY)]QDASAEQSDHDDEVASLASASGGFGTK_	43.4506	_ASS[Phospho (STY)]LEDLVLK_	68.6968	_AGGPTTPLSPT[Phospho (STY)]R_	39.664	_ADVQLFM[Oxidation (M)]DDDSYS[Phospho (STY)]HHSGLEYADPEK_	49.0728	_AAVQELSS[Phospho (STY)]S[Phospho (STY)]ILAGEDPEER_	11.0093	LibDIA
_PAETPVATS[Phospho (STY)]PTATDSTSGDSSR_		_FIHQQPQSS[Phospho (STY)]SPVYGSSAK_	64.2238	_ALVEFESNPEETREPGSPPS[Phospho (STY)]VQR_	12.134	_AGLESGAEPGDGDSDTT[Phospho (STY)]KK_	30.668	_AEAPPLEREDSGTFS[Phospho (STY)]LGK_	34.3214	dDIA		_DTSATSQSVNGS[Phospho (STY)]PQAEQPSLESTSK_		_ASS[Phospho (STY)]LGEIDESSELR_	39.7081	_AGGPTT[Phospho (STY)]PLS[Phospho (STY)]PTR_	77.1001	_ADVQLFM[Oxidation (M)]DDDSYS[Phospho (STY)]HHS[Phospho (STY)]GLEYADPEK_	42.587	_AAVQELS[Phospho (STY)]SSILAGEDPEER_	0.919413	LibDIA
_PAETPVAT[Phospho (STY)]SPTATDSTSGDSSR_		_FIQELSGSS[Phospho (STY)]PK_	46.3805	_ALVEFESNPEETREPGS[Phospho (STY)]PPSVQR_	16.0232	_AGLESGAEPGDGDSDTT[Phospho (STY)]K_	8.48348	_AEAPPLEREDSGT[Phospho (STY)]FSLGK_	29.9602	dDIA		_DTSATSQS[Phospho (STY)]VNGSPQAEQPSLESTSK_		_ASS[Phospho (STY)]LNFLNK_	9.44946	_AGLESGAEPGDGDSDTT[Phospho (STY)]KK_	2.73388	_ADVQLFM[Oxidation (M)]DDDSY[Phospho (STY)]SHHSGLEYADPEK_	50.3211	_AAVQELS[Phospho (STY)]S[Phospho (STY)]SILAGEDPEER_	1.58237	LibDIA
_PEIEDVGS[Phospho (STY)]DEEEEK_	33.0642	_FIQELSGS[Phospho (STY)]SPK_	43.4626	_ALVEFESNPEET[Phospho (STY)]REPGSPPSVQR_	15.1877	_AGLESGAEPGDGDSDT[Phospho (STY)]TKK_	30.6549	_AEAPPLEREDS[Phospho (STY)]GTFSLGK_	32.1885	dDIA		_DTSATS[Phospho (STY)]QSVNGSPQAEQPSLESTSK_		_ASVALTPTAPS[Phospho (STY)]R_		_AGLESGAEPGDGDSDTT[Phospho (STY)]K_	21.4128	_ADVQLFM[Oxidation (M)]DDDSY[Phospho (STY)]SHHS[Phospho (STY)]GLEYADPEK_	38.3234	_AAVVTS[Phospho (STY)]PPPTTAPHK_	8.40506	LibDIA
_PGPNIES[Phospho (STY)]GNEDDDASFK_	58.6446	_GDQPAASGDS[Phospho (STY)]DDDEPPPLPR_	27.7165	_ALVEFES[Phospho (STY)]NPEETREPGSPPSVQR_	15.277	_AGLESGAEPGDGDSDT[Phospho (STY)]TK_	8.01251	_AEAPSS[Phospho (STY)]PDVAPAGK_	14.8913	dDIA		_DTSAT[Phospho (STY)]SQSVNGSPQAEQPSLESTSK_		_ASVALTPT[Phospho (STY)]APSR_		_AGLESGAEPGDGDSDT[Phospho (STY)]TKK_	2.72546	_ADVQLFM[Oxidation (M)]DDDS[Phospho (STY)]YSHHSGLEYADPEK_	50.3168	_AAVVT[Phospho (STY)]SPPPTTAPHK_	8.42751	LibDIA
_PSS[Phospho (STY)]SPVIFAGGQDR_	12.3842	_GDQPAAS[Phospho (STY)]GDSDDDEPPPLPR_	22.2442	_ALVHQLSNES[Phospho (STY)]R_	25.5891	_AGLESGAEPGDGDS[Phospho (STY)]DTTKK_	38.777	_AEDEALLS[Phospho (STY)]EEDDPIDR_	14.6139	dDIA		_DT[Phospho (STY)]SATSQSVNGSPQAEQPSLESTSK_		_ASVSPM[Oxidation (M)]DEPVPDSES[Phospho (STY)]PIEK_		_AGLESGAEPGDGDSDT[Phospho (STY)]TK_	21.5266	_AEAESDALPDDTVIES[Phospho (STY)]EALPSDIAAEAR_		_AAYGDLS[Phospho (STY)]S[Phospho (STY)]EEEEENEPESLGVVYK_	41.1809	LibDIA
_PVSAAVDANASES[Phospho (STY)]P_	93.4349	_GEAAAERPGEAAVASSPS[Phospho (STY)]K_	92.8203	_ALVHQLS[Phospho (STY)]NESR_	12.519	_AGLESGAEPGDGDS[Phospho (STY)]DTTK_	8.89544	_AEDGATPSPSNET[Phospho (STY)]PK_	37.3233	dDIA		_DVATSPIS[Phospho (STY)]PTENNTTPPDALTR_		_ASVSPM[Oxidation (M)]DEPVPDS[Phospho (STY)]ESPIEK_	13.1308	_AGLESGAEPGDGDS[Phospho (STY)]DTTK_	21.2775	_AEAESDALPDDT[Phospho (STY)]VIESEALPSDIAAEAR_		_AAY[Phospho (STY)]GDLSS[Phospho (STY)]EEEEENEPESLGVVYK_	43.7492	LibDIA
_PVSSAASVY[Phospho (STY)]AGAGGSGSR_	17.5141	_GEAAAERPGEAAVASS[Phospho (STY)]PSK_	90.2805	_ALVVPEPEPDSDS[Phospho (STY)]NQER_	4.17036	_AGLGS[Phospho (STY)]PERPPK_	11.4003	_AEDGATPSPS[Phospho (STY)]NETPK_	74.3683	dDIA		_DVATS[Phospho (STY)]PISPTENNTTPPDALTR_		_ASVS[Phospho (STY)]PM[Oxidation (M)]DEPVPDSESPIEK_		_AGLGS[Phospho (STY)]PERPPK_	18.8167	_AEAES[Phospho (STY)]DALPDDTVIESEALPSDIAAEAR_		_AC[Carbamidomethyl (C)]ASPS[Phospho (STY)]AQVEGSPVAGSDGSQPAVK_	51.4893	LibDIA
_PVSSAAS[Phospho (STY)]VYAGAGGSGSR_	46.3689	_GEGDAPFSEPGTTSTQRPSSPETAT[Phospho (STY)]K_	21.3254	_ALVVPEPEPDS[Phospho (STY)]DSNQER_	4.16588	_AGM[Oxidation (M)]SSNQSISS[Phospho (STY)]PVLDAVPR_	8.90888	_AEDGATPS[Phospho (STY)]PSNETPK_	54.4137	dDIA		_DVAT[Phospho (STY)]SPISPTENNTTPPDALTR_		_ASVS[Phospho (STY)]PM[Oxidation (M)]DEPVPDSES[Phospho (STY)]PIEK_		_AGM[Oxidation (M)]SSNQSISS[Phospho (STY)]PVLDAVPR_	21.8413	_AEAPAGPALGLPS[Phospho (STY)]PEAESGVDR_		_AC[Carbamidomethyl (C)]ASPS[Phospho (STY)]AQVEGS[Phospho (STY)]PVAGSDGSQPAVK_	37.1074	LibDIA
_PVSS[Phospho (STY)]AASVYAGAGGSGSR_	50.2725	_GEGDAPFSEPGTTSTQRPSSPET[Phospho (STY)]ATK_	26.921	_AM[Oxidation (M)]TLS[Phospho (STY)]PQEEVAAGQM[Oxidation (M)]ASSSR_	0.327696	_AGM[Oxidation (M)]SSNQSIS[Phospho (STY)]SPVLDAVPR_	8.84942	_AEEDEILNRS[Phospho (STY)]PR_	4.82989	dDIA		_DVM[Oxidation (M)]SDETNNEETESPSQEFVNIT[Phospho (STY)]K_		_AS[Phospho (STY)]DLEDEESAAR_		_AGM[Oxidation (M)]SSNQSIS[Phospho (STY)]SPVLDAVPR_	20.534	_AEAPPLEREDSGTFS[Phospho (STY)]LGK_	40.5808	_AC[Carbamidomethyl (C)]AS[Phospho (STY)]PSAQVEGSPVAGSDGSQPAVK_	71.7295	LibDIA
_PVS[Phospho (STY)]SAASVYAGAGGSGSR_	36.1316	_GEGDAPFSEPGTTSTQRPSS[Phospho (STY)]PETATK_	4.84871	_AM[Oxidation (M)]T[Phospho (STY)]LSPQEEVAAGQM[Oxidation (M)]ASSSR_	45.7349	_AGM[Oxidation (M)]SSNQSIS[Phospho (STY)]S[Phospho (STY)]PVLDAVPR_	7.58742	_AEEEHLSSS[Phospho (STY)]GGLAK_	9.36798	dDIA		_DVM[Oxidation (M)]SDETNNEETESPS[Phospho (STY)]QEFVNITK_		_AS[Phospho (STY)]DPGLPAEEPK_	29.8518	_AGM[Oxidation (M)]SSNQS[Phospho (STY)]ISSPVLDAVPR_	21.8434	_AEAPPLEREDSGT[Phospho (STY)]FSLGK_	34.3657	_AC[Carbamidomethyl (C)]AS[Phospho (STY)]PSAQVEGS[Phospho (STY)]PVAGSDGSQPAVK_	35.4779	LibDIA
_QKSDAEEDGGT[Phospho (STY)]VSQEEEDR_		_GEGDAPFSEPGTTSTQRPS[Phospho (STY)]SPETATK_	44.3448	_ANEAGGQVGPEAPRPPETS[Phospho (STY)]PEM[Oxidation (M)]R_		_AGM[Oxidation (M)]SSNQS[Phospho (STY)]ISSPVLDAVPR_	8.21158	_AEEEHLSS[Phospho (STY)]SGGLAK_	8.71826	dDIA		_DVM[Oxidation (M)]SDETNNEETES[Phospho (STY)]PSQEFVNITK_		_AS[Phospho (STY)]GEM[Oxidation (M)]ASAQYITAALR_	34.3075	_AGM[Oxidation (M)]SSNQS[Phospho (STY)]ISS[Phospho (STY)]PVLDAVPR_	18.2744	_AEAPPLEREDS[Phospho (STY)]GTFSLGK_	44.3583	_ADAASSLT[Phospho (STY)]VDVTPPTAK_	48.0486	LibDIA
_QKS[Phospho (STY)]DAEEDGGTVSQEEEDR_	71.1157	_GEGDAPFSEPGTTS[Phospho (STY)]TQRPSSPETATK_	11.974	_ANS[Phospho (STY)]PSLFGTEGK_	55.2495	_AGM[Oxidation (M)]SSNQS[Phospho (STY)]ISS[Phospho (STY)]PVLDAVPR_	28.1539	_AEEEHLS[Phospho (STY)]SSGGLAK_	10.6603	dDIA		_DVM[Oxidation (M)]SDETNNEET[Phospho (STY)]ESPSQEFVNITK_	104.921	_AS[Phospho (STY)]GPPVSELITK_	88.6053	_AGM[Oxidation (M)]SS[Phospho (STY)]NQSISSPVLDAVPR_	20.4441	_AEAPSS[Phospho (STY)]PDVAPAGKEDS[Phospho (STY)]PSASGR_		_ADAAS[Phospho (STY)]SLTVDVTPPTAK_		LibDIA
_QLSS[Phospho (STY)]GVSEIR_	82.7369	_GEGDAPFSEPGTT[Phospho (STY)]STQRPSSPETATK_	28.6216	_APIDTS[Phospho (STY)]DVEEK_	14.6256	_AGM[Oxidation (M)]SS[Phospho (STY)]NQSISSPVLDAVPR_	8.28398	_AEELS[Phospho (STY)]PAALS[Phospho (STY)]PLLEPIR_	54.9521	dDIA		_DVM[Oxidation (M)]SDET[Phospho (STY)]NNEETESPSQEFVNITK_	127.798	_AS[Phospho (STY)]GVAVSDGVIK_		_AGM[Oxidation (M)]SS[Phospho (STY)]NQSISS[Phospho (STY)]PVLDAVPR_	54.0046	_AEAPSS[Phospho (STY)]PDVAPAGK_	5.42046	_ADAPDAGAQSDSELPSYHQNDVS[Phospho (STY)]LDR_	17.5349	LibDIA
_QLS[Phospho (STY)]SGVSEIR_	83.0493	_GEGDAPFSEPGT[Phospho (STY)]TSTQRPSSPETATK_	22.1516	_APPQTHLPSGASSGTGSASATHGGGS[Phospho (STY)]PPGTR_	62.2868	_AGM[Oxidation (M)]S[Phospho (STY)]SNQSISSPVLDAVPR_	11.3587	_AEELS[Phospho (STY)]PAALS[Phospho (STY)]PSLEPIR_	12.254	dDIA		_DVT[Phospho (STY)]PPPETEVVLIK_	43.8589	_AS[Phospho (STY)]LEAAIADAEQR_	25.1659	_AGM[Oxidation (M)]S[Phospho (STY)]SNQSISSPVLDAVPR_	20.4393	_AEDEALLS[Phospho (STY)]EEDDPIDR_	34.3773	_ADAPDAGAQSDSELPSY[Phospho (STY)]HQNDVSLDR_	10.219	LibDIA
_QPPVS[Phospho (STY)]PGTALVGSQK_	50.4357	_GEPAAAAAPEAGAS[Phospho (STY)]PVEK_	4.78549	_APPQTHLPSGASSGT[Phospho (STY)]GSASATHGGGSPPGTR_	37.8957	_AGSFTGTS[Phospho (STY)]DPEAAPAR_	19.7208	_AEENT[Phospho (STY)]DQASPQEDYAGFER_	50.2482	dDIA		_DYEIESQNPLASPTNT[Phospho (STY)]LLGSAK_		_AS[Phospho (STY)]LEDAPVDDLTR_	0.766935	_AGSFTGTS[Phospho (STY)]DPEAAPAR_	58.2381	_AEDGATPSPSNET[Phospho (STY)]PK_		_ADAPDAGAQSDSELPS[Phospho (STY)]YHQNDVSLDR_	8.0772	LibDIA
_QS[Phospho (STY)]LGELIGTLNAAK_	48.0252	_GEQVSQNGLPAEQGS[Phospho (STY)]PR_	15.247	_APPQTHLPSGASS[Phospho (STY)]GTGSASATHGGGSPPGTR_	37.8823	_AGSFTGT[Phospho (STY)]SDPEAAPAR_	33.3603	_AEEPPSQLDQDTQVQDM[Oxidation (M)]DEGS[Phospho (STY)]DDEEEGQK_	11.0437	dDIA		_DYEIESQNPLASPT[Phospho (STY)]NTLLGSAK_		_AS[Phospho (STY)]LVALPEQTASEEETPPPLLTK_		_AGSST[Phospho (STY)]PGDAPPAVAEVQGR_	33.1395	_AEDGATPSPS[Phospho (STY)]NETPK_	19.4274	_ADAPDAGAQSDS[Phospho (STY)]ELPSYHQNDVSLDR_	5.51153	LibDIA
_QVSASELHTS[Phospho (STY)]GILGPETLR_	31.6308	_GGRSPDEVT[Phospho (STY)]LTSIVPTR_		_APSDSSLGTPS[Phospho (STY)]DGRPELR_	38.0497	_AGSFT[Phospho (STY)]GTSDPEAAPAR_	22.931	_AEEPPSQLDQDT[Phospho (STY)]QVQDM[Oxidation (M)]DEGSDDEEEGQK_	56.0523	dDIA		_DYEIESQNPLAS[Phospho (STY)]PTNTLLGSAK_		_AS[Phospho (STY)]PAPGSGHPEGPGAHLDM[Oxidation (M)]NSLDR_	94.2523	_AGSS[Phospho (STY)]TPGDAPPAVAEVQGR_	19.1466	_AEDGATPS[Phospho (STY)]PSNETPK_	32.3872	_ADAPDAGAQS[Phospho (STY)]DSELPSYHQNDVSLDR_	4.74533	LibDIA
_QVSASELHT[Phospho (STY)]SGILGPETLR_	21.879	_GGVTGSPEAS[Phospho (STY)]ISGSK_	11.5984	_APSDSSLGT[Phospho (STY)]PSDGRPELR_	20.6984	_AGSST[Phospho (STY)]PGDAPPAVAEVQGR_	1.57592	_AEEPPS[Phospho (STY)]QLDQDTQVQDM[Oxidation (M)]DEGSDDEEEGQK_	6.5702	dDIA		_EAPAEGEAAEPGS[Phospho (STY)]PTAAEGEAASAASSTSSPK_	14.5149	_AS[Phospho (STY)]PQSEFM[Oxidation (M)]PSK_	52.6308	_AGS[Phospho (STY)]FTGTSDPEAAPAR_	40.063	_AEDSDS[Phospho (STY)]EPEPEDNVR_		_ADDFPVRDDPS[Phospho (STY)]DVT[Phospho (STY)]DEDEGPAEPPPPPK_	29.3404	LibDIA
_QVSAS[Phospho (STY)]ELHTSGILGPETLR_	23.396	_GGVTGS[Phospho (STY)]PEASISGSK_	7.63999	_APSDSS[Phospho (STY)]LGTPSDGRPELR_	27.0124	_AGSS[Phospho (STY)]TPGDAPPAVAEVQGR_	1.82737	_AEEQQLPPPLS[Phospho (STY)]PPSPST[Phospho (STY)]PNHR_	6.03054	dDIA		_EAS[Phospho (STY)]PAPLAQGEPGREDLPTR_		_AS[Phospho (STY)]PSPQPSSQPLQIHR_		_AGS[Phospho (STY)]ISTLDSLDFAR_		_AEDS[Phospho (STY)]DSEPEPEDNVR_	76.3965	_ADEPSSEES[Phospho (STY)]DLEIDK_	14.3168	LibDIA
_QVS[Phospho (STY)]ASELHTSGILGPETLR_	19.8483	_GGVT[Phospho (STY)]GSPEASISGSK_	20.3297	_APSDS[Phospho (STY)]SLGTPSDGRPELR_	24.968	_AGS[Phospho (STY)]FTGTSDPEAAPAR_	8.13298	_AEEQQLPPPLS[Phospho (STY)]PPS[Phospho (STY)]PSTPNHR_	15.2494	dDIA		_EDSGT[Phospho (STY)]FSLGK_	39.2313	_AS[Phospho (STY)]SLEDLVLK_	68.4922	_AGS[Phospho (STY)]PFSPPPSSSS[Phospho (STY)]LTGEAAISR_	61.9791	_AEDS[Phospho (STY)]DS[Phospho (STY)]EPEPEDNVR_	25.7112	_ADEPSS[Phospho (STY)]EESDLEIDK_	15.4088	LibDIA
_RGSDPAS[Phospho (STY)]GEVEASQLR_		_GHYEVTGSDDET[Phospho (STY)]GK_	115.721	_APSEEELHGDQTDFGQGSQS[Phospho (STY)]PQK_	34.1481	_AGS[Phospho (STY)]STPGDAPPAVAEVQGR_	3.75315	_AEEVEDETVELDVS[Phospho (STY)]DEEM[Oxidation (M)]AR_	20.3776	dDIA		_EDS[Phospho (STY)]GTFSLGK_	39.2854	_AS[Phospho (STY)]SLGEIDESSELR_	35.9929	_AGS[Phospho (STY)]STPGDAPPAVAEVQGR_	21.8063	_AEEDEILNRS[Phospho (STY)]PR_	1.96583	_ADEPSS[Phospho (STY)]EES[Phospho (STY)]DLEIDK_	5.08313	LibDIA
_RGSGDTS[Phospho (STY)]ISIDTEASIR_	8.06478	_GHYEVTGS[Phospho (STY)]DDETGK_		_APSEEELHGDQTDFGQGS[Phospho (STY)]QSPQK_	34.1481	_AHFNAM[Oxidation (M)]FQPSSPT[Phospho (STY)]R_	8.72141	_AEEVEDET[Phospho (STY)]VELDVSDEEM[Oxidation (M)]AR_	3.75194	dDIA		_EEDEPEERS[Phospho (STY)]GDETPGSEVPGDK_		_AS[Phospho (STY)]SLNFLNK_	16.393	_AHFNAM[Oxidation (M)]FQPSSPT[Phospho (STY)]R_	52.6702	_AEEEDLAAVPFLAS[Phospho (STY)]DNEEEEDEK_		_ADEPS[Phospho (STY)]SEESDLEIDK_	15.7086	LibDIA
_RGSGDT[Phospho (STY)]SISIDTEASIR_	8.9424	_GHYEVT[Phospho (STY)]GSDDETGK_		_APSVANVGSHC[Carbamidomethyl (C)]DLS[Phospho (STY)]LK_	13.7559	_AHFNAM[Oxidation (M)]FQPSS[Phospho (STY)]PTR_	15.4301	_AEGEPQEES[Phospho (STY)]PLK_	19.9539	dDIA		_EEGSLSDTEADAVS[Phospho (STY)]GQLPDPTTNPSAGK_	32.9282	_AS[Phospho (STY)]SPGYIDSPTYSR_		_AHFNAM[Oxidation (M)]FQPSS[Phospho (STY)]PTR_	37.9799	_AEEEHLSSS[Phospho (STY)]GGLAK_	9.1665	_ADEPS[Phospho (STY)]SEES[Phospho (STY)]DLEIDK_	7.17111	LibDIA
_RGSLT[Phospho (STY)]LTISGESPK_	30.6105	_GIS[Phospho (STY)]PIVFDR_	3.08069	_APSVANVGS[Phospho (STY)]HC[Carbamidomethyl (C)]DLSLK_	25.7063	_AHFNAM[Oxidation (M)]FQPS[Phospho (STY)]SPTR_	10.976	_AENGERS[Phospho (STY)]DLEEDNER_		dDIA		_EEGSLSDT[Phospho (STY)]EADAVSGQLPDPTTNPSAGK_	55.4844	_AS[Phospho (STY)]VSPM[Oxidation (M)]DEPVPDSESPIEK_		_AHFNAM[Oxidation (M)]FQPS[Phospho (STY)]SPTR_	50.7537	_AEEEHLSS[Phospho (STY)]SGGLAK_	10.514	_ADEPS[Phospho (STY)]S[Phospho (STY)]EESDLEIDK_	4.3072	LibDIA
_RGSPT[Phospho (STY)]TGFIEQK_		_GKAESSNSSSSDDSS[Phospho (STY)]EEEEEK_	33.2659	_APS[Phospho (STY)]DSSLGTPSDGRPELR_	26.7853	_AHLPLGQSNSC[Carbamidomethyl (C)]GS[Phospho (STY)]VLPPSLAAM[Oxidation (M)]AK_	36.7002	_AEQGS[Phospho (STY)]EEEGEGEEEEEEGGESK_	9.69546	dDIA		_EEGSLS[Phospho (STY)]DTEADAVSGQLPDPTTNPSAGK_	55.4811	_ATLLNVPDLSDS[Phospho (STY)]IHS[Phospho (STY)]ANASER_		_AHLPLGQSNSC[Carbamidomethyl (C)]GS[Phospho (STY)]VLPPSLAAM[Oxidation (M)]AK_	29.4697	_AEEEHLS[Phospho (STY)]SSGGLAK_	9.98798	_ADFS[Phospho (STY)]PFGNSQGPSR_		LibDIA
_RGS[Phospho (STY)]DPASGEVEASQLR_		_GKLSAEENPDDS[Phospho (STY)]EVPSSSGINSTK_	19.8417	_APS[Phospho (STY)]PPVEHPR_	8.96014	_AHLPLGQSNS[Phospho (STY)]C[Carbamidomethyl (C)]GSVLPPSLAAM[Oxidation (M)]AK_	40.289	_AEQLQDAEEEKDDS[Phospho (STY)]NEEENKDS[Phospho (STY)]LVDDEEEK_	42.9661	dDIA		_EEGS[Phospho (STY)]LSDTEADAVSGQLPDPTTNPSAGK_	51.2456	_ATNES[Phospho (STY)]EDEIPQLVPIGK_	22.5026	_AHLPLGQSNS[Phospho (STY)]C[Carbamidomethyl (C)]GSVLPPSLAAM[Oxidation (M)]AK_		_AEELS[Phospho (STY)]PAALS[Phospho (STY)]PLLEPIR_	45.1985	_ADFTVVAGDEGSSTTGGSS[Phospho (STY)]EENK_	34.8812	LibDIA
_RGS[Phospho (STY)]GDTSISIDTEASIR_	9.94339	_GLLYDS[Phospho (STY)]DEEDEERPAR_	21.5707	_APS[Phospho (STY)]VANVGSHC[Carbamidomethyl (C)]DLSLK_	20.3226	_AHLPLGQS[Phospho (STY)]NSC[Carbamidomethyl (C)]GSVLPPSLAAM[Oxidation (M)]AK_	46.2099	_AEQPS[Phospho (STY)]PPNSDS[Phospho (STY)]GQDAHPDPDANPDAAR_	4.60859	dDIA		_EELM[Oxidation (M)]SS[Phospho (STY)]DLEETAGSTSIPK_	41.0046	_ATSFS[Phospho (STY)]SAGEVPK_		_AHLPLGQS[Phospho (STY)]NSC[Carbamidomethyl (C)]GSVLPPSLAAM[Oxidation (M)]AK_		_AEELS[Phospho (STY)]PAALS[Phospho (STY)]PSLEPIR_	17.9021	_ADFTVVAGDEGSSTTGGS[Phospho (STY)]SEENK_	34.9146	LibDIA
_RGS[Phospho (STY)]LTLTISGESPK_	30.7787	_GLLY[Phospho (STY)]DSDEEDEERPAR_	25.3814	_APS[Phospho (STY)]VATVGSIC[Carbamidomethyl (C)]DLNLK_	54.7512	_AHLTVGQAAAGGSGNLLT[Phospho (STY)]ER_	18.596	_AESPESSAIESTQS[Phospho (STY)]TPQK_	16.7175	dDIA		_EELM[Oxidation (M)]S[Phospho (STY)]SDLEETAGSTSIPK_		_ATS[Phospho (STY)]FSSAGEVPK_	44.1353	_AHLTVGQAAAGGSGNLLT[Phospho (STY)]ER_	10.7866	_AEENTDQAS[Phospho (STY)]PQEDYAGFER_	39.4238	_ADFTVVAGDEGSSTT[Phospho (STY)]GGSSEENK_		LibDIA
_RGS[Phospho (STY)]PTTGFIEQK_		_GNDPLTSS[Phospho (STY)]PGR_	58.5073	_APVQPQQS[Phospho (STY)]PAAAPGGTDEKPSGK_	25.9288	_AHLTVGQAAAGGS[Phospho (STY)]GNLLTER_	18.2148	_AESPESSAIES[Phospho (STY)]TQSTPQK_	16.3896	dDIA		_EEPVS[Phospho (STY)]S[Phospho (STY)]GPEEAVGK_	3.94061	_ATS[Phospho (STY)]NVFAM[Oxidation (M)]FDQSQIQEFK_	64.3551	_AHLTVGQAAAGGS[Phospho (STY)]GNLLTER_	64.9142	_AEENT[Phospho (STY)]DQASPQEDYAGFER_	42.3701	_ADFTVVAGDEGSS[Phospho (STY)]TTGGSSEENK_	39.1766	LibDIA
_RLSLGQGDS[Phospho (STY)]TEAATEER_	79.6801	_GNDPLTS[Phospho (STY)]SPGR_	56.386	_APVQPQQS[Phospho (STY)]PAAAPGGTDEK_	14.1184	_AHSENEGTALPSADSC[Carbamidomethyl (C)]TSPT[Phospho (STY)]K_	28.5074	_AESPESS[Phospho (STY)]AIESTQSTPQK_	15.6294	dDIA		_EEQTDTSDGESVT[Phospho (STY)]HHIR_	0.257131	_ATT[Phospho (STY)]PPNQGRPDS[Phospho (STY)]PVYANLQELK_	36.8564	_AHSENEGTALPSADSC[Carbamidomethyl (C)]TS[Phospho (STY)]PTK_		_AEEPPSQLDQDTQVQDM[Oxidation (M)]DEGS[Phospho (STY)]DDEEEGQK_	6.50876	_ADGATS[Phospho (STY)]DDLDLHDDR_	29.5474	LibDIA
_RLS[Phospho (STY)]LGQGDSTEAATEER_	87.0675	_GNDPLT[Phospho (STY)]SSPGR_	55.5656	_AQLEPVAS[Phospho (STY)]PAK_	30.5671	_AHSENEGTALPSADSC[Carbamidomethyl (C)]T[Phospho (STY)]SPTK_	28.5074	_AESPESS[Phospho (STY)]AIESTQST[Phospho (STY)]PQK_	16.2096	dDIA		_EEQTDTSDGES[Phospho (STY)]VTHHIR_		_AT[Phospho (STY)]NESEDEIPQLVPIGK_	22.6171	_AHSENEGTALPSADS[Phospho (STY)]C[Carbamidomethyl (C)]TSPTK_	49.7462	_AEEPPSQLDQDT[Phospho (STY)]QVQDM[Oxidation (M)]DEGSDDEEEGQK_	1.92014	_ADGAT[Phospho (STY)]SDDLDLHDDR_	27.5834	LibDIA
_RNSSEASS[Phospho (STY)]GDFLDLK_	13.0099	_GNVVPS[Phospho (STY)]PLPTR_	25.9419	_AQQELVPPQQQAS[Phospho (STY)]PPQLPK_		_AHSENEGTALPSADS[Phospho (STY)]C[Carbamidomethyl (C)]TSPTK_		_AESPES[Phospho (STY)]SAIESTQSTPQK_	21.1587	dDIA		_EEQTDTS[Phospho (STY)]DGESVTHHIR_		_AT[Phospho (STY)]SNVFAM[Oxidation (M)]FDQSQIQEFK_	80.8135	_AHSPAEGAS[Phospho (STY)]VESSSPGPK_		_AEEPPS[Phospho (STY)]QLDQDTQVQDM[Oxidation (M)]DEGSDDEEEGQK_	8.06551	_ADGGTGDSSPSPGS[Phospho (STY)]SLPSPLSDPR_	14.0755	LibDIA
_RNSSEAS[Phospho (STY)]SGDFLDLK_	1.4897	_GPGAPGLAHLQESQAGS[Phospho (STY)]DTDVEEGK_	55.0827	_AQS[Phospho (STY)]PGAVEEILDR_	23.4761	_AHSPAEGAS[Phospho (STY)]VESSSPGPK_		_AESPS[Phospho (STY)]PAPPPGLR_	23.5368	dDIA		_EEQTDT[Phospho (STY)]SDGESVTHHIR_		_AVPM[Oxidation (M)]APAPAS[Phospho (STY)]PGSSNDSSAR_		_AHSPASTLPNSPGS[Phospho (STY)]TFER_	86.7013	_AEEQQLPPPLSPPSPS[Phospho (STY)]T[Phospho (STY)]PNHR_	21.5595	_ADGGTGDSSPS[Phospho (STY)]PGSSLPSPLSDPR_	14.009	LibDIA
_RNSS[Phospho (STY)]EASSGDFLDLK_	2.85116	_GPQPPTVS[Phospho (STY)]PIR_	18.6594	_AQTLPTSVVTITSESS[Phospho (STY)]PGKR_	52.2165	_AHSPASTLPNSPGST[Phospho (STY)]FER_	14.7584	_AES[Phospho (STY)]PESSAIESTQSTPQK_	10.4308	dDIA		_EEQT[Phospho (STY)]DTSDGESVTHHIR_		_C[Carbamidomethyl (C)]GSGPVHISGQHLVAVEEDAES[Phospho (STY)]EDEEEEDVK_	67.9194	_AHSPAST[Phospho (STY)]LPNSPGSTFER_	18.4214	_AEEQQLPPPLSPPS[Phospho (STY)]PST[Phospho (STY)]PNHR_	31.7172	_ADGGTGDSS[Phospho (STY)]PSPGSSLPSPLSDPR_	13.9098	LibDIA
_RNS[Phospho (STY)]SEASSGDFLDLK_	1.71345	_GPQPPT[Phospho (STY)]VSPIR_	18.7338	_AQTLPTSVVTITSESS[Phospho (STY)]PGK_	27.9598	_AHSPASTLPNSPGS[Phospho (STY)]TFER_	9.65706	_AES[Phospho (STY)]PSPAPPPGLR_	18.2457	dDIA		_EGAGS[Phospho (STY)]PAAPGTLPLEK_	33.586	_C[Carbamidomethyl (C)]GSGPVHIS[Phospho (STY)]GQHLVAVEEDAESEDEEEEDVK_	94.4814	_AHSPAS[Phospho (STY)]TLPNSPGSTFER_	17.8317	_AEEQQLPPPLSPPS[Phospho (STY)]PS[Phospho (STY)]TPNHR_	72.1221	_ADGGT[Phospho (STY)]GDSSPSPGSSLPS[Phospho (STY)]PLSDPR_	41.0028	LibDIA
_SDAEEDGGT[Phospho (STY)]VSQEEEDR_		_GPVSPS[Phospho (STY)]VSFQPLAR_	13.115	_AQTLPTSVVTITSES[Phospho (STY)]SPGKR_	54.7693	_AHSPASTLPNS[Phospho (STY)]PGSTFER_	11.2197	_AETPTESVS[Phospho (STY)]EPEVATK_	33.9378	dDIA		_EGEEPTVYS[Phospho (STY)]DEEEPK_	3.95166	_C[Carbamidomethyl (C)]GS[Phospho (STY)]GPVHISGQHLVAVEEDAESEDEEEEDVK_	67.1854	_AHS[Phospho (STY)]PAEGASVESSSPGPK_		_AEEQQLPPPLS[Phospho (STY)]PPSPST[Phospho (STY)]PNHR_	38.7465	_ADGYEPPVQES[Phospho (STY)]V_	21.9812	LibDIA
_SES[Phospho (STY)]PKEPEQLR_	116.084	_GPVS[Phospho (STY)]PSVSFQPLAR_	30.7528	_AQTLPTSVVTITSES[Phospho (STY)]SPGK_	4.10857	_AHSPAST[Phospho (STY)]LPNSPGSTFER_	19.9258	_AETPTES[Phospho (STY)]VSEPEVATK_	25.7076	dDIA		_EIAIVHS[Phospho (STY)]DAEK_		_C[Carbamidomethyl (C)]RS[Phospho (STY)]PGM[Oxidation (M)]LEPLGSSR_	20.117	_AHS[Phospho (STY)]PASTLPNSPGSTFER_	42.6256	_AEEQQLPPPLS[Phospho (STY)]PPSPS[Phospho (STY)]TPNHR_	25.6681	_ADLIPYQDSPEGPDHSSASS[Phospho (STY)]GVPNPPK_		LibDIA
_SGFSSVSVS[Phospho (STY)]R_	46.733	_GRLS[Phospho (STY)]PVPVPR_	8.01406	_AQTLPTSVVTITS[Phospho (STY)]ESSPGKR_	53.9923	_AHSSPASLQLGAVSPGTLT[Phospho (STY)]PT[Phospho (STY)]GVVSGPAATPTAQHLR_	28.7525	_AETPT[Phospho (STY)]ESVSEPEVATK_	8.17926	dDIA		_EIPSATQS[Phospho (STY)]PISK_	107.479	_C[Carbamidomethyl (C)]SGPGLS[Phospho (STY)]PGM[Oxidation (M)]VR_		_AHS[Phospho (STY)]PASTLPNS[Phospho (STY)]PGSTFER_	38.2749	_AEEQQLPPPLS[Phospho (STY)]PPS[Phospho (STY)]PSTPNHR_	26.8871	_ADLIPYQDSPEGPDHSSAS[Phospho (STY)]SGVPNPPK_	32.0702	LibDIA
_SGFSSVS[Phospho (STY)]VSR_	44.8584	_GSGDT[Phospho (STY)]SISIDTEASIR_	10.7877	_AQTLPTSVVTIT[Phospho (STY)]SESSPGKR_	43.0684	_AHSS[Phospho (STY)]PASLQLGAVSPGTLTPTGVVSGPAATPTAQHLR_	56.5793	_AET[Phospho (STY)]EEAEEPEEDGEEHVC[Carbamidomethyl (C)]VSASK_	6.0259	dDIA		_EIQNGNLHESDSES[Phospho (STY)]VPR_		_DAEPQPGSPAAES[Phospho (STY)]LEEPDAAAGLSSTK_		_AIGGIILTAS[Phospho (STY)]HNPGGPNGDFGIK_	81.856	_AEEVEDETVELDVS[Phospho (STY)]DEEM[Oxidation (M)]AR_	27.5657	_ADLIPYQDSPEGPDHS[Phospho (STY)]SASSGVPNPPK_	31.9787	LibDIA
_SIQDLTVT[Phospho (STY)]GTEPGQVSSR_	68.3888	_GSGGLFS[Phospho (STY)]PSTAHVPDGALGQR_	19.1174	_AQTLPTSVVT[Phospho (STY)]ITSESSPGK_	27.7962	_AHS[Phospho (STY)]PAEGASVESSSPGPK_		_AET[Phospho (STY)]PTESVSEPEVATK_	27.4002	dDIA		_EM[Oxidation (M)]LM[Oxidation (M)]EDVGS[Phospho (STY)]EEEQEEEDEAPFQEK_	54.6667	_DAEPQPGS[Phospho (STY)]PAAESLEEPDAAAGLSSTK_		_AIGGIILT[Phospho (STY)]ASHNPGGPNGDFGIK_	82.9035	_AEEVEDET[Phospho (STY)]VELDVSDEEM[Oxidation (M)]AR_	33.4613	_ADLIPYQDS[Phospho (STY)]PEGPDHSSASSGVPNPPK_		LibDIA
_SIQDLT[Phospho (STY)]VTGTEPGQVSSR_	13.915	_GSGTAS[Phospho (STY)]DDEFENLR_	26.614	_AQT[Phospho (STY)]PPGPSLSGSK_	14.2911	_AHS[Phospho (STY)]PASTLPNSPGSTFER_	16.8294	_AET[Phospho (STY)]PTESVS[Phospho (STY)]EPEVATK_	27.0183	dDIA		_ENSFGS[Phospho (STY)]PLEFR_	32.7197	_DAGGPRPES[Phospho (STY)]PVPAGR_		_AIPVSPS[Phospho (STY)]AVEEDEDEDGHTVVATAR_	65.3689	_AEGEPQEES[Phospho (STY)]PLK_	6.03933	_ADLIPY[Phospho (STY)]QDSPEGPDHSSASSGVPNPPK_	31.9787	LibDIA
_SLGS[Phospho (STY)]VQAPSYGAR_	9.34107	_GSGT[Phospho (STY)]ASDDEFENLR_	29.3525	_AQVLATIHGHAGAFPAAGDAGEGAPGGGSS[Phospho (STY)]PER_		_AHS[Phospho (STY)]PASTLPNS[Phospho (STY)]PGSTFER_	12.5252	_AFAAVPTSHPPEDAPAQPPT[Phospho (STY)]PGPAAS[Phospho (STY)]PEQLSFR_	11.6276	dDIA		_EPSEVPT[Phospho (STY)]PK_		_DAHDVSPTSTDTEAQLT[Phospho (STY)]VER_		_AIPVS[Phospho (STY)]PSAVEEDEDEDGHTVVATAR_	42.6864	_AEGLEEADTGASGC[Carbamidomethyl (C)]HSHPEEQPTS[Phospho (STY)]ISPSR_		_ADLNQGIGEPQSPS[Phospho (STY)]RR_	22.6035	LibDIA
_SLSSPTVT[Phospho (STY)]LSAPLEGAK_	39.4481	_GSLASLDS[Phospho (STY)]LRK_	5.08551	_AQVLATIHGHAGAFPAAGDAGEGAPGGGS[Phospho (STY)]SPER_		_AIGGIILTAS[Phospho (STY)]HNPGGPNGDFGIK_	70.7559	_AFGPGLQGGSAGS[Phospho (STY)]PAR_	17.0835	dDIA		_EPVADEEEEDS[Phospho (STY)]DDDVEPITEFR_	56.6988	_DAHDVSPTST[Phospho (STY)]DTEAQLTVER_		_AITSLLGGGS[Phospho (STY)]PK_	5.53082	_AEGLEEADTGASGC[Carbamidomethyl (C)]HSHPEEQPT[Phospho (STY)]SISPSR_		_ADLNQGIGEPQSPS[Phospho (STY)]R_	15.1317	LibDIA
_SLSSPT[Phospho (STY)]VTLSAPLEGAK_	4.43249	_GSPHY[Phospho (STY)]FSPFRPY_	48.2731	_ARSVDALDDLT[Phospho (STY)]PPSTAESGSR_	26.08	_AIGGIILT[Phospho (STY)]ASHNPGGPNGDFGIK_	71.1479	_AFGPGLQGGS[Phospho (STY)]AGSPAR_	15.7249	dDIA		_ESEDKPEIEDVGS[Phospho (STY)]DEEEEKK_	29.2877	_DAHDVSPTS[Phospho (STY)]TDTEAQLTVER_	30.3964	_AKPAM[Oxidation (M)]PQDSVPS[Phospho (STY)]PR_		_AEGLEEADTGASGC[Carbamidomethyl (C)]HS[Phospho (STY)]HPEEQPTSISPSR_	25.0083	_ADLNQGIGEPQS[Phospho (STY)]PSRR_	24.4964	LibDIA
_SLSS[Phospho (STY)]PTVTLSAPLEGAK_	18.9234	_GSPSGGST[Phospho (STY)]AEASDTLSIR_	21.7403	_ARS[Phospho (STY)]VDALDDLTPPSTAESGSR_	17.4454	_AIPVSPS[Phospho (STY)]AVEEDEDEDGHTVVATAR_	25.2456	_AFLAELEQNS[Phospho (STY)]PK_	9.49691	dDIA		_ESEDKPEIEDVGS[Phospho (STY)]DEEEEK_	35.7377	_DAHDVSPT[Phospho (STY)]STDTEAQLTVER_	8.63253	_AKSPT[Phospho (STY)]PESSTIASYVTLR_		_AEGLEEADTGAS[Phospho (STY)]GC[Carbamidomethyl (C)]HSHPEEQPTSISPSR_		_ADLNQGIGEPQS[Phospho (STY)]PSR_	13.9764	LibDIA
_SPEPEATLT[Phospho (STY)]FPFLDK_		_GSPSGGS[Phospho (STY)]TAEASDTLSIR_	30.0209	_ASAAQPIPENM[Oxidation (M)]DNSM[Oxidation (M)]VSDPQPYHEDAAS[Phospho (STY)]GAEK_		_AIPVS[Phospho (STY)]PSAVEEDEDEDGHTVVATAR_	50.5356	_AFLS[Phospho (STY)]PPTLLEGPLR_		dDIA		_ESS[Phospho (STY)]PIPSPT[Phospho (STY)]SDRK_	54.7498	_DAHDVS[Phospho (STY)]PTSTDTEAQLTVER_	33.8768	_AKS[Phospho (STY)]PTPESSTIASYVTLR_		_AEGLEEADT[Phospho (STY)]GASGC[Carbamidomethyl (C)]HSHPEEQPTSISPSR_		_ADNPSPNLM[Oxidation (M)]PAS[Phospho (STY)]AQAQNAQR_		LibDIA
_SPEPEAT[Phospho (STY)]LTFPFLDK_	81.6115	_GSPS[Phospho (STY)]GGSTAEASDTLSIR_	26.0505	_ASAAQPIPENM[Oxidation (M)]DNSM[Oxidation (M)]VSDPQPY[Phospho (STY)]HEDAASGAEK_		_AITSLLGGGS[Phospho (STY)]PK_	22.0708	_AFS[Phospho (STY)]EDEALAQQENR_	11.082	dDIA		_ESS[Phospho (STY)]PIPS[Phospho (STY)]PTSDRK_	80.7022	_DALGDSLQVPVSPSST[Phospho (STY)]TSSR_	27.29	_ALDIDS[Phospho (STY)]DEESEPK_		_AEKPPLS[Phospho (STY)]ASSPQQRPPEPETGESAGTSR_		_ADPHLEFQQFPQS[Phospho (STY)]P_	16.1559	LibDIA
_SPSDSSTAS[Phospho (STY)]TPVAEQIER_		_GSS[Phospho (STY)]PGPRPVEGTPASR_	4.2868	_ASAAQPIPENM[Oxidation (M)]DNSM[Oxidation (M)]VS[Phospho (STY)]DPQPYHEDAASGAEK_		_AKSPQPPVEEEDEHFDDT[Phospho (STY)]VVC[Carbamidomethyl (C)]LDTYNC[Carbamidomethyl (C)]DLHFK_	142.717	_AFVEDSEDEDGAGEGGSS[Phospho (STY)]LLQK_	24.1374	dDIA		_ESS[Phospho (STY)]PIPS[Phospho (STY)]PTSDR_	14.587	_DALGDSLQVPVSPSS[Phospho (STY)]TTSSR_	24.9461	_ALDSNS[Phospho (STY)]LENDDLSAPGREPGHFNPESR_		_AELGM[Oxidation (M)]GDS[Phospho (STY)]TSQSPPIK_		_ADRSPS[Phospho (STY)]LSVAPQDR_	43.7873	LibDIA
_SPSDSST[Phospho (STY)]ASTPVAEQIER_		_GSVPLSSS[Phospho (STY)]PPATHFPDETEITNPVPK_	51.5063	_ASAAQPIPENM[Oxidation (M)]DNS[Phospho (STY)]M[Oxidation (M)]VSDPQPYHEDAASGAEK_		_AKSPTPESST[Phospho (STY)]IASYVTLR_	19.5603	_AFVEDSEDEDGAGEGGS[Phospho (STY)]SLLQK_	24.5873	dDIA		_ESVAS[Phospho (STY)]GDDRAEEDM[Oxidation (M)]DEAIEK_		_DALGDSLQVPVS[Phospho (STY)]PSSTTSSR_	47.9178	_ALDSNS[Phospho (STY)]LENDDLSAPGR_	52.9652	_AELLQSDENGIPSS[Phospho (STY)]PQK_	46.4427	_ADRS[Phospho (STY)]PSLSVAPQDR_		LibDIA
_SPSDSS[Phospho (STY)]TASTPVAEQIER_	37.0691	_GSVPLS[Phospho (STY)]SSPPATHFPDETEITNPVPK_	58.7444	_ASASRPQPAPADGADPPPAEEPEARPDGEGS[Phospho (STY)]PGK_	48.9279	_AKSPTPESS[Phospho (STY)]TIASYVTLR_	14.9089	_AFVEDS[Phospho (STY)]EDEDGAGEGGSSLLQK_	23.5148	dDIA		_ESVPEFPLS[Phospho (STY)]PPK_	95.3155	_DALGDS[Phospho (STY)]LQVPVSPSSTTSSR_	35.2808	_ALDS[Phospho (STY)]NSLENDDLSAPGR_	47.7204	_AEQGS[Phospho (STY)]EEEGEGEEEEEEGGESK_	22.4967	_ADSGPTQPPLSLSPAPET[Phospho (STY)]K_	77.7836	LibDIA
_SPSEESAPTTSPES[Phospho (STY)]VSGSVPSSGSSGR_		_GS[Phospho (STY)]FSDTGLGDGK_	13.6133	_ASAVSELS[Phospho (STY)]PR_	19.6536	_AKSPTPES[Phospho (STY)]STIASYVTLR_	17.548	_AGAASPLNS[Phospho (STY)]PLSSAVPSLGK_	38.559	dDIA		_ES[Phospho (STY)]EDKPEIEDVGSDEEEEKK_	91.5363	_DANIM[Oxidation (M)]S[Phospho (STY)]PGSSLPSLHVR_		_ALGVISNFQSS[Phospho (STY)]PK_	19.1212	_AEQPS[Phospho (STY)]PPNSDS[Phospho (STY)]GQDAHPDPDANPDAAR_	14.0052	_ADSGPTQPPLSLS[Phospho (STY)]PAPETK_	19.1361	LibDIA
_SPSEESAPTTS[Phospho (STY)]PESVSGSVPSSGSSGR_	27.2615	_GS[Phospho (STY)]GDTSISIDTEASIR_	10.6844	_ASGQAFELILS[Phospho (STY)]PR_	26.9824	_AKSPT[Phospho (STY)]PESSTIASYVTLR_	18.1051	_AGAAS[Phospho (STY)]PLNSPLSSAVPSLGK_	42.7543	dDIA		_ES[Phospho (STY)]EDKPEIEDVGSDEEEEK_	31.7289	_DAQRLS[Phospho (STY)]PIPEEVPK_	5.4188	_ALGVISNFQS[Phospho (STY)]SPK_	27.2182	_AEQPS[Phospho (STY)]PPNS[Phospho (STY)]DSGQDAHPDPDANPDAAR_	18.4833	_ADSGPTQPPLS[Phospho (STY)]LSPAPETK_	61.5381	LibDIA
_SPSEESAPTT[Phospho (STY)]SPESVSGSVPSSGSSGR_	27.2615	_GS[Phospho (STY)]GGLFSPSTAHVPDGALGQR_	12.9659	_ASLGSLEGEAEAEASS[Phospho (STY)]PK_	3.61943	_AKS[Phospho (STY)]PQPPVEEEDEHFDDTVVC[Carbamidomethyl (C)]LDTYNC[Carbamidomethyl (C)]DLHFK_	122.519	_AGAAS[Phospho (STY)]PLNS[Phospho (STY)]PLSSAVPSLGK_	17.275	dDIA		_ES[Phospho (STY)]TQLSPADLTEGKPTDPSK_	25.9469	_DDDDIDLFGS[Phospho (STY)]DDEEESEEAK_	66.4016	_ALGVIS[Phospho (STY)]NFQSSPK_	12.2335	_AESPESSAIES[Phospho (STY)]TQSTPQK_	12.5515	_ADSGPT[Phospho (STY)]QPPLSLSPAPETK_	18.066	LibDIA
_SPSEESAPT[Phospho (STY)]TSPESVSGSVPSSGSSGR_	27.2615	_GS[Phospho (STY)]LSNAGDPEIVK_	16.021	_ASLGS[Phospho (STY)]LEGEAEAEASSPK_	12.2385	_AKS[Phospho (STY)]PTPESSTIASYVTLR_	18.1051	_AGDLLEDS[Phospho (STY)]PKRPK_	55.616	dDIA		_ETPHS[Phospho (STY)]PGVEDAPIAK_		_DDFES[Phospho (STY)]EEEDVK_	28.2642	_ALPNNTSSS[Phospho (STY)]PQPK_	33.8925	_AESPESS[Phospho (STY)]AIESTQSTPQK_	6.50837	_ADS[Phospho (STY)]AVSQEQLR_		LibDIA
_SPSEES[Phospho (STY)]APTTSPESVSGSVPSSGSSGR_	27.2302	_GS[Phospho (STY)]LTLTISGESPK_	11.4166	_ASLVALPEQTASEEET[Phospho (STY)]PPPLLTK_		_ALDSNSLENDDLS[Phospho (STY)]APGR_	14.2946	_AGDLLEDS[Phospho (STY)]PKR_	15.5326	dDIA		_ET[Phospho (STY)]PHSPGVEDAPIAK_		_DDGVFVQEVTQNS[Phospho (STY)]PAAR_	31.1579	_ALPNNTSS[Phospho (STY)]SPQPK_	31.3957	_AESPES[Phospho (STY)]SAIESTQSTPQK_	11.2051	_ADS[Phospho (STY)]DGAKPEPVAM[Oxidation (M)]AR_	11.6281	LibDIA
_SPSLDVT[Phospho (STY)]VPEAELNLETPEISVGGK_	31.7624	_GS[Phospho (STY)]PHYFSPFRPY_	100.73	_ASLVALPEQTAS[Phospho (STY)]EEETPPPLLTK_	22.6261	_ALDSNS[Phospho (STY)]LENDDLSAPGR_	14.5773	_AGDLLEDS[Phospho (STY)]PK_	16.0513	dDIA		_EVDGLLTSEPM[Oxidation (M)]GSPVSS[Phospho (STY)]K_		_DDGVFVQEVT[Phospho (STY)]QNSPAAR_	6.38557	_ALPSLNTGSSS[Phospho (STY)]PR_	24.7814	_AESPS[Phospho (STY)]PAPPPGLR_	4.3033	_ADS[Phospho (STY)]PVNGLPK_	23.7712	LibDIA
_SPS[Phospho (STY)]LDVTVPEAELNLETPEISVGGK_	31.5462	_GS[Phospho (STY)]PSGGSTAEASDTLSIR_	26.2514	_ASLVALPEQT[Phospho (STY)]ASEEETPPPLLTK_		_ALDS[Phospho (STY)]NSLENDDLSAPGR_	9.34583	_AGDNIPEEQPVASTPTTVS[Phospho (STY)]DGENKK_	3.33138	dDIA		_EVDGLLTSEPM[Oxidation (M)]GSPVS[Phospho (STY)]SK_		_DEILPTTPIS[Phospho (STY)]EQK_	10.0354	_ALPSLNTGSS[Phospho (STY)]SPR_	26.0491	_AES[Phospho (STY)]LPLSSNLQSK_		_ADTTTPTPTAILAPGS[Phospho (STY)]PASPPGS[Phospho (STY)]LEPK_	28.8957	LibDIA
_SPT[Phospho (STY)]PESSTIASYVTLR_		_GS[Phospho (STY)]SPGPRPVEGTPASR_	76.0081	_ASPAPGS[Phospho (STY)]GHPEGPGAHLDM[Oxidation (M)]NSLDR_	58.3897	_ALEEGDGSVSGSS[Phospho (STY)]PR_	45.1166	_AGDNIPEEQPVASTPTTVS[Phospho (STY)]DGENK_	12.9315	dDIA		_EVDGLLTSEPM[Oxidation (M)]GS[Phospho (STY)]PVSSK_	20.0869	_DEILPTT[Phospho (STY)]PISEQK_	12.2025	_ALSSDSILS[Phospho (STY)]PAPDAR_		_AES[Phospho (STY)]PESSAIESTQSTPQK_	11.3561	_ADTTTPTPTAILAPGS[Phospho (STY)]PAS[Phospho (STY)]PPGSLEPK_	31.4839	LibDIA
_SQEPIPDDQKVS[Phospho (STY)]DDDK_	16.3597	_GTDTQTPAVLSPS[Phospho (STY)]K_	48.9756	_ASPSPQPSS[Phospho (STY)]QPLQIHR_		_ALEEGDGSVSGS[Phospho (STY)]SPR_	61.4019	_AGDNIPEEQPVASTPTT[Phospho (STY)]VSDGENKK_	3.59265	dDIA		_EVDGLLTS[Phospho (STY)]EPM[Oxidation (M)]GSPVSSK_		_DEILPT[Phospho (STY)]TPISEQK_	7.12581	_ALSSDS[Phospho (STY)]ILSPAPDAR_	17.3485	_AES[Phospho (STY)]PESSAIESTQST[Phospho (STY)]PQK_	52.48	_ADTT[Phospho (STY)]TPTPTAILAPGSPAS[Phospho (STY)]PPGSLEPK_	19.0219	LibDIA
_SRLT[Phospho (STY)]PVS[Phospho (STY)]PESSSTEEK_	12.7444	_HGS[Phospho (STY)]DPAFAPGPR_	74.8176	_ASPSPQPS[Phospho (STY)]SQPLQIHR_	53.4866	_ALGGEDSENEEELGDEAM[Oxidation (M)]M[Oxidation (M)]ALDQS[Phospho (STY)]LASLFAEQK_		_AGDNIPEEQPVASTPTT[Phospho (STY)]VSDGENK_	14.142	dDIA		_EVDGLLT[Phospho (STY)]SEPM[Oxidation (M)]GSPVSSK_		_DELHIVEAEAMNYEGS[Phospho (STY)]PIK_	25.2897	_ALSSGGS[Phospho (STY)]ITSPPLS[Phospho (STY)]PALPK_	5.82205	_AES[Phospho (STY)]PSPAPPPGLR_	9.80692	_ADVLEAHEAEAEEPEAGKS[Phospho (STY)]EAEDDEDEVDDLPSSR_	20.0774	LibDIA
_SSDQPLTVPVS[Phospho (STY)]PK_	49.77	_HNGSLS[Phospho (STY)]PGLEAR_	96.0877	_ASPS[Phospho (STY)]PQPSSQPLQIHR_	56.2782	_ALGGEDS[Phospho (STY)]ENEEELGDEAM[Oxidation (M)]M[Oxidation (M)]ALDQSLASLFAEQK_		_AGDNIPEEQPVASTPT[Phospho (STY)]TVSDGENKK_	3.4514	dDIA		_EVDPSTGELQSLQM[Oxidation (M)]PESEGPSS[Phospho (STY)]LDPSQEGPTGLK_		_DELHIVEAEAM[Oxidation (M)]NYEGS[Phospho (STY)]PIK_	25.3682	_ALSSLHGDDQDSEDEVLT[Phospho (STY)]IPEVK_		_AETEEAAHS[Phospho (STY)]VSQEM[Oxidation (M)]SVNSPTAQESQR_		_ADVQLFM[Oxidation (M)]DDDSYSHHSGLEY[Phospho (STY)]ADPEK_	25.0934	LibDIA
_SSSFSDTLEESS[Phospho (STY)]PIAAIFDTENLEK_	52.8335	_HTGPNS[Phospho (STY)]PDTANDGFVR_	64.1946	_ASS[Phospho (STY)]LEDLVLK_	23.7691	_ALPNNTSSS[Phospho (STY)]PQPK_	13.1746	_AGDNIPEEQPVASTPT[Phospho (STY)]TVSDGENK_	14.6667	dDIA		_EVEDKES[Phospho (STY)]EGEEEDEDEDLSK_		_DELHIVEAEAM[Oxidation (M)]NY[Phospho (STY)]EGSPIK_	23.5898	_ALSSLHGDDQDS[Phospho (STY)]EDEVLTIPEVK_	19.6477	_AETPTESVS[Phospho (STY)]EPEVATK_	19.906	_ADVQLFM[Oxidation (M)]DDDSYSHHS[Phospho (STY)]GLEYADPEK_	23.1222	LibDIA
_SSSVGSSS[Phospho (STY)]SYPISPAVSR_	7.59899	_HVTLPSS[Phospho (STY)]PR_	20.3791	_ASS[Phospho (STY)]LGEIDESSELR_	11.0847	_ALPNNTSS[Phospho (STY)]SPQPK_	15.9952	_AGDNIPEEQPVAST[Phospho (STY)]PTTVSDGENKK_	5.55298	dDIA		_EVSSRPSTPGLS[Phospho (STY)]VVS[Phospho (STY)]GISATSEDIPNK_	28.905	_DEPPPLSPAPLTPATPSS[Phospho (STY)]LDPFFSR_		_ALSS[Phospho (STY)]DSILSPAPDAR_	16.4504	_AETPTES[Phospho (STY)]VSEPEVATK_		_ADVQLFM[Oxidation (M)]DDDSYS[Phospho (STY)]HHSGLEYADPEK_	22.8116	LibDIA
_SSSVGS[Phospho (STY)]SSSYPISPAVSR_	8.84473	_IDIS[Phospho (STY)]PSTFR_	16.8612	_ASS[Phospho (STY)]LNFLNK_	13.8212	_ALPSLNTGSSS[Phospho (STY)]PR_	4.94868	_AGDNIPEEQPVAST[Phospho (STY)]PTTVSDGENK_	11.9697	dDIA		_EVS[Phospho (STY)]SRPST[Phospho (STY)]PGLSVVSGISATSEDIPNK_	24.279	_DEPPPLSPAPLT[Phospho (STY)]PATPSSLDPFFSR_	4.43838	_ALSS[Phospho (STY)]DSILS[Phospho (STY)]PAPDAR_	9.52912	_AETSEGSGSAPAVPEASAS[Phospho (STY)]PK_		_ADVQLFM[Oxidation (M)]DDDSYS[Phospho (STY)]HHS[Phospho (STY)]GLEYADPEK_	7.90643	LibDIA
_SSS[Phospho (STY)]PAPADIAQTVQEDLR_	12.2835	_IDIS[Phospho (STY)]PSTLR_	0.482482	_ASTAS[Phospho (STY)]PC[Carbamidomethyl (C)]NNNINAATAVALQEPR_	18.8072	_ALPSLNTGSS[Phospho (STY)]SPR_	4.96204	_AGDNIPEEQPVAST[Phospho (STY)]PTTVS[Phospho (STY)]DGENKK_	16.0272	dDIA		_EVS[Phospho (STY)]S[Phospho (STY)]RPSTPGLSVVSGISATSEDIPNK_	24.3078	_DEPPPLS[Phospho (STY)]PAPLTPATPSSLDPFFSR_		_ALSS[Phospho (STY)]LHGDDQDSEDEVLTIPEVK_	22.0067	_AETSEGSGSAPAVPEAS[Phospho (STY)]ASPK_	42.8862	_ADVQLFM[Oxidation (M)]DDDSY[Phospho (STY)]SHHSGLEYADPEK_	39.2567	LibDIA
_SSS[Phospho (STY)]PELVTHLK_	59.9235	_IEDVGSDEEDDS[Phospho (STY)]GK_	11.103	_AST[Phospho (STY)]ASPC[Carbamidomethyl (C)]NNNINAATAVALQEPR_	14.9468	_ALPSLNTGS[Phospho (STY)]SSPR_	3.48904	_AGDNIPEEQPVAS[Phospho (STY)]TPTTVSDGENKK_	6.10019	dDIA		_FAS[Phospho (STY)]DDEHDEHDENGATGPVK_		_DEYTFS[Phospho (STY)]PGK_	76.0385	_ALS[Phospho (STY)]HDSIFIPESGQDATRPVR_		_AET[Phospho (STY)]EEAEEPEEDGEEHVC[Carbamidomethyl (C)]VSASK_	26.388	_ADVQLFM[Oxidation (M)]DDDSY[Phospho (STY)]SHHSGLEY[Phospho (STY)]ADPEK_	6.34438	LibDIA
_SSS[Phospho (STY)]PVTELASR_	67.064	_IEDVGS[Phospho (STY)]DEEDDSGK_	51.5192	_ASVSPM[Oxidation (M)]DEPVPDSES[Phospho (STY)]PIEK_	9.97965	_ALPSLNT[Phospho (STY)]GSSSPR_	1.87537	_AGDNIPEEQPVAS[Phospho (STY)]TPTTVSDGENK_	11.7101	dDIA		_FGESEEVEM[Oxidation (M)]EVES[Phospho (STY)]DEEDDK_		_DEYT[Phospho (STY)]FSPGK_	21.5485	_ALS[Phospho (STY)]SDSILSPAPDAR_	16.3595	_AET[Phospho (STY)]PTESVSEPEVATK_	25.8699	_ADVQLFM[Oxidation (M)]DDDSY[Phospho (STY)]SHHS[Phospho (STY)]GLEYADPEK_	8.95204	LibDIA
_SS[Phospho (STY)]PQLDPLR_	33.6401	_IGEGTYGVVY[Phospho (STY)]K_	61.6536	_ASVSPM[Oxidation (M)]DEPVPDS[Phospho (STY)]ESPIEK_	25.0697	_ALPTSKPEGSLHSS[Phospho (STY)]PVGPSSSK_	46.2926	_AGDPGEM[Oxidation (M)]PQSPT[Phospho (STY)]GLGQPK_	21.6177	dDIA		_FGQAATM[Oxidation (M)]EGIGAIGGT[Phospho (STY)]PPAFNR_		_DGELPVEDDIDLS[Phospho (STY)]DVELDDLGKDEL_		_ALS[Phospho (STY)]SDSILS[Phospho (STY)]PAPDAR_	54.6456	_AET[Phospho (STY)]PTESVS[Phospho (STY)]EPEVATK_	55.2652	_ADVQLFM[Oxidation (M)]DDDS[Phospho (STY)]YSHHSGLEYADPEK_	20.5814	LibDIA
_SS[Phospho (STY)]SPAPADIAQTVQEDLR_	10.4306	_IGEGT[Phospho (STY)]YGVVYK_	57.9502	_ASVS[Phospho (STY)]PM[Oxidation (M)]DEPVPDSESPIEK_	32.7559	_ALSSDS[Phospho (STY)]ILSPAPDAR_	7.30421	_AGDPGEM[Oxidation (M)]PQS[Phospho (STY)]PTGLGQPK_	19.2118	dDIA		_FGQAAT[Phospho (STY)]M[Oxidation (M)]EGIGAIGGTPPAFNR_		_DGELPVEDDIDLS[Phospho (STY)]DVELDDLGK_	88.4546	_ALS[Phospho (STY)]SLHGDDQDSEDEVLTIPEVK_	24.2501	_AFAAVPTSHPPEDAPAQPPT[Phospho (STY)]PGPAAS[Phospho (STY)]PEQLSFR_	54.556	_AEAESDALPDDT[Phospho (STY)]VIESEALPSDIAAEAR_	20.8571	LibDIA
_SS[Phospho (STY)]SPELVTHLK_	79.5466	_IGEGT[Phospho (STY)]Y[Phospho (STY)]GVVYK_	53.2884	_ASVS[Phospho (STY)]PM[Oxidation (M)]DEPVPDSES[Phospho (STY)]PIEK_	32.4699	_ALSSDS[Phospho (STY)]ILS[Phospho (STY)]PAPDAR_	31.2555	_AGDRNS[Phospho (STY)]EDDGVVM[Oxidation (M)]TFSSVK_	29.7402	dDIA		_FIHQQPQSSSPVYGS[Phospho (STY)]SAK_		_DGGSGNST[Phospho (STY)]IIVSR_	8.4648	_ALT[Phospho (STY)]DDSDENEEEDAFTDQK_		_AFGPGLQGGSAGS[Phospho (STY)]PAR_	6.57227	_AEAGAGSAT[Phospho (STY)]EFQFR_	25.6016	LibDIA
_SS[Phospho (STY)]SVGSSSSYPISPAVSR_	9.01998	_IHIDPEIQDGSPTTS[Phospho (STY)]R_	7.5029	_AS[Phospho (STY)]DPGLPAEEPK_	10.185	_ALSSGGSITS[Phospho (STY)]PPLSPALPK_	20.8809	_AGEAPTENPAPPTQQSS[Phospho (STY)]AE_	4.63322	dDIA		_FIQELSGSS[Phospho (STY)]PK_	54.0278	_DGLNQTTIPVSPPST[Phospho (STY)]TK_	64.6651	_ALVEFESNPEETREPGSPPS[Phospho (STY)]VQR_	18.8421	_AFGPGLQGGS[Phospho (STY)]AGSPAR_	6.64643	_AEAGAGS[Phospho (STY)]ATEFQFR_	18.6687	LibDIA
_STS[Phospho (STY)]PIIGSPPVR_	39.5629	_IHIDPEIQDGSPTT[Phospho (STY)]SR_	7.47167	_AS[Phospho (STY)]GEM[Oxidation (M)]ASAQYITAALR_	42.035	_ALSSGGSIT[Phospho (STY)]SPPLSPALPK_	18.3646	_AGEAPTENPAPPTQQS[Phospho (STY)]SAE_	8.90188	dDIA		_FIQELSGS[Phospho (STY)]SPK_		_DGLNQTTIPVS[Phospho (STY)]PPSTTK_	59.8446	_ALVEFESNPEETREPGS[Phospho (STY)]PPSVQR_	16.0543	_AFKPEETSSNSDPPS[Phospho (STY)]PPVLNNSHPVPR_		_AEAPAGPALGLPS[Phospho (STY)]PEAESGVDR_	47.589	LibDIA
_ST[Phospho (STY)]FSTNYR_	110.377	_IHIDPEIQDGSPT[Phospho (STY)]TSR_	3.30007	_AS[Phospho (STY)]GPPVSELITK_	42.2381	_ALSSGGS[Phospho (STY)]ITSPPLSPALPK_	22.7831	_AGEAPTENPAPPT[Phospho (STY)]QQSSAE_	4.17328	dDIA		_FIQELS[Phospho (STY)]GSSPK_	53.7122	_DGVLTLANNVT[Phospho (STY)]PAK_		_ALVEFESNPEET[Phospho (STY)]REPGSPPSVQR_	16.8766	_AFLAELEQNS[Phospho (STY)]PK_	8.16271	_AEAPPLEREDSGTFS[Phospho (STY)]LGK_	35.3804	LibDIA
_ST[Phospho (STY)]SPIIGSPPVR_	30.4854	_IHIDPEIQDGS[Phospho (STY)]PTTSR_	7.49695	_AS[Phospho (STY)]GVAVSDGVIK_	26.5351	_ALSSGGS[Phospho (STY)]ITSPPLS[Phospho (STY)]PALPK_	14.6663	_AGEPDGES[Phospho (STY)]LDEQPSSSSSK_	15.9718	dDIA		_GAES[Phospho (STY)]PFEEK_	17.0132	_DHFGLEGDEESTM[Oxidation (M)]LEDSVS[Phospho (STY)]PK_		_ALVEFES[Phospho (STY)]NPEETREPGSPPSVQR_	18.4813	_AFS[Phospho (STY)]DPFVEAEK_		_AEAPPLEREDSGT[Phospho (STY)]FSLGK_	34.1288	LibDIA
_S[Phospho (STY)]AQGTGFELGQLQSIR_	61.7652	_IS[Phospho (STY)]M[Oxidation (M)]SEVDLNVAAPK_	27.1792	_AS[Phospho (STY)]LEAAIADAEQR_	11.2716	_ALSSLHGDDQDSEDEVLT[Phospho (STY)]IPEVK_	10.9514	_AGEPNSPDAEEANSPDVT[Phospho (STY)]AGC[Carbamidomethyl (C)]DPAGVHPPR_	72.4016	dDIA		_GDLS[Phospho (STY)]DVEEEEEEEM[Oxidation (M)]DVDEATGAVK_		_DHFGLEGDEESTM[Oxidation (M)]LEDS[Phospho (STY)]VSPK_		_ALVHQLSNES[Phospho (STY)]R_	23.9866	_AFS[Phospho (STY)]EDEALAQQENR_	38.7236	_AEAPPLEREDS[Phospho (STY)]GTFSLGK_	32.2432	LibDIA
_S[Phospho (STY)]DAEEDGGTVSQEEEDR_	16.2411	_IT[Phospho (STY)]SEAEDLVANFFPK_		_AS[Phospho (STY)]LEDAPVDDLTR_	16.8145	_ALSSLHGDDQDS[Phospho (STY)]EDEVLTIPEVK_	11.9463	_AGEPNSPDAEEANS[Phospho (STY)]PDVTAGC[Carbamidomethyl (C)]DPAGVHPPR_	22.9486	dDIA		_GDQPAASGDS[Phospho (STY)]DDDEPPPLPR_	16.727	_DHSPTPSVFNS[Phospho (STY)]DEER_		_ALVHQLS[Phospho (STY)]NESR_	58.8222	_AFVEDSEDEDGAGEGGSS[Phospho (STY)]LLQK_	43.0621	_AEAPSS[Phospho (STY)]PDVAPAGKEDS[Phospho (STY)]PSASGR_	29.711	LibDIA
_S[Phospho (STY)]ESPKEPEQLR_	98.4631	_IYHLPDAES[Phospho (STY)]DEDEDFK_	18.2974	_AS[Phospho (STY)]LVALPEQTASEEETPPPLLTK_		_ALSS[Phospho (STY)]DSILSPAPDAR_	7.32475	_AGEPNS[Phospho (STY)]PDAEEANSPDVTAGC[Carbamidomethyl (C)]DPAGVHPPR_	23.0374	dDIA		_GDQPAAS[Phospho (STY)]GDSDDDEPPPLPR_	14.5551	_DHSPTPS[Phospho (STY)]VFNSDEER_	65.3174	_ALVVPEPEPDSDS[Phospho (STY)]NQER_	33.3667	_AFVEDSEDEDGAGEGGS[Phospho (STY)]SLLQK_	43.0427	_AEAPSS[Phospho (STY)]PDVAPAGK_	16.4232	LibDIA
_S[Phospho (STY)]FDYNYR_	34.5825	_IYQY[Phospho (STY)]IQSR_		_AS[Phospho (STY)]PEARPQIPTK_	56.8557	_ALSS[Phospho (STY)]DSILS[Phospho (STY)]PAPDAR_	31.4308	_AGEPNS[Phospho (STY)]PDAEEANS[Phospho (STY)]PDVTAGC[Carbamidomethyl (C)]DPAGVHPPR_	12.0129	dDIA		_GEAAAERPGEAAVASSPS[Phospho (STY)]K_		_DHSPT[Phospho (STY)]PSVFNSDEER_	55.3396	_ALVVPEPEPDS[Phospho (STY)]DSNQERK_		_AFVEDS[Phospho (STY)]EDEDGAGEGGSSLLQK_	11.5575	_AEDEALLS[Phospho (STY)]EEDDPIDR_	34.8512	LibDIA
_S[Phospho (STY)]IQDLTVTGTEPGQVSSR_	29.1223	_KAS[Phospho (STY)]PEPPDSAEGALK_	10.5903	_AS[Phospho (STY)]PQSEFM[Oxidation (M)]PSK_	21.769	_ALSS[Phospho (STY)]LHGDDQDSEDEVLTIPEVK_	12.7912	_AGEQQLSEPEDM[Oxidation (M)]EM[Oxidation (M)]EAGDT[Phospho (STY)]DDPPR_	3.30346	dDIA		_GEAAAERPGEAAVASS[Phospho (STY)]PSK_	28.9908	_DHS[Phospho (STY)]PTPSVFNSDEER_	33.7202	_ALVVPEPEPDS[Phospho (STY)]DSNQER_	24.7639	_AGAAS[Phospho (STY)]PLNS[Phospho (STY)]PLSSAVPSLGK_	14.9669	_AEDGATPSPSNET[Phospho (STY)]PK_		LibDIA
_S[Phospho (STY)]LENETLNK_	87.4773	_KGS[Phospho (STY)]PTPGFSTR_	29.551	_AS[Phospho (STY)]PSPQPSSQPLQIHR_	105.145	_ALS[Phospho (STY)]SDSILSPAPDAR_	6.34078	_AGEQQLS[Phospho (STY)]EPEDM[Oxidation (M)]EM[Oxidation (M)]EAGDTDDPPR_	2.9289	dDIA		_GEAAAERPGEAAVAS[Phospho (STY)]SPSK_	90.6549	_DIDISS[Phospho (STY)]PEFK_	1.04526	_AM[Oxidation (M)]TLS[Phospho (STY)]PQEEVAAGQM[Oxidation (M)]ASSSR_	65.4776	_AGAPVGGS[Phospho (STY)]PGLAK_	6.07683	_AEDGATPSPS[Phospho (STY)]NETPK_	32.9861	LibDIA
_S[Phospho (STY)]LEPAENVHGAGGGAFPASQTPSK_	77.4313	_KHSEEAEFT[Phospho (STY)]PPLK_	35.7385	_AS[Phospho (STY)]PVPAPSSGLHAAVR_	30.5707	_ALTDDS[Phospho (STY)]DENEEEDAFTDQK_	23.6711	_AGGGGGLGAGSPALS[Phospho (STY)]GGQGR_	3.24849	dDIA		_GEFSAS[Phospho (STY)]PM[Oxidation (M)]LK_	20.3078	_DIDIS[Phospho (STY)]SPEFK_	3.17944	_ANEAGGQVGPEAPRPPETS[Phospho (STY)]PEM[Oxidation (M)]R_	28.3387	_AGDIITELES[Phospho (STY)]VDDDWM[Oxidation (M)]SGELM[Oxidation (M)]GK_		_AEDGATPS[Phospho (STY)]PSNETPK_	32.515	LibDIA
_S[Phospho (STY)]LESVLSLGPR_	42.4532	_KHS[Phospho (STY)]EEAEFTPPLK_		_AS[Phospho (STY)]SFSGISVLTR_	11.8248	_ALT[Phospho (STY)]DDSDENEEEDAFTDQK_	34.3327	_AGGGGGLGAGS[Phospho (STY)]PALSGGQGR_	17.9871	dDIA		_GEGDAPFSEPGTTSTQRPS[Phospho (STY)]SPETATK_		_DKS[Phospho (STY)]PVREPIDNLTPEER_	39.6256	_ANEAGGQVGPEAPRPPET[Phospho (STY)]SPEM[Oxidation (M)]R_	41.5683	_AGDLLEDS[Phospho (STY)]PKR_	25.0003	_AEDM[Oxidation (M)]LSEDTDADRGS[Phospho (STY)]DPGTSPPHLSTC[Carbamidomethyl (C)]GLGTGEESR_		LibDIA
_S[Phospho (STY)]LGSVQAPSYGAR_	18.0211	_KLEEVLST[Phospho (STY)]EGAEENGNSDK_	13.5079	_AS[Phospho (STY)]SLEDLVLK_	17.0693	_ALVEFESNPEETREPGSPPS[Phospho (STY)]VQR_	1.98012	_AGGPATPLSPT[Phospho (STY)]R_	22.9659	dDIA		_GEGDAPFSEPGTTSTQRPS[Phospho (STY)]SPETAT[Phospho (STY)]K_		_DLFDYS[Phospho (STY)]PPLHK_	35.3471	_ANESS[Phospho (STY)]PKPVGPPPER_		_AGDLLEDS[Phospho (STY)]PK_	7.1851	_AEDSDS[Phospho (STY)]EPEPEDNVR_	24.3046	LibDIA
_S[Phospho (STY)]LSSPTVTLSAPLEGAK_	33.9012	_KLEEVLS[Phospho (STY)]TEGAEENGNSDK_		_AS[Phospho (STY)]SLGEIDESSELR_	10.742	_ALVEFESNPEETREPGS[Phospho (STY)]PPSVQR_	2.93415	_AGGPATPLS[Phospho (STY)]PTR_	25.3238	dDIA		_GEGDAPFSEPGTTST[Phospho (STY)]QRPSSPETATK_	12.2235	_DLFETGLEDENNS[Phospho (STY)]PLEDEESLESIR_		_ANSPSLFGT[Phospho (STY)]EGKPK_		_AGDNIPEEQPVASTPTTVS[Phospho (STY)]DGENKK_	20.1313	_AEDS[Phospho (STY)]DS[Phospho (STY)]EPEPEDNVR_	27.078	LibDIA
_S[Phospho (STY)]PEPEATLTFPFLDK_	80.9638	_KNSLIS[Phospho (STY)]SLEEEVSILNR_		_AS[Phospho (STY)]SLNFLNK_	7.1896	_ALVEFESNPEET[Phospho (STY)]REPGSPPSVQR_	2.60654	_AGGPAT[Phospho (STY)]PLS[Phospho (STY)]PTR_	14.5754	dDIA		_GEGDAPFSEPGTTS[Phospho (STY)]TQRPSSPETATK_	10.3098	_DLFET[Phospho (STY)]GLEDENNSPLEDEESLESIR_		_ANSTSDSVFT[Phospho (STY)]ETPSPVLK_		_AGDNIPEEQPVASTPTTVS[Phospho (STY)]DGENK_	8.63811	_AEEDEILNRS[Phospho (STY)]PR_	2.8002	LibDIA
_S[Phospho (STY)]PGAPGPLTLK_	7.56276	_KPATPAEDDEDDDIDLFGS[Phospho (STY)]DNEEEDK_	32.2239	_AS[Phospho (STY)]TASPC[Carbamidomethyl (C)]NNNINAATAVALQEPR_	16.8958	_ALVEFES[Phospho (STY)]NPEETREPGSPPSVQR_	4.03018	_AGGPTTPLSPT[Phospho (STY)]R_	24.3369	dDIA		_GEGDAPFSEPGT[Phospho (STY)]TSTQRPSSPETATK_		_DLLPS[Phospho (STY)]PAGPVPSK_		_ANSTSDS[Phospho (STY)]VFTETPSPVLK_		_AGDNIPEEQPVASTPTT[Phospho (STY)]VSDGENKK_	20.1161	_AEEEHLSSS[Phospho (STY)]GGLAK_	10.7534	LibDIA
_S[Phospho (STY)]PGHM[Oxidation (M)]VILDQTK_	43.5751	_KPSPAQAAET[Phospho (STY)]PALELPLPSVPAPAPL_	39.3377	_AS[Phospho (STY)]VSPM[Oxidation (M)]DEPVPDSESPIEK_	39.2554	_ALVHQLSNES[Phospho (STY)]R_	24.0632	_AGGPTTPLS[Phospho (STY)]PTR_	22.7968	dDIA		_GEGDAPFS[Phospho (STY)]EPGTTSTQRPSSPETATK_		_DLLSDLQDIS[Phospho (STY)]DSER_		_ANSTS[Phospho (STY)]DSVFTETPSPVLK_		_AGDNIPEEQPVASTPTT[Phospho (STY)]VSDGENK_	10.5949	_AEEEHLSS[Phospho (STY)]SGGLAK_	10.1919	LibDIA
_S[Phospho (STY)]PISVPGGSALISNLGK_	22.3552	_KPS[Phospho (STY)]PAQAAETPALELPLPSVPAPAPL_	39.5664	_ATIS[Phospho (STY)]DEEIER_	22.898	_ALVHQLS[Phospho (STY)]NESR_	27.4355	_AGGPTT[Phospho (STY)]PLS[Phospho (STY)]PTR_	9.73261	dDIA		_GEPAAAAAPEAGAS[Phospho (STY)]PVEK_	85.343	_DLPTIPGVTSPSSDEPPM[Oxidation (M)]EASQS[Phospho (STY)]HLR_		_ANST[Phospho (STY)]SDSVFTETPSPVLK_		_AGDNIPEEQPVASTPTT[Phospho (STY)]VS[Phospho (STY)]DGENKK_	49.4938	_AEEEHLS[Phospho (STY)]SSGGLAK_	10.1227	LibDIA
_S[Phospho (STY)]PLQSVVVR_	37.6165	_KPVTVSPTTPTSPT[Phospho (STY)]EGEAS_	11.8717	_ATNES[Phospho (STY)]EDEIPQLVPIGK_	9.44713	_ALVVPEPEPDSDS[Phospho (STY)]NQER_	4.16183	_AGLESGAEPGDGDSDTT[Phospho (STY)]KK_	17.0143	dDIA		_GEQVSQNGLPAEQGS[Phospho (STY)]PR_		_DLPTIPGVTSPSSDEPPM[Oxidation (M)]EAS[Phospho (STY)]QSHLR_		_ANS[Phospho (STY)]PSLFGTEGKPK_	27.2439	_AGDNIPEEQPVASTPT[Phospho (STY)]TVSDGENKK_	20.1142	_AEELS[Phospho (STY)]PAALS[Phospho (STY)]PLLEPIR_	40.0464	LibDIA
_S[Phospho (STY)]PNELVDDLFK_	33.0733	_KPVTVSPTTPTS[Phospho (STY)]PTEGEAS_	11.0677	_ATSFSS[Phospho (STY)]AGEVPK_	40.8045	_ALVVPEPEPDS[Phospho (STY)]DSNQER_	3.90698	_AGLESGAEPGDGDSDTT[Phospho (STY)]K_	8.69086	dDIA		_GEQVS[Phospho (STY)]QNGLPAEQGSPR_		_DLPTIPGVTSPSS[Phospho (STY)]DEPPM[Oxidation (M)]EASQSHLR_	52.5003	_ANS[Phospho (STY)]PSLFGTEGK_	44.1837	_AGDNIPEEQPVASTPT[Phospho (STY)]TVSDGENK_	10.4752	_AEELS[Phospho (STY)]PAALS[Phospho (STY)]PSLEPIR_	5.82461	LibDIA
_S[Phospho (STY)]PPLPAVIR_	12.8281	_KPVTVSPTTPT[Phospho (STY)]SPTEGEAS_	15.656	_ATSFS[Phospho (STY)]SAGEVPK_	42.2319	_AM[Oxidation (M)]KPPGGESSNLFGS[Phospho (STY)]PEEATPSSRPNR_	33.5888	_AGLESGAEPGDGDSDT[Phospho (STY)]TKK_	13.8711	dDIA		_GGVTGSPEASIS[Phospho (STY)]GSK_		_DLPTIPGVTSPS[Phospho (STY)]SDEPPM[Oxidation (M)]EASQSHLR_	52.3886	_APIDTS[Phospho (STY)]DVEEK_	24.3019	_AGDNIPEEQPVAST[Phospho (STY)]PTTVSDGENKK_	17.4955	_AEENTDQAS[Phospho (STY)]PQEDYAGFER_	48.643	LibDIA
_S[Phospho (STY)]PPTQVAISSDSAR_	39.8058	_KQSVFSAPSLS[Phospho (STY)]AGASAAEPLDR_	21.7372	_ATSPLC[Carbamidomethyl (C)]TSTASM[Oxidation (M)]VSS[Phospho (STY)]SPSTPSNIPQK_		_AM[Oxidation (M)]KPPGGESS[Phospho (STY)]NLFGSPEEATPSSRPNR_	25.8109	_AGLESGAEPGDGDSDT[Phospho (STY)]TK_	9.03999	dDIA		_GGVTGS[Phospho (STY)]PEASISGSK_	79.7889	_DLPTIPGVTS[Phospho (STY)]PSSDEPPM[Oxidation (M)]EASQSHLR_		_APLS[Phospho (STY)]PSLNSRPS[Phospho (STY)]PISATPPALVPETR_		_AGDNIPEEQPVAST[Phospho (STY)]PTTVSDGENK_	8.58545	_AEENT[Phospho (STY)]DQASPQEDYAGFER_	29.3914	LibDIA
_S[Phospho (STY)]PQLSDFGLER_		_KQS[Phospho (STY)]LGELIGTLNAAK_	13.7685	_ATSPLC[Carbamidomethyl (C)]TSTASM[Oxidation (M)]VS[Phospho (STY)]SSPSTPSNIPQK_		_AM[Oxidation (M)]KPPGGES[Phospho (STY)]SNLFGSPEEATPSSRPNR_	20.1158	_AGLESGAEPGDGDS[Phospho (STY)]DTTKK_	8.64532	dDIA		_GGVT[Phospho (STY)]GSPEASISGSK_	6.05468	_DLPTIPGVT[Phospho (STY)]SPSSDEPPM[Oxidation (M)]EASQSHLR_	52.297	_APPQTHLPSGASSGTGSASATHGGGSPPGT[Phospho (STY)]R_	51.6769	_AGDNIPEEQPVAS[Phospho (STY)]TPTTVSDGENKK_	22.1497	_AEEPPSQLDQDTQVQDM[Oxidation (M)]DEGS[Phospho (STY)]DDEEEGQK_	14.9354	LibDIA
_S[Phospho (STY)]PQPDPVGTPTIFK_	31.3269	_KQS[Phospho (STY)]VFSAPSLSAGASAAEPLDR_	20.8622	_ATSPLC[Carbamidomethyl (C)]TST[Phospho (STY)]ASM[Oxidation (M)]VSSSPSTPSNIPQK_		_AM[Oxidation (M)]TLS[Phospho (STY)]PQEEVAAGQM[Oxidation (M)]ASSSR_	46.4529	_AGLESGAEPGDGDS[Phospho (STY)]DTTK_	9.39808	dDIA		_GHYEVTGSDDET[Phospho (STY)]GK_		_DLS[Phospho (STY)]PTLIDNSAAK_		_APPQTHLPSGASSGTGSASATHGGGS[Phospho (STY)]PPGTR_	51.1016	_AGDNIPEEQPVAS[Phospho (STY)]TPTTVSDGENK_	7.3017	_AEEPPSQLDQDT[Phospho (STY)]QVQDM[Oxidation (M)]DEGSDDEEEGQK_	14.8406	LibDIA
_S[Phospho (STY)]PQVLGSSLSVR_	42.3845	_KVEEEQEADEEDVSEEEAES[Phospho (STY)]K_	18.4234	_ATSPSSS[Phospho (STY)]VSGDFDDGHHSVSTPGPSR_	72.2222	_ANDESNEHS[Phospho (STY)]DVIDSQELSK_	45.5737	_AGLES[Phospho (STY)]GAEPGDGDSDTTK_	31.3738	dDIA		_GHYEVTGS[Phospho (STY)]DDETGK_		_DM[Oxidation (M)]S[Phospho (STY)]PLSETEM[Oxidation (M)]ALGK_		_APPQTHLPSGASSGTGSASAT[Phospho (STY)]HGGGSPPGTR_	52.4607	_AGDPGEM[Oxidation (M)]PQSPT[Phospho (STY)]GLGQPK_		_AEEPPS[Phospho (STY)]QLDQDTQVQDM[Oxidation (M)]DEGSDDEEEGQK_	7.36569	LibDIA
_S[Phospho (STY)]PSDSSTASTPVAEQIER_	23.02	_KVEEEQEADEEDVS[Phospho (STY)]EEEAESK_	51.9318	_ATSPS[Phospho (STY)]SSVSGDFDDGHHSVSTPGPSR_		_ANDES[Phospho (STY)]NEHSDVIDSQELSK_		_AGLGS[Phospho (STY)]PERPPKTS[Phospho (STY)]PGS[Phospho (STY)]PR_	15.4295	dDIA		_GHYEVT[Phospho (STY)]GSDDETGK_		_DNPS[Phospho (STY)]PEPQLDDIKR_		_APPQTHLPSGASSGTGSAS[Phospho (STY)]ATHGGGSPPGTR_	44.0979	_AGDPGEM[Oxidation (M)]PQS[Phospho (STY)]PTGLGQPK_	41.8829	_AEEQQLPPPLSPPSPST[Phospho (STY)]PNHR_		LibDIA
_S[Phospho (STY)]PSEESAPTTSPESVSGSVPSSGSSGR_	8.11455	_LAEDEGDS[Phospho (STY)]EPEAVGQSR_	14.1799	_ATS[Phospho (STY)]FSSAGEVPK_	33.0166	_ANEAGGQVGPEAPRPPETS[Phospho (STY)]PEM[Oxidation (M)]R_	10.1586	_AGLGS[Phospho (STY)]PERPPK_	11.5468	dDIA		_GIPLATGDTS[Phospho (STY)]PEPELLPGAPLPPPK_	48.1475	_DNPS[Phospho (STY)]PEPQLDDIK_	51.1291	_APPQTHLPSGASSGTGS[Phospho (STY)]ASATHGGGSPPGTR_	41.3039	_AGDRNS[Phospho (STY)]EDDGVVM[Oxidation (M)]TFSSVK_	16.2855	_AEEQQLPPPLSPPSPS[Phospho (STY)]TPNHR_		LibDIA
_S[Phospho (STY)]PSLDVTVPEAELNLETPEISVGGK_	29.7442	_LAIQGPEDSPS[Phospho (STY)]R_	36.2418	_ATS[Phospho (STY)]NVFAM[Oxidation (M)]FDQSQIQEFK_	77.3647	_ANEAGGQVGPEAPRPPET[Phospho (STY)]SPEM[Oxidation (M)]R_	18.9081	_AGLRVS[Phospho (STY)]APEVSVGHK_	52.5218	dDIA		_GIPLATGDT[Phospho (STY)]SPEPELLPGAPLPPPK_	65.6908	_DNS[Phospho (STY)]PPPAFKPEPPK_	40.8992	_APPQTHLPSGASSGT[Phospho (STY)]GSASATHGGGSPPGTR_	46.9668	_AGEAPTENPAPPTQQSS[Phospho (STY)]AE_	15.5953	_AEEQQLPPPLSPPSPS[Phospho (STY)]T[Phospho (STY)]PNHR_	19.4369	LibDIA
_S[Phospho (STY)]PTM[Oxidation (M)]EQAVQTASAHLPAPAAVGR_	99.1136	_LAIQGPEDS[Phospho (STY)]PSR_	41.6032	_ATS[Phospho (STY)]PLC[Carbamidomethyl (C)]TSTASM[Oxidation (M)]VSSSPSTPSNIPQK_		_ANSFVGTAQY[Phospho (STY)]VSPELLTEK_	24.0181	_AGM[Oxidation (M)]SSNQSISS[Phospho (STY)]PVLDAVPR_	2.84764	dDIA		_GIPLAT[Phospho (STY)]GDTSPEPELLPGAPLPPPK_	52.3398	_DNTFFRES[Phospho (STY)]PVGR_		_APPQTHLPSGASS[Phospho (STY)]GTGSASATHGGGSPPGTR_	46.9897	_AGEAPTENPAPPTQQS[Phospho (STY)]SAE_	5.79047	_AEEQQLPPPLSPPS[Phospho (STY)]PSTPNHR_		LibDIA
_S[Phospho (STY)]PTPESSTIASYVTLR_	11.9425	_LDSPPPSPIT[Phospho (STY)]EAS[Phospho (STY)]EAAEAAEAGNLAVSSR_	48.0874	_ATS[Phospho (STY)]PSSSVSGDFDDGHHSVSTPGPSR_	67.5749	_ANSFVGT[Phospho (STY)]AQYVSPELLTEK_	24.0253	_AGM[Oxidation (M)]SSNQSIS[Phospho (STY)]SPVLDAVPR_	2.09868	dDIA		_GIS[Phospho (STY)]PIVFDR_	31.8654	_DPAQPM[Oxidation (M)]SPGEATQS[Phospho (STY)]GAR_		_APPQTHLPSGAS[Phospho (STY)]SGTGSASATHGGGSPPGTR_	59.5412	_AGEAPTENPAPPT[Phospho (STY)]QQSSAE_	19.448	_AEEQQLPPPLSPPS[Phospho (STY)]PST[Phospho (STY)]PNHR_	10.1557	LibDIA
_S[Phospho (STY)]PVPSAFSDQSR_	79.4986	_LDSQPQETS[Phospho (STY)]PELPR_		_AT[Phospho (STY)]NESEDEIPQLVPIGK_	10.5837	_ANSPS[Phospho (STY)]LFGTEGKPK_	9.71211	_AGM[Oxidation (M)]SSNQSIS[Phospho (STY)]S[Phospho (STY)]PVLDAVPR_	17.2185	dDIA		_GKLSAEENPDDS[Phospho (STY)]EVPSSSGINSTK_	21.4837	_DPAQPM[Oxidation (M)]SPGEAT[Phospho (STY)]QSGAR_		_APPQTHLPS[Phospho (STY)]GASSGTGSASATHGGGSPPGTR_	46.9685	_AGEPNSPDAEEANS[Phospho (STY)]PDVTAGC[Carbamidomethyl (C)]DPAGVHPPR_	42.2702	_AEEQQLPPPLSPPS[Phospho (STY)]PS[Phospho (STY)]TPNHR_	6.33408	LibDIA
_S[Phospho (STY)]PVREPIDNLTPEER_	44.9261	_LDSQPQET[Phospho (STY)]SPELPR_		_AT[Phospho (STY)]SFSSAGEVPK_	34.4049	_ANSPS[Phospho (STY)]LFGTEGK_	56.2221	_AGM[Oxidation (M)]SSNQS[Phospho (STY)]ISS[Phospho (STY)]PVLDAVPR_	9.91347	dDIA		_GKLS[Phospho (STY)]AEENPDDSEVPSSSGINSTK_		_DPAQPM[Oxidation (M)]S[Phospho (STY)]PGEATQSGAR_		_APQTSSS[Phospho (STY)]PPPVR_	75.2376	_AGEPNSPDAEEANS[Phospho (STY)]PDVT[Phospho (STY)]AGC[Carbamidomethyl (C)]DPAGVHPPR_	18.2431	_AEEQQLPPPLS[Phospho (STY)]PPSPST[Phospho (STY)]PNHR_	7.06742	LibDIA
_S[Phospho (STY)]PVSTRPLPSASQK_	76.3868	_LDSS[Phospho (STY)]PSVSSTLAAK_	6.53839	_AT[Phospho (STY)]SNVFAM[Oxidation (M)]FDQSQIQEFK_	33.7426	_ANSTSDSVFT[Phospho (STY)]ETPSPVLK_	33.5703	_AGM[Oxidation (M)]SS[Phospho (STY)]NQSISSPVLDAVPR_	4.64702	dDIA		_GLAEVQQDGEAEEGATS[Phospho (STY)]DGEK_		_DQPDGSSLS[Phospho (STY)]PAQSPS[Phospho (STY)]QSQPPAASSLR_		_APSAGLEEVAQPESVDVITSQSDS[Phospho (STY)]PTR_	80.3658	_AGEPNS[Phospho (STY)]PDAEEANSPDVTAGC[Carbamidomethyl (C)]DPAGVHPPR_	71.422	_AEEQQLPPPLS[Phospho (STY)]PPSPS[Phospho (STY)]TPNHR_	23.1742	LibDIA
_S[Phospho (STY)]QEM[Oxidation (M)]VHLVNK_	70.6495	_LDS[Phospho (STY)]PPPSPITEAS[Phospho (STY)]EAAEAAEAGNLAVSSR_	47.3856	_AT[Phospho (STY)]SPLC[Carbamidomethyl (C)]TSTASM[Oxidation (M)]VSSSPSTPSNIPQK_	30.0827	_ANSTSDS[Phospho (STY)]VFTETPSPVLK_	7.32215	_AGM[Oxidation (M)]SS[Phospho (STY)]NQSISS[Phospho (STY)]PVLDAVPR_	10.0626	dDIA		_GLLSDSM[Oxidation (M)]T[Phospho (STY)]DVPVDTGVAAR_	62.1612	_DQPDGS[Phospho (STY)]SLSPAQS[Phospho (STY)]PSQSQPPAASSLR_	37.8187	_APSAGLEEVAQPESVDVITSQS[Phospho (STY)]DSPTR_		_AGEPNS[Phospho (STY)]PDAEEANSPDVT[Phospho (STY)]AGC[Carbamidomethyl (C)]DPAGVHPPR_	17.9859	_AEEQQLPPPLS[Phospho (STY)]PPS[Phospho (STY)]PSTPNHR_	4.52499	LibDIA
_S[Phospho (STY)]RLTPVS[Phospho (STY)]PESSSTEEK_	9.67361	_LDS[Phospho (STY)]PPPS[Phospho (STY)]PITEASEAAEAAEAGNLAVSSR_	48.2282	_AT[Phospho (STY)]SPSSSVSGDFDDGHHSVSTPGPSR_	67.5749	_ANSTS[Phospho (STY)]DSVFTETPSPVLK_	13.2731	_AGM[Oxidation (M)]S[Phospho (STY)]SNQSISSPVLDAVPR_	3.75248	dDIA		_GNDPLTSS[Phospho (STY)]PGR_	33.2494	_DQS[Phospho (STY)]PPPS[Phospho (STY)]PPPSYHPPPPPTK_		_APSAGLEEVAQPESVDVITS[Phospho (STY)]QSDSPTR_		_AGEPNS[Phospho (STY)]PDAEEANS[Phospho (STY)]PDVTAGC[Carbamidomethyl (C)]DPAGVHPPR_	18.8026	_AEEVEDETVELDVS[Phospho (STY)]DEEM[Oxidation (M)]AR_	21.3124	LibDIA
_S[Phospho (STY)]SPQLDPLR_	33.7891	_LDS[Phospho (STY)]SPSVSSTLAAK_	25.2548	_AVPM[Oxidation (M)]APAPAS[Phospho (STY)]PGSSNDSSAR_		_ANST[Phospho (STY)]SDSVFTETPSPVLK_	28.6166	_AGM[Oxidation (M)]TS[Phospho (STY)]SPDATTGQTFG_	52.5857	dDIA		_GNDPLTS[Phospho (STY)]SPGR_	78.0081	_DRSPAAET[Phospho (STY)]PPLQR_	10.5364	_APSAGLEEVAQPESVDVIT[Phospho (STY)]SQSDSPTR_		_AGEQQLSEPEDM[Oxidation (M)]EM[Oxidation (M)]EAGDT[Phospho (STY)]DDPPR_	4.60249	_AEEVEDET[Phospho (STY)]VELDVSDEEM[Oxidation (M)]AR_	1.37501	LibDIA
_S[Phospho (STY)]SSFSDTLEESSPIAAIFDTENLEK_	35.9977	_LESPS[Phospho (STY)]FTGTGDTEIAHATEDLENNGSK_	40.908	_C[Carbamidomethyl (C)]GSGPVHISGQHLVAVEEDAES[Phospho (STY)]EDEEEEDVK_	64.4524	_ANS[Phospho (STY)]FVGTAQYVSPELLTEK_	20.0563	_AGPPAPAPPAPIPPPAPSQSSPPEQPQS[Phospho (STY)]M[Oxidation (M)]EM[Oxidation (M)]R_		dDIA		_GNDPLT[Phospho (STY)]SSPGR_	29.2244	_DRS[Phospho (STY)]PAAETPPLQR_	30.305	_APSDSSLGTPS[Phospho (STY)]DGRPELR_		_AGEQQLS[Phospho (STY)]EPEDM[Oxidation (M)]EM[Oxidation (M)]EAGDTDDPPR_	3.29875	_AEFT[Phospho (STY)]SPPSLFK_	92.1736	LibDIA
_S[Phospho (STY)]SSPAPADIAQTVQEDLR_	11.1145	_LFDEEEDSS[Phospho (STY)]EK_	36.6355	_C[Carbamidomethyl (C)]GSGPVHIS[Phospho (STY)]GQHLVAVEEDAESEDEEEEDVK_	60.4026	_ANS[Phospho (STY)]PSLFGTEGKPK_	37.0665	_AGPPAPAPPAPIPPPAPS[Phospho (STY)]QSSPPEQPQSM[Oxidation (M)]EM[Oxidation (M)]R_	52.7267	dDIA		_GNS[Phospho (STY)]RPGT[Phospho (STY)]PSAEGGSTSSTLR_		_DSENLAS[Phospho (STY)]PSEYPENGER_		_APSDSSLGT[Phospho (STY)]PSDGRPELR_	37.2199	_AGGASPAASST[Phospho (STY)]AQPPTQHR_		_AEGEPQEES[Phospho (STY)]PLK_	17.0573	LibDIA
_S[Phospho (STY)]SSPELVTHLK_		_LFEDDDS[Phospho (STY)]NEK_	16.5568	_C[Carbamidomethyl (C)]GS[Phospho (STY)]GPVHISGQHLVAVEEDAESEDEEEEDVK_	63.0058	_ANS[Phospho (STY)]PSLFGTEGK_	23.5719	_AGQNQPAEPDASAC[Carbamidomethyl (C)]TPES[Phospho (STY)]PQEELLSR_		dDIA		_GNVVPS[Phospho (STY)]PLPTR_	27.5688	_DSGSDTASAIIPSTTPSVDSDDES[Phospho (STY)]VVK_		_APSDSS[Phospho (STY)]LGTPSDGRPELR_	23.1741	_AGGASPAAS[Phospho (STY)]STAQPPTQHR_		_AEGLEEADTGASGC[Carbamidomethyl (C)]HSHPEEQPT[Phospho (STY)]SISPSR_		LibDIA
_S[Phospho (STY)]SSVGSSSSYPISPAVSR_	8.91855	_LGAGEGGEASVS[Phospho (STY)]PEK_	23.7678	_C[Carbamidomethyl (C)]RS[Phospho (STY)]PGM[Oxidation (M)]LEPLGSSR_	10.2196	_ANS[Phospho (STY)]TSDSVFTETPSPVLK_	13.1932	_AGSFT[Phospho (STY)]GTSDPEAAPAR_	46.5134	dDIA		_GPQPPTVS[Phospho (STY)]PIR_	28.5819	_DSGSDTASAIIPSTTPSVDS[Phospho (STY)]DDESVVK_		_APSDS[Phospho (STY)]SLGTPSDGRPELR_	93.5412	_AGGGGGLGAGS[Phospho (STY)]PALSGGQGR_	7.35143	_AEKPPLSASSPQQRPPEPET[Phospho (STY)]GESAGTSR_	26.7401	LibDIA
_S[Phospho (STY)]TFSTNYR_	107.545	_LGAGEGGEAS[Phospho (STY)]VSPEK_	23.4768	_C[Carbamidomethyl (C)]SGPGLS[Phospho (STY)]PGM[Oxidation (M)]VR_	6.13191	_APAGQEEPGTPPS[Phospho (STY)]S[Phospho (STY)]PLSAEQLDR_	21.2372	_AGSPLC[Carbamidomethyl (C)]NSNLQDS[Phospho (STY)]EEDIEPSYSLFR_	22.4504	dDIA		_GPQPPT[Phospho (STY)]VSPIR_	38.4004	_DSGSDTASAIIPSTTPS[Phospho (STY)]VDSDDESVVK_		_APSDS[Phospho (STY)]S[Phospho (STY)]LGTPSDGRPELR_	27.0757	_AGGPATPLSPT[Phospho (STY)]R_	23.7051	_AEKPPLSASS[Phospho (STY)]PQQRPPEPETGESAGTSR_	70.1965	LibDIA
_TLSVAAAFNEDEDS[Phospho (STY)]EPEEM[Oxidation (M)]PPEAK_	13.9852	_LGDVS[Phospho (STY)]PTQIDVSQFGSFK_	55.216	_C[Carbamidomethyl (C)]SPT[Phospho (STY)]VAFVEFPSSPQLK_	80.3689	_APIDTS[Phospho (STY)]DVEEK_	6.47437	_AGSPLC[Carbamidomethyl (C)]NS[Phospho (STY)]NLQDSEEDIEPSYSLFR_	22.4504	dDIA		_GPVSPS[Phospho (STY)]VSFQPLAR_	94.8013	_DSGSDTASAIIPSTT[Phospho (STY)]PSVDSDDESVVK_		_APSEEELHGDQTDFGQGS[Phospho (STY)]QSPQK_	73.5976	_AGGPATPLS[Phospho (STY)]PTR_	11.7338	_AEKPPLSAS[Phospho (STY)]SPQQRPPEPETGESAGTSR_		LibDIA
_TLS[Phospho (STY)]VAAAFNEDEDSEPEEM[Oxidation (M)]PPEAK_	9.83252	_LGGLRPESPES[Phospho (STY)]LTSVSR_	19.1166	_C[Carbamidomethyl (C)]S[Phospho (STY)]PTVAFVEFPSSPQLK_	68.7588	_APLS[Phospho (STY)]PSLNSRPS[Phospho (STY)]PISATPPALVPETR_	10.9023	_AGSST[Phospho (STY)]PGDAPPAVAEVQGR_	4.12696	dDIA		_GPVS[Phospho (STY)]PSVSFQPLAR_	51.4802	_DSGSDTASAIIPST[Phospho (STY)]TPSVDSDDESVVK_		_APSHM[Oxidation (M)]SSSHS[Phospho (STY)]FPQLAR_		_AGGPAT[Phospho (STY)]PLS[Phospho (STY)]PTR_	15.8197	_AEKPPLS[Phospho (STY)]ASSPQQRPPEPETGESAGTSR_	68.6643	LibDIA
_TQT[Phospho (STY)]PPVS[Phospho (STY)]PAPQPTEER_	39.2453	_LGGLRPES[Phospho (STY)]PESLTSVSR_	32.0449	_C[Carbamidomethyl (C)]TLPEHESPSQDIS[Phospho (STY)]DAC[Carbamidomethyl (C)]EAESTER_	35.0315	_APPQTHLPSGASSGTGSASATHGGGSPPGT[Phospho (STY)]R_	2.10059	_AGSS[Phospho (STY)]TPGDAPPAVAEVQGR_	0.849493	dDIA		_GQAGLPGGLVSPGS[Phospho (STY)]GDR_		_DSGSDTASAIIPS[Phospho (STY)]TTPSVDSDDESVVK_		_APSLT[Phospho (STY)]NDEVEEFR_	35.0234	_AGGPTTPLSPT[Phospho (STY)]R_	40.4553	_AELEEMEEVHPS[Phospho (STY)]DEEEEDATK_	3.70115	LibDIA
_T[Phospho (STY)]PELPEPSVK_	19.2554	_LGS[Phospho (STY)]FGSITR_	51.7059	_C[Carbamidomethyl (C)]TLPEHESPS[Phospho (STY)]QDISDAC[Carbamidomethyl (C)]EAESTER_	23.7484	_APPQTHLPSGASSGTGSASATHGGGS[Phospho (STY)]PPGTR_	8.87084	_AGS[Phospho (STY)]FTGTSDPEAAPAR_	18.7617	dDIA		_GQAGLPGGLVS[Phospho (STY)]PGSGDR_		_DSGS[Phospho (STY)]ISLQETR_	22.0781	_APSVANVGSHC[Carbamidomethyl (C)]DLS[Phospho (STY)]LK_	37.5234	_AGGPTTPLS[Phospho (STY)]PTR_	57.1656	_AELGM[Oxidation (M)]GDSTSQS[Phospho (STY)]PPIK_	7.14815	LibDIA
_T[Phospho (STY)]PETLLPFAEAEAFLK_	79.9104	_LHSSNPNLST[Phospho (STY)]LDFGEEK_	32.377	_C[Carbamidomethyl (C)]TLPEHES[Phospho (STY)]PSQDISDAC[Carbamidomethyl (C)]EAESTER_	17.9437	_APPQTHLPSGASSGTGSASAT[Phospho (STY)]HGGGSPPGTR_	7.90519	_AGS[Phospho (STY)]PFS[Phospho (STY)]PPPSSSSLTGEAAISR_	17.6261	dDIA		_GSGDTSISIDT[Phospho (STY)]EASIR_		_DSLIT[Phospho (STY)]PHVS[Phospho (STY)]R_		_APSVANVGS[Phospho (STY)]HC[Carbamidomethyl (C)]DLSLK_	32.6576	_AGGPTT[Phospho (STY)]PLS[Phospho (STY)]PTR_	21.7065	_AELGM[Oxidation (M)]GDSTS[Phospho (STY)]QSPPIK_	20.1232	LibDIA
_T[Phospho (STY)]PPVALNSSR_	120.374	_LHSS[Phospho (STY)]NPNLSTLDFGEEK_	33.0557	_C[Carbamidomethyl (C)]T[Phospho (STY)]LPEHESPSQDISDAC[Carbamidomethyl (C)]EAESTER_	10.9268	_APPQTHLPSGASSGTGS[Phospho (STY)]ASATHGGGSPPGTR_	8.28715	_AGS[Phospho (STY)]PLC[Carbamidomethyl (C)]NSNLQDSEEDIEPSYSLFR_	22.4504	dDIA		_GSGDTSIS[Phospho (STY)]IDTEASIR_	21.3249	_DSLS[Phospho (STY)]DDGVDLK_		_APSVAT[Phospho (STY)]VGSIC[Carbamidomethyl (C)]DLNLK_	63.1893	_AGLESGAEPGDGDSDTT[Phospho (STY)]K_	5.9699	_AELGM[Oxidation (M)]GDS[Phospho (STY)]TSQSPPIK_	69.9343	LibDIA
_T[Phospho (STY)]SM[Oxidation (M)]GGTQQQFVEGVR_	15.9724	_LHS[Phospho (STY)]SNPNLSTLDFGEEK_	27.5897	_C[Carbamidomethyl (C)]VSVQT[Phospho (STY)]DPTDEIPTK_		_APPQTHLPSGASSGT[Phospho (STY)]GSASATHGGGSPPGTR_	4.87367	_AGS[Phospho (STY)]STPGDAPPAVAEVQGR_	1.46764	dDIA		_GSGDTS[Phospho (STY)]ISIDTEASIR_	27.7791	_DSLS[Phospho (STY)]PVLHPSDLILTR_	71.0946	_APS[Phospho (STY)]DSSLGTPSDGRPELR_	55.559	_AGLESGAEPGDGDSDT[Phospho (STY)]TK_	5.67789	_AELLQSDENGIPSS[Phospho (STY)]PQK_		LibDIA
_VAS[Phospho (STY)]FSIPGSSSR_	13.9256	_LPDLS[Phospho (STY)]PVENK_	22.4296	_C[Carbamidomethyl (C)]VS[Phospho (STY)]VQTDPTDEIPTK_		_APPQTHLPSGASS[Phospho (STY)]GTGSASATHGGGSPPGTR_	10.3299	_AGS[Phospho (STY)]ST[Phospho (STY)]PGDAPPAVAEVQGR_	24.6297	dDIA		_GSGDT[Phospho (STY)]SISIDTEASIR_	38.2727	_DSQDASAEQSDHDDEVASLAS[Phospho (STY)]ASGGFGTK_	46.0087	_APS[Phospho (STY)]DSS[Phospho (STY)]LGTPSDGRPELR_	52.1413	_AGLESGAEPGDGDS[Phospho (STY)]DTTKK_		_AELLQSDENGIPS[Phospho (STY)]SPQK_	13.1081	LibDIA
_VLS[Phospho (STY)]PLRS[Phospho (STY)]PPLIGSESAYESFLSADDK_		_LPNLSSPS[Phospho (STY)]AEGPPGPPSGPAPR_	19.7912	_DAEPQPGSPAAES[Phospho (STY)]LEEPDAAAGLSSTK_	22.8287	_APPQTHLPSGAS[Phospho (STY)]SGTGSASATHGGGSPPGTR_	8.39069	_AHFNAM[Oxidation (M)]FQPSSPT[Phospho (STY)]R_	3.58004	dDIA		_GSGGLFSPST[Phospho (STY)]AHVPDGALGQR_	47.3615	_DSQDASAEQSDHDDEVAS[Phospho (STY)]LASASGGFGTK_	46.3616	_APS[Phospho (STY)]HM[Oxidation (M)]SSSHSFPQLAR_		_AGLESGAEPGDGDS[Phospho (STY)]DTTK_	7.10302	_AEQGS[Phospho (STY)]EEEGEGEEEEEEGGESK_	9.73029	LibDIA
_VQGEAVSNIQENTQTPTVQEES[Phospho (STY)]EEEEVDETGVEVK_	16.8514	_LPNLSS[Phospho (STY)]PSAEGPPGPPSGPAPR_	12.0466	_DAEPQPGS[Phospho (STY)]PAAESLEEPDAAAGLSSTK_	9.3221	_APQTSS[Phospho (STY)]SPPPVR_	35.1927	_AHFNAM[Oxidation (M)]FQPSS[Phospho (STY)]PTR_	1.79025	dDIA		_GSGGLFS[Phospho (STY)]PSTAHVPDGALGQR_	47.3903	_DSQDASAEQS[Phospho (STY)]DHDDEVASLASASGGFGTK_	51.2053	_APS[Phospho (STY)]LTNDEVEEFR_		_AGLES[Phospho (STY)]GAEPGDGDSDTTK_		_AEQLQDAEEEKDDS[Phospho (STY)]NEEENKDS[Phospho (STY)]LVDDEEEK_	44.0072	LibDIA
_VQGEAVSNIQENTQTPT[Phospho (STY)]VQEESEEEEVDETGVEVK_	16.1877	_LPNLS[Phospho (STY)]SPSAEGPPGPPSGPAPR_	9.7401	_DAGGPRPES[Phospho (STY)]PVPAGR_	10.3439	_APQTS[Phospho (STY)]SSPPPVR_	47.9563	_AHFNAM[Oxidation (M)]FQPS[Phospho (STY)]SPTR_	3.85371	dDIA		_GSGTAS[Phospho (STY)]DDEFENLR_	76.4516	_DSQDAS[Phospho (STY)]AEQSDHDDEVASLASASGGFGTK_	64.3257	_APS[Phospho (STY)]PAPPPLPSSR_	24.0271	_AGLES[Phospho (STY)]GAEPGDGDSDTT[Phospho (STY)]K_	17.4245	_AEQPS[Phospho (STY)]PPNSDS[Phospho (STY)]GQDAHPDPDANPDAAR_	2.73597	LibDIA
_VQGEAVSNIQENTQT[Phospho (STY)]PTVQEESEEEEVDETGVEVK_	16.2115	_LPSGSGAAS[Phospho (STY)]PTGSAVDIR_	21.784	_DAHDVSPTSTDTEAQLT[Phospho (STY)]VER_	8.96332	_APSAGLEEVAQPESVDVITSQSDS[Phospho (STY)]PTR_	8.11833	_AHLPLGQSNSC[Carbamidomethyl (C)]GS[Phospho (STY)]VLPPSLAAM[Oxidation (M)]AK_	42.6114	dDIA		_GSGT[Phospho (STY)]ASDDEFENLR_	31.9341	_DSSFTEVPRS[Phospho (STY)]PK_	36.4748	_APS[Phospho (STY)]PAPSSVPLGSEK_	4.32455	_AGLGS[Phospho (STY)]PERPPKTS[Phospho (STY)]PGS[Phospho (STY)]PR_	29.7452	_AEQPS[Phospho (STY)]PPNS[Phospho (STY)]DSGQDAHPDPDANPDAAR_	2.51847	LibDIA
_VQGEAVSNIQENT[Phospho (STY)]QTPTVQEESEEEEVDETGVEVK_	16.2115	_LPSGS[Phospho (STY)]GAASPTGSAVDIR_	26.966	_DAHDVSPTSTDT[Phospho (STY)]EAQLTVER_	9.52117	_APSAGLEEVAQPESVDVITSQS[Phospho (STY)]DSPTR_	30.8101	_AHLPLGQSNS[Phospho (STY)]C[Carbamidomethyl (C)]GSVLPPSLAAM[Oxidation (M)]AK_	51.9412	dDIA		_GSLAS[Phospho (STY)]LDS[Phospho (STY)]LRK_		_DS[Phospho (STY)]LSPVLHPSDLILTR_	67.6325	_APS[Phospho (STY)]PPVEHPR_	21.423	_AGLGS[Phospho (STY)]PERPPK_	9.76327	_AESGDSLGS[Phospho (STY)]EDRDLLYSIDAYR_	45.4554	LibDIA
_VQGEAVS[Phospho (STY)]NIQENTQTPTVQEESEEEEVDETGVEVK_	16.6296	_LPSGS[Phospho (STY)]GAAS[Phospho (STY)]PTGSAVDIR_	22.187	_DAHDVSPTST[Phospho (STY)]DTEAQLTVER_	8.06912	_APSAGLEEVAQPESVDVITS[Phospho (STY)]QSDSPTR_	26.2325	_AHLPLGQS[Phospho (STY)]NSC[Carbamidomethyl (C)]GSVLPPSLAAM[Oxidation (M)]AK_	46.9091	dDIA		_GSLS[Phospho (STY)]NAGDPEIVK_	55.6702	_DS[Phospho (STY)]QDASAEQSDHDDEVASLASASGGFGTK_	69.3189	_APS[Phospho (STY)]RQDVYGPQPQVR_	15.6141	_AGLRVS[Phospho (STY)]APEVSVGHK_	21.4846	_AESGDS[Phospho (STY)]LGSEDRDLLYSIDAYR_		LibDIA
_VVDYSQFQES[Phospho (STY)]DDADEDYGR_	24.8419	_LPSSPVY[Phospho (STY)]EDAASFK_	10.4537	_DAHDVSPTS[Phospho (STY)]TDTEAQLTVER_	8.0273	_APSAGLEEVAQPESVDVIT[Phospho (STY)]SQSDSPTR_	35.5676	_AHLS[Phospho (STY)]ENELEALEK_	7.78563	dDIA		_GSLTLT[Phospho (STY)]ISGESPK_		_DTLSNPQS[Phospho (STY)]PQPSPYNSPK_		_APS[Phospho (STY)]VANVGSHC[Carbamidomethyl (C)]DLSLK_	24.8993	_AGM[Oxidation (M)]SSNQSISS[Phospho (STY)]PVLDAVPRT[Phospho (STY)]PSR_		_AESPESSAIEST[Phospho (STY)]QSTPQK_		LibDIA
_VVDYS[Phospho (STY)]QFQESDDADEDYGR_	29.2425	_LPSS[Phospho (STY)]PVYEDAASFK_	12.2533	_DAHDVSPT[Phospho (STY)]STDTEAQLTVER_	8.60878	_APSAGLEEVAQPES[Phospho (STY)]VDVITSQSDSPTR_	40.9397	_AHLTVGQAAAGGSGNLLT[Phospho (STY)]ER_	18.405	dDIA		_GSLT[Phospho (STY)]LTISGESPK_		_DTSATSQSVNGS[Phospho (STY)]PQAEQPSLESTSK_	47.091	_APS[Phospho (STY)]VATVGSIC[Carbamidomethyl (C)]DLNLK_	58.1153	_AGM[Oxidation (M)]SSNQSISS[Phospho (STY)]PVLDAVPR_	7.31968	_AESPESSAIES[Phospho (STY)]TQSTPQK_	2.96245	LibDIA
_VVDY[Phospho (STY)]SQFQESDDADEDYGR_	21.8109	_LPS[Phospho (STY)]GSGAASPTGSAVDIR_	29.8569	_DAHDVS[Phospho (STY)]PTSTDTEAQLTVER_	4.00896	_APSDSSLGTPS[Phospho (STY)]DGRPELR_	6.12261	_AHLTVGQAAAGGS[Phospho (STY)]GNLLTER_	16.5788	dDIA		_GSPHYFS[Phospho (STY)]PFRPY_	82.6904	_DTSATSQS[Phospho (STY)]VNGSPQAEQPSLESTSK_	47.0809	_APVQPQQS[Phospho (STY)]PAAAPGGTDEKPSGK_	45.5032	_AGM[Oxidation (M)]SSNQSIS[Phospho (STY)]SPVLDAVPR_		_AESPESS[Phospho (STY)]AIESTQSTPQK_	19.6304	LibDIA
_YSPS[Phospho (STY)]QNSPIHHIPSR_		_LPS[Phospho (STY)]GSGAAS[Phospho (STY)]PTGSAVDIR_	15.9085	_DALGDSLQVPVS[Phospho (STY)]PSSTTSSR_	25.6529	_APSDSSLGT[Phospho (STY)]PSDGRPELR_	14.0678	_AHSENEGTALPSADSC[Carbamidomethyl (C)]TSPT[Phospho (STY)]K_	15.6258	dDIA		_GSPHY[Phospho (STY)]FSPFRPY_	52.3118	_DTSATS[Phospho (STY)]QSVNGSPQAEQPSLESTSK_	47.0809	_APVQPQQS[Phospho (STY)]PAAAPGGTDEK_	11.4596	_AGM[Oxidation (M)]SSNQSIS[Phospho (STY)]S[Phospho (STY)]PVLDAVPR_	8.92835	_AESPES[Phospho (STY)]SAIESTQSTPQK_	16.5069	LibDIA
_YS[Phospho (STY)]PSQNSPIHHIPSR_		_LPS[Phospho (STY)]SPVYEDAASFK_	12.0256	_DAPTSPAS[Phospho (STY)]VASSSSTPSSK_	25.5007	_APSDSS[Phospho (STY)]LGTPSDGRPELR_	8.64055	_AHSENEGTALPSADSC[Carbamidomethyl (C)]T[Phospho (STY)]SPTK_	15.6258	dDIA		_GSPSGGST[Phospho (STY)]AEASDTLSIR_	58.6021	_DTSAT[Phospho (STY)]SQSVNGSPQAEQPSLESTSK_	47.319	_AQLEPVAS[Phospho (STY)]PAK_	28.945	_AGM[Oxidation (M)]SSNQS[Phospho (STY)]ISSPVLDAVPR_	6.85932	_AESPS[Phospho (STY)]PAPPPGLR_	16.7351	LibDIA
_[Acetyl (Protein N-term)]AASAAAASAAAASAASGS[Phospho (STY)]PGPGEGSAGGEK_	13.1834	_LQQGAGLESPQGQPEPGAAS[Phospho (STY)]PQR_	3.9388	_DAPT[Phospho (STY)]SPASVASSSSTPSSK_	31.4408	_APSDS[Phospho (STY)]SLGTPSDGRPELR_	4.10761	_AHSPAEGASVES[Phospho (STY)]SSPGPK_		dDIA		_GSPSGGS[Phospho (STY)]TAEASDTLSIR_	45.3313	_DTS[Phospho (STY)]ATSQSVNGSPQAEQPSLESTSK_	47.2227	_AQQELVPPQQQAS[Phospho (STY)]PPQLPK_	38.1474	_AGM[Oxidation (M)]SSNQS[Phospho (STY)]ISS[Phospho (STY)]PVLDAVPR_	14.9038	_AESSDS[Phospho (STY)]GAES[Phospho (STY)]EEEEAQEEVK_	24.7638	LibDIA
_[Acetyl (Protein N-term)]AS[Phospho (STY)]GVAVSDGVIK_	10.6952	_LQQGAGLES[Phospho (STY)]PQGQPEPGAAS[Phospho (STY)]PQR_	30.0956	_DAQRLS[Phospho (STY)]PIPEEVPK_	22.8844	_APSDS[Phospho (STY)]S[Phospho (STY)]LGTPSDGRPELR_	11.6298	_AHSPAEGAS[Phospho (STY)]VESSSPGPK_	47.9772	dDIA		_GSPS[Phospho (STY)]GGSTAEASDTLSIR_	33.6814	_DT[Phospho (STY)]SATSQSVNGSPQAEQPSLESTSK_	46.1619	_AQSLVIS[Phospho (STY)]PPAPS[Phospho (STY)]PR_	70.9727	_AGM[Oxidation (M)]SS[Phospho (STY)]NQSISSPVLDAVPR_	7.88286	_AESSSSISSSASLS[Phospho (STY)]AANTPTVGVSR_		LibDIA
_[Acetyl (Protein N-term)]M[Oxidation (M)]EDLDQSPLVSSSDS[Phospho (STY)]PPRPQPAFK_	63.6483	_LSLEGDHSTPPSAY[Phospho (STY)]GSVK_	70.4969	_DASSS[Phospho (STY)]PASTASSASSTSLK_	22.4214	_APSEEELHGDQTDFGQGSQS[Phospho (STY)]PQK_	9.91015	_AHSPASTLPNSPGST[Phospho (STY)]FER_	21.8405	dDIA		_GSPT[Phospho (STY)]TGFIEQK_		_DVATSPIS[Phospho (STY)]PTENNTTPPDALTR_		_AQSSPAAPASLS[Phospho (STY)]APEPASQAR_	15.3277	_AGM[Oxidation (M)]S[Phospho (STY)]SNQSISSPVLDAVPR_	8.39892	_AESSSSISSSAS[Phospho (STY)]LSAANTPTVGVSR_		LibDIA
_[Acetyl (Protein N-term)]SDAAVDTSS[Phospho (STY)]EITTK_	24.1593	_LSLEGDHSTPPS[Phospho (STY)]AYGSVK_	58.7501	_DASS[Phospho (STY)]SPASTASSASSTSLK_		_APSEEELHGDQTDFGQGS[Phospho (STY)]QSPQK_	9.39674	_AHSPASTLPNSPGS[Phospho (STY)]TFER_	5.71515	dDIA		_GSSPGIQDT[Phospho (STY)]LEAEDGAFETDEAPEDR_		_DVDVSEDS[Phospho (STY)]PPPLPER_	44.9283	_AQSSPAAPAS[Phospho (STY)]LSAPEPASQAR_	21.7258	_AGNS[Phospho (STY)]DS[Phospho (STY)]EEDDANGRVELILEPK_		_AESSSSISSS[Phospho (STY)]ASLSAANTPTVGVSR_		LibDIA
_[Acetyl (Protein N-term)]SET[Phospho (STY)]APAETATPAPVEK_	13.7699	_LSPEPT[Phospho (STY)]PLAEPILEVEVTLSK_	88.025	_DAS[Phospho (STY)]SSPASTASSASSTSLK_	22.2718	_APSLT[Phospho (STY)]NDEVEEFR_	62.7515	_AHSPASTLPNS[Phospho (STY)]PGSTFER_	13.1787	dDIA		_GSS[Phospho (STY)]PGIQDTLEAEDGAFETDEAPEDR_		_DVDVS[Phospho (STY)]EDSPPPLPER_	7.54567	_AQSS[Phospho (STY)]PAAPASLSAPEPASQAR_	21.6582	_AGPPAPAPPAPIPPPAPSQS[Phospho (STY)]SPPEQPQSM[Oxidation (M)]EM[Oxidation (M)]R_		_AESSSSISS[Phospho (STY)]SASLSAANTPTVGVSR_		LibDIA
_[Acetyl (Protein N-term)]SIHFSS[Phospho (STY)]PVFTSR_	14.5386	_LSS[Phospho (STY)]GFDDIDLPSAVK_	75.2475	_DDDDIDLFGSDDEEES[Phospho (STY)]EEAKR_	20.4175	_APSPAPSS[Phospho (STY)]VPLGSEK_	11.5968	_AHSPAST[Phospho (STY)]LPNSPGSTFER_	15.5438	dDIA		_GSS[Phospho (STY)]PGPRPVEGTPASR_		_DVM[Oxidation (M)]SDETNNEETESPS[Phospho (STY)]QEFVNITK_	5.4494	_AQSTDS[Phospho (STY)]LGTSGSLQSK_	58.3951	_AGSFTGTS[Phospho (STY)]DPEAAPAR_	39.4919	_AESS[Phospho (STY)]DSGAES[Phospho (STY)]EEEEAQEEVK_	22.7012	LibDIA
_[Acetyl (Protein N-term)]S[Phospho (STY)]ETAPAETATPAPVEK_	14.3285	_LSVPTS[Phospho (STY)]DEEDEVPAPK_		_DDDDIDLFGSDDEEES[Phospho (STY)]EEAK_	30.6895	_APSRDEGS[Phospho (STY)]LLLGSR_	16.2683	_AHSPAS[Phospho (STY)]TLPNSPGSTFER_	3.17364	dDIA		_GSVPLSSS[Phospho (STY)]PPATHFPDETEITNPVPK_	58.0869	_DVM[Oxidation (M)]SDETNNEETES[Phospho (STY)]PSQEFVNITK_	23.1482	_AQST[Phospho (STY)]DSLGTSGSLQSK_	58.1612	_AGSFTGT[Phospho (STY)]SDPEAAPAR_	19.3149	_AES[Phospho (STY)]LDDQM[Oxidation (M)]LSR_	28.45	LibDIA
_[Acetyl (Protein N-term)]S[Phospho (STY)]GEDEQQEQTIAEDLVVTK_	47.0505	_LSVPT[Phospho (STY)]SDEEDEVPAPK_	18.0646	_DDDDIDLFGS[Phospho (STY)]DDEEESEEAKR_	24.8706	_APSRQDVY[Phospho (STY)]GPQPQVR_	59.7783	_AHSSPASLQLGAVSPGTLT[Phospho (STY)]PT[Phospho (STY)]GVVSGPAATPTAQHLR_	37.8297	dDIA		_GSVPLSS[Phospho (STY)]SPPATHFPDETEITNPVPK_	58.0895	_DVM[Oxidation (M)]SDETNNEET[Phospho (STY)]ESPSQEFVNITK_	40.8663	_AQS[Phospho (STY)]PGAVEEILDR_	6.54838	_AGSFT[Phospho (STY)]GTSDPEAAPAR_	9.48279	_AES[Phospho (STY)]LPLSSNLQSK_		LibDIA
_[Acetyl (Protein N-term)]S[Phospho (STY)]IHFSSPVFTSR_	46.7275	_LS[Phospho (STY)]PEVAPPAHR_	66.4528	_DDDDIDLFGS[Phospho (STY)]DDEEESEEAK_	34.0969	_APSVANVGS[Phospho (STY)]HC[Carbamidomethyl (C)]DLSLK_	5.48468	_AHSSPAS[Phospho (STY)]LQLGAVSPGTLT[Phospho (STY)]PTGVVSGPAATPTAQHLR_	8.87581	dDIA		_GSVPLS[Phospho (STY)]SSPPATHFPDETEITNPVPK_	58.2009	_DVM[Oxidation (M)]SDET[Phospho (STY)]NNEETESPSQEFVNITK_	8.15097	_AQS[Phospho (STY)]SPAAPASLSAPEPASQAR_	45.5113	_AGSIS[Phospho (STY)]TLDSLDFAR_		_AES[Phospho (STY)]PEEVAC[Carbamidomethyl (C)]R_	26.8056	LibDIA
_[Acetyl (Protein N-term)]S[Phospho (STY)]IHFSS[Phospho (STY)]PVFTSR_	30.4402	_LS[Phospho (STY)]STDDGYIDLQFK_	41.2305	_DDFES[Phospho (STY)]EEEDVK_	18.898	_APSVAT[Phospho (STY)]VGSIC[Carbamidomethyl (C)]DLNLK_	15.3385	_AHSS[Phospho (STY)]PASLQLGAVSPGTLTPTGVVSGPAATPTAQHLR_	11.6235	dDIA		_GSVS[Phospho (STY)]DEEM[Oxidation (M)]M[Oxidation (M)]ELR_	9.28587	_DVM[Oxidation (M)]S[Phospho (STY)]DETNNEETESPSQEFVNITK_	23.6346	_AQTLPTSVVTITSESS[Phospho (STY)]PGKR_	38.1711	_AGSNEDPILAPSGTPPPT[Phospho (STY)]IPPDETFGGR_	93.606	_AES[Phospho (STY)]PESSAIESTQSTPQK_	13.3991	LibDIA
		_LTPVS[Phospho (STY)]PESSSTEEK_	4.88088	_DDGVFVQEVTQNS[Phospho (STY)]PAAR_	70.648	_APS[Phospho (STY)]DSSLGTPSDGRPELR_	4.0646	_AHSS[Phospho (STY)]PASLQLGAVS[Phospho (STY)]PGTLTPTGVVSGPAATPTAQHLR_	9.41642	dDIA		_GS[Phospho (STY)]GDTSISIDTEASIR_	30.7122	_DVTNFTVGGFAPM[Oxidation (M)]S[Phospho (STY)]PR_		_AQTLPTSVVTITSESS[Phospho (STY)]PGK_	58.3586	_AGSNEDPILAPSGT[Phospho (STY)]PPPTIPPDETFGGR_	93.9227	_AES[Phospho (STY)]PESSAIESTQST[Phospho (STY)]PQK_	14.1467	LibDIA
		_LTQTSS[Phospho (STY)]TEQLNVLETETEVLNK_	44.1219	_DDGVFVQEVT[Phospho (STY)]QNSPAAR_	66.33	_APS[Phospho (STY)]DSS[Phospho (STY)]LGTPSDGRPELR_	15.3935	_AHS[Phospho (STY)]PAEGASVESSSPGPK_	4.4694	dDIA		_GS[Phospho (STY)]GTASDDEFENLR_	59.8782	_DYEIESQNPLASPTNT[Phospho (STY)]LLGSAK_		_AQTLPTSVVTITSES[Phospho (STY)]SPGKR_	34.9902	_AGSNEDPILAPS[Phospho (STY)]GTPPPTIPPDETFGGR_	71.0861	_AES[Phospho (STY)]PSPAPPPGLR_	14.4589	LibDIA
		_LTQTS[Phospho (STY)]STEQLNVLETETEVLNK_	43.9617	_DDKEEEEDGTGS[Phospho (STY)]PQLNNR_	32.1052	_APS[Phospho (STY)]LTNDEVEEFR_	38.2852	_AHS[Phospho (STY)]PASTLPNSPGSTFER_	9.44172	dDIA		_GS[Phospho (STY)]LSNAGDPEIVK_	72.37	_EAALPPVS[Phospho (STY)]PLK_	41.3179	_AQTLPTSVVTITSES[Phospho (STY)]SPGK_		_AGSST[Phospho (STY)]PGDAPPAVAEVQGR_	31.1812	_AETEEAAHSVSQEM[Oxidation (M)]SVNS[Phospho (STY)]PTAQESQR_	30.8939	LibDIA
		_LTQT[Phospho (STY)]SSTEQLNVLETETEVLNK_	43.9617	_DDKEEEEDGT[Phospho (STY)]GSPQLNNR_	66.4148	_APS[Phospho (STY)]PAPSSVPLGSEK_	14.4033	_AHS[Phospho (STY)]PASTLPNS[Phospho (STY)]PGSTFER_	8.81747	dDIA		_GS[Phospho (STY)]LTLTISGESPK_		_EAFLVLSDEEDIS[Phospho (STY)]GEK_		_AQTLPTSVVTITS[Phospho (STY)]ESSPGKR_	39.0689	_AGSS[Phospho (STY)]TPGDAPPAVAEVQGR_	60.7402	_AETEEAEEPEEDGEEHVC[Carbamidomethyl (C)]VSASKHS[Phospho (STY)]PTEDEESAK_		LibDIA
		_M[Oxidation (M)]ESEGGADDS[Phospho (STY)]AEEGDLLDDDDNEDRGDDQLELIK_	71.3161	_DDSLDLS[Phospho (STY)]PQGR_		_APS[Phospho (STY)]PPLSQVFQTR_	32.2731	_AIGGGLSSVGGGSST[Phospho (STY)]IK_	91.0107	dDIA		_GS[Phospho (STY)]PEEELPLPAFEK_		_EAFLVLS[Phospho (STY)]DEEDISGEK_		_AQTLPTSVVTITS[Phospho (STY)]ESSPGK_	58.3957	_AGS[Phospho (STY)]FTGTSDPEAAPAR_	15.9232	_AETEEAEEPEEDGEEHVC[Carbamidomethyl (C)]VSAS[Phospho (STY)]KHSPTEDEESAK_	8.8472	LibDIA
		_M[Oxidation (M)]ESEGGADDS[Phospho (STY)]AEEGDLLDDDDNEDR_	53.6949	_DEALS[Phospho (STY)]DGDDLRDFPSDLK_		_APS[Phospho (STY)]PPVEHPR_	16.2765	_AIGGGLSSVGGGSS[Phospho (STY)]TIK_	66.3883	dDIA		_GS[Phospho (STY)]PHYFSPFRPY_	95.6992	_EAPAEGEAAEPGSPT[Phospho (STY)]AAEGEAASAASSTSSPK_	17.4509	_AQTLPTSVVTIT[Phospho (STY)]SESSPGKR_	45.2814	_AGS[Phospho (STY)]ISTLDSLDFAR_		_AETFAGY[Phospho (STY)]DC[Carbamidomethyl (C)]TNSPTK_		LibDIA
		_M[Oxidation (M)]VIQGPSS[Phospho (STY)]PQGEAM[Oxidation (M)]VTDVLEDQK_	49.9623	_DEILPTTPIS[Phospho (STY)]EQK_	7.49102	_APS[Phospho (STY)]PSGLM[Oxidation (M)]SPSR_	70.7172	_AIGGIILTAS[Phospho (STY)]HNPGGPNGDFGIK_	34.0601	dDIA		_GS[Phospho (STY)]PLNAAPYGIESM[Oxidation (M)]SQDTEVR_		_EAPAEGEAAEPGS[Phospho (STY)]PTAAEGEAASAASSTSSPK_	14.3769	_AQTLPTSVVTIT[Phospho (STY)]SESSPGK_	0.613501	_AGS[Phospho (STY)]LQLSSM[Oxidation (M)]SAGNSSLR_		_AETPTESVSEPEVAT[Phospho (STY)]K_	45.4118	LibDIA
		_NAEAVLQSPGLS[Phospho (STY)]GK_	12.6599	_DEILPTT[Phospho (STY)]PISEQK_	5.64039	_APS[Phospho (STY)]RDEGSLLLGSR_	16.2628	_AIGGIILT[Phospho (STY)]ASHNPGGPNGDFGIK_	37.4331	dDIA		_GS[Phospho (STY)]PSGGSTAEASDTLSIR_	33.3982	_EAPGS[Phospho (STY)]PPLS[Phospho (STY)]PR_		_AQTLPTSVVT[Phospho (STY)]ITSESSPGK_	14.388	_AGS[Phospho (STY)]STPGDAPPAVAEVQGR_	5.34158	_AETPTESVS[Phospho (STY)]EPEVATK_	17.7674	LibDIA
		_NAEAVLQS[Phospho (STY)]PGLSGK_	13.334	_DELADEIANSS[Phospho (STY)]GK_	98.6136	_APS[Phospho (STY)]RQDVYGPQPQVR_	76.3037	_AIPVSPS[Phospho (STY)]AVEEDEDEDGHTVVATAR_	19.289	dDIA		_GS[Phospho (STY)]PTGGAQLLK_		_EAS[Phospho (STY)]PAPLAQGEPGREDLPTR_		_AQTLPTS[Phospho (STY)]VVTITSESSPGKR_	40.9318	_AGS[Phospho (STY)]ST[Phospho (STY)]PGDAPPAVAEVQGR_	114.041	_AETPTES[Phospho (STY)]VSEPEVATK_	22.7998	LibDIA
		_NALFPEVFSPTPDENS[Phospho (STY)]DQNSR_	49.8819	_DELADEIANS[Phospho (STY)]SGK_	9.69182	_APS[Phospho (STY)]VANVGSHC[Carbamidomethyl (C)]DLSLK_	4.25464	_AIPVS[Phospho (STY)]PSAVEEDEDEDGHTVVATAR_	17.0344	dDIA		_GS[Phospho (STY)]PTTGFIEQK_		_EDALDDSVSSSSVHASPLASS[Phospho (STY)]PVRK_		_AQTLPTS[Phospho (STY)]VVTITSESSPGK_	0.671629	_AHFNAM[Oxidation (M)]FQPSSPT[Phospho (STY)]R_	10.537	_AETPT[Phospho (STY)]ESVSEPEVATK_	10.6738	LibDIA
		_NALFPEVFSPT[Phospho (STY)]PDENSDQNSR_	71.4801	_DELHIVEAEAM[Oxidation (M)]NYEGS[Phospho (STY)]PIK_	25.3031	_APS[Phospho (STY)]VATVGSIC[Carbamidomethyl (C)]DLNLK_	16.6604	_AITSLLGGGS[Phospho (STY)]PK_	12.3449	dDIA		_GS[Phospho (STY)]PVPPVPER_		_EDALDDSVSSSSVHASPLAS[Phospho (STY)]SPVRK_		_AQT[Phospho (STY)]PPGPSLSGSK_	21.1872	_AHFNAM[Oxidation (M)]FQPSS[Phospho (STY)]PTR_	10.95	_AETSEGSGSAPAVPEASAS[Phospho (STY)]PK_	59.4238	LibDIA
		_NALFPEVFS[Phospho (STY)]PTPDENSDQNSR_	60.1643	_DELHIVEAEAM[Oxidation (M)]NY[Phospho (STY)]EGSPIK_	18.7814	_APVQPQQS[Phospho (STY)]PAAAPGGTDEKPSGK_	26.7225	_AKPAM[Oxidation (M)]PQDSVPS[Phospho (STY)]PR_	42.8148	dDIA		_GS[Phospho (STY)]VSDEEM[Oxidation (M)]M[Oxidation (M)]ELR_	27.4013	_EDALDDSVSSSSVHAS[Phospho (STY)]PLASSPVRK_		_AQVLATIHGHAGAFPAAGDAGEGAPGGGSS[Phospho (STY)]PER_		_AHFNAM[Oxidation (M)]FQPS[Phospho (STY)]SPTR_	12.0858	_AET[Phospho (STY)]EEAEEPEEDGEEHVC[Carbamidomethyl (C)]VSASKHSPTEDEESAK_	20.1259	LibDIA
		_NALPPVLTTVNGQSPPEHS[Phospho (STY)]APAK_	54.571	_DEPPPLSPAPLTPAT[Phospho (STY)]PSSLDPFFSR_		_APVQPQQS[Phospho (STY)]PAAAPGGTDEK_	7.89665	_AKSPQPPVEEEDEHFDDT[Phospho (STY)]VVC[Carbamidomethyl (C)]LDTYNC[Carbamidomethyl (C)]DLHFK_	85.8568	dDIA		_GTDTQTPAVLS[Phospho (STY)]PSK_	71.9611	_EDALDDSVSSSS[Phospho (STY)]VHASPLASSPVRK_		_AQVLATIHGHAGAFPAAGDAGEGAPGGGS[Phospho (STY)]SPER_	64.3084	_AHLDHIPDYT[Phospho (STY)]PPLLTTISPEQESDERK_		_AET[Phospho (STY)]EEAEEPEEDGEEHVC[Carbamidomethyl (C)]VSASK_	15.8451	LibDIA
		_NALPPVLTTVNGQS[Phospho (STY)]PPEHSAPAK_	38.5365	_DGDSYDPYDFSDTEEEM[Oxidation (M)]PQVHT[Phospho (STY)]PK_	23.932	_AQLEPVAS[Phospho (STY)]PAK_	17.8841	_AKSPTPESST[Phospho (STY)]IASYVTLR_	15.831	dDIA		_HGS[Phospho (STY)]DPAFAPGPR_		_EDALDDSVSSS[Phospho (STY)]SVHASPLASSPVRK_		_ARHDT[Phospho (STY)]PDPS[Phospho (STY)]PLR_	9.48376	_AHLDHIPDY[Phospho (STY)]TPPLLTTISPEQESDERK_		_AET[Phospho (STY)]PTESVSEPEVATK_	21.1833	LibDIA
		_NALPPVLTT[Phospho (STY)]VNGQSPPEHSAPAK_	42.0621	_DGDSYDPY[Phospho (STY)]DFSDTEEEM[Oxidation (M)]PQVHTPK_	24.0019	_AQQELVPPQQQAS[Phospho (STY)]PPQLPK_	59.3675	_AKSPTPES[Phospho (STY)]STIASYVTLR_	13.1824	dDIA		_HNGS[Phospho (STY)]LSPGLEAR_		_EDALDDSVSS[Phospho (STY)]SSVHASPLASSPVRK_		_ARSVDALDDLT[Phospho (STY)]PPSTAESGSR_	14.6776	_AHLGSSDNVAT[Phospho (STY)]M[Oxidation (M)]SNEER_		_AET[Phospho (STY)]PTESVS[Phospho (STY)]EPEVATK_	34.745	LibDIA
		_NEEPS[Phospho (STY)]EEEIDAPKPK_	54.2744	_DGDSYDPY[Phospho (STY)]DFSDTEEEM[Oxidation (M)]PQVHT[Phospho (STY)]PK_	17.7983	_AQSSPAAPASLS[Phospho (STY)]APEPASQAR_	7.86182	_AKSPT[Phospho (STY)]PESSTIASYVTLR_	14.3369	dDIA		_HTGPNSPDT[Phospho (STY)]ANDGFVR_		_EDALDDSVS[Phospho (STY)]SSSVHASPLASSPVRK_		_ARS[Phospho (STY)]VDALDDLTPPSTAESGSR_	21.7276	_AHLGSS[Phospho (STY)]DNVATM[Oxidation (M)]SNEER_		_AFAAVPTSHPPEDAPAQPPT[Phospho (STY)]PGPAAS[Phospho (STY)]PEQLSFR_	20.0254	LibDIA
		_NEEPS[Phospho (STY)]EEEIDAPK_	13.8673	_DGDS[Phospho (STY)]YDPYDFSDTEEEM[Oxidation (M)]PQVHTPK_		_AQSSPAAPAS[Phospho (STY)]LSAPEPASQAR_	10.9315	_AKS[Phospho (STY)]PAPGLASGDRPPSVSSVHSEGDC[Carbamidomethyl (C)]NR_	27.3985	dDIA		_HTGPNS[Phospho (STY)]PDTANDGFVR_		_EDALDDS[Phospho (STY)]VSSSSVHASPLASSPVRK_		_ASASGSGAQVGGPISSGSSASSVT[Phospho (STY)]VTR_		_AHLGS[Phospho (STY)]SDNVATM[Oxidation (M)]SNEER_		_AFGPGLQGGSAGS[Phospho (STY)]PAR_	14.107	LibDIA
		_NKPGPNIESGNEDDDAS[Phospho (STY)]FK_	42.9134	_DGDS[Phospho (STY)]YDPYDFSDTEEEM[Oxidation (M)]PQVHT[Phospho (STY)]PK_	42.4163	_AQSS[Phospho (STY)]PAAPASLSAPEPASQAR_	10.4661	_AKS[Phospho (STY)]PQPPVEEEDEHFDDTVVC[Carbamidomethyl (C)]LDTYNC[Carbamidomethyl (C)]DLHFK_	81.2986	dDIA		_HT[Phospho (STY)]GPNSPDTANDGFVR_		_EDILENEDEQNS[Phospho (STY)]PPKK_	45.7285	_ASASGSGAQVGGPISSGSSASS[Phospho (STY)]VTVTR_		_AHLTVGQAAAGGSGNLLT[Phospho (STY)]ER_	20.8917	_AFGPGLQGGS[Phospho (STY)]AGSPAR_	17.894	LibDIA
		_NKPGPNIES[Phospho (STY)]GNEDDDASFK_	26.8631	_DGGSGNST[Phospho (STY)]IIVSR_	25.438	_AQSTDS[Phospho (STY)]LGTSGSLQSK_	18.9835	_AKS[Phospho (STY)]PTPESSTIASYVTLR_	14.3369	dDIA		_HVTLPSS[Phospho (STY)]PR_	4.37576	_EDLSPAFDHS[Phospho (STY)]PNK_	8.49002	_ASASGSGAQVGGPISSGSSAS[Phospho (STY)]SVTVTR_		_AHLTVGQAAAGGS[Phospho (STY)]GNLLTER_	18.5821	_AFKPEETSSNSDPPS[Phospho (STY)]PPVLNNSHPVPR_	33.7946	LibDIA
		_NLGSINT[Phospho (STY)]ELQDVQR_	43.3326	_DGGSGNS[Phospho (STY)]TIIVSR_	21.0066	_AQST[Phospho (STY)]DSLGTSGSLQSK_	25.7128	_AKTQT[Phospho (STY)]PPVS[Phospho (STY)]PAPQPTEER_	82.7072	dDIA		_IDEDGENTQIEDTEPM[Oxidation (M)]S[Phospho (STY)]PVLNSK_		_EDSGT[Phospho (STY)]FSLGK_	9.57802	_ASASGSGAQVGGPISSGS[Phospho (STY)]SASSVTVTR_		_AHSENEGTALPSADSC[Carbamidomethyl (C)]TSPT[Phospho (STY)]K_	56.9302	_AFLAELEQNS[Phospho (STY)]PK_	9.26879	LibDIA
		_NLGS[Phospho (STY)]INTELQDVQR_	2.14604	_DGGS[Phospho (STY)]GNSTIIVSR_	16.4769	_AQS[Phospho (STY)]PGAVEEILDR_	6.70817	_ALDISLS[Phospho (STY)]S[Phospho (STY)]GEEDEGDEEDSTAGTTK_	8.70501	dDIA		_IDEDGENTQIEDT[Phospho (STY)]EPM[Oxidation (M)]SPVLNSK_		_EDS[Phospho (STY)]GTFSLGK_	8.10299	_ASASGSGAQVGGPIS[Phospho (STY)]SGSSASSVTVTR_	44.547	_AHSENEGTALPSADSC[Carbamidomethyl (C)]TS[Phospho (STY)]PTK_	73.3434	_AFSS[Phospho (STY)]PQEEEEAGFTGR_	37.1887	LibDIA
		_NLS[Phospho (STY)]PGAVESDVR_	11.9953	_DGKFS[Phospho (STY)]PIQEK_	27.4677	_AQS[Phospho (STY)]SPAAPASLSAPEPASQAR_	10.9835	_ALDIS[Phospho (STY)]LSS[Phospho (STY)]GEEDEGDEEDSTAGTTK_	6.78337	dDIA		_IDISPS[Phospho (STY)]TLR_	8.99288	_EEAS[Phospho (STY)]DDDM[Oxidation (M)]EGDEAVVR_	64.6647	_ASASRPQPAPADGADPPPAEEPEARPDGEGS[Phospho (STY)]PGK_	47.7351	_AHSENEGTALPSADSC[Carbamidomethyl (C)]T[Phospho (STY)]SPTK_	60.1046	_AFS[Phospho (STY)]DPFVEAEK_	22.7177	LibDIA
		_NLS[Phospho (STY)]PTAVINITSEK_	19.7599	_DGLNQTTIPVSPPSTT[Phospho (STY)]K_	12.7928	_AQS[Phospho (STY)]TDSLGTSGSLQSK_	13.0755	_ALDSNSLENDDLS[Phospho (STY)]APGR_	11.2241	dDIA		_IDIS[Phospho (STY)]PSTFR_	17.378	_EEDEEPES[Phospho (STY)]PPEK_		_ASAVSELS[Phospho (STY)]PR_	9.92744	_AHSENEGTALPS[Phospho (STY)]ADSC[Carbamidomethyl (C)]TSPTK_	73.2516	_AFS[Phospho (STY)]EDEALAQQENR_	11.6763	LibDIA
		_NNS[Phospho (STY)]FTAPSTVGK_	45.5361	_DGLNQTTIPVS[Phospho (STY)]PPSTTK_	17.7167	_AQTLPTSVVTITSESS[Phospho (STY)]PGKR_	15.2707	_ALDSNS[Phospho (STY)]LENDDLSAPGR_	7.42492	dDIA		_IDIS[Phospho (STY)]PSTLR_	40.1167	_EEDEPEERSGDETPGS[Phospho (STY)]EVPGDK_		_ASEAASPLPDS[Phospho (STY)]PGDK_	14.9053	_AHSPAEGASVESS[Phospho (STY)]SPGPK_		_AFS[Phospho (STY)]EQGPLR_		LibDIA
		_NQVEEDAEDS[Phospho (STY)]GEADDEEKPEIHK_		_DGLTPSSNGFPDGEEDETPLQKPTST[Phospho (STY)]R_		_AQTLPTSVVTITSESS[Phospho (STY)]PGK_	33.5642	_ALDS[Phospho (STY)]NSLENDDLSAPGR_	8.84727	dDIA		_IEDVGS[Phospho (STY)]DEEDDSGK_	103.202	_EEDEPEERSGDET[Phospho (STY)]PGSEVPGDK_	79.1681	_ASGEM[Oxidation (M)]AS[Phospho (STY)]AQYITAALR_	24.576	_AHSPASTLPNSPGST[Phospho (STY)]FER_	38.7575	_AFS[Phospho (STY)]SPQEEEEAGFTGR_	16.0765	LibDIA
		_NSAS[Phospho (STY)]VGIIQR_	9.7387	_DGLTPSSNGFPDGEEDETPLQKPT[Phospho (STY)]STR_	32.2898	_AQTLPTSVVTITSES[Phospho (STY)]SPGKR_	20.2376	_ALDVSAS[Phospho (STY)]DDEIAR_	12.2328	dDIA		_IES[Phospho (STY)]DEEEDFENVGK_		_EEDEPEERS[Phospho (STY)]GDETPGSEVPGDK_	39.7286	_ASGQAFELILS[Phospho (STY)]PR_	25.0113	_AHSPASTLPNS[Phospho (STY)]PGSTFER_	11.7277	_AFVEDSEDEDGAGEGGSS[Phospho (STY)]LLQK_	28.9123	LibDIA
		_NSDLLTS[Phospho (STY)]PDVGLLK_	10.5486	_DHFGLEGDEESTM[Oxidation (M)]LEDSVS[Phospho (STY)]PK_	22.9949	_AQTLPTSVVTITSES[Phospho (STY)]SPGK_	32.6362	_ALEEGDGSVSGSS[Phospho (STY)]PR_	42.0465	dDIA		_IGEGTY[Phospho (STY)]GVVYK_	76.6468	_EEGPPPPSPDGASS[Phospho (STY)]DAEPEPPSGR_		_ASLGSLEGEAEAEASS[Phospho (STY)]PK_	14.0879	_AHSPAST[Phospho (STY)]LPNSPGSTFER_	18.8035	_AFVEDSEDEDGAGEGGS[Phospho (STY)]SLLQK_	38.7943	LibDIA
		_NSDLLT[Phospho (STY)]SPDVGLLK_	8.91743	_DHFGLEGDEEST[Phospho (STY)]M[Oxidation (M)]LEDSVSPK_	5.8874	_AQTLPTSVVTITS[Phospho (STY)]ESSPGKR_	22.7913	_ALEEGDGSVSGS[Phospho (STY)]SPR_	12.8018	dDIA		_IGEGT[Phospho (STY)]YGVVYK_	57.2489	_EEGPPPPSPDGAS[Phospho (STY)]SDAEPEPPSGR_		_ASLGS[Phospho (STY)]LEGEAEAEASSPK_	11.1718	_AHSPAST[Phospho (STY)]LPNS[Phospho (STY)]PGSTFER_	14.5523	_AFVEDS[Phospho (STY)]EDEDGAGEGGSSLLQK_	22.7494	LibDIA
		_NSLT[Phospho (STY)]GEEGQLAR_	8.683	_DHSPT[Phospho (STY)]PSVFNSDEER_	17.8663	_AQTLPTSVVTITS[Phospho (STY)]ESSPGK_	34.9692	_ALEEGDGSVS[Phospho (STY)]GSSPR_	8.76491	dDIA		_IHIDPEIQDGSPTTS[Phospho (STY)]R_	34.751	_EEGPPPPS[Phospho (STY)]PDGASSDAEPEPPSGR_		_ASLGS[Phospho (STY)]LEGEAEAEASS[Phospho (STY)]PK_	13.5121	_AHSPAS[Phospho (STY)]TLPNSPGSTFER_	20.9153	_AGAAS[Phospho (STY)]PLNS[Phospho (STY)]PLSSAVPSLGK_	14.011	LibDIA
		_NSSEASS[Phospho (STY)]GDFLDLK_	23.7078	_DHS[Phospho (STY)]PTPSVFNSDEER_	13.067	_AQTLPTSVVTIT[Phospho (STY)]SESSPGKR_	20.7871	_ALES[Phospho (STY)]PERPFLAILGGAK_	16.3303	dDIA		_IHIDPEIQDGSPTT[Phospho (STY)]SR_	54.3503	_EEGSLSDTEADAVSGQLPDPTT[Phospho (STY)]NPSAGK_	68.7316	_ASLVALPEQTASEEET[Phospho (STY)]PPPLLTK_		_AHS[Phospho (STY)]ENEGTALPSADSC[Carbamidomethyl (C)]TSPTK_		_AGAGM[Oxidation (M)]ITQHSSNAS[Phospho (STY)]PINR_		LibDIA
		_NSSEAS[Phospho (STY)]SGDFLDLK_	16.0449	_DIDISS[Phospho (STY)]PEFK_	5.1752	_AQTLPTSVVTIT[Phospho (STY)]SESSPGK_	41.5754	_ALEYSNGIFDC[Carbamidomethyl (C)]QSPTS[Phospho (STY)]PFM[Oxidation (M)]GSLR_		dDIA		_IHIDPEIQDGSPT[Phospho (STY)]TSR_	25.3803	_EEGSLSDTEADAVSGQLPDPT[Phospho (STY)]TNPSAGK_	68.7316	_ASM[Oxidation (M)]SEFLES[Phospho (STY)]EDGEVEQQR_	34.9716	_AHS[Phospho (STY)]PAEGASVESSSPGPK_		_AGAPGALSPSY[Phospho (STY)]DGGLHGLQSK_		LibDIA
		_NSS[Phospho (STY)]EASSGDFLDLK_	13.271	_DIDIS[Phospho (STY)]SPEFK_	5.22147	_AQTLPTSVVT[Phospho (STY)]ITSESSPGK_	36.7697	_ALEYSNGIFDC[Carbamidomethyl (C)]QSPT[Phospho (STY)]SPFM[Oxidation (M)]GSLR_	23.7748	dDIA		_IHIDPEIQDGS[Phospho (STY)]PTTSR_	37.8947	_EEGSLSDTEADAVS[Phospho (STY)]GQLPDPTTNPSAGK_	13.206	_ASM[Oxidation (M)]S[Phospho (STY)]EFLESEDGEVEQQR_		_AHS[Phospho (STY)]PASTLPNSPGSTFER_	20.7602	_AGAPGALSPS[Phospho (STY)]YDGGLHGLQSK_		LibDIA
		_NS[Phospho (STY)]ASVGIIQR_	8.60214	_DKFS[Phospho (STY)]PFPVQDRPESSLVFK_	104.461	_AQTLPTS[Phospho (STY)]VVTITSESSPGKR_	18.3829	_ALEYSNGIFDC[Carbamidomethyl (C)]QS[Phospho (STY)]PTSPFM[Oxidation (M)]GSLR_		dDIA		_IILDLISES[Phospho (STY)]PIK_		_EEGSLSDT[Phospho (STY)]EADAVSGQLPDPTTNPSAGK_	13.1985	_ASPAPGS[Phospho (STY)]GHPEGPGAHLDM[Oxidation (M)]NSLDR_	59.2271	_AHS[Phospho (STY)]PASTLPNS[Phospho (STY)]PGSTFER_	13.5983	_AGAPGALS[Phospho (STY)]PSYDGGLHGLQSK_		LibDIA
		_NS[Phospho (STY)]LESISSIDR_	46.2061	_DKS[Phospho (STY)]PVREPIDNLTPEER_	15.2533	_AQTLPTS[Phospho (STY)]VVTITSESSPGK_	25.1035	_ALEYS[Phospho (STY)]NGIFDC[Carbamidomethyl (C)]QSPTSPFM[Oxidation (M)]GSLR_	12.7702	dDIA		_IILDLIS[Phospho (STY)]ESPIK_	49.9108	_EEGSLS[Phospho (STY)]DTEADAVSGQLPDPTTNPSAGK_	14.5269	_ASPSPQPSS[Phospho (STY)]QPLQIHR_	28.8803	_AIGGGLSS[Phospho (STY)]VGGGSSTIK_		_AGAPVGGS[Phospho (STY)]PGLAK_	17.7629	LibDIA
		_NS[Phospho (STY)]LTGEEGQLAR_	26.8232	_DLFDYS[Phospho (STY)]PPLHK_	10.7547	_AQT[Phospho (STY)]PPGPSLSGSK_	2.63724	_ALEY[Phospho (STY)]SNGIFDC[Carbamidomethyl (C)]QSPTSPFM[Oxidation (M)]GSLR_	12.7702	dDIA		_IM[Oxidation (M)]NT[Phospho (STY)]FSVVPSPK_		_EEGS[Phospho (STY)]LSDTEADAVSGQLPDPTTNPSAGK_	15.8728	_ASPSPQPS[Phospho (STY)]SQPLQIHR_	39.4014	_AIPGDQHPES[Phospho (STY)]PVHTEPM[Oxidation (M)]GIQGR_	25.6798	_AGASIPSSGAAS[Phospho (STY)]PR_	22.3047	LibDIA
		_NS[Phospho (STY)]SEASSGDFLDLK_	14.9649	_DLISLDSS[Phospho (STY)]PAK_	21.6816	_AQVLATIHGHAGAFPAAGDAGEGAPGGGSS[Phospho (STY)]PER_	7.56911	_ALFKPPEDSQDDES[Phospho (STY)]DS[Phospho (STY)]DAEEEQTTK_	46.1872	dDIA		_ISLPGQM[Oxidation (M)]AGT[Phospho (STY)]PITPLK_		_EELM[Oxidation (M)]SSDLEET[Phospho (STY)]AGSTSIPK_	19.5284	_ASPS[Phospho (STY)]PQPSSQPLQIHR_	33.9396	_AIPVSPS[Phospho (STY)]AVEEDEDEDGHTVVATAR_	35.1616	_AGASIPSS[Phospho (STY)]GAASPR_	16.1837	LibDIA
		_NVSSFPDDATS[Phospho (STY)]PLQENR_		_DLLHPS[Phospho (STY)]PEEEK_	64.8112	_AQVLATIHGHAGAFPAAGDAGEGAPGGGS[Phospho (STY)]SPER_	4.25269	_ALGGEDSENEEELGDEAM[Oxidation (M)]M[Oxidation (M)]ALDQSLAS[Phospho (STY)]LFAEQK_		dDIA		_ISM[Oxidation (M)]QDVDLSLGS[Phospho (STY)]PK_	45.7888	_EELM[Oxidation (M)]SS[Phospho (STY)]DLEETAGSTSIPK_	17.9551	_ASS[Phospho (STY)]FSGISVLTR_	13.4448	_AIPVS[Phospho (STY)]PSAVEEDEDEDGHTVVATAR_	11.7403	_AGASIPS[Phospho (STY)]SGAASPR_		LibDIA
		_PAETPVATSPTATDSTSGDS[Phospho (STY)]SR_	22.8867	_DLLPS[Phospho (STY)]PAGPVPSK_	93.9353	_ARSVDALDDLT[Phospho (STY)]PPSTAESGSR_	8.86462	_ALGGEDSENEEELGDEAM[Oxidation (M)]M[Oxidation (M)]ALDQS[Phospho (STY)]LASLFAEQK_	41.2477	dDIA		_ISM[Oxidation (M)]S[Phospho (STY)]EVDLNVAAPK_	110.865	_EELM[Oxidation (M)]S[Phospho (STY)]SDLEETAGSTSIPK_	12.5554	_ASS[Phospho (STY)]LEDLVLK_	20.8921	_AISAPT[Phospho (STY)]SPTR_		_AGAVPSSPS[Phospho (STY)]TPAPPSAK_	9.68389	LibDIA
		_PAETPVATSPTATDST[Phospho (STY)]SGDSSR_	12.4556	_DLLSDLQDIS[Phospho (STY)]DSER_		_ARS[Phospho (STY)]VDALDDLTPPSTAESGSR_	26.6575	_ALGGEDS[Phospho (STY)]ENEEELGDEAM[Oxidation (M)]M[Oxidation (M)]ALDQSLASLFAEQK_	71.8278	dDIA		_IS[Phospho (STY)]M[Oxidation (M)]SEVDLNVAAPK_	111.037	_EEPSQNDIS[Phospho (STY)]PK_		_ASS[Phospho (STY)]LGEIDESSELR_	25.4138	_AIST[Phospho (STY)]PET[Phospho (STY)]PLTK_	16.6534	_AGDLLEDS[Phospho (STY)]PKRPK_	55.311	LibDIA
		_PAETPVATSPTATDS[Phospho (STY)]TSGDSSR_	10.5323	_DLPTIPGVTSPSSDEPPM[Oxidation (M)]EASQS[Phospho (STY)]HLR_	41.1131	_ASASRPQPAPADGADPPPAEEPEARPDGEGS[Phospho (STY)]PGK_	12.0097	_ALGVISNFQSS[Phospho (STY)]PK_	19.848	dDIA		_IT[Phospho (STY)]SPLM[Oxidation (M)]EPSSIEK_		_EEPVSS[Phospho (STY)]GPEEAVGK_	22.0034	_ASS[Phospho (STY)]LNFLNK_	4.04176	_AITSLLGGGS[Phospho (STY)]PK_	21.6745	_AGDLLEDS[Phospho (STY)]PKR_	20.7539	LibDIA
		_PAETPVATSPTAT[Phospho (STY)]DSTSGDSSR_	22.1446	_DLPTIPGVTSPSSDEPPM[Oxidation (M)]EAS[Phospho (STY)]QSHLR_	41.0635	_ASAVSELS[Phospho (STY)]PR_	8.93229	_ALGVISNFQS[Phospho (STY)]SPK_	18.6191	dDIA		_IYHLPDAES[Phospho (STY)]DEDEDFK_	16.0096	_EEPVS[Phospho (STY)]SGPEEAVGK_	53.8087	_ASS[Phospho (STY)]PELPVSVENIK_	8.65716	_AIT[Phospho (STY)]PQAQEELQK_	33.3656	_AGDLLEDS[Phospho (STY)]PK_	15.9979	LibDIA
		_PAETPVATSPT[Phospho (STY)]ATDSTSGDSSR_	23.2753	_DLPTIPGVTSPSS[Phospho (STY)]DEPPM[Oxidation (M)]EASQSHLR_	41.9416	_ASEAASPLPDS[Phospho (STY)]PGDK_	16.7708	_ALM[Oxidation (M)]DEEDM[Oxidation (M)]DDVVDADEYLIPQQGFFSS[Phospho (STY)]PSTSR_		dDIA		_KGS[Phospho (STY)]PTPGFSTR_	57.3645	_EEPVS[Phospho (STY)]S[Phospho (STY)]GPEEAVGK_	105.131	_ASS[Phospho (STY)]PPDRIDIFGR_		_AKPAM[Oxidation (M)]PQDSVPS[Phospho (STY)]PR_	11.5555	_AGDNIPEEQPVASTPTTVS[Phospho (STY)]DGENKK_	3.13666	LibDIA
		_PAETPVATS[Phospho (STY)]PTATDSTSGDSSR_	29.8431	_DLPTIPGVTSPS[Phospho (STY)]SDEPPM[Oxidation (M)]EASQSHLR_	41.9415	_ASGEM[Oxidation (M)]AS[Phospho (STY)]AQYITAALR_	31.0587	_ALM[Oxidation (M)]DEEDM[Oxidation (M)]DDVVDADEYLIPQQGFFS[Phospho (STY)]SPSTSR_	73.636	dDIA		_KLSGDQIT[Phospho (STY)]LPTTVDYSSVPK_		_EEQTDTSDGES[Phospho (STY)]VTHHIR_		_ASTAS[Phospho (STY)]PC[Carbamidomethyl (C)]NNNINAATAVALQEPR_	10.9293	_AKPAM[Oxidation (M)]PQDS[Phospho (STY)]VPSPR_	24.652	_AGDNIPEEQPVASTPTTVS[Phospho (STY)]DGENK_	14.7439	LibDIA
		_PAETPVAT[Phospho (STY)]SPTATDSTSGDSSR_	29.8431	_DLPTIPGVTS[Phospho (STY)]PSSDEPPM[Oxidation (M)]EASQSHLR_	41.9301	_ASGQAFELILS[Phospho (STY)]PR_	14.598	_ALPNNTSSS[Phospho (STY)]PQPK_	27.1971	dDIA		_KLS[Phospho (STY)]GDQITLPTTVDYSSVPK_		_EEQTDTS[Phospho (STY)]DGESVTHHIR_		_AST[Phospho (STY)]ASPC[Carbamidomethyl (C)]NNNINAATAVALQEPR_	12.3439	_AKSPQPPVEEEDEHFDDTVVC[Carbamidomethyl (C)]LDT[Phospho (STY)]YNC[Carbamidomethyl (C)]DLHFK_	128.046	_AGDNIPEEQPVASTPTT[Phospho (STY)]VSDGENKK_	4.1906	LibDIA
		_PAET[Phospho (STY)]PVATSPTATDSTSGDSSR_	23.1514	_DLPTIPGVT[Phospho (STY)]SPSSDEPPM[Oxidation (M)]EASQSHLR_	48.1749	_ASLDSAGGSGSS[Phospho (STY)]PILLPTPVVGGPR_	40.3487	_ALPNNTSS[Phospho (STY)]SPQPK_	24.8593	dDIA		_KLS[Phospho (STY)]PIIEDSR_		_EEQTDT[Phospho (STY)]SDGESVTHHIR_		_ASVALTPTAPS[Phospho (STY)]R_		_AKSPTPESST[Phospho (STY)]IASYVTLR_	18.0769	_AGDNIPEEQPVASTPTT[Phospho (STY)]VSDGENK_	14.6048	LibDIA
		_PASEVINEYS[Phospho (STY)]WK_	11.0273	_DLPT[Phospho (STY)]IPGVTSPSSDEPPM[Oxidation (M)]EASQSHLR_	42.5574	_ASLGSLEGEAEAEASS[Phospho (STY)]PK_	1.96028	_ALPQT[Phospho (STY)]PRPR_	14.7208	dDIA		_KPATPAEDDEDDDIDLFGS[Phospho (STY)]DNEEEDK_	39.4267	_EEQT[Phospho (STY)]DTSDGESVTHHIR_		_ASVALTPT[Phospho (STY)]APSR_		_AKSPTPESS[Phospho (STY)]TIASYVTLR_	20.8164	_AGDNIPEEQPVASTPTT[Phospho (STY)]VS[Phospho (STY)]DGENKK_	6.95852	LibDIA
		_PASEVINEY[Phospho (STY)]SWK_	13.5412	_DLVQPDKPAS[Phospho (STY)]PK_	19.2855	_ASLGS[Phospho (STY)]LEGEAEAEASSPK_	5.243	_ALPSLNTGSSS[Phospho (STY)]PR_	14.0502	dDIA		_KPSPAQAAET[Phospho (STY)]PALELPLPSVPAPAPL_		_EES[Phospho (STY)]DGEYDEFGR_		_ASVSPM[Oxidation (M)]DEPVPDSES[Phospho (STY)]PIEK_	65.7534	_AKSPTPES[Phospho (STY)]STIASYVTLR_	27.8637	_AGDNIPEEQPVASTPT[Phospho (STY)]TVSDGENKK_	4.34184	LibDIA
		_PAS[Phospho (STY)]PTPVIVASHTANK_	42.1819	_DNPS[Phospho (STY)]PEPQLDDIKR_	30.7698	_ASLGS[Phospho (STY)]LEGEAEAEASS[Phospho (STY)]PK_	10.0547	_ALPSLNTGSS[Phospho (STY)]SPR_	14.0378	dDIA		_KPVTVSPTTPTSPTEGEAS[Phospho (STY)]_	28.4	_EFS[Phospho (STY)]GPSTPTGTLEFEGGEVSLEGGK_		_ASVSPM[Oxidation (M)]DEPVPDS[Phospho (STY)]ESPIEK_	45.4738	_AKSPT[Phospho (STY)]PESSTIASYVTLR_	16.965	_AGDNIPEEQPVASTPT[Phospho (STY)]TVSDGENK_	13.2219	LibDIA
		_PEIEDVGS[Phospho (STY)]DEEEEKK_	19.598	_DNPS[Phospho (STY)]PEPQLDDIK_	11.0846	_ASLVALPEQTASEEET[Phospho (STY)]PPPLLTK_	25.1483	_ALPSLNTGS[Phospho (STY)]SSPR_	14.359	dDIA		_KPVTVSPTTPTSPT[Phospho (STY)]EGEAS_	15.4437	_EGAGS[Phospho (STY)]PAAPGTLPLEK_	10.1217	_ASVS[Phospho (STY)]PM[Oxidation (M)]DEPVPDSESPIEK_	29.4448	_AKS[Phospho (STY)]PAPGLASGDRPPSVSSVHSEGDC[Carbamidomethyl (C)]NR_		_AGDNIPEEQPVAST[Phospho (STY)]PTTVSDGENKK_	3.90262	LibDIA
		_PEIEDVGS[Phospho (STY)]DEEEEK_	15.0443	_DNS[Phospho (STY)]PPPAFKPEPPK_	5.30519	_ASLVALPEQTAS[Phospho (STY)]EEETPPPLLTK_	13.6658	_ALPSLNT[Phospho (STY)]GSSSPR_	15.5278	dDIA		_KPVTVSPTT[Phospho (STY)]PTSPTEGEAS_	19.6212	_EGEEPTVYS[Phospho (STY)]DEEEPKDESAR_	52.511	_ASVS[Phospho (STY)]PM[Oxidation (M)]DEPVPDSES[Phospho (STY)]PIEK_	20.2379	_AKS[Phospho (STY)]PQPPVEEEDEHFDDTVVC[Carbamidomethyl (C)]LDTYNC[Carbamidomethyl (C)]DLHFK_	121.291	_AGDNIPEEQPVAST[Phospho (STY)]PTTVSDGENK_	15.4602	LibDIA
		_PGPNIES[Phospho (STY)]GNEDDDASFK_	44.3367	_DNTFFRES[Phospho (STY)]PVGR_		_ASLVALPEQT[Phospho (STY)]ASEEETPPPLLTK_	23.0831	_ALPTSKPEGSLHSSPVGPS[Phospho (STY)]SSK_	12.2324	dDIA		_KQSVFSAPSLSAGAS[Phospho (STY)]AAEPLDR_	49.2496	_EGEEPTVYS[Phospho (STY)]DEEEPK_	19.2131	_AS[Phospho (STY)]DLEDEESAAR_	50.2007	_AKS[Phospho (STY)]PTPESSTIASYVTLR_	18.4525	_AGDNIPEEQPVAS[Phospho (STY)]TPTTVSDGENKK_	6.97196	LibDIA
		_PGPTPSGTNVGSSGRSPS[Phospho (STY)]K_		_DPAQPM[Oxidation (M)]SPGEATQS[Phospho (STY)]GARPADR_		_ASM[Oxidation (M)]SEFLES[Phospho (STY)]EDGEVEQQR_	19.7736	_ALPTSKPEGSLHSS[Phospho (STY)]PVGPSSSK_	9.03479	dDIA		_KQSVFSAPSLS[Phospho (STY)]AGASAAEPLDR_	33.4749	_EGEEPTVY[Phospho (STY)]SDEEEPKDESAR_	28.3908	_AS[Phospho (STY)]DPGLPAEEPK_	3.04948	_ALDIDSDEES[Phospho (STY)]EPK_	65.4676	_AGDNIPEEQPVAS[Phospho (STY)]TPTTVSDGENK_	11.7184	LibDIA
		_PGPTPSGTNVGSS[Phospho (STY)]GRSPSK_		_DPAQPM[Oxidation (M)]SPGEATQS[Phospho (STY)]GAR_	20.4235	_ASM[Oxidation (M)]S[Phospho (STY)]EFLESEDGEVEQQR_	19.7766	_ALPTSKPEGS[Phospho (STY)]LHSSPVGPSSSK_	11.4044	dDIA		_KQSVFSAPS[Phospho (STY)]LSAGASAAEPLDR_		_EGES[Phospho (STY)]LEDLM[Oxidation (M)]K_	12.9781	_AS[Phospho (STY)]GEM[Oxidation (M)]ASAQYITAALR_	64.3589	_ALDIDS[Phospho (STY)]DEESEPK_	65.447	_AGDPGEM[Oxidation (M)]PQSPT[Phospho (STY)]GLGQPK_	17.2407	LibDIA
		_PGPTPSGTNVGS[Phospho (STY)]SGRSPSK_		_DPAQPM[Oxidation (M)]SPGEAT[Phospho (STY)]QSGARPADR_		_ASPAPGS[Phospho (STY)]GHPEGPGAHLDM[Oxidation (M)]NSLDR_	1.65399	_ALQALQNEPIPERSPQNGES[Phospho (STY)]GK_	19.777	dDIA		_KQSVFS[Phospho (STY)]APSLSAGASAAEPLDR_	44.4227	_EGM[Oxidation (M)]NPSYDEYADS[Phospho (STY)]DEDQHDAYLER_		_AS[Phospho (STY)]GPPVSELITK_	39.9495	_ALDIS[Phospho (STY)]LSS[Phospho (STY)]GEEDEGDEEDSTAGTTK_	79.3936	_AGDPGEM[Oxidation (M)]PQS[Phospho (STY)]PTGLGQPK_	9.90026	LibDIA
		_PSQVNGAPGSPT[Phospho (STY)]EPAGQK_		_DPAQPM[Oxidation (M)]SPGEAT[Phospho (STY)]QSGAR_	27.8843	_ASPSPQPSS[Phospho (STY)]QPLQIHR_	11.8075	_ALQALQNEPIPERS[Phospho (STY)]PQNGESGK_	55.5982	dDIA		_KQS[Phospho (STY)]LGELIGTLNAAK_	30.7482	_EGS[Phospho (STY)]PAPLEPEPGAAQPK_		_AS[Phospho (STY)]GVAVSDGVIK_	20.8137	_ALDSNSLENDDLS[Phospho (STY)]APGR_	45.6138	_AGDRNS[Phospho (STY)]EDDGVVM[Oxidation (M)]TFSSVK_	17.1493	LibDIA
		_PSSS[Phospho (STY)]PVIFAGGQDR_	19.7386	_DPAQPM[Oxidation (M)]S[Phospho (STY)]PGEATQSGARPADR_	29.6751	_ASPSPQPS[Phospho (STY)]SQPLQIHR_	15.0134	_ALQLSNS[Phospho (STY)]PGASSAFLK_	34.3945	dDIA		_KQS[Phospho (STY)]VFSAPSLSAGASAAEPLDR_	32.2701	_EGS[Phospho (STY)]PIPHDPEFGSK_	33.5962	_AS[Phospho (STY)]LEAAIADAEQR_	24.4491	_ALDSNS[Phospho (STY)]LENDDLSAPGREPGHFNPESR_		_AGDSAVLVLPPS[Phospho (STY)]PGPR_		LibDIA
		_PSS[Phospho (STY)]SPVIFAGGQDR_	27.803	_DPAQPM[Oxidation (M)]S[Phospho (STY)]PGEATQSGAR_	23.6434	_ASPS[Phospho (STY)]PQPSSQPLQIHR_	7.62221	_ALQLS[Phospho (STY)]NSPGASSAFLK_	49.6357	dDIA		_KVEEEQEADEEDVSEEEAES[Phospho (STY)]K_	3.19659	_EHASIDAQSGAGVPNPS[Phospho (STY)]TSASPK_		_AS[Phospho (STY)]LEDAPVDDLTR_	60.3017	_ALDSNS[Phospho (STY)]LENDDLSAPGR_	6.09007	_AGEAPTENPAPPTQQSS[Phospho (STY)]AE_	6.87685	LibDIA
		_PSTIC[Carbamidomethyl (C)]KY[Phospho (STY)]YQK_		_DRS[Phospho (STY)]PAAETPPLQR_	22.4135	_ASSDGEGTM[Oxidation (M)]SRPASVDGS[Phospho (STY)]PVSPSTNR_	34.0171	_ALSSDS[Phospho (STY)]ILSPAPDAR_	18.0819	dDIA		_KVEEEQEADEEDVS[Phospho (STY)]EEEAESK_	18.6008	_EIAIVHS[Phospho (STY)]DAEK_	29.5096	_AS[Phospho (STY)]LGS[Phospho (STY)]LEGEAEAEASSPK_	19.3371	_ALDS[Phospho (STY)]NSLENDDLSAPGREPGHFNPESR_		_AGEAPTENPAPPTQQS[Phospho (STY)]SAE_	0.180303	LibDIA
		_PSVFGNDSDDDDET[Phospho (STY)]SVSESLQR_	18.9787	_DSAIPVESDT[Phospho (STY)]DDEGAPR_	1.68477	_ASSDGEGTM[Oxidation (M)]SRPAS[Phospho (STY)]VDGSPVSPSTNR_	33.9499	_ALSSGGSITS[Phospho (STY)]PPLS[Phospho (STY)]PALPK_	23.9366	dDIA		_LAEDEGDS[Phospho (STY)]EPEAVGQSR_		_EIPSATQS[Phospho (STY)]PISK_	37.0863	_AS[Phospho (STY)]LVALPEQTASEEETPPPLLTK_	28.6515	_ALDS[Phospho (STY)]NSLENDDLSAPGR_	20.6132	_AGEAPTENPAPPT[Phospho (STY)]QQSSAE_	26.0255	LibDIA
		_PSVFGNDS[Phospho (STY)]DDDDETSVSESLQR_	49.1033	_DSENLASPSEY[Phospho (STY)]PENGER_		_ASSPGY[Phospho (STY)]IDSPTYSR_	0.112624	_ALSSGGSIT[Phospho (STY)]SPPLSPALPK_	2.29128	dDIA		_LDQPVS[Phospho (STY)]APPS[Phospho (STY)]PR_		_EIPSAT[Phospho (STY)]QSPISK_		_AS[Phospho (STY)]M[Oxidation (M)]SEFLESEDGEVEQQR_	53.1304	_ALDVS[Phospho (STY)]ASDDEIAR_		_AGEPDGES[Phospho (STY)]LDEQPSSSSSK_	29.3954	LibDIA
		_PSVFKPTAGNGKGFLSMQSLAS[Phospho (STY)]HK_	56.7115	_DSENLAS[Phospho (STY)]PSEYPENGER_	77.5536	_ASS[Phospho (STY)]FSGISVLTR_	13.6393	_ALSSLHGDDQDSEDEVLT[Phospho (STY)]IPEVK_	6.13835	dDIA		_LDSQPQETS[Phospho (STY)]PELPR_	26.5854	_EIQNGNLHES[Phospho (STY)]DSESVPR_	28.4831	_AS[Phospho (STY)]PAPGSGHPEGPGAHLDM[Oxidation (M)]NSLDR_	49.2333	_ALEEGDGSVSGSS[Phospho (STY)]PR_	0.388988	_AGEPNSPDAEEANSPDVT[Phospho (STY)]AGC[Carbamidomethyl (C)]DPAGVHPPR_	45.9399	LibDIA
		_PS[Phospho (STY)]SSPVIFAGGQDR_	27.803	_DSGSDTASAIIPSTTPSVDSDDES[Phospho (STY)]VVK_	16.5541	_ASS[Phospho (STY)]LEDLVLK_	13.335	_ALSSLHGDDQDS[Phospho (STY)]EDEVLTIPEVK_	4.96338	dDIA		_LDSQPQET[Phospho (STY)]SPELPR_	85.356	_EIS[Phospho (STY)]DDEAEEEK_		_AS[Phospho (STY)]PEARPQIPTK_	66.3724	_ALEEGDGSVSGS[Phospho (STY)]SPR_		_AGEPNSPDAEEANS[Phospho (STY)]PDVTAGC[Carbamidomethyl (C)]DPAGVHPPR_	22.8256	LibDIA
		_PVPAAPVPS[Phospho (STY)]PVAPAPVPSR_	26.7069	_DSGSDTASAIIPSTTPSVDS[Phospho (STY)]DDESVVK_	17.0157	_ASS[Phospho (STY)]LGEIDESSELR_	8.43595	_ALSS[Phospho (STY)]DSILSPAPDAR_	19.7847	dDIA		_LDSS[Phospho (STY)]PSVSSTLAAK_	18.3662	_EKS[Phospho (STY)]PVREPVDNLSPEER_		_AS[Phospho (STY)]PFEEDQNR_		_ALEEGDGSVS[Phospho (STY)]GSSPR_	3.39208	_AGEPNSPDAEEANS[Phospho (STY)]PDVT[Phospho (STY)]AGC[Carbamidomethyl (C)]DPAGVHPPR_	26.2512	LibDIA
		_PVSAAVDANASES[Phospho (STY)]P_	7.68222	_DSGSDTASAIIPSTTPS[Phospho (STY)]VDSDDESVVK_	18.9087	_ASS[Phospho (STY)]LNFLNK_	12.0864	_ALSS[Phospho (STY)]DS[Phospho (STY)]ILSPAPDAR_	72.0942	dDIA		_LDS[Phospho (STY)]PPPS[Phospho (STY)]PITEASEAAEAAEAGNLAVSSR_		_EKT[Phospho (STY)]PS[Phospho (STY)]PKEEDEEPES[Phospho (STY)]PPEK_		_AS[Phospho (STY)]PPGDLQNPK_	8.47275	_ALFKPPEDSQDDES[Phospho (STY)]DS[Phospho (STY)]DAEEEQTTK_		_AGEPNS[Phospho (STY)]PDAEEANSPDVTAGC[Carbamidomethyl (C)]DPAGVHPPR_	23.2617	LibDIA
		_PVSSAASVY[Phospho (STY)]AGAGGSGSR_	124.758	_DSGSDTASAIIPSTT[Phospho (STY)]PSVDSDDESVVK_	19.8145	_ASS[Phospho (STY)]PELPVSVENIK_	27.1922	_ALSS[Phospho (STY)]EEEEEM[Oxidation (M)]GGAAQEPES[Phospho (STY)]LLPPSVLDQASVIAER_	30.0525	dDIA		_LDS[Phospho (STY)]SPSVSSTLAAK_	8.53385	_ELDEEGS[Phospho (STY)]DPPLPGR_	6.481	_AS[Phospho (STY)]PSPQPSSQPLQIHR_		_ALGGEDSENEEELGDEAM[Oxidation (M)]M[Oxidation (M)]ALDQS[Phospho (STY)]LASLFAEQK_	25.3527	_AGEPNS[Phospho (STY)]PDAEEANSPDVT[Phospho (STY)]AGC[Carbamidomethyl (C)]DPAGVHPPR_	24.6515	LibDIA
		_PVSSAAS[Phospho (STY)]VYAGAGGSGSR_	124.602	_DSGSDTASAIIPST[Phospho (STY)]TPSVDSDDESVVK_	12.7254	_ASS[Phospho (STY)]PGYIDSPTYSR_	0.101492	_ALSS[Phospho (STY)]GGSITSPPLS[Phospho (STY)]PALPK_	22.1273	dDIA		_LDVTILSPS[Phospho (STY)]R_		_ELSNS[Phospho (STY)]PLRENSFGS[Phospho (STY)]PLEFR_		_AS[Phospho (STY)]PVPAPSSGLHAAVR_	24.2479	_ALGGEDS[Phospho (STY)]ENEEELGDEAM[Oxidation (M)]M[Oxidation (M)]ALDQSLASLFAEQK_	64.211	_AGEPNS[Phospho (STY)]PDAEEANS[Phospho (STY)]PDVTAGC[Carbamidomethyl (C)]DPAGVHPPR_	13.7288	LibDIA
		_PVSS[Phospho (STY)]AASVYAGAGGSGSR_	95.9413	_DSGSDTASAIIPS[Phospho (STY)]TTPSVDSDDESVVK_	17.1406	_ASTAS[Phospho (STY)]PC[Carbamidomethyl (C)]NNNINAATAVALQEPR_	13.2169	_ALSS[Phospho (STY)]GGSITS[Phospho (STY)]PPLSPALPK_	45.1168	dDIA		_LFDEEEDS[Phospho (STY)]SEK_	27.4259	_ELS[Phospho (STY)]PAALEK_		_AS[Phospho (STY)]SFADM[Oxidation (M)]M[Oxidation (M)]GILK_		_ALGVISNFQSS[Phospho (STY)]PK_	28.6585	_AGEQQLSEPEDM[Oxidation (M)]EM[Oxidation (M)]EAGDT[Phospho (STY)]DDPPR_	2.58946	LibDIA
		_QASTDAGT[Phospho (STY)]AGALTPQHVR_	10.9617	_DSGSIS[Phospho (STY)]LQETR_	22.9147	_AST[Phospho (STY)]ASPC[Carbamidomethyl (C)]NNNINAATAVALQEPR_	13.1937	_ALSS[Phospho (STY)]LHGDDQDS[Phospho (STY)]EDEVLTIPEVK_	70.5377	dDIA		_LFQLGPPS[Phospho (STY)]PVK_	24.4917	_ELS[Phospho (STY)]PAGSISK_	70.6908	_AS[Phospho (STY)]SFSGISVLTR_	21.1384	_ALGVISNFQS[Phospho (STY)]SPK_	24.1614	_AGEQQLS[Phospho (STY)]EPEDM[Oxidation (M)]EM[Oxidation (M)]EAGDTDDPPR_	1.90487	LibDIA
		_QAST[Phospho (STY)]DAGTAGALTPQHVR_	27.6888	_DSGS[Phospho (STY)]ISLQETR_	23.1493	_ASVALTPTAPS[Phospho (STY)]R_	38.1249	_ALS[Phospho (STY)]EQINIFFDYSGR_		dDIA		_LGAGEGGEASVS[Phospho (STY)]PEK_	42.9886	_EM[Oxidation (M)]LM[Oxidation (M)]EDVGS[Phospho (STY)]EEEQEEEDEAPFQEK_	28.4522	_AS[Phospho (STY)]SLEDLVLK_	16.1521	_ALM[Oxidation (M)]DEEDM[Oxidation (M)]DDVVDADEYLIPQQGFFSSPSTS[Phospho (STY)]R_		_AGGAGFGT[Phospho (STY)]DGDDQEAINEAISVK_		LibDIA
		_QAS[Phospho (STY)]TDAGTAGALTPQHVR_	8.14572	_DSLITPHVS[Phospho (STY)]R_	21.3526	_ASVALTPT[Phospho (STY)]APSR_	19.7608	_ALS[Phospho (STY)]GRAS[Phospho (STY)]PVPAPSSGLHAAVR_	42.3994	dDIA		_LGAGEGGEAS[Phospho (STY)]VSPEK_	25.7907	_ENAS[Phospho (STY)]PAPGTTAEEAM[Oxidation (M)]SR_		_AS[Phospho (STY)]SLGEIDESSELR_	25.3472	_ALM[Oxidation (M)]DEEDM[Oxidation (M)]DDVVDADEYLIPQQGFFSSPST[Phospho (STY)]SR_		_AGGASPAASST[Phospho (STY)]AQPPTQHR_	112.128	LibDIA
		_QKSDAEEDGGT[Phospho (STY)]VSQEEEDR_	126.555	_DSLIT[Phospho (STY)]PHVS[Phospho (STY)]R_	13.5729	_ASVSPM[Oxidation (M)]DEPVPDSES[Phospho (STY)]PIEK_	11.5384	_ALS[Phospho (STY)]PVIPLIPR_	8.93946	dDIA		_LGDVSPTQIDVS[Phospho (STY)]QFGSFK_		_ENSFGS[Phospho (STY)]PLEFR_	19.1171	_AS[Phospho (STY)]SLNFLNK_	6.74173	_ALM[Oxidation (M)]DEEDM[Oxidation (M)]DDVVDADEYLIPQQGFFSS[Phospho (STY)]PSTSR_		_AGGASPAASS[Phospho (STY)]TAQPPTQHR_	59.6372	LibDIA
		_QKS[Phospho (STY)]DAEEDGGTVSQEEEDR_	126.97	_DSLSPVLHPS[Phospho (STY)]DLILTR_	34.3358	_ASVSPM[Oxidation (M)]DEPVPDS[Phospho (STY)]ESPIEK_	10.7807	_ALS[Phospho (STY)]SDSILSPAPDAR_	18.4126	dDIA		_LGDVS[Phospho (STY)]PTQIDVSQFGSFK_	79.438	_ENS[Phospho (STY)]GPVENGVSDQEGEEQAR_	44.2729	_AS[Phospho (STY)]SPELPVSVENIK_		_ALM[Oxidation (M)]DEEDM[Oxidation (M)]DDVVDADEYLIPQQGFFS[Phospho (STY)]SPSTSR_		_AGGASPAAS[Phospho (STY)]STAQPPTQHR_	63.8678	LibDIA
		_QLPLEPESPS[Phospho (STY)]GQVGPR_	60.2426	_DSLS[Phospho (STY)]DDGVDLK_	2.83137	_ASVS[Phospho (STY)]PM[Oxidation (M)]DEPVPDSESPIEK_	14.0594	_ALS[Phospho (STY)]SDSILS[Phospho (STY)]PAPDAR_	10.2644	dDIA		_LGGLRPESPESLT[Phospho (STY)]SVSR_	36.6097	_EPALPLEPDSGGNTS[Phospho (STY)]PGVTANGEAR_	64.7715	_AS[Phospho (STY)]SPPDRIDIFGR_	56.7782	_ALM[Oxidation (M)]DEEDM[Oxidation (M)]DDVVDADEY[Phospho (STY)]LIPQQGFFSSPSTSR_		_AGGAS[Phospho (STY)]PAASSTAQPPTQHR_	47.362	LibDIA
		_QLPLEPES[Phospho (STY)]PSGQVGPR_	58.4886	_DSLS[Phospho (STY)]PVLHPSDLILTR_	30.1411	_ASVS[Phospho (STY)]PM[Oxidation (M)]DEPVPDSES[Phospho (STY)]PIEK_	14.3064	_ALS[Phospho (STY)]SGGSITSPPLS[Phospho (STY)]PALPK_	18.5189	dDIA		_LGGLRPES[Phospho (STY)]PESLTSVSR_	53.6678	_EPT[Phospho (STY)]PS[Phospho (STY)]IASDISLPIATQELR_	29.9517	_AS[Phospho (STY)]TASPC[Carbamidomethyl (C)]NNNINAATAVALQEPR_	14.1187	_ALPNNTSSS[Phospho (STY)]PQPK_	29.5298	_AGGGGGLGAGSPALS[Phospho (STY)]GGQGR_	7.09798	LibDIA
		_QLSS[Phospho (STY)]GVSEIR_	32.0588	_DSQDASAEQSDHDDEVASLAS[Phospho (STY)]ASGGFGTK_	21.1472	_ASVS[Phospho (STY)]PM[Oxidation (M)]DEPVPDS[Phospho (STY)]ESPIEK_	15.6777	_ALTDDS[Phospho (STY)]DENEEEDAFTDQK_	26.9188	dDIA		_LGS[Phospho (STY)]FGSITR_		_EPVADEEEEDS[Phospho (STY)]DDDVEPITEFR_	53.2998	_AS[Phospho (STY)]VSPM[Oxidation (M)]DEPVPDSESPIEK_	29.1733	_ALPNNTSS[Phospho (STY)]SPQPK_	20.0065	_AGGGGGLGAGS[Phospho (STY)]PALSGGQGR_	21.6467	LibDIA
		_QLS[Phospho (STY)]SGVSEIR_	32.6413	_DSQDASAEQSDHDDEVAS[Phospho (STY)]LASASGGFGTK_	15.7057	_AS[Phospho (STY)]DLEDEESAAR_	12.9293	_ALTQPSPVSTPSS[Phospho (STY)]VQFFLQEDDSADR_	7.87129	dDIA		_LHSSNPNLST[Phospho (STY)]LDFGEEK_	62.75	_ERS[Phospho (STY)]PS[Phospho (STY)]PSFR_		_ATGGLC[Carbamidomethyl (C)]LLGAYADS[Phospho (STY)]DDDDNDVSEK_		_ALPSLNTGSSS[Phospho (STY)]PR_	7.58922	_AGGLDWPEATEVS[Phospho (STY)]PSR_		LibDIA
		_QNS[Phospho (STY)]DPTSENPPLPTR_	68.1525	_DSQDASAEQS[Phospho (STY)]DHDDEVASLASASGGFGTK_	16.938	_AS[Phospho (STY)]DPGLPAEEPK_	6.19938	_ALTQPSPVST[Phospho (STY)]PSSVQFFLQEDDSADR_	43.2762	dDIA		_LHSSNPNLS[Phospho (STY)]TLDFGEEK_	9.00091	_ESEDKPEIEDVGS[Phospho (STY)]DEEEEKK_	39.7636	_ATGGLC[Carbamidomethyl (C)]LLGAY[Phospho (STY)]ADSDDDDNDVSEK_		_ALPSLNTGSS[Phospho (STY)]SPR_	8.18729	_AGGPATPLSPT[Phospho (STY)]R_	17.0742	LibDIA
		_QPPVS[Phospho (STY)]PGTALVGSQK_	69.5322	_DSQDAS[Phospho (STY)]AEQSDHDDEVASLASASGGFGTK_	14.9063	_AS[Phospho (STY)]GEM[Oxidation (M)]ASAQYITAALR_	31.1287	_ALTQPSPVS[Phospho (STY)]TPSSVQFFLQEDDSADR_	52.7514	dDIA		_LHSS[Phospho (STY)]NPNLSTLDFGEEK_	22.7102	_ESEDKPEIEDVGS[Phospho (STY)]DEEEEK_	30.5683	_ATIS[Phospho (STY)]DEEIER_	10.9532	_ALPTSKPEGSLHSSPVGPSS[Phospho (STY)]SK_	17.6067	_AGGPATPLS[Phospho (STY)]PTR_	14.8686	LibDIA
		_QPS[Phospho (STY)]EEEIIK_	22.3385	_DSSFTEVPRS[Phospho (STY)]PK_	28.2589	_AS[Phospho (STY)]GPPVSELITK_	52.5131	_ALTQPS[Phospho (STY)]PVSTPSSVQFFLQEDDSADR_	44.795	dDIA		_LHS[Phospho (STY)]SNPNLSTLDFGEEK_	8.01547	_ESPRPLQLPGAEGPAIS[Phospho (STY)]DGEEGGGEPGAGGGAAGAAGAGR_	50.2836	_ATNES[Phospho (STY)]EDEIPQLVPIGK_	13.9177	_ALPTSKPEGS[Phospho (STY)]LHSSPVGPSSSK_	46.8483	_AGGPAT[Phospho (STY)]PLSPTR_	17.6024	LibDIA
		_QSFDDNDS[Phospho (STY)]EELEDK_	24.9309	_DSTSQHDDDNIST[Phospho (STY)]TSGFSSR_		_AS[Phospho (STY)]GVAVSDGVIK_	15.9959	_ALT[Phospho (STY)]DDSDENEEEDAFTDQK_	16.5471	dDIA		_LIPGPLS[Phospho (STY)]PVAR_	56.7415	_ESS[Phospho (STY)]PIPSPT[Phospho (STY)]SDRK_	109.462	_ATSFS[Phospho (STY)]SAGEVPK_	6.07368	_ALPT[Phospho (STY)]SKPEGSLHSSPVGPSSSK_	35.9754	_AGGPAT[Phospho (STY)]PLS[Phospho (STY)]PTR_	16.4238	LibDIA
		_QSSATSS[Phospho (STY)]FGGLGGGSVR_		_DSTS[Phospho (STY)]QHDDDNISTTSGFSSR_	58.3286	_AS[Phospho (STY)]LEAAIADAEQR_	12.1046	_ALT[Phospho (STY)]QPSPVSTPSSVQFFLQEDDSADR_	40.233	dDIA		_LKLS[Phospho (STY)]PS[Phospho (STY)]PSSR_	74.0259	_ESS[Phospho (STY)]PIPS[Phospho (STY)]PTSDRK_	18.3889	_ATSPSSSVS[Phospho (STY)]GDFDDGHHSVSTPGPSR_		_ALQADSPHSSSGM[Oxidation (M)]SEVHSPGEHSGQS[Phospho (STY)]QGPPT[Phospho (STY)]PPTT[Phospho (STY)]PK_		_AGGPTTPLSPT[Phospho (STY)]R_	22.9068	LibDIA
		_QSS[Phospho (STY)]PSGSEQLVR_	89.7666	_DST[Phospho (STY)]SQHDDDNISTTSGFSSR_	58.3286	_AS[Phospho (STY)]LEDAPVDDLTR_	19.6568	_ALVEFESNPEETREPGSPPS[Phospho (STY)]VQR_	14.3226	dDIA		_LLEDGEDFNLGDALDS[Phospho (STY)]SNSM[Oxidation (M)]QTIQK_	26.4042	_ESS[Phospho (STY)]PIPS[Phospho (STY)]PTSDR_	86.1838	_ATSPSSS[Phospho (STY)]VSGDFDDGHHSVSTPGPSR_	55.8772	_ALQALQNEPIPERSPQNGES[Phospho (STY)]GK_		_AGGPTTPLS[Phospho (STY)]PTR_	21.5419	LibDIA
		_QS[Phospho (STY)]FDDNDSEELEDK_	26.2065	_DS[Phospho (STY)]ASPSTSSFC[Carbamidomethyl (C)]LGVSVAASSHVPIQK_	51.0676	_AS[Phospho (STY)]LGS[Phospho (STY)]LEGEAEAEASSPK_	14.3727	_ALVEFESNPEETREPGS[Phospho (STY)]PPSVQR_	14.1897	dDIA		_LNLGTDSDSS[Phospho (STY)]PQK_		_ESTQLS[Phospho (STY)]PADLTEGKPTDPSK_	55.126	_ATSPSS[Phospho (STY)]SVSGDFDDGHHSVSTPGPSR_	52.575	_ALQALQNEPIPERS[Phospho (STY)]PQNGESGK_		_AGGPTT[Phospho (STY)]PLS[Phospho (STY)]PTR_	9.61901	LibDIA
		_QS[Phospho (STY)]LGELIGTLNAAK_	10.3657	_DS[Phospho (STY)]DGVDGFEAEGK_	56.1146	_AS[Phospho (STY)]LVALPEQTASEEETPPPLLTK_	15.2272	_ALVEFESNPEET[Phospho (STY)]REPGSPPSVQR_	13.9711	dDIA		_LPLVPES[Phospho (STY)]PR_		_EST[Phospho (STY)]QLSPADLTEGKPTDPSK_	47.8291	_ATSPS[Phospho (STY)]SSVSGDFDDGHHSVSTPGPSR_	52.3029	_ALSSAVQASPTS[Phospho (STY)]PGGSPSS[Phospho (STY)]PSSGQR_	57.5417	_AGLESGAEPGDGDSDTT[Phospho (STY)]KK_	23.0158	LibDIA
		_QVSASELHTS[Phospho (STY)]GILGPETLR_	9.06724	_DS[Phospho (STY)]ENLASPSEYPENGER_	27.0235	_AS[Phospho (STY)]M[Oxidation (M)]SEFLESEDGEVEQQR_	13.3322	_ALVEFES[Phospho (STY)]NPEETREPGSPPSVQR_	14.4794	dDIA		_LPNLSSPS[Phospho (STY)]AEGPPGPPSGPAPR_		_ESVPEFPLS[Phospho (STY)]PPK_	34.8586	_ATS[Phospho (STY)]FSSAGEVPK_	24.6529	_ALSSDSILS[Phospho (STY)]PAPDAR_	23.213	_AGLESGAEPGDGDSDTT[Phospho (STY)]K_	9.05155	LibDIA
		_QVSASELHT[Phospho (STY)]SGILGPETLR_	11.9856	_DS[Phospho (STY)]HSS[Phospho (STY)]EEDEASSQTDLSQTISK_	19.443	_AS[Phospho (STY)]PAPGSGHPEGPGAHLDM[Oxidation (M)]NSLDR_	4.60989	_ALVHQLSNES[Phospho (STY)]R_	5.05511	dDIA		_LPNLSS[Phospho (STY)]PSAEGPPGPPSGPAPR_	81.0213	_ES[Phospho (STY)]EDKPEIEDVGSDEEEEKK_	34.3886	_ATS[Phospho (STY)]PLC[Carbamidomethyl (C)]TSTASM[Oxidation (M)]VSSSPSTPSNIPQK_	20.9374	_ALSSDS[Phospho (STY)]ILSPAPDAR_	5.43054	_AGLESGAEPGDGDSDT[Phospho (STY)]TKK_	6.73156	LibDIA
		_QVSAS[Phospho (STY)]ELHTSGILGPETLR_	12.4471	_DS[Phospho (STY)]LSDDGVDLK_	11.2099	_AS[Phospho (STY)]PDQNASTHTPQSSVK_	106.864	_ALVHQLS[Phospho (STY)]NESR_	6.13761	dDIA		_LPNLS[Phospho (STY)]SPSAEGPPGPPSGPAPR_		_ES[Phospho (STY)]EDKPEIEDVGSDEEEEK_	16.7727	_ATS[Phospho (STY)]PSSSVSGDFDDGHHSVSTPGPSR_	75.1572	_ALSSDS[Phospho (STY)]ILS[Phospho (STY)]PAPDAR_	38.4667	_AGLESGAEPGDGDSDT[Phospho (STY)]TK_	8.87745	LibDIA
		_QVS[Phospho (STY)]ASELHTSGILGPETLR_	12.1	_DS[Phospho (STY)]LSPVLHPSDLILTR_	30.7017	_AS[Phospho (STY)]PEARPQIPTK_	18.7476	_ALVVPEPEPDSDS[Phospho (STY)]NQER_	4.30234	dDIA		_LPSGSGAASPT[Phospho (STY)]GSAVDIR_	20.4035	_ES[Phospho (STY)]S[Phospho (STY)]PIPSPTSDRK_	91.2882	_ATS[Phospho (STY)]PSSS[Phospho (STY)]VSGDFDDGHHSVSTPGPSR_		_ALSSGGSITS[Phospho (STY)]PPLS[Phospho (STY)]PALPK_	12.2692	_AGLESGAEPGDGDS[Phospho (STY)]DTTKK_	8.88798	LibDIA
		_QVVSVVQDEEVGLPFEASPES[Phospho (STY)]PPPAS[Phospho (STY)]PDGVTEIR_	62.5902	_DS[Phospho (STY)]PGIPPSANAHQLFR_	29.1647	_AS[Phospho (STY)]PFEEDQNR_	7.27498	_ALVVPEPEPDS[Phospho (STY)]DSNQER_	5.80103	dDIA		_LPSGSGAAS[Phospho (STY)]PTGSAVDIR_		_ES[Phospho (STY)]TQLSPADLTEGKPTDPSK_	48.0921	_ATT[Phospho (STY)]PPNQGRPDS[Phospho (STY)]PVYANLQELK_	15.1797	_ALSSGGSIT[Phospho (STY)]SPPLSPALPK_	42.0374	_AGLESGAEPGDGDS[Phospho (STY)]DTTK_	9.45164	LibDIA
		_RADLNQGIGEPQS[Phospho (STY)]PSR_	122.833	_DS[Phospho (STY)]PTLSNSGIR_	48.3095	_AS[Phospho (STY)]PPGDLQNPK_	14.1586	_AM[Oxidation (M)]KPPGGESSNLFGSPEEAT[Phospho (STY)]PSSRPNR_	52.2048	dDIA		_LPSGS[Phospho (STY)]GAASPTGSAVDIR_	54.2389	_ES[Phospho (STY)]VASGDDRAEEDM[Oxidation (M)]DEAIEK_		_AT[Phospho (STY)]NESEDEIPQLVPIGK_	14.1656	_ALSSGGSIT[Phospho (STY)]S[Phospho (STY)]PPLSPALPK_	13.2741	_AGLES[Phospho (STY)]GAEPGDGDSDTTK_	31.1505	LibDIA
		_RAGDLLEDS[Phospho (STY)]PK_	3.38324	_DS[Phospho (STY)]QDASAEQSDHDDEVASLASASGGFGTK_	16.3158	_AS[Phospho (STY)]PPPQGPLPGPPGALHR_	17.7569	_AM[Oxidation (M)]KPPGGESSNLFGS[Phospho (STY)]PEEATPSSRPNR_	21.8604	dDIA		_LPSGS[Phospho (STY)]GAAS[Phospho (STY)]PTGSAVDIR_	16.2736	_ETPHS[Phospho (STY)]PGVEDAPIAK_	7.12478	_AT[Phospho (STY)]SNVFAM[Oxidation (M)]FDQSQIQEFK_	29.4789	_ALSSLHGDDQDSEDEVLT[Phospho (STY)]IPEVK_	12.4668	_AGLES[Phospho (STY)]GAEPGDGDSDTT[Phospho (STY)]K_	15.1765	LibDIA
		_RAS[Phospho (STY)]QEANLLTLAQK_	32.2702	_DS[Phospho (STY)]TSQHDDDNISTTSGFSSR_	58.3286	_AS[Phospho (STY)]PQSEFM[Oxidation (M)]PSK_	6.84554	_AM[Oxidation (M)]KPPGGESSNLFGS[Phospho (STY)]PEEATPSSR_	43.4096	dDIA		_LPSSPVY[Phospho (STY)]EDAASFK_	38.9427	_ET[Phospho (STY)]PHSPGVEDAPIAK_	9.90894	_AT[Phospho (STY)]SPSSSVSGDFDDGHHSVSTPGPSR_	86.8468	_ALSSLHGDDQDS[Phospho (STY)]EDEVLTIPEVK_	11.3497	_AGLGSPERPPKTS[Phospho (STY)]PGS[Phospho (STY)]PR_	61.3458	LibDIA
		_RDS[Phospho (STY)]DGVDGFEAEGK_		_DTFEHDPSES[Phospho (STY)]IDEFNK_	25.594	_AS[Phospho (STY)]PSPQPSSQPLQIHR_	3.00837	_AM[Oxidation (M)]KPPGGESS[Phospho (STY)]NLFGSPEEATPSSRPNR_	37.4258	dDIA		_LPSS[Phospho (STY)]PVYEDAASFK_	41.8228	_EVDGLLTSEPM[Oxidation (M)]GSPVS[Phospho (STY)]SK_	30.9713	_AT[Phospho (STY)]VSAPFGKFQGK_	68.6695	_ALSS[Phospho (STY)]DSILSPAPDAR_	4.48653	_AGLGS[Phospho (STY)]PERPPKTS[Phospho (STY)]PGSPR_	41.288	LibDIA
		_RDS[Phospho (STY)]LGAYASQDANEQGQDLGK_	32.3969	_DTSATSQSVNGS[Phospho (STY)]PQAEQPSLESTSK_	28.7887	_AS[Phospho (STY)]PVPAPSSGLHAAVR_	97.1407	_AM[Oxidation (M)]TLS[Phospho (STY)]PQEEVAAGQM[Oxidation (M)]ASSSR_	25.2598	dDIA		_LPST[Phospho (STY)]SGSEGVPFR_	61.1282	_EVDGLLTSEPM[Oxidation (M)]GS[Phospho (STY)]PVSSK_	33.0289	_AVPAPS[Phospho (STY)]PGPTHNS[Phospho (STY)]PELGRPPAAGVLAPDM[Oxidation (M)]SDK_		_ALSS[Phospho (STY)]DS[Phospho (STY)]ILSPAPDAR_	32.9716	_AGLGS[Phospho (STY)]PERPPKTS[Phospho (STY)]PGS[Phospho (STY)]PR_	18.9383	LibDIA
		_REEDEPEERSGDET[Phospho (STY)]PGSEVPGDK_		_DTSATSQS[Phospho (STY)]VNGSPQAEQPSLESTSK_	28.815	_AS[Phospho (STY)]QEANLLTLAQK_	75.4184	_ANAS[Phospho (STY)]PQKPLDLK_	13.5939	dDIA		_LPS[Phospho (STY)]GSGAASPTGSAVDIR_	48.1484	_EVDGLLTS[Phospho (STY)]EPM[Oxidation (M)]GSPVSSK_	17.4324	_AVPM[Oxidation (M)]APAPAS[Phospho (STY)]PGSSNDSSAR_	74.1753	_ALSS[Phospho (STY)]LHGDDQDS[Phospho (STY)]EDEVLTIPEVK_	49.2404	_AGLGS[Phospho (STY)]PERPPK_	10.8859	LibDIA
		_RESC[Carbamidomethyl (C)]GSS[Phospho (STY)]VLTDFEGK_	22.6892	_DTSAT[Phospho (STY)]SQSVNGSPQAEQPSLESTSK_	37.7405	_AS[Phospho (STY)]SFSGISVLTR_	13.2471	_ANDESNEHS[Phospho (STY)]DVIDSQELSK_	23.3084	dDIA		_LPS[Phospho (STY)]GSGAAS[Phospho (STY)]PTGSAVDIR_	48.1253	_EVDPSTGELQSLQM[Oxidation (M)]PES[Phospho (STY)]EGPSSLDPSQEGPTGLK_		_AVQLM[Oxidation (M)]QQVASNGATLPSALSAS[Phospho (STY)]K_	17.4802	_ALS[Phospho (STY)]GRAS[Phospho (STY)]PVPAPSSGLHAAVR_	28.7158	_AGLRVS[Phospho (STY)]APEVSVGHK_	34.9333	LibDIA
		_RESC[Carbamidomethyl (C)]GS[Phospho (STY)]SVLTDFEGK_	22.3392	_DTS[Phospho (STY)]ATSQSVNGSPQAEQPSLESTSK_		_AS[Phospho (STY)]SLEDLVLK_	12.3521	_ANDES[Phospho (STY)]NEHSDVIDSQELSK_	24.9438	dDIA		_LPS[Phospho (STY)]SPVYEDAASFK_	40.2767	_EVEDKES[Phospho (STY)]EGEEEDEDEDLSK_	56.7434	_AVSETPAVPPVSEDEDDDDDDAT[Phospho (STY)]PPPVIAPRPEHTK_	12.4699	_ALS[Phospho (STY)]HDSIFIPESGQDATRPVR_	25.9007	_AGM[Oxidation (M)]SSNQSISS[Phospho (STY)]PVLDAVPRTPS[Phospho (STY)]R_	39.7792	LibDIA
		_RES[Phospho (STY)]C[Carbamidomethyl (C)]GSSVLTDFEGK_	15.7384	_DT[Phospho (STY)]SATSQSVNGSPQAEQPSLESTSK_	37.7405	_AS[Phospho (STY)]SLGEIDESSELR_	7.76421	_ANEAGGQVGPEAPRPPETS[Phospho (STY)]PEM[Oxidation (M)]R_	11.2627	dDIA		_LPS[Phospho (STY)]VEEAEVPK_	48.5036	_EVEEELAT[Phospho (STY)]SGGQSPTGEQIPQFQQR_	21.3157	_AVSETPAVPPVS[Phospho (STY)]EDEDDDDDDATPPPVIAPRPEHTK_	27.2779	_ALS[Phospho (STY)]SDSILSPAPDAR_	4.92102	_AGM[Oxidation (M)]SSNQSISS[Phospho (STY)]PVLDAVPRT[Phospho (STY)]PSR_	38.453	LibDIA
		_RGEGDAPFSEPGTTSTQRPSSPETAT[Phospho (STY)]K_	7.90547	_DVATSPISPTENNT[Phospho (STY)]TPPDALTR_	13.2525	_AS[Phospho (STY)]SLNFLNK_	12.9544	_ANEAGGQVGPEAPRPPET[Phospho (STY)]SPEM[Oxidation (M)]R_	7.57704	dDIA		_LQFLFELPSRLT[Phospho (STY)]K_	106.555	_EVIEIEDASPT[Phospho (STY)]K_		_AVSLDSPVS[Phospho (STY)]VGSSPPVK_	44.4266	_ALS[Phospho (STY)]SDSILS[Phospho (STY)]PAPDAR_	15.7053	_AGM[Oxidation (M)]SSNQSISS[Phospho (STY)]PVLDAVPR_	2.58242	LibDIA
		_RGEGDAPFSEPGTTSTQRPSS[Phospho (STY)]PETATK_	36.6037	_DVATSPISPT[Phospho (STY)]ENNTTPPDALTR_	39.9771	_AS[Phospho (STY)]SPGYIDSPTYSR_	72.0856	_ANESS[Phospho (STY)]PKPVGPPPER_	31.731	dDIA		_LQQGAGLESPQGQPEPGAAS[Phospho (STY)]PQR_	13.8993	_EVIEIEDAS[Phospho (STY)]PTK_		_AVSLDS[Phospho (STY)]PVSVGSSPPVK_		_ALS[Phospho (STY)]SDS[Phospho (STY)]ILSPAPDAR_	9.52288	_AGM[Oxidation (M)]SSNQSIS[Phospho (STY)]SPVLDAVPR_	1.42647	LibDIA
		_RGEGDAPFSEPGTTSTQRPS[Phospho (STY)]SPETATK_	33.3783	_DVATSPIS[Phospho (STY)]PTENNTTPPDALTR_	24.7402	_AS[Phospho (STY)]TASPC[Carbamidomethyl (C)]NNNINAATAVALQEPR_	13.1948	_ANES[Phospho (STY)]SPKPVGPPPER_	35.9314	dDIA		_LQQGAGLES[Phospho (STY)]PQGQPEPGAASPQR_		_EVSSRPSTPGLSVVS[Phospho (STY)]GISATSEDIPNK_		_C[Carbamidomethyl (C)]ALSS[Phospho (STY)]PSLAFTPPIK_	38.3868	_ALTDDS[Phospho (STY)]DENEEEDAFTDQK_	1.38424	_AGM[Oxidation (M)]SSNQSIS[Phospho (STY)]S[Phospho (STY)]PVLDAVPR_	7.91102	LibDIA
		_RGEGDAPFSEPGTTST[Phospho (STY)]QRPSSPETATK_	14.5446	_DVATS[Phospho (STY)]PISPTENNTTPPDALTR_	14.8055	_AS[Phospho (STY)]VSPM[Oxidation (M)]DEPVPDSESPIEK_	22.089	_ANNSQEPS[Phospho (STY)]PQLASSVASTR_	65.8896	dDIA		_LQQGAGLES[Phospho (STY)]PQGQPEPGAAS[Phospho (STY)]PQR_	4.62408	_EVSSRPSTPGLS[Phospho (STY)]VVSGISATSEDIPNK_		_C[Carbamidomethyl (C)]GSGPVHISGQHLVAVEEDAES[Phospho (STY)]EDEEEEDVK_	60.717	_ALT[Phospho (STY)]DDSDENEEEDAFTDQK_	10.575	_AGM[Oxidation (M)]SSNQS[Phospho (STY)]ISSPVLDAVPR_	2.86517	LibDIA
		_RGEGDAPFSEPGTTS[Phospho (STY)]TQRPSSPETATK_	21.6601	_DVAT[Phospho (STY)]SPISPTENNTTPPDALTR_	14.7945	_ATGGLC[Carbamidomethyl (C)]LLGAYADS[Phospho (STY)]DDDDNDVSEK_	51.8488	_ANNS[Phospho (STY)]QEPSPQLASSVASTR_	38.2335	dDIA		_LRLS[Phospho (STY)]PSPTSQR_		_EVSSRPST[Phospho (STY)]PGLSVVSGISATSEDIPNK_		_C[Carbamidomethyl (C)]GSGPVHIS[Phospho (STY)]GQHLVAVEEDAESEDEEEEDVK_	60.4624	_ALVEFESNPEETREPGSPPS[Phospho (STY)]VQR_	3.85917	_AGM[Oxidation (M)]SSNQS[Phospho (STY)]ISS[Phospho (STY)]PVLDAVPR_	19.8943	LibDIA
		_RGEGDAPFSEPGTT[Phospho (STY)]STQRPSSPETATK_	22.3337	_DVDVSEDS[Phospho (STY)]PPPLPER_	4.28934	_ATIS[Phospho (STY)]DEEIER_	14.505	_ANQIS[Phospho (STY)]PSNSSLK_	17.7787	dDIA		_LRLS[Phospho (STY)]PS[Phospho (STY)]PTSQR_	17.838	_EVSSRPS[Phospho (STY)]TPGLSVVSGISATSEDIPNK_		_C[Carbamidomethyl (C)]GS[Phospho (STY)]GPVHISGQHLVAVEEDAESEDEEEEDVK_	59.6812	_ALVEFESNPEETREPGS[Phospho (STY)]PPSVQR_	2.85474	_AGM[Oxidation (M)]SS[Phospho (STY)]NQSISSPVLDAVPR_	4.7012	LibDIA
		_RGEGDAPFS[Phospho (STY)]EPGTTSTQRPSSPETATK_	7.97458	_DVM[Oxidation (M)]SDETNNEETESPSQEFVNIT[Phospho (STY)]K_	9.64625	_ATLLNVPDLSDS[Phospho (STY)]IHS[Phospho (STY)]ANASER_	28.3781	_ANSFVGTAQYVS[Phospho (STY)]PELLTEK_	8.97571	dDIA		_LSLEGDHSTPPSAY[Phospho (STY)]GSVK_	46.8732	_EVSS[Phospho (STY)]RPSTPGLSVVSGISATSEDIPNK_		_C[Carbamidomethyl (C)]GS[Phospho (STY)]GPVHIS[Phospho (STY)]GQHLVAVEEDAES[Phospho (STY)]EDEEEEDVK_	6.00524	_ALVHQLSNES[Phospho (STY)]R_	34.7472	_AGM[Oxidation (M)]S[Phospho (STY)]SNQSISSPVLDAVPR_	14.3275	LibDIA
		_RGSDPAS[Phospho (STY)]GEVEASQLR_	23.6188	_DVM[Oxidation (M)]SDETNNEETESPS[Phospho (STY)]QEFVNITK_	11.6616	_ATLSSTSGLDLM[Oxidation (M)]SESGEGEIS[Phospho (STY)]PQR_	61.8811	_ANSFVGTAQY[Phospho (STY)]VSPELLTEK_	26.0988	dDIA		_LSLEGDHSTPPS[Phospho (STY)]AYGSVK_	30.6275	_EVSS[Phospho (STY)]RPST[Phospho (STY)]PGLSVVSGISATSEDIPNK_	59.1456	_C[Carbamidomethyl (C)]QTAEADS[Phospho (STY)]ES[Phospho (STY)]DHEVPEPESEM[Oxidation (M)]K_	65.361	_ALVHQLS[Phospho (STY)]NESR_	28.7023	_AGM[Oxidation (M)]TS[Phospho (STY)]SPDATTGQTFG_	36.1859	LibDIA
		_RGSGDTSS[Phospho (STY)]LIDPDTSLSELR_	18.7535	_DVM[Oxidation (M)]SDETNNEETES[Phospho (STY)]PSQEFVNITK_	8.08222	_ATLSSTSGLDLM[Oxidation (M)]SES[Phospho (STY)]GEGEISPQR_	57.5066	_ANSFVGT[Phospho (STY)]AQYVSPELLTEK_	10.9034	dDIA		_LSST[Phospho (STY)]DDGYIDLQFK_		_EVS[Phospho (STY)]SRPSTPGLSVVSGISATSEDIPNK_		_C[Carbamidomethyl (C)]RS[Phospho (STY)]PGM[Oxidation (M)]LEPLGSSR_	3.21789	_ALVVPEPEPDSDS[Phospho (STY)]NQER_	3.7531	_AGM[Oxidation (M)]T[Phospho (STY)]SSPDATTGQTFG_		LibDIA
		_RGSGDTS[Phospho (STY)]ISIDTEASIR_	23.6817	_DVM[Oxidation (M)]SDETNNEET[Phospho (STY)]ESPSQEFVNITK_	9.04641	_ATNES[Phospho (STY)]EDEIPQLVPIGK_	5.67855	_ANSPSLFGT[Phospho (STY)]EGKPK_	17.2755	dDIA		_LSS[Phospho (STY)]GFDDIDLPSAVK_	69.7932	_EVS[Phospho (STY)]SRPSTPGLS[Phospho (STY)]VVSGISATSEDIPNK_		_C[Carbamidomethyl (C)]SGPGLS[Phospho (STY)]PGM[Oxidation (M)]VR_	9.8947	_ALVVPEPEPDS[Phospho (STY)]DSNQER_	73.73	_AGNS[Phospho (STY)]DS[Phospho (STY)]EEDDANGRVELILEPK_	59.1464	LibDIA
		_RGSGDTS[Phospho (STY)]SLIDPDTSLSELR_	19.9957	_DVM[Oxidation (M)]SDET[Phospho (STY)]NNEETESPSQEFVNITK_	7.67585	_ATSFSS[Phospho (STY)]AGEVPK_	21.7764	_ANSPS[Phospho (STY)]LFGTEGKPK_	19.277	dDIA		_LSS[Phospho (STY)]TDDGYIDLQFK_		_EVS[Phospho (STY)]SRPS[Phospho (STY)]TPGLSVVSGISATSEDIPNK_	61.1634	_C[Carbamidomethyl (C)]SPT[Phospho (STY)]VAFVEFPSSPQLK_	59.5826	_AM[Oxidation (M)]KPPGGESSNLFGSPEEATPS[Phospho (STY)]SRPNR_		_AGPEEPGDS[Phospho (STY)]PPLR_		LibDIA
		_RGSGDT[Phospho (STY)]SISIDTEASIR_	22.6886	_DVTNFTVGGFAPM[Oxidation (M)]S[Phospho (STY)]PR_	25.8857	_ATSFS[Phospho (STY)]SAGEVPK_	21.8931	_ANSPS[Phospho (STY)]LFGTEGK_		dDIA		_LSVPTS[Phospho (STY)]DEEDEVPAPK_	18.5172	_EVYELLDS[Phospho (STY)]PGK_		_C[Carbamidomethyl (C)]S[Phospho (STY)]PTVAFVEFPSSPQLK_	62.2426	_AM[Oxidation (M)]KPPGGESSNLFGSPEEAT[Phospho (STY)]PSSRPNR_		_AGPPAPAPPAPIPPPAPSQSSPPEQPQS[Phospho (STY)]M[Oxidation (M)]EM[Oxidation (M)]R_	62.2859	LibDIA
		_RGSGDT[Phospho (STY)]SSLIDPDTSLSELR_	19.9954	_DVT[Phospho (STY)]PPPETEVVLIK_	12.4736	_ATSPSSSVSGDFDDGHHS[Phospho (STY)]VSTPGPSR_	46.9025	_ANSTSDSVFT[Phospho (STY)]ETPSPVLK_		dDIA		_LS[Phospho (STY)]PEVAPPAHR_	111.439	_EYIPGQPPLSQSSDS[Phospho (STY)]SPTR_		_C[Carbamidomethyl (C)]TLPEHESPS[Phospho (STY)]QDISDAC[Carbamidomethyl (C)]EAESTER_	26.1534	_AM[Oxidation (M)]KPPGGESSNLFGS[Phospho (STY)]PEEATPSSRPNR_	33.9864	_AGPPAPAPPAPIPPPAPSQSS[Phospho (STY)]PPEQPQSM[Oxidation (M)]EM[Oxidation (M)]R_	88.5515	LibDIA
		_RGSLS[Phospho (STY)]NAGDPEIVK_	14.5862	_DYEIESQNPLASPTNT[Phospho (STY)]LLGSAK_	0.111393	_ATSPSSSVS[Phospho (STY)]GDFDDGHHSVSTPGPSR_	21.4293	_ANSTSDS[Phospho (STY)]VFTETPSPVLK_	36.1951	dDIA		_LS[Phospho (STY)]SGFDDIDLPSAVK_	56.2355	_EYIPGQPPLS[Phospho (STY)]QSSDSSPTR_		_C[Carbamidomethyl (C)]TLPEHES[Phospho (STY)]PSQDISDAC[Carbamidomethyl (C)]EAESTER_	24.2428	_AM[Oxidation (M)]KPPGGESSNLFGS[Phospho (STY)]PEEATPSSR_		_AGQNQPAEPDASAC[Carbamidomethyl (C)]TPESPQEELLS[Phospho (STY)]R_		LibDIA
		_RGSLTLT[Phospho (STY)]ISGESPK_	65.9905	_DYEIESQNPLAS[Phospho (STY)]PTNTLLGSAK_	22.6206	_ATSPSSS[Phospho (STY)]VSGDFDDGHHSVSTPGPSR_	14.643	_ANSTS[Phospho (STY)]DSVFTETPSPVLK_	24.0153	dDIA		_LS[Phospho (STY)]STDDGYIDLQFK_		_FASDDEHDEHDENGAT[Phospho (STY)]GPVK_	39.8588	_C[Carbamidomethyl (C)]T[Phospho (STY)]LPEHESPSQDISDAC[Carbamidomethyl (C)]EAESTER_	30.3172	_AM[Oxidation (M)]KPPGGESSNLFGS[Phospho (STY)]PEEAT[Phospho (STY)]PSSRPNR_	41.9798	_AGQNQPAEPDASAC[Carbamidomethyl (C)]T[Phospho (STY)]PESPQEELLSR_		LibDIA
		_RGSPT[Phospho (STY)]TGFIEQK_	11.5388	_DYEIES[Phospho (STY)]QNPLASPTNTLLGSAK_	0.13421	_ATSPSS[Phospho (STY)]SVSGDFDDGHHSVSTPGPSR_	13.8266	_ANST[Phospho (STY)]SDSVFTETPSPVLK_	37.2653	dDIA		_LTPVSPESSST[Phospho (STY)]EEK_	69.9229	_FAS[Phospho (STY)]DDEHDEHDENGATGPVK_	12.0554	_C[Carbamidomethyl (C)]VSVQTDPT[Phospho (STY)]DEIPTK_	1.29602	_AM[Oxidation (M)]KPPGGESS[Phospho (STY)]NLFGSPEEATPSSRPNR_	23.7948	_AGQNQPAEPDAS[Phospho (STY)]AC[Carbamidomethyl (C)]TPESPQEELLSR_		LibDIA
		_RGS[Phospho (STY)]DPASGEVEASQLR_	24.0383	_EADDDEEVDDNIPEM[Oxidation (M)]PS[Phospho (STY)]PK_		_ATSPSS[Phospho (STY)]S[Phospho (STY)]VSGDFDDGHHSVSTPGPSR_	25.8081	_ANS[Phospho (STY)]FVGTAQYVSPELLTEK_	8.92747	dDIA		_LTPVSPESS[Phospho (STY)]STEEK_	73.721	_FGESEEVEM[Oxidation (M)]EVES[Phospho (STY)]DEEDDK_	55.1454	_C[Carbamidomethyl (C)]VS[Phospho (STY)]VQTDPTDEIPTK_		_AM[Oxidation (M)]KPPGGES[Phospho (STY)]SNLFGSPEEATPSSRPNR_	23.7899	_AGSEEC[Carbamidomethyl (C)]VFYTDETAS[Phospho (STY)]PLAPDLAK_		LibDIA
		_RGS[Phospho (STY)]GDTSISIDTEASIR_	22.5717	_EALAEAALES[Phospho (STY)]PRPALVR_	19.223	_ATSPS[Phospho (STY)]SSVSGDFDDGHHSVSTPGPSR_	10.7942	_ANS[Phospho (STY)]PEKPPEAGAAHKPR_	29.3973	dDIA		_LTPVS[Phospho (STY)]PESSSTEEK_	57.8614	_FGS[Phospho (STY)]ADNIPNLK_	39.769	_DADLS[Phospho (STY)]PVNASIIK_	14.2059	_AM[Oxidation (M)]S[Phospho (STY)]LNTLNVDAPR_		_AGSEEC[Carbamidomethyl (C)]VFYTDET[Phospho (STY)]ASPLAPDLAK_		LibDIA
		_RGS[Phospho (STY)]GDTSSLIDPDTSLSELR_	71.0746	_EAPAEGEAAEPGS[Phospho (STY)]PTAAEGEAASAASSTSSPK_	10.2422	_ATS[Phospho (STY)]FSSAGEVPK_	23.0467	_ANS[Phospho (STY)]PEKPPEAGAAHK_	116.607	dDIA		_LTQTSST[Phospho (STY)]EQLNVLETETEVLNK_		_FHALSSPQS[Phospho (STY)]PFPSTPTSR_	22.6773	_DAEPQPGSPAAES[Phospho (STY)]LEEPDAAAGLSSTK_		_AM[Oxidation (M)]TLS[Phospho (STY)]PQEEVAAGQM[Oxidation (M)]ASSSR_		_AGSEEC[Carbamidomethyl (C)]VFY[Phospho (STY)]TDETASPLAPDLAK_		LibDIA
		_RGS[Phospho (STY)]LSNAGDPEIVK_	14.1991	_EAS[Phospho (STY)]PAPLAQGEPGREDLPTR_	20.4288	_ATS[Phospho (STY)]NVFAM[Oxidation (M)]FDQSQIQEFK_	70.9636	_ANS[Phospho (STY)]PSLFGTEGKPK_	18.6326	dDIA		_LTQTSS[Phospho (STY)]TEQLNVLETETEVLNK_		_FHALSS[Phospho (STY)]PQSPFPSTPTSR_	22.7038	_DAEPQPGS[Phospho (STY)]PAAESLEEPDAAAGLSSTK_		_AM[Oxidation (M)]T[Phospho (STY)]LSPQEEVAAGQM[Oxidation (M)]ASSSR_	73.1523	_AGSFTGTS[Phospho (STY)]DPEAAPAR_	45.8836	LibDIA
		_RGS[Phospho (STY)]LTLTISGESPK_	41.8513	_EDALDDSVSSSSVHASPLASS[Phospho (STY)]PVR_	8.21062	_ATS[Phospho (STY)]PLC[Carbamidomethyl (C)]TSTASM[Oxidation (M)]VSSSPSTPSNIPQK_	6.3139	_ANS[Phospho (STY)]PSLFGTEGK_	23.5575	dDIA		_LTQTS[Phospho (STY)]STEQLNVLETETEVLNK_		_FHALS[Phospho (STY)]SPQSPFPSTPTSR_	22.4604	_DAGGPRPES[Phospho (STY)]PVPAGR_	55.0512	_ANAS[Phospho (STY)]PQKPLDLK_		_AGSFTGT[Phospho (STY)]SDPEAAPAR_	32.4886	LibDIA
		_RGS[Phospho (STY)]PTTGFIEQK_	34.5692	_EDALDDSVSSSSVHASPLAS[Phospho (STY)]SPVR_		_ATS[Phospho (STY)]PSSSVSGDFDDGHHSVSTPGPSR_	9.42791	_ANS[Phospho (STY)]TSDSVFTETPSPVLK_	15.1591	dDIA		_LTQT[Phospho (STY)]SSTEQLNVLETETEVLNK_		_FIHQQPQSSSPVY[Phospho (STY)]GSSAK_	3.46657	_DAHDVSPTSTDT[Phospho (STY)]EAQLTVER_	15.0376	_ANDESNEHS[Phospho (STY)]DVIDSQELSK_	1.70981	_AGSFT[Phospho (STY)]GTSDPEAAPAR_	22.6612	LibDIA
		_RGS[Phospho (STY)]PVPPVPER_	38.0763	_EDEIS[Phospho (STY)]PPPPNPVVK_	53.2374	_ATT[Phospho (STY)]PPNQGRPDS[Phospho (STY)]PVYANLQELK_	18.9833	_APAGQEEPGTPPS[Phospho (STY)]S[Phospho (STY)]PLSAEQLDR_	15.8223	dDIA		_LT[Phospho (STY)]QTSSTEQLNVLETETEVLNK_		_FIHQQPQSSS[Phospho (STY)]PVYGSSAK_	20.8054	_DAHDVSPTST[Phospho (STY)]DTEAQLTVER_	13.5546	_ANDESNEHS[Phospho (STY)]DVIDS[Phospho (STY)]QELSK_	9.70883	_AGSIST[Phospho (STY)]LDSLDFAR_	3.56051	LibDIA
		_RLDTSS[Phospho (STY)]LK_	76.0396	_EDILENEDEQNS[Phospho (STY)]PPKK_	19.2698	_ATVPVAAATAAEGEGS[Phospho (STY)]PPAVAAVAGPPAAAEVGGGVGGSSR_	31.9414	_APAGQEEPGT[Phospho (STY)]PPSS[Phospho (STY)]PLSAEQLDR_	14.9472	dDIA		_LVSPGSANETSS[Phospho (STY)]ILVESVTR_		_FIHQQPQSS[Phospho (STY)]SPVYGSSAK_	3.84256	_DAHDVSPTS[Phospho (STY)]TDTEAQLTVER_	12.5334	_ANDES[Phospho (STY)]NEHSDVIDS[Phospho (STY)]QELSK_	24.3157	_AGSIS[Phospho (STY)]TLDSLDFAR_	13.2527	LibDIA
		_RLSLGQGDST[Phospho (STY)]EAATEER_	20.9638	_EDKPPLAPSGGTEGPEQPPPPC[Carbamidomethyl (C)]PS[Phospho (STY)]QTGSPPVGLIK_	17.3213	_AT[Phospho (STY)]NESEDEIPQLVPIGK_	5.71782	_APIDTS[Phospho (STY)]DVEEK_	11.6305	dDIA		_LVSPGS[Phospho (STY)]ANETSSILVESVTR_		_FIQELSGSS[Phospho (STY)]PK_	49.8299	_DAHDVSPT[Phospho (STY)]STDTEAQLTVER_	14.4565	_ANEAGGQVGPEAPRPPETS[Phospho (STY)]PEM[Oxidation (M)]R_	13.0059	_AGSNEDPILAPSGTPPPT[Phospho (STY)]IPPDETFGGR_		LibDIA
		_RLSLGQGDS[Phospho (STY)]TEAATEER_	18.3345	_EDLSPAFDHS[Phospho (STY)]PNK_	10.3253	_AT[Phospho (STY)]SNVFAM[Oxidation (M)]FDQSQIQEFK_	63.8675	_APLS[Phospho (STY)]PSLNSRPS[Phospho (STY)]PISATPPALVPETR_	28.1846	dDIA		_LVS[Phospho (STY)]PGSANETSSILVESVTR_		_FIQELSGS[Phospho (STY)]SPK_	64.8181	_DAHDVS[Phospho (STY)]PTSTDTEAQLTVER_	14.4625	_ANEAGGQVGPEAPRPPET[Phospho (STY)]SPEM[Oxidation (M)]R_	15.7937	_AGSNEDPILAPSGT[Phospho (STY)]PPPTIPPDETFGGR_	13.4526	LibDIA
		_RLSTS[Phospho (STY)]PDVIQGHQPR_	9.13898	_EDQFNGS[Phospho (STY)]PPRPQPR_	20.7524	_AT[Phospho (STY)]SPSSSVSGDFDDGHHSVSTPGPSR_	10.696	_APLVSSTLPVATQSPT[Phospho (STY)]PPS[Phospho (STY)]PLFSVDFR_		dDIA		_M[Oxidation (M)]ALPPQEDATAS[Phospho (STY)]PPR_	45.6091	_FIQELS[Phospho (STY)]GSSPK_	11.4147	_DALGDSLQVPVS[Phospho (STY)]PSSTTSSR_	33.3679	_ANESS[Phospho (STY)]PKPVGPPPER_	96.766	_AGSNEDPILAPS[Phospho (STY)]GTPPPTIPPDETFGGR_	61.9612	LibDIA
		_RLST[Phospho (STY)]SPDVIQGHQPR_	5.64727	_EDSGT[Phospho (STY)]FSLGK_	15.2522	_AVPM[Oxidation (M)]APAPAS[Phospho (STY)]PGSSNDSSAR_	21.9272	_APPQTHLPSGASSGTGSASATHGGGSPPGT[Phospho (STY)]R_	8.89869	dDIA		_M[Oxidation (M)]APALSGANLT[Phospho (STY)]SPR_		_FPS[Phospho (STY)]PHPS[Phospho (STY)]PAK_	51.0108	_DALGDS[Phospho (STY)]LQVPVSPSSTTSSR_	20.048	_ANES[Phospho (STY)]SPKPVGPPPER_	78.1321	_AGSPFSPPPSS[Phospho (STY)]SSLTGEAAISR_		LibDIA
		_RLS[Phospho (STY)]LGQGDSTEAATEER_	15.7684	_EDS[Phospho (STY)]GTFSLGK_	15.9931	_AVPSPT[Phospho (STY)]TGEEGSVHSR_	33.5523	_APPQTHLPSGASSGTGSASATHGGGS[Phospho (STY)]PPGTR_	8.72954	dDIA		_M[Oxidation (M)]APTPIPTRSPSDSSTAST[Phospho (STY)]PVAEQIER_		_FS[Phospho (STY)]PPPVGGQGK_	31.1267	_DAPTSPASVASSS[Phospho (STY)]STPSSK_	30.4197	_ANNLHSGDNFQLNDS[Phospho (STY)]EIER_	0.548118	_AGSSPC[Carbamidomethyl (C)]LGSSSAASS[Phospho (STY)]PPPPASR_		LibDIA
		_RLS[Phospho (STY)]TSPDVIQGHQPR_	5.44481	_EEAS[Phospho (STY)]DDDM[Oxidation (M)]EGDEAVVR_	15.2827	_AVPS[Phospho (STY)]PTTGEEGSVHSR_		_APPQTHLPSGASSGTGSASAT[Phospho (STY)]HGGGSPPGTR_	8.60672	dDIA		_M[Oxidation (M)]APTPIPTRSPSDS[Phospho (STY)]STASTPVAEQIER_		_GAES[Phospho (STY)]PFEEK_	9.78512	_DAPTSPAS[Phospho (STY)]VASSSSTPSSK_	24.5607	_ANNSQEPS[Phospho (STY)]PQLASSVASTR_	35.393	_AGSSPC[Carbamidomethyl (C)]LGSSSAAS[Phospho (STY)]SPPPPASR_		LibDIA
		_RNSSEAS[Phospho (STY)]SGDFLDLK_	8.3806	_EEDC[Carbamidomethyl (C)]HSPTS[Phospho (STY)]KPPKPDQPLK_	91.5852	_AVQLM[Oxidation (M)]QQVASNGATLPSALSAS[Phospho (STY)]K_	19.422	_APPQTHLPSGASSGTGSAS[Phospho (STY)]ATHGGGSPPGTR_	7.66504	dDIA		_M[Oxidation (M)]APTPIPTRS[Phospho (STY)]PSDSSTASTPVAEQIER_		_GDLS[Phospho (STY)]DVEEEEEEEM[Oxidation (M)]DVDEATGAVK_		_DAPTS[Phospho (STY)]PASVASSSSTPSSK_	21.1107	_ANNS[Phospho (STY)]QEPS[Phospho (STY)]PQLASSVASTR_	25.2822	_AGSST[Phospho (STY)]PGDAPPAVAEVQGR_	11.4501	LibDIA
		_RNSS[Phospho (STY)]EASSGDFLDLK_	5.36585	_EEDC[Carbamidomethyl (C)]HSPT[Phospho (STY)]SKPPKPDQPLK_	66.3929	_AVQLM[Oxidation (M)]QQVASNGATLPSALS[Phospho (STY)]ASK_	2.26737	_APPQTHLPSGASSGTGS[Phospho (STY)]ASATHGGGSPPGTR_	7.27244	dDIA		_M[Oxidation (M)]APT[Phospho (STY)]PIPTRSPSDSSTASTPVAEQIER_		_GDQPAASGDS[Phospho (STY)]DDDEPPPLPR_	43.9018	_DAPT[Phospho (STY)]SPASVASSSSTPSSK_	22.8195	_ANSFVGTAQYVS[Phospho (STY)]PELLTEK_		_AGSS[Phospho (STY)]TPGDAPPAVAEVQGR_	0.878537	LibDIA
		_RNS[Phospho (STY)]LTGEEGQLAR_	31.2911	_EEDC[Carbamidomethyl (C)]HS[Phospho (STY)]PTSKPPKPDQPLK_	74.2093	_AVRPEVNTVASS[Phospho (STY)]DEVC[Carbamidomethyl (C)]DGDR_	44.3914	_APPQTHLPSGASSGT[Phospho (STY)]GSASATHGGGSPPGTR_	6.35272	dDIA		_M[Oxidation (M)]EDLDQSPLVSSS[Phospho (STY)]DS[Phospho (STY)]PPRPQPAFK_	58.4476	_GDQPAAS[Phospho (STY)]GDSDDDEPPPLPR_	28.8644	_DAQRLS[Phospho (STY)]PIPEEVPK_	21.6557	_ANSFVGTAQY[Phospho (STY)]VSPELLTEK_	20.8483	_AGS[Phospho (STY)]EEC[Carbamidomethyl (C)]VFYTDETASPLAPDLAK_		LibDIA
		_RNS[Phospho (STY)]SEASSGDFLDLK_	5.95234	_EEDEEPES[Phospho (STY)]PPEK_	10.6987	_AVSETPAVPPVSEDEDDDDDDAT[Phospho (STY)]PPPVIAPRPEHTK_	6.44464	_APPQTHLPSGASS[Phospho (STY)]GTGSASATHGGGSPPGTR_	7.34761	dDIA		_M[Oxidation (M)]ESEGGADDS[Phospho (STY)]AEEGDLLDDDDNEDRGDDQLELIK_	42.3089	_GDSET[Phospho (STY)]DLEALFNAVM[Oxidation (M)]NPK_		_DASSS[Phospho (STY)]PASTASSASSTSLK_	48.9652	_ANSFVGT[Phospho (STY)]AQYVSPELLTEK_	22.8364	_AGS[Phospho (STY)]FTGTSDPEAAPAR_	13.8311	LibDIA
		_RPSQEQSASASS[Phospho (STY)]GQPQAPLNR_	47.5211	_EEDEPEERSGDETPGS[Phospho (STY)]EVPGDK_	16.0567	_AVSET[Phospho (STY)]PAVPPVSEDEDDDDDDATPPPVIAPRPEHTK_	5.7893	_APPQTHLPSGAS[Phospho (STY)]SGTGSASATHGGGSPPGTR_	28.9505	dDIA		_M[Oxidation (M)]ESEGGADDS[Phospho (STY)]AEEGDLLDDDDNEDR_	74.1282	_GDSLKEPTS[Phospho (STY)]IAESSR_		_DDDDIDLFGSDDEEES[Phospho (STY)]EEAKR_	16.1179	_ANSPSLFGT[Phospho (STY)]EGKPK_	7.61792	_AGS[Phospho (STY)]ISTLDSLDFAR_	20.6454	LibDIA
		_RPSQEQSASAS[Phospho (STY)]SGQPQAPLNR_	39.7247	_EEDEPEERSGDET[Phospho (STY)]PGSEVPGDK_	20.7525	_AVSLDS[Phospho (STY)]PVSVGSSPPVK_	24.906	_APPQTHLPS[Phospho (STY)]GASSGTGSASATHGGGSPPGTR_	7.04822	dDIA		_M[Oxidation (M)]ES[Phospho (STY)]EGGADDSAEEGDLLDDDDNEDRGDDQLELIK_	36.9206	_GDSLKEPT[Phospho (STY)]SIAESSR_		_DDDDIDLFGSDDEEES[Phospho (STY)]EEAK_	23.3638	_ANSPS[Phospho (STY)]LFGTEGKPK_	36.7028	_AGS[Phospho (STY)]LGPETPSR_	31.8356	LibDIA
		_RPSQEQSAS[Phospho (STY)]ASSGQPQAPLNR_	39.215	_EEDEPEERS[Phospho (STY)]GDETPGSEVPGDK_	20.4837	_AVS[Phospho (STY)]LDSPVSVGSSPPVK_	25.4103	_APPQT[Phospho (STY)]HLPSGASSGTGSASATHGGGSPPGTR_	1.72695	dDIA		_M[Oxidation (M)]ES[Phospho (STY)]EGGADDSAEEGDLLDDDDNEDR_	110.572	_GDS[Phospho (STY)]ETDLEALFNAVM[Oxidation (M)]NPK_	94.4783	_DDDDIDLFGS[Phospho (STY)]DDEEESEEAKR_	22.9951	_ANSTSDSVFTET[Phospho (STY)]PSPVLK_	4.04146	_AGS[Phospho (STY)]PFSPPPSSSSLTGEAAISR_		LibDIA
		_RPSQEQS[Phospho (STY)]ASASSGQPQAPLNR_	39.5173	_EEETS[Phospho (STY)]IDVAGKPNEVTK_	19.4344	_C[Carbamidomethyl (C)]APSAGSPAAAVGRESPGAAAT[Phospho (STY)]S[Phospho (STY)]SSGPQAQQHR_	51.4294	_APQQQPPPQQPPPPQPPPQQPPPPPSYS[Phospho (STY)]PAR_	97.9935	dDIA		_M[Oxidation (M)]IGFPSSAGSVS[Phospho (STY)]PR_	55.6589	_GDVTAEEAAGAS[Phospho (STY)]PAK_		_DDDDIDLFGS[Phospho (STY)]DDEEESEEAK_	27.7979	_ANSTSDSVFT[Phospho (STY)]ETPSPVLK_	7.67967	_AGS[Phospho (STY)]PLC[Carbamidomethyl (C)]NSNLQDS[Phospho (STY)]EEDIEPSYSLFR_	43.977	LibDIA
		_RPS[Phospho (STY)]QEQSASASSGQPQAPLNR_	40.5348	_EEET[Phospho (STY)]SIDVAGKPNEVTK_	16.5202	_C[Carbamidomethyl (C)]DILVQEELLAS[Phospho (STY)]PK_	40.2486	_APQQQPPPQQPPPPQPPPQQPPPPPSY[Phospho (STY)]SPAR_	2.85876	dDIA		_M[Oxidation (M)]IGFPSSAGS[Phospho (STY)]VSPR_	52.6263	_GEAAAERPGEAAVASSPS[Phospho (STY)]K_	52.724	_DDDLVEFS[Phospho (STY)]DLES[Phospho (STY)]EDDERPR_		_ANSTSDS[Phospho (STY)]VFTETPSPVLK_	7.69566	_AGS[Phospho (STY)]STPGDAPPAVAEVQGR_	33.7845	LibDIA
		_RPS[Phospho (STY)]VNGEPGSVPPPR_		_EEGPPPPSPDGASS[Phospho (STY)]DAEPEPPSGR_	62.5125	_C[Carbamidomethyl (C)]GSGPVHISGQHLVAVEEDAES[Phospho (STY)]EDEEEEDVK_	5.06649	_APQQQPPPQQPPPPQPPPQQPPPPPS[Phospho (STY)]YSPAR_	0.0444302	dDIA		_M[Oxidation (M)]IGFPSS[Phospho (STY)]AGSVSPR_	57.7563	_GEAAAERPGEAAVASS[Phospho (STY)]PSK_	119.684	_DDFES[Phospho (STY)]EEEDVK_	25.8047	_ANSTS[Phospho (STY)]DSVFTETPSPVLK_	6.46255	_AGS[Phospho (STY)]ST[Phospho (STY)]PGDAPPAVAEVQGR_	3.60634	LibDIA
		_RSSDPALIGLSTSVSDS[Phospho (STY)]NFSSEEPSR_		_EEGPPPPSPDGAS[Phospho (STY)]SDAEPEPPSGR_	60.6338	_C[Carbamidomethyl (C)]GSGPVHIS[Phospho (STY)]GQHLVAVEEDAESEDEEEEDVK_	9.38473	_APQTSSS[Phospho (STY)]PPPVR_	26.7106	dDIA		_M[Oxidation (M)]IGFPS[Phospho (STY)]SAGSVSPR_	55.5087	_GEAAAERPGEAAVAS[Phospho (STY)]SPSK_	75.3628	_DDGVFVQEVTQNS[Phospho (STY)]PAAR_	65.4679	_ANST[Phospho (STY)]SDSVFTETPSPVLK_	11.4971	_AGTATS[Phospho (STY)]PAGSSPAVAGGTQR_		LibDIA
		_RSSDPALIGLSTS[Phospho (STY)]VSDSNFSSEEPSR_	5.88463	_EEGPPPPS[Phospho (STY)]PDGASSDAEPEPPSGR_	60.7954	_C[Carbamidomethyl (C)]GS[Phospho (STY)]GPVHISGQHLVAVEEDAESEDEEEEDVK_	6.81696	_APQTSS[Phospho (STY)]SPPPVR_	32.2755	dDIA		_M[Oxidation (M)]SPS[Phospho (STY)]GGAPQTTPTLR_		_GEFSAS[Phospho (STY)]PM[Oxidation (M)]LK_	14.9049	_DDGVFVQEVT[Phospho (STY)]QNSPAAR_	66.944	_ANS[Phospho (STY)]FVGTAQYVSPELLTEK_	20.1256	_AGTAT[Phospho (STY)]SPAGSSPAVAGGTQR_		LibDIA
		_RSSDPALIGLST[Phospho (STY)]SVSDSNFSSEEPSR_	1.27779	_EEGSLSDTEADAVS[Phospho (STY)]GQLPDPTTNPSAGK_	14.9115	_C[Carbamidomethyl (C)]LS[Phospho (STY)]DPGPHPEPGEGEPFFPK_		_APQTS[Phospho (STY)]SSPPPVR_	29.3082	dDIA		_M[Oxidation (M)]S[Phospho (STY)]PSGGAPQTTPTLR_		_GEGDAPFSEPGTTSTQRPSSPETAT[Phospho (STY)]K_	29.0803	_DDKEEEEDGTGS[Phospho (STY)]PQLNNR_	18.0036	_ANS[Phospho (STY)]GGVDLDSSGEFASIEK_		_AGTVS[Phospho (STY)]PGKEDPVSSR_		LibDIA
		_RSSDPALIGLS[Phospho (STY)]TSVSDSNFSSEEPSR_	1.29543	_EEGSLSDT[Phospho (STY)]EADAVSGQLPDPTTNPSAGK_	14.8799	_C[Carbamidomethyl (C)]RS[Phospho (STY)]PGM[Oxidation (M)]LEPLGSSR_	2.80796	_APQT[Phospho (STY)]SSSPPPVR_	19.5779	dDIA		_M[Oxidation (M)]VIQGPS[Phospho (STY)]SPQGEAM[Oxidation (M)]VTDVLEDQK_		_GEGDAPFSEPGTTSTQRPSSPET[Phospho (STY)]ATK_	1.21906	_DDKEEEEDGT[Phospho (STY)]GSPQLNNR_	5.36281	_ANS[Phospho (STY)]LGDLYAQK_	23.5866	_AGVVNGTGAPGQS[Phospho (STY)]PGAGR_		LibDIA
		_RSSQPSPT[Phospho (STY)]AVPASDSPPTK_	26.088	_EEGSLS[Phospho (STY)]DTEADAVSGQLPDPTTNPSAGK_	15.2864	_C[Carbamidomethyl (C)]SGPGLS[Phospho (STY)]PGM[Oxidation (M)]VR_	5.07817	_APSAGLEEVAQPESVDVITSQSDSPT[Phospho (STY)]R_	17.6167	dDIA		_NAEAVLQSPGLS[Phospho (STY)]GK_		_GEGDAPFSEPGTTSTQRPSS[Phospho (STY)]PETATK_	40.2692	_DDSLDLS[Phospho (STY)]PQGR_		_ANS[Phospho (STY)]PSLFGTEGKPK_	21.8611	_AGY[Phospho (STY)]STDESSSSSLHATR_		LibDIA
		_RSSQPS[Phospho (STY)]PTAVPASDSPPTK_	11.9742	_EEGS[Phospho (STY)]LSDTEADAVSGQLPDPTTNPSAGK_	14.9128	_C[Carbamidomethyl (C)]SPT[Phospho (STY)]VAFVEFPSSPQLK_	30.7802	_APSAGLEEVAQPESVDVITSQSDS[Phospho (STY)]PTR_	11.5432	dDIA		_NAEAVLQS[Phospho (STY)]PGLSGK_	39.8964	_GEGDAPFSEPGTTSTQRPS[Phospho (STY)]SPETATK_	1.71322	_DDSPDEVPSTFT[Phospho (STY)]VQQPPPSR_	9.78917	_ANS[Phospho (STY)]PSLFGTEGK_	31.2105	_AHAS[Phospho (STY)]PFSGALTPSAPPGPEM[Oxidation (M)]NR_		LibDIA
		_RSS[Phospho (STY)]DPALIGLSTSVSDSNFSSEEPSR_	33.076	_EELM[Oxidation (M)]SSDLEETAGSTS[Phospho (STY)]IPK_	10.5223	_C[Carbamidomethyl (C)]TLPEHESPS[Phospho (STY)]QDISDAC[Carbamidomethyl (C)]EAESTER_	7.87336	_APSAGLEEVAQPESVDVITSQS[Phospho (STY)]DSPTR_	12.4849	dDIA		_NALFPEVFSPTPDENS[Phospho (STY)]DQNSR_		_GEGDAPFSEPGTTSTQRPS[Phospho (STY)]SPET[Phospho (STY)]ATK_		_DDSPDEVPST[Phospho (STY)]FTVQQPPPSR_	22.1148	_ANS[Phospho (STY)]TSDSVFTETPSPVLK_	21.9919	_AHFNAM[Oxidation (M)]FQPSSPT[Phospho (STY)]R_	4.2493	LibDIA
		_RSS[Phospho (STY)]QPSPTAVPASDSPPTK_	14.148	_EELM[Oxidation (M)]SSDLEETAGST[Phospho (STY)]SIPK_	31.1012	_C[Carbamidomethyl (C)]TLPEHES[Phospho (STY)]PSQDISDAC[Carbamidomethyl (C)]EAESTER_	8.01512	_APSAGLEEVAQPESVDVITS[Phospho (STY)]QSDSPTR_	13.4263	dDIA		_NALFPEVFSPT[Phospho (STY)]PDENSDQNSR_	22.514	_GEGDAPFSEPGTTSTQRPS[Phospho (STY)]S[Phospho (STY)]PETATK_		_DDS[Phospho (STY)]PDEVPSTFTVQQPPPSR_	9.77823	_APAGPSLEETSVS[Phospho (STY)]SPK_		_AHFNAM[Oxidation (M)]FQPSS[Phospho (STY)]PTR_	3.5567	LibDIA
		_RS[Phospho (STY)]SDPALIGLSTSVSDSNFSSEEPSR_	35.6213	_EELM[Oxidation (M)]SSDLEETAGS[Phospho (STY)]TSIPK_	37.6244	_C[Carbamidomethyl (C)]T[Phospho (STY)]LPEHESPSQDISDAC[Carbamidomethyl (C)]EAESTER_	8.4988	_APSAGLEEVAQPESVDVIT[Phospho (STY)]SQSDSPTR_	10.7382	dDIA		_NALFPEVFS[Phospho (STY)]PTPDENSDQNSR_	18.7931	_GEGDAPFSEPGTTST[Phospho (STY)]QRPSSPETATK_	37.4267	_DEALSDGDDLRDFPS[Phospho (STY)]DLK_	22.2437	_APAGQEEPGT[Phospho (STY)]PPSS[Phospho (STY)]PLSAEQLDR_	12.1199	_AHFNAM[Oxidation (M)]FQPS[Phospho (STY)]SPTR_	2.88118	LibDIA
		_RS[Phospho (STY)]SQPSPTAVPASDSPPTK_	25.3742	_EELM[Oxidation (M)]SS[Phospho (STY)]DLEETAGSTSIPK_	3.9388	_C[Carbamidomethyl (C)]VSVQT[Phospho (STY)]DPTDEIPTK_	19.5529	_APSAGLEEVAQPES[Phospho (STY)]VDVITSQSDSPTR_	47.814	dDIA		_NALPPVLTTVNGQSPPEHS[Phospho (STY)]APAK_		_GEGDAPFSEPGTTS[Phospho (STY)]TQRPSSPETATK_	40.2679	_DEALS[Phospho (STY)]DGDDLRDFPSDLK_	26.8995	_APAPPVLS[Phospho (STY)]PK_		_AHLS[Phospho (STY)]ENELEALEK_	44.355	LibDIA
		_RTSMGGT[Phospho (STY)]QQQFVEGVR_	25.7899	_EELM[Oxidation (M)]S[Phospho (STY)]SDLEETAGSTSIPK_	8.67034	_DAAAHLQTSHKPSAEDAEGQS[Phospho (STY)]PLSQK_		_APSDSSLGTPS[Phospho (STY)]DGRPELR_	6.65578	dDIA		_NALPPVLTTVNGQS[Phospho (STY)]PPEHSAPAK_		_GEGDAPFSEPGTT[Phospho (STY)]STQRPSSPETATK_	39.4633	_DEEQSEADAGS[Phospho (STY)]GPPTPGPTTLGPK_		_APEGDDFLSLHAES[Phospho (STY)]DGEGALQVDLGEPAPAPPAADSR_		_AHLTVGQAAAGGSGNLLT[Phospho (STY)]ER_	17.8101	LibDIA
		_RTS[Phospho (STY)]M[Oxidation (M)]GGTQQQFVEGVR_	27.0306	_EENPES[Phospho (STY)]DGEPVVEDGTSVK_		_DAAAHLQTS[Phospho (STY)]HKPSAEDAEGQSPLSQK_	52.0269	_APSDSSLGT[Phospho (STY)]PSDGRPELR_	5.91034	dDIA		_NDS[Phospho (STY)]GEENVPLDLTR_	32.2383	_GEGDAPFSEPGT[Phospho (STY)]TSTQRPSSPETATK_		_DEEQS[Phospho (STY)]EADAGSGPPTPGPTTLGPK_		_APEPDLM[Oxidation (M)]S[Phospho (STY)]PTR_		_AHLTVGQAAAGGS[Phospho (STY)]GNLLTER_	11.6583	LibDIA
		_RVPSPT[Phospho (STY)]PAPK_		_EEPLS[Phospho (STY)]EEEPC[Carbamidomethyl (C)]TSTAIAS[Phospho (STY)]PEKK_	43.1518	_DAAAHLQT[Phospho (STY)]SHKPSAEDAEGQSPLSQK_	52.059	_APSDSS[Phospho (STY)]LGTPSDGRPELR_	5.96134	dDIA		_NEEPS[Phospho (STY)]EEEIDAPKPK_	65.8636	_GEGDAPFS[Phospho (STY)]EPGTTSTQRPSSPETATK_	27.2578	_DEILPTTPIS[Phospho (STY)]EQK_	10.4264	_APIDTS[Phospho (STY)]DVEEK_	4.3953	_AHSENEGTALPSADSC[Carbamidomethyl (C)]TSPT[Phospho (STY)]K_	45.9029	LibDIA
		_RVPS[Phospho (STY)]PTPAPK_		_EEPLS[Phospho (STY)]EEEPC[Carbamidomethyl (C)]TSTAIAS[Phospho (STY)]PEK_	19.2336	_DADLS[Phospho (STY)]PVNASIIK_	39.2599	_APSDS[Phospho (STY)]SLGTPSDGRPELR_	3.22301	dDIA		_NEEPS[Phospho (STY)]EEEIDAPK_	24.4179	_GEPAAAAAPEAGAS[Phospho (STY)]PVEK_	25.7142	_DEILPTT[Phospho (STY)]PISEQK_	10.9025	_APKPPTDGS[Phospho (STY)]TSPTSTPSEDQEALGK_	26.6569	_AHSENEGTALPSADSC[Carbamidomethyl (C)]TS[Phospho (STY)]PTK_		LibDIA
		_SAEPSANTTLVSET[Phospho (STY)]EEEGSVPAFGAAAK_	24.5135	_EEPSQNDIS[Phospho (STY)]PK_	69.0952	_DAEPQPGSPAAES[Phospho (STY)]LEEPDAAAGLSSTK_	7.11483	_APSDS[Phospho (STY)]S[Phospho (STY)]LGTPSDGRPELR_	10.4924	dDIA		_NEIIQS[Phospho (STY)]PISQVPSVEK_		_GEPNVSYIC[Carbamidomethyl (C)]S[Phospho (STY)]R_	70.7635	_DEILPT[Phospho (STY)]TPISEQK_	10.6924	_APKPPT[Phospho (STY)]DGSTSPTSTPSEDQEALGK_	27.0167	_AHSENEGTALPSADS[Phospho (STY)]C[Carbamidomethyl (C)]TSPTK_	51.251	LibDIA
		_SAEPSANTTLVS[Phospho (STY)]ETEEEGSVPAFGAAAK_	24.4546	_EEPVSS[Phospho (STY)]GPEEAVGK_	15.162	_DAEPQPGS[Phospho (STY)]PAAESLEEPDAAAGLSSTK_	8.80993	_APSEEELHGDQTDFGQGSQS[Phospho (STY)]PQK_	3.06507	dDIA		_NENTEGS[Phospho (STY)]PQEDGVELEGLK_		_GEPNVSY[Phospho (STY)]IC[Carbamidomethyl (C)]SR_	52.9061	_DELADEIANSS[Phospho (STY)]GK_	31.8008	_APPAPLAASEVTNSNS[Phospho (STY)]AER_		_AHSENEGTALPS[Phospho (STY)]ADSC[Carbamidomethyl (C)]TSPTK_	50.3696	LibDIA
		_SAEPSANTT[Phospho (STY)]LVSETEEEGSVPAFGAAAK_	38.4819	_EEPVS[Phospho (STY)]SGPEEAVGK_	10.9403	_DAEYIYPSLES[Phospho (STY)]DDDDPALK_		_APSEEELHGDQTDFGQGS[Phospho (STY)]QSPQK_	3.36795	dDIA		_NENT[Phospho (STY)]EGSPQEDGVELEGLK_		_GEPNVS[Phospho (STY)]YIC[Carbamidomethyl (C)]SR_	64.6924	_DELADEIANS[Phospho (STY)]SGK_	31.7832	_APPAPLAASEVTNS[Phospho (STY)]NSAER_		_AHSPAEGASVESSS[Phospho (STY)]PGPK_		LibDIA
		_SAEPS[Phospho (STY)]ANTTLVSETEEEGSVPAFGAAAK_	24.4482	_EEPVS[Phospho (STY)]S[Phospho (STY)]GPEEAVGK_	16.5842	_DAEYIYPS[Phospho (STY)]LESDDDDPALK_	32.755	_APSLT[Phospho (STY)]NDEVEEFR_	5.59166	dDIA		_NGSTAVAESVAS[Phospho (STY)]PQK_		_GEQVSQNGLPAEQGS[Phospho (STY)]PR_	52.9109	_DELHIVEAEAM[Oxidation (M)]NYEGS[Phospho (STY)]PIK_	9.76485	_APPAPLAASEVT[Phospho (STY)]NSNSAER_		_AHSPAEGASVESS[Phospho (STY)]SPGPK_		LibDIA
		_SAQGT[Phospho (STY)]GFELGQLQSIR_	31.5419	_EEQTDTSDGESVT[Phospho (STY)]HHIR_		_DAGGPRPES[Phospho (STY)]PVPAGR_	20.2305	_APSRDEGS[Phospho (STY)]LLLGSR_	8.79731	dDIA		_NKPGPNIES[Phospho (STY)]GNEDDDASFK_		_GEQVS[Phospho (STY)]QNGLPAEQGSPR_	35.7212	_DELHIVEAEAM[Oxidation (M)]NY[Phospho (STY)]EGSPIK_	21.5137	_APPAPLAAS[Phospho (STY)]EVTNSNSAER_		_AHSPAEGASVES[Phospho (STY)]SSPGPK_		LibDIA
		_SAS[Phospho (STY)]ADNLTLPR_	13.4147	_EEQTDTSDGES[Phospho (STY)]VTHHIR_	43.9413	_DAHDVSPTSTDTEAQLT[Phospho (STY)]VER_	5.65452	_APSRQDVY[Phospho (STY)]GPQPQVR_	13.9056	dDIA		_NLGS[Phospho (STY)]INTELQDVQR_		_GFS[Phospho (STY)]DSGGGPPAK_		_DEPPPLSPAPLTPATPSS[Phospho (STY)]LDPFFSR_	35.9554	_APPQTHLPSGASSGTGSASATHGGGSPPGT[Phospho (STY)]R_	3.79219	_AHSPAEGAS[Phospho (STY)]VESSSPGPK_	41.3517	LibDIA
		_SDKSPDLAPT[Phospho (STY)]PAPQSTPR_	34.1979	_EEQTDTS[Phospho (STY)]DGESVTHHIR_	40.4817	_DAHDVSPTSTDT[Phospho (STY)]EAQLTVER_	13.6092	_APSVANVGS[Phospho (STY)]HC[Carbamidomethyl (C)]DLSLK_	15.5842	dDIA		_NLNNSNLFS[Phospho (STY)]PVNR_		_GGAPDPSPGATATPGAPAQPS[Phospho (STY)]SPDAR_		_DEPPPLSPAPLTPATPS[Phospho (STY)]SLDPFFSR_		_APPQTHLPSGASSGTGSASATHGGGS[Phospho (STY)]PPGTR_	4.03493	_AHSPASTLPNSPGST[Phospho (STY)]FER_	17.0026	LibDIA
		_SES[Phospho (STY)]PKEPEQLR_	110.161	_EEQTDT[Phospho (STY)]SDGESVTHHIR_	26.6186	_DAHDVSPTST[Phospho (STY)]DTEAQLTVER_	13.3034	_APSVAT[Phospho (STY)]VGSIC[Carbamidomethyl (C)]DLNLK_	27.3083	dDIA		_NLNNS[Phospho (STY)]NLFSPVNR_		_GGGGGQDNGLEGLGNDS[Phospho (STY)]R_		_DEPPPLSPAPLT[Phospho (STY)]PATPSSLDPFFSR_		_APPQTHLPSGASSGTGSASAT[Phospho (STY)]HGGGSPPGTR_	5.07852	_AHSPASTLPNSPGS[Phospho (STY)]TFER_	16.408	LibDIA
		_SES[Phospho (STY)]PPAELPSLR_	17.5793	_EEQT[Phospho (STY)]DTSDGESVTHHIR_	25.6457	_DAHDVSPTS[Phospho (STY)]TDTEAQLTVER_	12.6741	_APS[Phospho (STY)]DSSLGTPSDGRPELR_	2.59109	dDIA		_NLSPT[Phospho (STY)]AVINITSEK_	59.2311	_GGNVFAALIQDQS[Phospho (STY)]EEEEEEEK_		_DEPPPLS[Phospho (STY)]PAPLTPATPSSLDPFFSR_	30.0434	_APPQTHLPSGASSGTGSAS[Phospho (STY)]ATHGGGSPPGTR_	5.36634	_AHSPASTLPNS[Phospho (STY)]PGSTFER_	13.2531	LibDIA
		_SFS[Phospho (STY)]ADNFIGIQR_	43.295	_EES[Phospho (STY)]EDELEEANGNNPIDIEVDQNK_	45.2206	_DAHDVSPT[Phospho (STY)]STDTEAQLTVER_	13.4085	_APS[Phospho (STY)]DSS[Phospho (STY)]LGTPSDGRPELR_	10.0996	dDIA		_NLS[Phospho (STY)]PGAVESDVR_	87.5454	_GGQGDPAVPAQQPADPST[Phospho (STY)]PER_	33.4257	_DEPPPLS[Phospho (STY)]PAPLTPAT[Phospho (STY)]PSSLDPFFSR_	30.6104	_APPQTHLPSGASSGTGS[Phospho (STY)]ASATHGGGSPPGTR_	5.04546	_AHSPAST[Phospho (STY)]LPNSPGSTFER_	15.6379	LibDIA
		_SGAQASSTPLS[Phospho (STY)]PTR_	83.5831	_EFSGPSTPTGT[Phospho (STY)]LEFEGGEVSLEGGK_	88.5249	_DAHDVS[Phospho (STY)]PTSTDTEAQLTVER_	13.4751	_APS[Phospho (STY)]LTNDEVEEFR_	8.71175	dDIA		_NLTANDPS[Phospho (STY)]QEYVASEGEEDPEVEFLK_		_GGRSPDEVT[Phospho (STY)]LTSIVPTR_	44.9847	_DFQEYVEPGEDFPAS[Phospho (STY)]PQR_	77.7367	_APPQTHLPSGASSGT[Phospho (STY)]GSASATHGGGSPPGTR_	2.49096	_AHSPAST[Phospho (STY)]LPNS[Phospho (STY)]PGSTFER_	8.79023	LibDIA
		_SGDET[Phospho (STY)]PGSEVPGDK_	64.6255	_EFSGPSTPT[Phospho (STY)]GTLEFEGGEVSLEGGK_	83.2199	_DALGDSLQVPVSPSST[Phospho (STY)]TSSR_	4.27674	_APS[Phospho (STY)]PAPPPLPSSR_	18.9616	dDIA		_NSAS[Phospho (STY)]VGIIQR_	17.2093	_GGRS[Phospho (STY)]PDEVTLTSIVPTR_	15.4924	_DGDGVPGGGPLS[Phospho (STY)]PAR_	11.3919	_APPQTHLPSGASS[Phospho (STY)]GTGSASATHGGGSPPGTR_	3.93615	_AHSPAS[Phospho (STY)]TLPNSPGSTFER_	14.5141	LibDIA
		_SGFSSVSVS[Phospho (STY)]R_	61.0566	_EFSGPSTPT[Phospho (STY)]GT[Phospho (STY)]LEFEGGEVSLEGGK_	37.4902	_DALGDSLQVPVSPSS[Phospho (STY)]TTSSR_	4.10401	_APS[Phospho (STY)]PAPSSVPLGSEK_	13.3279	dDIA		_NSDLLTS[Phospho (STY)]PDVGLLK_	2.64764	_GGSEGQPESSTASNS[Phospho (STY)]VVPPPQGGSGR_		_DGDKSPM[Oxidation (M)]SS[Phospho (STY)]LQISNEK_	20.2483	_APPQTHLPSGAS[Phospho (STY)]SGTGSASATHGGGSPPGTR_	5.17637	_AHS[Phospho (STY)]PASTLPNSPGSTFER_	11.1155	LibDIA
		_SGFSSVS[Phospho (STY)]VSR_	61.1542	_EFSGPST[Phospho (STY)]PTGTLEFEGGEVSLEGGK_	96.071	_DALGDSLQVPVS[Phospho (STY)]PSSTTSSR_	0.574379	_APS[Phospho (STY)]PPLSQVFQTR_	24.1111	dDIA		_NSDLLT[Phospho (STY)]SPDVGLLK_	2.62541	_GGSEGQPESST[Phospho (STY)]ASNSVVPPPQGGSGR_		_DGDKSPM[Oxidation (M)]S[Phospho (STY)]SLQISNEK_		_APPQTHLPS[Phospho (STY)]GASSGTGSASATHGGGSPPGTR_	5.05229	_AHS[Phospho (STY)]PASTLPNS[Phospho (STY)]PGSTFER_	8.77586	LibDIA
		_SGLTVPTS[Phospho (STY)]PK_	78.8126	_EFSGPS[Phospho (STY)]TPTGTLEFEGGEVSLEGGK_	80.8254	_DALGDS[Phospho (STY)]LQVPVSPSSTTSSR_	1.65774	_APS[Phospho (STY)]PPVEHPR_	4.5891	dDIA		_NSSEASS[Phospho (STY)]GDFLDLK_	37.9509	_GGSEGQPES[Phospho (STY)]STASNSVVPPPQGGSGR_	57.5003	_DGDSYDPYDFSDTEEEM[Oxidation (M)]PQVHT[Phospho (STY)]PK_	65.0938	_APPQT[Phospho (STY)]HLPSGASSGTGSASATHGGGSPPGTR_	10.9218	_AHT[Phospho (STY)]PTPGIYM[Oxidation (M)]GR_	47.1189	LibDIA
		_SGSSS[Phospho (STY)]PDSEITELK_	15.4271	_EFS[Phospho (STY)]GPSTPTGTLEFEGGEVSLEGGK_	60.5076	_DANIM[Oxidation (M)]SPGSS[Phospho (STY)]LPSLHVR_	4.8401	_APS[Phospho (STY)]PSGLM[Oxidation (M)]SPSR_	45.6386	dDIA		_NSSEAS[Phospho (STY)]SGDFLDLK_	27.8377	_GGVTGSPEASISGS[Phospho (STY)]K_	27.2474	_DGDSYDPYDFSDT[Phospho (STY)]EEEM[Oxidation (M)]PQVHTPK_	55.7537	_APQTSSS[Phospho (STY)]PPPVR_	42.3874	_AIEVDSDWVEELAVEEEDSQAEDS[Phospho (STY)]DEDSLC[Carbamidomethyl (C)]NK_		LibDIA
		_SGSS[Phospho (STY)]SPDSEITELK_		_EGAGS[Phospho (STY)]PAAPGTLPLEK_	18.6519	_DANIM[Oxidation (M)]S[Phospho (STY)]PGSSLPSLHVR_	62.2269	_APS[Phospho (STY)]RDEGSLLLGSR_	8.82437	dDIA		_NSS[Phospho (STY)]EASSGDFLDLK_	30.4101	_GGVTGS[Phospho (STY)]PEASISGSK_	22.0851	_DGDSYDPYDFSDT[Phospho (STY)]EEEM[Oxidation (M)]PQVHT[Phospho (STY)]PK_	41.5242	_APQTSS[Phospho (STY)]SPPPVR_	14.4059	_AIGGGLSSVGGGSST[Phospho (STY)]IK_	22.3915	LibDIA
		_SGS[Phospho (STY)]SSPDSEITELK_	47.6043	_EGEAAGGDHETES[Phospho (STY)]TSDKETDIDDR_		_DAPTSPAS[Phospho (STY)]VASSSSTPSSK_	9.82237	_APS[Phospho (STY)]RQDVYGPQPQVR_	12.9374	dDIA		_NSTLSDSGM[Oxidation (M)]IDNLPDS[Phospho (STY)]PDEVAK_		_GGVT[Phospho (STY)]GSPEASISGSK_	21.8756	_DGDSYDPYDFS[Phospho (STY)]DTEEEM[Oxidation (M)]PQVHTPK_	61.4925	_APQTS[Phospho (STY)]SSPPPVR_	60.3687	_AIGGGLSSVGGGSS[Phospho (STY)]TIK_	33.9513	LibDIA
		_SHISDQSPLS[Phospho (STY)]SKR_	56.1274	_EGEAAGGDHET[Phospho (STY)]ESTSDKETDIDDR_		_DAPTS[Phospho (STY)]PASVASSSSTPSSK_	12.7057	_APS[Phospho (STY)]VANVGSHC[Carbamidomethyl (C)]DLSLK_	14.6669	dDIA		_NS[Phospho (STY)]ASVGIIQR_	11.6684	_GHLSRPEAQSLS[Phospho (STY)]PYTTSANR_		_DGDSYDPYDFS[Phospho (STY)]DTEEEM[Oxidation (M)]PQVHT[Phospho (STY)]PK_	17.0727	_APQT[Phospho (STY)]SSSPPPVR_	24.8918	_AIGGGLSSVGGGS[Phospho (STY)]STIK_	33.9299	LibDIA
		_SIQDLTVT[Phospho (STY)]GTEPGQVSSR_	18.4219	_EGEEPTVYSDEEEPKDES[Phospho (STY)]AR_	15.8205	_DAPT[Phospho (STY)]SPASVASSSSTPSSK_	10.0863	_APS[Phospho (STY)]VATVGSIC[Carbamidomethyl (C)]DLNLK_	59.5332	dDIA		_NS[Phospho (STY)]LESISSIDR_	63.9425	_GHLSRPEAQS[Phospho (STY)]LSPYTTSANR_		_DGDSYDPY[Phospho (STY)]DFSDTEEEM[Oxidation (M)]PQVHTPK_	55.7252	_APSAGLEEVAQPESVDVITSQSDSPT[Phospho (STY)]R_	32.2434	_AIGGGLSS[Phospho (STY)]VGGGSSTIK_		LibDIA
		_SIQDLT[Phospho (STY)]VTGTEPGQVSSR_	7.14076	_EGEEPTVYS[Phospho (STY)]DEEEPKDESAR_	10.1135	_DAQRLS[Phospho (STY)]PIPEEVPK_	21.2185	_APVPSTC[Carbamidomethyl (C)]SSTFPEELS[Phospho (STY)]PPSHQAK_	43.5992	dDIA		_NS[Phospho (STY)]LGGDVLFVGK_	9.14961	_GHLS[Phospho (STY)]RPEAQSLSPYTTSANR_		_DGDSY[Phospho (STY)]DPYDFSDTEEEM[Oxidation (M)]PQVHTPK_	65.0417	_APSAGLEEVAQPESVDVITSQSDS[Phospho (STY)]PTR_	34.505	_AIGGGLS[Phospho (STY)]SVGGGSSTIK_		LibDIA
		_SIS[Phospho (STY)]ADDDLQESSR_	57.1123	_EGEEPTVYS[Phospho (STY)]DEEEPK_	15.2124	_DASSSPAS[Phospho (STY)]TASSASSTSLK_	8.20077	_APVPSTC[Carbamidomethyl (C)]SST[Phospho (STY)]FPEELSPPSHQAK_	40.3993	dDIA		_NS[Phospho (STY)]SEASSGDFLDLK_	30.5806	_GHYEVTGSDDET[Phospho (STY)]GK_		_DGDS[Phospho (STY)]YDPYDFSDTEEEM[Oxidation (M)]PQVHT[Phospho (STY)]PK_	35.2204	_APSAGLEEVAQPESVDVITSQS[Phospho (STY)]DSPTR_	39.3378	_AIPGDQHPES[Phospho (STY)]PVHTEPM[Oxidation (M)]GIQGR_	10.3868	LibDIA
		_SLES[Phospho (STY)]VLSLGPR_	16.5035	_EGEEPTVY[Phospho (STY)]SDEEEPKDESAR_	11.5966	_DASSS[Phospho (STY)]PASTASSASSTSLK_	19.6998	_APVPSTC[Carbamidomethyl (C)]SS[Phospho (STY)]TFPEELSPPSHQAK_		dDIA		_NVSSFPDDATS[Phospho (STY)]PLQENR_	19.8547	_GHYEVTGS[Phospho (STY)]DDETGK_	69.1219	_DGELPVEDDIDLS[Phospho (STY)]DVELDDLGK_	21.6944	_APSAGLEEVAQPESVDVITS[Phospho (STY)]QSDSPTR_	34.5022	_AIPVSPSAVEEDEDEDGHT[Phospho (STY)]VVATAR_	22.4172	LibDIA
		_SLGPS[Phospho (STY)]LATDK_	37.4793	_EGEEPT[Phospho (STY)]VYSDEEEPKDESAR_	6.98507	_DASS[Phospho (STY)]SPASTASSASSTSLK_	14.894	_APVPST[Phospho (STY)]C[Carbamidomethyl (C)]SSTFPEELSPPSHQAK_	33.5104	dDIA		_NVSSFPDDAT[Phospho (STY)]SPLQENR_	71.771	_GHYEVT[Phospho (STY)]GSDDETGK_	69.1219	_DGGSGNST[Phospho (STY)]IIVSR_	24.1157	_APSAGLEEVAQPESVDVIT[Phospho (STY)]SQSDSPTR_	41.8139	_AIPVSPS[Phospho (STY)]AVEEDEDEDGHTVVATAR_	17.8149	LibDIA
		_SLGS[Phospho (STY)]VQAPSYGAR_	66.96	_EGNTTEDDFPSS[Phospho (STY)]PGNGNK_	22.7395	_DAS[Phospho (STY)]DDLDDLNFFNQK_	38.4414	_APVQPQQSPAAAPGGT[Phospho (STY)]DEKPSGK_	14.2526	dDIA		_PAETPVATS[Phospho (STY)]PTATDSTSGDSSR_		_GIPLATGDTS[Phospho (STY)]PEPELLPGAPLPPPK_	128.946	_DGGSGNS[Phospho (STY)]TIIVSR_	20.3178	_APSAGLEEVAQPES[Phospho (STY)]VDVITSQSDSPTR_	30.7127	_AIPVS[Phospho (STY)]PSAVEEDEDEDGHTVVATAR_	19.3148	LibDIA
		_SLM[Oxidation (M)]S[Phospho (STY)]S[Phospho (STY)]PEDLTK_	40.7615	_EGNTTEDDFPS[Phospho (STY)]SPGNGNK_	34.6738	_DAS[Phospho (STY)]SSPASTASSASSTSLK_	11.9182	_APVQPQQS[Phospho (STY)]PAAAPGGTDEKPSGK_	14.5268	dDIA		_PAET[Phospho (STY)]PVATSPTATDSTSGDSSR_		_GIPLATGDT[Phospho (STY)]SPEPELLPGAPLPPPK_		_DGGS[Phospho (STY)]GNSTIIVSR_	20.7563	_APSDSSLGTPS[Phospho (STY)]DGRPELR_	53.0504	_AISAPTSPT[Phospho (STY)]R_		LibDIA
		_SLPTTVPES[Phospho (STY)]PNYR_	25.153	_EGS[Phospho (STY)]PIPHDPEFGSK_	12.0837	_DDDDIDLFGSDDEEES[Phospho (STY)]EEAKR_	17.3161	_APVQPQQS[Phospho (STY)]PAAAPGGTDEK_	9.99014	dDIA		_PASPT[Phospho (STY)]PVIVASHTANK_	24.5326	_GIPLAT[Phospho (STY)]GDTSPEPELLPGAPLPPPK_	91.5056	_DGS[Phospho (STY)]FGEGLTM[Oxidation (M)]K_		_APSDSSLGT[Phospho (STY)]PSDGRPELR_	17.433	_AISAPTS[Phospho (STY)]PTR_		LibDIA
		_SLSSPTVT[Phospho (STY)]LSAPLEGAK_	21.3431	_EGS[Phospho (STY)]QGELTPANSQSR_	20.0752	_DDDDIDLFGSDDEEES[Phospho (STY)]EEAK_	13.4451	_AQC[Carbamidomethyl (C)]ETLS[Phospho (STY)]PDGLPEEQPQTTK_	14.2982	dDIA		_PAS[Phospho (STY)]PTPVIVASHTANK_		_GIS[Phospho (STY)]PIVFDR_	9.17764	_DGS[Phospho (STY)]PEAPAS[Phospho (STY)]PEREEVALSEYK_	71.7257	_APSDSS[Phospho (STY)]LGTPSDGRPELR_	8.06289	_AISAPT[Phospho (STY)]SPTR_	52.0359	LibDIA
		_SLSSPT[Phospho (STY)]DNLELSLR_		_EIAIVHS[Phospho (STY)]DAEK_	22.2975	_DDDDIDLFGS[Phospho (STY)]DDEEESEEAKR_	15.5397	_AQC[Carbamidomethyl (C)]ET[Phospho (STY)]LSPDGLPEEQPQTTK_	30.8864	dDIA		_PEIEDVGS[Phospho (STY)]DEEEEK_	7.4128	_GKLSAEENPDDS[Phospho (STY)]EVPSSSGINSTK_	55.057	_DGTS[Phospho (STY)]PEEEIEIER_	83.2974	_APSDS[Phospho (STY)]SLGTPSDGRPELR_	2.79187	_AIST[Phospho (STY)]PET[Phospho (STY)]PLTK_	11.8731	LibDIA
		_SLSSPT[Phospho (STY)]VTLSAPLEGAK_	17.2523	_EIEM[Oxidation (M)]SVDDDDINSS[Phospho (STY)]K_	101.817	_DDDDIDLFGS[Phospho (STY)]DDEEESEEAK_	14.3597	_AQGEPVAGHESPKIPY[Phospho (STY)]EK_	25.992	dDIA		_PGPNIESGNEDDDAS[Phospho (STY)]FK_	34.0756	_GKLS[Phospho (STY)]AEENPDDSEVPSSSGINSTK_	38.6295	_DGT[Phospho (STY)]SPEEEIEIER_	6.80635	_APSEEELHGDQTDFGQGSQS[Phospho (STY)]PQK_	12.5521	_AITSLLGGGS[Phospho (STY)]PK_	13.2747	LibDIA
		_SLSS[Phospho (STY)]PTDNLELSLR_		_EIEM[Oxidation (M)]SVDDDDINS[Phospho (STY)]SK_	81.3668	_DDDDSIADFLNSDEEEDRVS[Phospho (STY)]LQNLK_	63.4859	_AQGEPVAGHES[Phospho (STY)]PKIPYEK_	31.9653	dDIA		_PGPNIES[Phospho (STY)]GNEDDDASFK_	24.8013	_GLFSDEEDS[Phospho (STY)]EDLFSSQSASK_		_DHFGLEGDEESTM[Oxidation (M)]LEDSVS[Phospho (STY)]PK_	55.077	_APSEEELHGDQTDFGQGS[Phospho (STY)]QSPQK_	12.6674	_AIT[Phospho (STY)]PQAQEELQK_		LibDIA
		_SLSS[Phospho (STY)]PTVTLSAPLEGAK_	16.7873	_EIPSATQS[Phospho (STY)]PISK_	27.8333	_DDDDSIADFLNS[Phospho (STY)]DEEEDRVSLQNLK_	69.195	_AQLEPVAS[Phospho (STY)]PAK_	25.6207	dDIA		_PKIEDVGS[Phospho (STY)]DEEDDSGK_		_GLGPPS[Phospho (STY)]PPAPPR_	56.3803	_DHFGLEGDEESTM[Oxidation (M)]LEDS[Phospho (STY)]VSPK_	64.3173	_APSLT[Phospho (STY)]NDEVEEFR_	34.3862	_AKPAM[Oxidation (M)]PQDSVPS[Phospho (STY)]PR_	73.1289	LibDIA
		_SLSTSGES[Phospho (STY)]LYHVLGLDK_	39.0694	_EIQNGNLHESDSES[Phospho (STY)]VPR_	44.0462	_DDEHIVLEPGDLFPPFS[Phospho (STY)]PPPS[Phospho (STY)]PR_	15.8686	_AQLGINEDHS[Phospho (STY)]EGDEK_		dDIA		_PLLS[Phospho (STY)]PEER_		_GLLSDS[Phospho (STY)]M[Oxidation (M)]TDVPVDTGVAAR_		_DHFGLEGDEEST[Phospho (STY)]M[Oxidation (M)]LEDSVSPK_	24.8893	_APSPAPS[Phospho (STY)]SVPLGSEK_	11.718	_AKPAM[Oxidation (M)]PQDS[Phospho (STY)]VPSPR_	75.788	LibDIA
		_SLSTS[Phospho (STY)]GESLYHVLGLDK_	93.0765	_EIQNGNLHESDS[Phospho (STY)]ESVPR_	39.3722	_DDFES[Phospho (STY)]EEEDVK_	9.65875	_AQLS[Phospho (STY)]PGIYDDTSAR_		dDIA		_PSQRPSESTNC[Carbamidomethyl (C)]S[Phospho (STY)]PTRK_		_GLLYDS[Phospho (STY)]DEEDEERPAR_	17.1111	_DHFYS[Phospho (STY)]DDDAIEADSEGDAEPC[Carbamidomethyl (C)]DK_		_APSRDEGS[Phospho (STY)]LLLGSR_	12.4373	_AKPVGS[Phospho (STY)]PLFK_	45.8386	LibDIA
		_SLST[Phospho (STY)]SGESLYHVLGLDK_	64.343	_EIQNGNLHES[Phospho (STY)]DSESVPR_	4.7854	_DDGVFVQEVTQNS[Phospho (STY)]PAAR_	2.65165	_AQQELVPPQQQAS[Phospho (STY)]PPQLPK_	9.00397	dDIA		_PSQRPSEST[Phospho (STY)]NC[Carbamidomethyl (C)]SPTRK_		_GLLY[Phospho (STY)]DSDEEDEERPAR_		_DHFYS[Phospho (STY)]DDDAIEADS[Phospho (STY)]EGDAEPC[Carbamidomethyl (C)]DK_	34.8301	_APSRQDVY[Phospho (STY)]GPQPQVR_	60.1897	_AKSPAPGLASGDRPPSVSS[Phospho (STY)]VHSEGDC[Carbamidomethyl (C)]NR_	57.772	LibDIA
		_SLS[Phospho (STY)]PSHLTEDR_	32.3976	_EIS[Phospho (STY)]DDEAEEEK_	22.7286	_DDGVFVQEVT[Phospho (STY)]QNSPAAR_	1.14833	_AQSLVISPPAPS[Phospho (STY)]PR_	32.7064	dDIA		_PSQVNGAPGSPT[Phospho (STY)]EPAGQK_	0.0565788	_GNDPLTSS[Phospho (STY)]PGR_	8.12815	_DHSPTPS[Phospho (STY)]VFNSDEER_	21.5701	_APSTSPS[Phospho (STY)]FEGTQETYTVAHEENVR_		_AKSPM[Oxidation (M)]FPALGEASS[Phospho (STY)]DDDLFQSAK_		LibDIA
		_SLS[Phospho (STY)]SPTVTLSAPLEGAK_	13.3687	_EIS[Phospho (STY)]PGSGPGEIR_	5.13045	_DDKEEEEDGTGS[Phospho (STY)]PQLNNR_	17.4701	_AQSLVIS[Phospho (STY)]PPAPS[Phospho (STY)]PR_	39.5739	dDIA		_PSQVNGAPGS[Phospho (STY)]PTEPAGQK_	72.1055	_GNDPLTS[Phospho (STY)]SPGR_	11.8819	_DHSPT[Phospho (STY)]PSVFNSDEER_	18.9782	_APSTS[Phospho (STY)]PSFEGTQETYTVAHEENVR_		_AKSPM[Oxidation (M)]FPALGEAS[Phospho (STY)]SDDDLFQSAK_		LibDIA
		_SLS[Phospho (STY)]TSGESLYHVLGLDK_	78.1306	_EKPDS[Phospho (STY)]DDDLDIASLVTAK_	53.2139	_DDKEEEEDGT[Phospho (STY)]GSPQLNNR_	17.7189	_AQSNGSGNGSDS[Phospho (STY)]EM[Oxidation (M)]DTSSLER_	46.0292	dDIA		_PSSS[Phospho (STY)]PVIFAGGQDR_	1.79916	_GNDPLT[Phospho (STY)]SSPGR_	5.79453	_DHS[Phospho (STY)]PTPSVFNSDEER_	20.5107	_APST[Phospho (STY)]SPSFEGTQETYTVAHEENVR_		_AKSPTPESSTIAS[Phospho (STY)]YVTLR_	30.2858	LibDIA
		_SLVESVSSS[Phospho (STY)]PNK_	44.3132	_EKT[Phospho (STY)]PELPEPSVK_	88.4713	_DDLQAAIALSLLES[Phospho (STY)]PK_	54.5683	_AQSNGSGNGS[Phospho (STY)]DSEM[Oxidation (M)]DTSSLER_	20.4183	dDIA		_PSS[Phospho (STY)]SPVIFAGGQDR_	9.29695	_GNSRPGTPS[Phospho (STY)]AEGGSTSSTLR_		_DHS[Phospho (STY)]PTPSVFNS[Phospho (STY)]DEERYR_		_APSVANVGSHC[Carbamidomethyl (C)]DLS[Phospho (STY)]LK_	9.69793	_AKSPTPESST[Phospho (STY)]IASYVTLR_	14.7527	LibDIA
		_SLVESVSS[Phospho (STY)]SPNK_	36.0407	_EKT[Phospho (STY)]PS[Phospho (STY)]PKEEDEEPES[Phospho (STY)]PPEK_	23.1103	_DDSLDLS[Phospho (STY)]PQGR_	7.72479	_AQSNGS[Phospho (STY)]GNGSDSEM[Oxidation (M)]DTSSLER_	33.6732	dDIA		_PSVFGNDSDDDDETS[Phospho (STY)]VSESLQR_		_GNSRPGT[Phospho (STY)]PSAEGGSTSSTLR_		_DIDISS[Phospho (STY)]PEFK_	1.82795	_APSVANVGS[Phospho (STY)]HC[Carbamidomethyl (C)]DLSLK_	13.6893	_AKSPTPESS[Phospho (STY)]TIASYVTLR_	15.9746	LibDIA
		_SLVESVS[Phospho (STY)]SSPNK_	29.9015	_ELEEEEENS[Phospho (STY)]DEDELDSHTM[Oxidation (M)]VK_	26.5658	_DDSPDEVPSTFT[Phospho (STY)]VQQPPPSR_	21.313	_AQSPVS[Phospho (STY)]GPNVAHLTDGATLNDR_	13.8101	dDIA		_PSVFGNDSDDDDET[Phospho (STY)]SVSESLQR_		_GNS[Phospho (STY)]RPGTPSAEGGSTSSTLR_		_DIDIS[Phospho (STY)]SPEFK_	1.78229	_APSVAT[Phospho (STY)]VGSIC[Carbamidomethyl (C)]DLNLK_	23.328	_AKSPTPES[Phospho (STY)]STIASYVTLR_	14.7176	LibDIA
		_SLVES[Phospho (STY)]VSSSPNK_	50.7243	_ELSNS[Phospho (STY)]PLRENSFGS[Phospho (STY)]PLEFR_	12.5393	_DDSPDEVPST[Phospho (STY)]FTVQQPPPSR_	21.313	_AQSSPAAPASLS[Phospho (STY)]APEPASQAR_	8.84518	dDIA		_PSVFGNDS[Phospho (STY)]DDDDETSVSESLQR_	12.6788	_GNS[Phospho (STY)]RPGT[Phospho (STY)]PSAEGGSTSSTLR_	28.9229	_DIKEES[Phospho (STY)]DEEEEDDEESGR_		_APS[Phospho (STY)]AS[Phospho (STY)]PLALHASR_		_AKSPT[Phospho (STY)]PESSTIASYVTLR_	15.7329	LibDIA
		_SNS[Phospho (STY)]PLPVPPSK_	45.5925	_ELS[Phospho (STY)]PAALEK_	78.113	_DDSPDEVPS[Phospho (STY)]TFTVQQPPPSR_	21.1487	_AQSSPAAPAS[Phospho (STY)]LSAPEPASQAR_	8.87399	dDIA		_PS[Phospho (STY)]SSPVIFAGGQDR_	9.43836	_GNVVPS[Phospho (STY)]PLPTR_	32.1929	_DKFSPFPVQDRPESS[Phospho (STY)]LVFK_		_APS[Phospho (STY)]DSSLGTPSDGRPELR_	4.80764	_AKS[Phospho (STY)]PAPGLASGDRPPSVSSVHSEGDC[Carbamidomethyl (C)]NR_	25.216	LibDIA
		_SPDEVT[Phospho (STY)]LTSIVPTR_	52.7933	_ELS[Phospho (STY)]PAGSISK_	6.99412	_DDSTHESLSQES[Phospho (STY)]ES[Phospho (STY)]EEDGIHVDSQK_	16.9843	_AQSS[Phospho (STY)]PAAPASLSAPEPASQAR_	13.5264	dDIA		_PS[Phospho (STY)]VFGNDSDDDDETSVSESLQR_		_GPAFNM[Oxidation (M)]AS[Phospho (STY)]PESDFGINLK_	10.0558	_DKFSPFPVQDRPES[Phospho (STY)]SLVFK_		_APS[Phospho (STY)]DSSLGT[Phospho (STY)]PSDGRPELR_	31.5745	_AKS[Phospho (STY)]PM[Oxidation (M)]FPALGEASSDDDLFQSAK_		LibDIA
		_SPEPEAT[Phospho (STY)]LTFPFLDK_	30.4591	_EM[Oxidation (M)]LM[Oxidation (M)]EDVGS[Phospho (STY)]EEEQEEEDEAPFQEK_	3.36187	_DDS[Phospho (STY)]PDEVPSTFTVQQPPPSR_	20.6697	_AQSTDSLGT[Phospho (STY)]SGSLQSK_	20.3928	dDIA		_PVPAAPVPS[Phospho (STY)]PVAPAPVPSR_	50.774	_GPKPEPPGSGS[Phospho (STY)]PAPPR_	89.3492	_DKPTYDEIFYT[Phospho (STY)]LSPVNGK_		_APS[Phospho (STY)]DSS[Phospho (STY)]LGTPSDGRPELR_	11.0874	_AKS[Phospho (STY)]PM[Oxidation (M)]FPALGEASS[Phospho (STY)]DDDLFQSAK_	97.3491	LibDIA
		_SPEPEVLST[Phospho (STY)]QEDLFDQSNK_	20.9439	_ENSFGS[Phospho (STY)]PLEFR_	17.9506	_DEALS[Phospho (STY)]DGDDLRDFPSDLK_	34.9938	_AQSTDS[Phospho (STY)]LGTSGSLQSK_	8.22779	dDIA		_PVSAAVDANASES[Phospho (STY)]P_	45.3503	_GPPDFSSDEEREPT[Phospho (STY)]PVLGSGAAAAGR_		_DKS[Phospho (STY)]PVREPIDNLTPEER_	90.1988	_APS[Phospho (STY)]EEELHGDQTDFGQGSQSPQK_	16.2582	_AKS[Phospho (STY)]PQPPVEEEDEHFDDTVVC[Carbamidomethyl (C)]LDTYNC[Carbamidomethyl (C)]DLHFK_	80.0719	LibDIA
		_SPGALETPS[Phospho (STY)]AAGSQGNTASQGK_	19.3444	_ENSGPVENGVS[Phospho (STY)]DQEGEEQAR_	16.0127	_DEALS[Phospho (STY)]DGDDLR_	11.5004	_AQST[Phospho (STY)]DSLGTSGSLQSK_	4.45024	dDIA		_PVSAAVDANAS[Phospho (STY)]ESP_	34.3109	_GPPDFSS[Phospho (STY)]DEEREPT[Phospho (STY)]PVLGSGAAAAGR_		_DLFDYS[Phospho (STY)]PPLHK_	8.7896	_APS[Phospho (STY)]LTNDEVEEFR_	69.5087	_AKS[Phospho (STY)]PTPESSTIASYVTLR_	15.7355	LibDIA
		_SPGALET[Phospho (STY)]PSAAGSQGNTASQGK_	4.13277	_ENS[Phospho (STY)]GPVENGVSDQEGEEQAR_	17.6523	_DEDEDEDVAS[Phospho (STY)]PDGLGR_		_AQSYPDNHQEFSDY[Phospho (STY)]DNPIFEK_	50.8642	dDIA		_PVSSAASVYAGAGGSGS[Phospho (STY)]R_		_GPPDFS[Phospho (STY)]SDEEREPTPVLGSGAAAAGR_		_DLHQGIEAAS[Phospho (STY)]DEEDLR_		_APS[Phospho (STY)]PAPPPLPSSR_	19.8005	_ALAM[Oxidation (M)]PGRPES[Phospho (STY)]PPVFR_	12.0874	LibDIA
		_SPGNT[Phospho (STY)]SQPPAFFSK_	18.8829	_EPALPLEPDSGGNTS[Phospho (STY)]PGVTANGEAR_	18.8063	_DEDM[Oxidation (M)]LYS[Phospho (STY)]PELAQR_	46.4914	_AQSYPDNHQEFS[Phospho (STY)]DYDNPIFEK_	62.8676	dDIA		_PVSSAASVYAGAGGS[Phospho (STY)]GSR_		_GPPDFS[Phospho (STY)]S[Phospho (STY)]DEEREPTPVLGSGAAAAGR_		_DLLHPS[Phospho (STY)]PEEEK_	76.6973	_APS[Phospho (STY)]PAPSSVPLGSEK_	9.10205	_ALDIDSDEES[Phospho (STY)]EPK_	8.97992	LibDIA
		_SPPGAAAS[Phospho (STY)]AAAKPPPLSAK_	36.6997	_EPALPLEPDS[Phospho (STY)]GGNTSPGVTANGEAR_	25.5182	_DEDM[Oxidation (M)]LY[Phospho (STY)]SPELAQR_	70.6119	_AQSY[Phospho (STY)]PDNHQEFSDYDNPIFEK_	15.8391	dDIA		_QASTDAGT[Phospho (STY)]AGALTPQHVR_		_GPPS[Phospho (STY)]PPAPVM[Oxidation (M)]HSPSR_		_DLLPS[Phospho (STY)]PAGPVPSK_	7.18571	_APS[Phospho (STY)]PPLSQVFQTR_	47.382	_ALDISLS[Phospho (STY)]S[Phospho (STY)]GEEDEGDEEDSTAGTTK_	10.2197	LibDIA
		_SPPT[Phospho (STY)]QVAISSDSAR_	20.2919	_EPHS[Phospho (STY)]PADQPEQQAESTLTSAETR_		_DEILPTTPIS[Phospho (STY)]EQK_	8.16985	_AQS[Phospho (STY)]LLSTDR_	56.7196	dDIA		_QAST[Phospho (STY)]DAGTAGALTPQHVR_		_GPPS[Phospho (STY)]PPAPVM[Oxidation (M)]HSPS[Phospho (STY)]R_	80.0697	_DLPAIQESPT[Phospho (STY)]R_	38.3427	_APS[Phospho (STY)]PPVEHPR_	11.5567	_ALDIS[Phospho (STY)]LSS[Phospho (STY)]GEEDEGDEEDSTAGTTK_	10.3403	LibDIA
		_SPSDSSTAST[Phospho (STY)]PVAEQIER_	22.7005	_EPSEVPT[Phospho (STY)]PK_	80.171	_DEILPTT[Phospho (STY)]PISEQK_	7.50354	_AQS[Phospho (STY)]NGSGNGSDSEM[Oxidation (M)]DTSSLER_	46.0165	dDIA		_QAS[Phospho (STY)]PTEVVER_		_GPPS[Phospho (STY)]PPAPVM[Oxidation (M)]HS[Phospho (STY)]PSR_	67.2749	_DLPTIPGVTSPSSDEPPM[Oxidation (M)]EASQS[Phospho (STY)]HLR_	82.022	_APS[Phospho (STY)]PSGLM[Oxidation (M)]SPSR_	53.0913	_ALDSNSLENDDLS[Phospho (STY)]APGR_	15.3708	LibDIA
		_SPSDSSTAS[Phospho (STY)]TPVAEQIER_	49.8508	_EPTPS[Phospho (STY)]IASDIS[Phospho (STY)]LPIATQELR_	65.2378	_DEILPT[Phospho (STY)]TPISEQK_	7.03351	_AQS[Phospho (STY)]PGAVEEILDR_	10.7312	dDIA		_QAS[Phospho (STY)]TDAGTAGALTPQHVR_		_GPQPPTVS[Phospho (STY)]PIR_	34.2385	_DLPTIPGVTSPSS[Phospho (STY)]DEPPM[Oxidation (M)]EASQSHLR_	40.4007	_APS[Phospho (STY)]RDEGSLLLGSR_	14.1537	_ALDSNS[Phospho (STY)]LENDDLSAPGR_	7.992	LibDIA
		_SPSDSS[Phospho (STY)]TASTPVAEQIER_	13.4651	_EPVADEEEEDS[Phospho (STY)]DDDVEPITEFR_	20.41	_DELADEIANSS[Phospho (STY)]GK_	10.6013	_AQS[Phospho (STY)]PVSGPNVAHLTDGATLNDR_	16.3176	dDIA		_QEEAEEQGAGS[Phospho (STY)]PGQPAHLAR_		_GPSPSPVGS[Phospho (STY)]PASVAQSR_		_DLPTIPGVTSPS[Phospho (STY)]SDEPPM[Oxidation (M)]EASQSHLR_	9.50117	_APS[Phospho (STY)]RQDVYGPQPQVR_	66.7764	_ALDS[Phospho (STY)]NSLENDDLSAPGREPGHFNPESR_	47.8569	LibDIA
		_SPSDS[Phospho (STY)]STASTPVAEQIER_	11.8494	_ERDHSPTPSVFNS[Phospho (STY)]DEER_	65.5914	_DELADEIANS[Phospho (STY)]SGK_	12.0675	_AQS[Phospho (STY)]SPAAPASLSAPEPASQAR_	25.2871	dDIA		_QKSDAEEDGGTVS[Phospho (STY)]QEEEDR_		_GPS[Phospho (STY)]PSPVGSPASVAQSR_		_DLPTIPGVT[Phospho (STY)]SPSSDEPPM[Oxidation (M)]EASQSHLR_	33.2629	_APS[Phospho (STY)]TSPSFEGTQETYTVAHEENVR_		_ALDS[Phospho (STY)]NSLENDDLSAPGR_	6.91374	LibDIA
		_SPSEESAPTT[Phospho (STY)]SPESVSGSVPSSGSSGR_	36.1848	_ERDHSPTPS[Phospho (STY)]VFNSDEER_	20.9636	_DELHIVEAEAMNYEGS[Phospho (STY)]PIK_	37.4996	_AQS[Phospho (STY)]TDSLGTSGSLQSK_	5.38155	dDIA		_QKSDAEEDGGT[Phospho (STY)]VSQEEEDR_		_GPTTGEGALDLSDVHS[Phospho (STY)]PPKS[Phospho (STY)]PEGK_		_DLPT[Phospho (STY)]IPGVTSPSSDEPPM[Oxidation (M)]EASQSHLRNS[Phospho (STY)]PEDK_	41.1629	_APS[Phospho (STY)]VANVGSHC[Carbamidomethyl (C)]DLSLK_	5.82426	_ALDVSAS[Phospho (STY)]DDEIAR_	36.6087	LibDIA
		_SPSEESAPT[Phospho (STY)]TSPESVSGSVPSSGSSGR_	36.1848	_ERDHSPT[Phospho (STY)]PSVFNSDEER_	28.9416	_DELHIVEAEAM[Oxidation (M)]NYEGS[Phospho (STY)]PIK_	28.3961	_AQS[Phospho (STY)]TDSLGTS[Phospho (STY)]GSLQSK_	41.2599	dDIA		_QKS[Phospho (STY)]DAEEDGGTVSQEEEDR_	118.869	_GPVSPSVS[Phospho (STY)]FQPLAR_		_DLPT[Phospho (STY)]IPGVTSPSSDEPPM[Oxidation (M)]EASQSHLR_	6.32587	_APS[Phospho (STY)]VATVGSIC[Carbamidomethyl (C)]DLNLK_	27.3316	_ALDVS[Phospho (STY)]ASDDEIAR_	24.906	LibDIA
		_SPSEES[Phospho (STY)]APTTSPESVSGSVPSSGSSGR_	35.9928	_ERDHS[Phospho (STY)]PTPSVFNSDEER_	34.7364	_DELHIVEAEAM[Oxidation (M)]NY[Phospho (STY)]EGSPIK_	38.1324	_AQS[Phospho (STY)]YPDNHQEFSDYDNPIFEK_	20.894	dDIA		_QLM[Oxidation (M)]EQDASS[Phospho (STY)]SPSAQVIGLK_		_GPVSPS[Phospho (STY)]VSFQPLAR_	10.9677	_DLQSPDFTT[Phospho (STY)]GFHSDK_		_APVHFVEPLS[Phospho (STY)]PTGVAGHR_		_ALEEGDGSVSGSS[Phospho (STY)]PRS[Phospho (STY)]DISQPASQDGM[Oxidation (M)]R_	14.2278	LibDIA
		_SPSLDVT[Phospho (STY)]VPEAELNLETPEISVGGK_	51.4609	_ERS[Phospho (STY)]PS[Phospho (STY)]PSFR_	22.0866	_DEPAESPS[Phospho (STY)]ETPGPR_	14.3115	_AQTLPTSVVTITSESS[Phospho (STY)]PGKR_	26.7639	dDIA		_QLM[Oxidation (M)]EQDAS[Phospho (STY)]SSPSAQVIGLK_		_GPVS[Phospho (STY)]PSVSFQPLAR_	14.0471	_DLQSPDFT[Phospho (STY)]TGFHSDK_		_APVPSTC[Carbamidomethyl (C)]SSTFPEELS[Phospho (STY)]PPSHQAK_		_ALEEGDGSVSGSS[Phospho (STY)]PR_	3.98609	LibDIA
		_SPS[Phospho (STY)]DSSTASTPVAEQIER_	13.3533	_ESEDKPEIEDVGS[Phospho (STY)]DEEEEKK_	30.8958	_DEPAES[Phospho (STY)]PSETPGPR_	11.9934	_AQTLPTSVVTITSESS[Phospho (STY)]PGK_	9.05573	dDIA		_QLPLEPESPS[Phospho (STY)]GQVGPR_		_GQAGLPGGLVSPGS[Phospho (STY)]GDR_		_DLQSSPPS[Phospho (STY)]LPLGFLGEGDAVTK_	29.7899	_APVPSTC[Carbamidomethyl (C)]SS[Phospho (STY)]TFPEELSPPSHQAK_		_ALEEGDGSVSGS[Phospho (STY)]SPR_	39.2049	LibDIA
		_SPS[Phospho (STY)]LDVTVPEAELNLETPEISVGGK_	66.5031	_ESEDKPEIEDVGS[Phospho (STY)]DEEEEK_	8.09656	_DEPPPLSPAPLTPATPSS[Phospho (STY)]LDPFFSR_		_AQTLPTSVVTITSES[Phospho (STY)]SPGKR_	26.8105	dDIA		_QLPLEPES[Phospho (STY)]PSGQVGPR_		_GQAGLPGGLVS[Phospho (STY)]PGSGDR_		_DLSTS[Phospho (STY)]PKPS[Phospho (STY)]PIPS[Phospho (STY)]PVLGR_	44.8624	_APVPSTC[Carbamidomethyl (C)]S[Phospho (STY)]STFPEELSPPSHQAK_		_ALEEGDGSVS[Phospho (STY)]GSSPR_	30.9657	LibDIA
		_SPT[Phospho (STY)]PESSTIASYVTLR_	58.4525	_ESES[Phospho (STY)]EEAEAGAAELR_	110.386	_DEPPPLSPAPLTPATPS[Phospho (STY)]SLDPFFSR_	51.2366	_AQTLPTSVVTITSES[Phospho (STY)]SPGK_	21.8237	dDIA		_QLSS[Phospho (STY)]GVSEIR_	31.211	_GRLS[Phospho (STY)]PVPVPR_	4.712	_DLST[Phospho (STY)]SPKPSPIPSPVLGR_		_APVPST[Phospho (STY)]C[Carbamidomethyl (C)]SSTFPEELSPPSHQAK_		_ALFKPPEDSQDDES[Phospho (STY)]DS[Phospho (STY)]DAEEEQTTK_	45.4962	LibDIA
		_SPVIGS[Phospho (STY)]EVFLPNSNHVASGAGEAEER_	38.0749	_ESPRPLQLPGAEGPAIS[Phospho (STY)]DGEEGGGEPGAGGGAAGAAGAGR_	37.2595	_DEPPPLSPAPLTPAT[Phospho (STY)]PSSLDPFFSR_	94.7387	_AQTLPTSVVTITS[Phospho (STY)]ESSPGKR_	24.7352	dDIA		_QLS[Phospho (STY)]SGVSEIR_	31.4705	_GSFS[Phospho (STY)]DTGLGDGK_		_DLS[Phospho (STY)]PQHM[Oxidation (M)]VVR_	41.1511	_APVQPQQS[Phospho (STY)]PAAAPGGTDEKPSGK_	26.5291	_ALGGEDSENEEELGDEAM[Oxidation (M)]M[Oxidation (M)]ALDQS[Phospho (STY)]LASLFAEQK_	44.7144	LibDIA
		_SPVREPIDNLT[Phospho (STY)]PEER_		_ESS[Phospho (STY)]PIPSPT[Phospho (STY)]SDRK_	25.2144	_DEPPPLSPAPLT[Phospho (STY)]PATPSSLDPFFSR_	95.3871	_AQTLPTSVVTITS[Phospho (STY)]ESSPGK_	21.9468	dDIA		_QPLLLSEDEEDT[Phospho (STY)]K_		_GSGDTSIS[Phospho (STY)]IDTEASIR_	10.8354	_DLS[Phospho (STY)]PTLIDNSAAK_	69.6948	_APVQPQQS[Phospho (STY)]PAAAPGGTDEK_	6.12516	_ALGGEDS[Phospho (STY)]ENEEELGDEAM[Oxidation (M)]M[Oxidation (M)]ALDQSLASLFAEQK_	79.2111	LibDIA
		_SQEPIPDDQKVS[Phospho (STY)]DDDK_	50.0086	_ESS[Phospho (STY)]PIPS[Phospho (STY)]PTSDRK_	25.4978	_DEPPPLS[Phospho (STY)]PAPLTPATPSSLDPFFSR_	94.5892	_AQTLPTSVVTIT[Phospho (STY)]SESSPGKR_	25.4653	dDIA		_QPPVSPGT[Phospho (STY)]ALVGSQK_	32.3186	_GSGDTS[Phospho (STY)]ISIDTEASIR_	7.59251	_DLS[Phospho (STY)]TPGLEK_	14.4281	_APVSSTESVIQSNTPT[Phospho (STY)]PPPS[Phospho (STY)]QPLNETAEEESR_		_ALGVISNFQSS[Phospho (STY)]PK_	22.0127	LibDIA
		_SREDLT[Phospho (STY)]AVVSVSTK_	34.4423	_ESS[Phospho (STY)]PIPS[Phospho (STY)]PTSDR_	27.1917	_DEPPPLS[Phospho (STY)]PAPLTPAT[Phospho (STY)]PSSLDPFFSR_	70.172	_AQTLPTSVVTIT[Phospho (STY)]SESSPGK_	18.7966	dDIA		_QPPVS[Phospho (STY)]PGTALVGSQK_	33.7347	_GSGDT[Phospho (STY)]SISIDTEASIR_	6.90338	_DLS[Phospho (STY)]TSPKPSPIPSPVLGR_		_APVSSTESVIQSNT[Phospho (STY)]PTPPPS[Phospho (STY)]QPLNETAEEESR_		_ALGVISNFQS[Phospho (STY)]SPK_	22.0059	LibDIA
		_SRLT[Phospho (STY)]PVS[Phospho (STY)]PESSSTEEK_	32.2388	_ESTQLSPADLTEGKPT[Phospho (STY)]DPSK_	10.6138	_DEPPPLS[Phospho (STY)]PAPLT[Phospho (STY)]PATPSSLDPFFSR_	66.285	_AQTLPTSVVT[Phospho (STY)]ITSESSPGK_	10.9765	dDIA		_QPS[Phospho (STY)]EEEIIK_		_GSGGLFSPS[Phospho (STY)]TAHVPDGALGQR_	30.7691	_DLVLLSEIEVAQANDIISSTEIS[Phospho (STY)]SAEK_	95.0543	_APVSSTESVIQS[Phospho (STY)]NTPTPPPS[Phospho (STY)]QPLNETAEEESR_		_ALGVIS[Phospho (STY)]NFQSSPK_	62.4096	LibDIA
		_SRPTS[Phospho (STY)]EGSDIESTEPQK_		_ESTQLS[Phospho (STY)]PADLTEGKPTDPSK_	4.82519	_DESC[Carbamidomethyl (C)]YDNAEAAFSDDEEDLNS[Phospho (STY)]K_		_AQTLPTS[Phospho (STY)]VVTITSESSPGKR_	27.769	dDIA		_QSSATS[Phospho (STY)]SFGGLGGGSVR_	67.9058	_GSGGLFS[Phospho (STY)]PSTAHVPDGALGQR_	19.6412	_DLVLLSEIEVAQANDIISST[Phospho (STY)]EISSAEK_	37.5614	_APVSSTES[Phospho (STY)]VIQSNTPTPPPS[Phospho (STY)]QPLNETAEEESR_		_ALLSLRS[Phospho (STY)]PK_	63.1478	LibDIA
		_SSSFSDTLEESS[Phospho (STY)]PIAAIFDTENLEK_	94.3729	_EST[Phospho (STY)]QLSPADLTEGKPTDPSK_	8.32169	_DESC[Carbamidomethyl (C)]YDNAEAAFS[Phospho (STY)]DDEEDLNSK_	52.5963	_AQTLPTS[Phospho (STY)]VVTITSESSPGK_	10.8103	dDIA		_QSSPSGS[Phospho (STY)]EQLVR_		_GSGTAS[Phospho (STY)]DDEFENLR_	36.1322	_DLVLLSEIEVAQANDIISS[Phospho (STY)]TEISSAEK_	95.0543	_APVSS[Phospho (STY)]TESVIQSNTPTPPPS[Phospho (STY)]QPLNETAEEESR_		_ALM[Oxidation (M)]DEEDM[Oxidation (M)]DDVVDADEYLIPQQGFFSS[Phospho (STY)]PSTSR_		LibDIA
		_SSSFSDTLEES[Phospho (STY)]SPIAAIFDTENLEK_	105.446	_ESVAS[Phospho (STY)]GDDRAEEDM[Oxidation (M)]DEAIEK_	33.0366	_DEYEYVS[Phospho (STY)]DDGELK_	47.7027	_AQT[Phospho (STY)]PPGPSLSGSKS[Phospho (STY)]PC[Carbamidomethyl (C)]PQEK_	47.424	dDIA		_QSSPS[Phospho (STY)]GSEQLVR_	29.5282	_GSGT[Phospho (STY)]ASDDEFENLR_	36.5465	_DLVLLSEIEVAQANDIIS[Phospho (STY)]STEISSAEK_	95.0543	_APVSS[Phospho (STY)]T[Phospho (STY)]ESVIQSNTPTPPPSQPLNETAEEESR_		_ALM[Oxidation (M)]DEEDM[Oxidation (M)]DDVVDADEYLIPQQGFFS[Phospho (STY)]SPSTSR_		LibDIA
		_SSSFSDT[Phospho (STY)]LEESSPIAAIFDTENLEK_	107.881	_ESVPEFPLS[Phospho (STY)]PPK_	4.19524	_DEYS[Phospho (STY)]SSETTGEKPEQNDDDTIK_	43.1665	_AQT[Phospho (STY)]PPGPSLSGSK_	3.2725	dDIA		_QSS[Phospho (STY)]PSGSEQLVR_	38.2785	_GSISSTS[Phospho (STY)]EVHSPPNVGLR_		_DLVM[Oxidation (M)]GSS[Phospho (STY)]PQLK_	15.8023	_AQC[Carbamidomethyl (C)]ETLS[Phospho (STY)]PDGLPEEQPQTTK_		_ALPDSQQVPSS[Phospho (STY)]PASK_		LibDIA
		_SSSFS[Phospho (STY)]DTLEESSPIAAIFDTENLEK_	98.8502	_ES[Phospho (STY)]EDKPEIEDVGSDEEEEKK_	91.8614	_DEYTFS[Phospho (STY)]PGK_	32.2671	_AQVLATIHGHAGAFPAAGDAGEGAPGGGSS[Phospho (STY)]PER_	2.2085	dDIA		_QS[Phospho (STY)]LGELIGTLNAAK_	21.6822	_GSISST[Phospho (STY)]SEVHSPPNVGLR_		_DLVM[Oxidation (M)]GS[Phospho (STY)]SPQLK_		_AQC[Carbamidomethyl (C)]ET[Phospho (STY)]LSPDGLPEEQPQTTK_		_ALPNNTSSS[Phospho (STY)]PQPK_	31.7484	LibDIA
		_SSSVGSSSSY[Phospho (STY)]PISPAVSR_	9.17377	_ES[Phospho (STY)]EDKPEIEDVGSDEEEEK_	38.5969	_DEYT[Phospho (STY)]FSPGK_	33.5166	_AQVLATIHGHAGAFPAAGDAGEGAPGGGS[Phospho (STY)]SPER_	7.10391	dDIA		_QS[Phospho (STY)]SATSSFGGLGGGSVR_		_GSIS[Phospho (STY)]STSEVHSPPNVGLR_		_DLVQPDKPAS[Phospho (STY)]PK_	6.40837	_AQLEPLQQHLQDSQQEISS[Phospho (STY)]M[Oxidation (M)]QM[Oxidation (M)]K_		_ALPNNTSS[Phospho (STY)]SPQPK_	28.931	LibDIA
		_SSSVGSSSS[Phospho (STY)]YPISPAVSR_	10.3243	_ES[Phospho (STY)]EFDIEDEDK_	19.5491	_DFDHHDSPALEVFTEQPPS[Phospho (STY)]PLPK_	10.9222	_AQVLAT[Phospho (STY)]IHGHAGAFPAAGDAGEGAPGGGSSPER_	5.0076	dDIA		_QS[Phospho (STY)]SPSGSEQLVR_	10.6868	_GSLASLDS[Phospho (STY)]LRK_		_DM[Oxidation (M)]DEPS[Phospho (STY)]PVPNVEEVTLPK_		_AQLEPLQQHLQDSQQEIS[Phospho (STY)]SM[Oxidation (M)]QM[Oxidation (M)]K_		_ALPSLNTGSSS[Phospho (STY)]PR_	15.4742	LibDIA
		_SSSVGSSS[Phospho (STY)]SYPISPAVSR_	9.81373	_ES[Phospho (STY)]ESEEAEAGAAELR_	102.166	_DFDHHDSPALEVFT[Phospho (STY)]EQPPSPLPK_	3.2655	_ARGDS[Phospho (STY)]EALDEES_	49.2679	dDIA		_QVSASELHTS[Phospho (STY)]GILGPETLR_	18.6514	_GSLAS[Phospho (STY)]LDSLR_	13.2963	_DM[Oxidation (M)]PGGFLFEGLS[Phospho (STY)]DDEDDFHPNTR_		_AQLEPVAS[Phospho (STY)]PAK_	49.0518	_ALPSLNTGSS[Phospho (STY)]SPR_	15.4433	LibDIA
		_SSSVGSS[Phospho (STY)]SSYPISPAVSR_	9.71892	_ES[Phospho (STY)]TQLSPADLTEGKPTDPSK_	8.24025	_DFQDYM[Oxidation (M)]EPEEGC[Carbamidomethyl (C)]QGS[Phospho (STY)]PQRR_		_ARHDT[Phospho (STY)]PDPS[Phospho (STY)]PLR_	7.11323	dDIA		_QVSAS[Phospho (STY)]ELHTSGILGPETLR_	3.82449	_GSLAS[Phospho (STY)]LDS[Phospho (STY)]LRK_	42.1468	_DM[Oxidation (M)]S[Phospho (STY)]PLSETEM[Oxidation (M)]ALGK_	20.3711	_AQLS[Phospho (STY)]PGIYDDTSAR_	32.0104	_ALPTSKPEGSLHSSPVGPSS[Phospho (STY)]SK_	12.2346	LibDIA
		_SSSVGS[Phospho (STY)]SSSYPISPAVSR_	11.4339	_ES[Phospho (STY)]VASGDDRAEEDM[Oxidation (M)]DEAIEK_	3.6517	_DFQDYM[Oxidation (M)]EPEEGC[Carbamidomethyl (C)]QGS[Phospho (STY)]PQR_	21.3068	_ARQEEGADAS[Phospho (STY)]EEDPTPAGEEDVK_	34.1775	dDIA		_QVS[Phospho (STY)]ASELHTSGILGPETLR_	6.41394	_GSLS[Phospho (STY)]NAGDPEIVK_	9.65848	_DNELLPPPSPSLGSFDPLAELT[Phospho (STY)]GK_		_AQNLPQSPENT[Phospho (STY)]DLQVIPGSQTR_		_ALPTSKPEGSLHS[Phospho (STY)]S[Phospho (STY)]PVGPSSSK_	61.87	LibDIA
		_SSS[Phospho (STY)]EDAESLAPR_	61.9769	_ETPHS[Phospho (STY)]PGVEDAPIAK_	16.8641	_DFQEYVEPGEDFPAS[Phospho (STY)]PQRR_	71.0366	_ARQPLSEASNQQPLS[Phospho (STY)]GGEEK_	26.6147	dDIA		_RADLNQGIGEPQSPS[Phospho (STY)]R_		_GSLTLT[Phospho (STY)]ISGESPK_		_DNELLPPPSPSLGS[Phospho (STY)]FDPLAELTGK_		_AQPSS[Phospho (STY)]SEDELDNVFFK_		_ALPTSKPEGS[Phospho (STY)]LHSSPVGPSSSK_	5.29296	LibDIA
		_SSS[Phospho (STY)]FSDTLEESSPIAAIFDTENLEK_	99.7169	_ETSFGSS[Phospho (STY)]ENITM[Oxidation (M)]TSLSK_	38.9798	_DFQEYVEPGEDFPAS[Phospho (STY)]PQR_	49.5221	_ARQPLSEAS[Phospho (STY)]NQQPLSGGEEK_	66.4845	dDIA		_RADLNQGIGEPQS[Phospho (STY)]PSR_		_GSLT[Phospho (STY)]LTISGESPK_	32.457	_DNELLPPPSPS[Phospho (STY)]LGSFDPLAELTGK_		_AQQELVPPQQQAS[Phospho (STY)]PPQLPK_	31.819	_ALPT[Phospho (STY)]SKPEGSLHSSPVGPSSSK_	35.7362	LibDIA
		_SSS[Phospho (STY)]PAPADIAQTVQEDLR_	5.67332	_ETSFGS[Phospho (STY)]SENITM[Oxidation (M)]TSLSK_	38.9798	_DGDGVPGGGPLS[Phospho (STY)]PAR_	12.5721	_ARSVDALDDLT[Phospho (STY)]PPSTAESGSR_	11.6373	dDIA		_RDS[Phospho (STY)]LGAYASQDANEQGQDLGK_	21.9863	_GSPHY[Phospho (STY)]FSPFRPY_		_DNPS[Phospho (STY)]PEPQLDDIKR_	36.261	_AQSLVIS[Phospho (STY)]PPAPS[Phospho (STY)]PR_	69.5467	_ALQADSPHSSSGM[Oxidation (M)]SEVHSPGEHSGQSQGPPTPPT[Phospho (STY)]T[Phospho (STY)]PK_		LibDIA
		_SSS[Phospho (STY)]PELVTHLK_	3.55522	_ET[Phospho (STY)]PHSPGVEDAPIAK_	16.0107	_DGDKSPM[Oxidation (M)]SS[Phospho (STY)]LQISNEK_	36.2303	_ARS[Phospho (STY)]VDALDDLTPPSTAESGSR_	14.4525	dDIA		_REEDEPEERSGDETPGS[Phospho (STY)]EVPGDK_	52.2827	_GSPSGGST[Phospho (STY)]AEASDTLSIR_	10.0967	_DNPS[Phospho (STY)]PEPQLDDIK_	31.1479	_AQSPVSGPNVAHLT[Phospho (STY)]DGATLNDR_	51.5065	_ALQADSPHSSSGM[Oxidation (M)]SEVHSPGEHSGQS[Phospho (STY)]QGPPT[Phospho (STY)]PPTT[Phospho (STY)]PK_	19.637	LibDIA
		_SSS[Phospho (STY)]PVQVEEEPVR_	15.7092	_ET[Phospho (STY)]SFGSSENITM[Oxidation (M)]TSLSK_	13.1414	_DGDKSPM[Oxidation (M)]S[Phospho (STY)]SLQISNEK_	36.2378	_ASASGSGAQVGGPISSGSS[Phospho (STY)]ASSVTVTR_	9.59168	dDIA		_RESC[Carbamidomethyl (C)]GSS[Phospho (STY)]VLTDFEGK_	0.724514	_GSPSGGS[Phospho (STY)]TAEASDTLSIR_	9.26853	_DNS[Phospho (STY)]PEPNDPEEPQEVSSTPSDK_		_AQSPVS[Phospho (STY)]GPNVAHLTDGATLNDR_		_ALQALQNEPIPERSPQNGES[Phospho (STY)]GK_		LibDIA
		_SSS[Phospho (STY)]PVTELASR_	7.69555	_EVDGLLTSEPM[Oxidation (M)]GSPVSS[Phospho (STY)]K_	9.11652	_DGDKS[Phospho (STY)]PM[Oxidation (M)]SSLQISNEK_	35.3726	_ASASRPQPAPADGADPPPAEEPEARPDGEGS[Phospho (STY)]PGK_	8.79504	dDIA		_RESC[Carbamidomethyl (C)]GS[Phospho (STY)]SVLTDFEGK_	31.9491	_GSPS[Phospho (STY)]GGSTAEASDTLSIR_	5.69128	_DNS[Phospho (STY)]PPPAFKPEPPK_	12.8223	_AQSSPAAPASLS[Phospho (STY)]APEPASQAR_	7.09175	_ALQALQNEPIPERS[Phospho (STY)]PQNGESGK_	67.4661	LibDIA
		_SSS[Phospho (STY)]VGSSSSYPISPAVSR_	12.0167	_EVDGLLTSEPM[Oxidation (M)]GSPVS[Phospho (STY)]SK_	9.12549	_DGDSYDPYDFSDTEEEM[Oxidation (M)]PQVHT[Phospho (STY)]PK_	24.7742	_ASAVSELS[Phospho (STY)]PR_	5.41519	dDIA		_RES[Phospho (STY)]C[Carbamidomethyl (C)]GSSVLTDFEGK_	31.906	_GSPT[Phospho (STY)]TGFIEQK_		_DNTFFRES[Phospho (STY)]PVGR_	17.7444	_AQSSPAAPAS[Phospho (STY)]LSAPEPASQAR_	15.5484	_ALSGTS[Phospho (STY)]PDDVQPGPSVGPPSK_	65.5521	LibDIA
		_SS[Phospho (STY)]PGIHLER_	27.9602	_EVDGLLTSEPM[Oxidation (M)]GS[Phospho (STY)]PVSSK_	9.3393	_DGDSYDPYDFSDT[Phospho (STY)]EEEM[Oxidation (M)]PQVHTPK_	23.401	_ASEAASPLPDS[Phospho (STY)]PGDK_	11.0599	dDIA		_RGEGDAPFSEPGTTSTQRPSSPETAT[Phospho (STY)]K_		_GSS[Phospho (STY)]LSGTDDGAQEVVK_	56.8091	_DPAQPM[Oxidation (M)]SPGEATQS[Phospho (STY)]GARPADR_		_AQSS[Phospho (STY)]PAAPASLSAPEPASQAR_	15.8091	_ALSGT[Phospho (STY)]SPDDVQPGPSVGPPSK_	48.7293	LibDIA
		_SS[Phospho (STY)]PQLDPLRK_	40.466	_EVDGLLTS[Phospho (STY)]EPM[Oxidation (M)]GSPVSSK_	11.3093	_DGDSYDPYDFSDT[Phospho (STY)]EEEM[Oxidation (M)]PQVHT[Phospho (STY)]PK_	17.145	_ASFFAASDENHRPLSAAS[Phospho (STY)]NS[Phospho (STY)]DQLEDQALAQM[Oxidation (M)]K_	15.9661	dDIA		_RGEGDAPFSEPGTTSTQRPSS[Phospho (STY)]PETATK_		_GSS[Phospho (STY)]PGIQDTLEAEDGAFETDEAPEDR_		_DPAQPM[Oxidation (M)]SPGEATQS[Phospho (STY)]GAR_	21.7414	_AQSS[Phospho (STY)]PASATFPVSVQEPPTK_		_ALSSAVQASPTSPGGS[Phospho (STY)]PSS[Phospho (STY)]PSSGQR_	47.1571	LibDIA
		_SS[Phospho (STY)]PQLDPLR_	31.5952	_EVDGLLT[Phospho (STY)]SEPM[Oxidation (M)]GSPVSSK_	10.3541	_DGDSYDPYDFS[Phospho (STY)]DTEEEM[Oxidation (M)]PQVHTPK_	23.3279	_ASGQAFELILS[Phospho (STY)]PR_	30.7711	dDIA		_RGEGDAPFSEPGTTSTQRPS[Phospho (STY)]SPETATK_		_GSS[Phospho (STY)]PGPRPVEGTPASR_	18.2102	_DPAQPM[Oxidation (M)]SPGEAT[Phospho (STY)]QSGARPADR_		_AQSTDS[Phospho (STY)]LGTSGSLQSK_	35.3418	_ALSSAVQASPTS[Phospho (STY)]PGGSPSS[Phospho (STY)]PSSGQR_	51.8406	LibDIA
		_SS[Phospho (STY)]PSARPPDVPGQQPQAAK_	23.7957	_EVDPSTGELQSLQM[Oxidation (M)]PESEGPSS[Phospho (STY)]LDPSQEGPTGLK_	16.9883	_DGDSYDPY[Phospho (STY)]DFSDTEEEM[Oxidation (M)]PQVHTPK_	22.7517	_ASLEEPPDGPS[Phospho (STY)]AGQATGPGEGR_	52.8944	dDIA		_RGEGDAPFSEPGTTST[Phospho (STY)]QRPSSPETATK_		_GSVPLSSSPPATHFPDET[Phospho (STY)]EITNPVPK_		_DPAQPM[Oxidation (M)]SPGEAT[Phospho (STY)]QSGAR_	29.1384	_AQST[Phospho (STY)]DSLGTSGSLQSK_	74.0169	_ALSSDSILS[Phospho (STY)]PAPDAR_	52.1545	LibDIA
		_SS[Phospho (STY)]PVPPVPER_	14.5263	_EVDPSTGELQSLQM[Oxidation (M)]PESEGPS[Phospho (STY)]SLDPSQEGPTGLK_	34.6173	_DGDSYDPY[Phospho (STY)]DFSDTEEEM[Oxidation (M)]PQVHT[Phospho (STY)]PK_	18.6758	_ASLGSLEGEAEAEASS[Phospho (STY)]PK_	9.07045	dDIA		_RGEGDAPFSEPGTTS[Phospho (STY)]TQRPSSPETATK_		_GSVPLSSSPPAT[Phospho (STY)]HFPDETEITNPVPK_	27.3214	_DPAQPM[Oxidation (M)]S[Phospho (STY)]PGEATQSGAR_	27.6075	_AQSYPDNHQEFSDY[Phospho (STY)]DNPIFEK_	28.1657	_ALSSDS[Phospho (STY)]ILSPAPDAR_	17.5247	LibDIA
		_SS[Phospho (STY)]SEDAESLAPR_	61.9769	_EVDPSTGELQSLQM[Oxidation (M)]PES[Phospho (STY)]EGPSSLDPSQEGPTGLK_	32.8186	_DGDSY[Phospho (STY)]DPYDFSDTEEEM[Oxidation (M)]PQVHTPK_	19.164	_ASLGS[Phospho (STY)]LEGEAEAEASSPK_	16.7532	dDIA		_RGEGDAPFSEPGTT[Phospho (STY)]STQRPSSPETATK_		_GSVPLSSS[Phospho (STY)]PPATHFPDETEITNPVPK_	27.9118	_DPTVSQT[Phospho (STY)]FM[Oxidation (M)]LDR_	81.1614	_AQSYPDNHQEFS[Phospho (STY)]DYDNPIFEK_	28.1657	_ALSSDS[Phospho (STY)]ILS[Phospho (STY)]PAPDAR_	7.53352	LibDIA
		_SS[Phospho (STY)]SFSDTLEESSPIAAIFDTENLEK_	99.7169	_EVDPSTGELQS[Phospho (STY)]LQM[Oxidation (M)]PESEGPSSLDPSQEGPTGLK_	4.5558	_DGDS[Phospho (STY)]YDPYDFSDTEEEM[Oxidation (M)]PQVHTPK_	17.9102	_ASLGS[Phospho (STY)]LEGEAEAEASS[Phospho (STY)]PK_	15.6664	dDIA		_RGEGDAPFSEPGT[Phospho (STY)]TSTQRPSSPETATK_		_GSVPLSS[Phospho (STY)]SPPATHFPDETEITNPVPK_	4.40019	_DPTVSSEC[Carbamidomethyl (C)]IASSEY[Phospho (STY)]K_	28.3813	_AQSY[Phospho (STY)]PDNHQEFSDYDNPIFEK_	13.1378	_ALSSGGSITS[Phospho (STY)]PPLS[Phospho (STY)]PALPK_	21.4412	LibDIA
		_SS[Phospho (STY)]SPAPADIAQTVQEDLR_	5.52346	_EVDPS[Phospho (STY)]TGELQSLQM[Oxidation (M)]PESEGPSSLDPSQEGPTGLK_		_DGELPVEDDIDLS[Phospho (STY)]DVELDDLGKDEL_	21.3582	_ASLS[Phospho (STY)]DLSSLDDVEGM[Oxidation (M)]SVR_	25.7228	dDIA		_RGEGDAPFS[Phospho (STY)]EPGTTSTQRPSSPETATK_		_GSVPLS[Phospho (STY)]SSPPATHFPDETEITNPVPK_	29.0196	_DPTVSSEC[Carbamidomethyl (C)]IAS[Phospho (STY)]SEYK_		_AQS[Phospho (STY)]LLSTDR_		_ALSSGGSIT[Phospho (STY)]SPPLSPALPK_	6.45164	LibDIA
		_SS[Phospho (STY)]SPELVTHLK_	4.89602	_EVEDKES[Phospho (STY)]EGEEEDEDEDLSK_	16.7625	_DGELPVEDDIDLS[Phospho (STY)]DVELDDLGK_	24.7075	_ASLVALPEQTASEEETPPPLLT[Phospho (STY)]K_	37.4825	dDIA		_RGNDPLT[Phospho (STY)]SSPGR_		_GSVS[Phospho (STY)]DEEM[Oxidation (M)]M[Oxidation (M)]ELR_	39.6761	_DQM[Oxidation (M)]EGSPNS[Phospho (STY)]SESFEHIAR_		_AQS[Phospho (STY)]PGAVEEILDR_	18.8834	_ALSSGGSIT[Phospho (STY)]S[Phospho (STY)]PPLSPALPK_	19.2117	LibDIA
		_SS[Phospho (STY)]SPVQVEEEPVR_	48.4531	_EVEEELATSGGQSPT[Phospho (STY)]GEQIPQFQQR_	9.81243	_DGEQS[Phospho (STY)]PNVSLM[Oxidation (M)]QR_	13.7979	_ASLVALPEQTASEEET[Phospho (STY)]PPPLLTK_	17.1417	dDIA		_RGSDPAS[Phospho (STY)]GEVEASQLR_		_GSY[Phospho (STY)]GDLGGPIITTQVTIPK_		_DQM[Oxidation (M)]EGS[Phospho (STY)]PNSSESFEHIAR_		_AQS[Phospho (STY)]PVSGPNVAHLTDGATLNDR_		_ALSSLHGDDQDSEDEVLT[Phospho (STY)]IPEVK_	6.4976	LibDIA
		_SS[Phospho (STY)]SPVTELASR_	6.25432	_EVEEELAT[Phospho (STY)]SGGQSPTGEQIPQFQQR_	9.945	_DGGNPFAEPSELDNPFQDPAVIQHRPS[Phospho (STY)]R_	72.0091	_ASLVALPEQTAS[Phospho (STY)]EEETPPPLLTK_	16.9585	dDIA		_RGSFDATGSGFSM[Oxidation (M)]TFSSS[Phospho (STY)]SYSSSGYGR_		_GS[Phospho (STY)]GDTSISIDTEASIR_	4.84796	_DQPDGSSLSPAQS[Phospho (STY)]PSQSQPPAASSLR_	42.094	_AQS[Phospho (STY)]SPAAPASLSAPEPASQAR_	9.95126	_ALSSLHGDDQDS[Phospho (STY)]EDEVLTIPEVK_	2.91545	LibDIA
		_SS[Phospho (STY)]SVGSSSSYPISPAVSR_	11.7524	_EVELVS[Phospho (STY)]E_	4.85392	_DGGSGNST[Phospho (STY)]IIVSR_	12.9926	_ASLVALPEQTAS[Phospho (STY)]EEET[Phospho (STY)]PPPLLTK_	19.9078	dDIA		_RGSFDATGSGFSM[Oxidation (M)]TFSS[Phospho (STY)]SSYSSSGYGR_		_GS[Phospho (STY)]GGLFSPSTAHVPDGALGQR_	30.7324	_DQPDGSSLS[Phospho (STY)]PAQSPSQSQPPAASSLR_	22.5813	_AQS[Phospho (STY)]TDSLGTSGSLQSK_	45.5777	_ALSS[Phospho (STY)]DSILSPAPDAR_	18.6656	LibDIA
		_STDS[Phospho (STY)]PGADAELPESAAR_	30.0697	_EVSSRPSTPGLS[Phospho (STY)]VVS[Phospho (STY)]GISATSEDIPNK_	18.302	_DGGSGNS[Phospho (STY)]TIIVSR_	16.5451	_ASLVALPEQT[Phospho (STY)]ASEEETPPPLLTK_	11.6922	dDIA		_RGSFDATGSGFSM[Oxidation (M)]TFS[Phospho (STY)]SSSYSSSGYGR_		_GS[Phospho (STY)]GGLFS[Phospho (STY)]PSTAHVPDGALGQR_		_DQPDGSSLS[Phospho (STY)]PAQS[Phospho (STY)]PSQSQPPAASSLR_	30.5269	_AQS[Phospho (STY)]TDS[Phospho (STY)]LGTSGSLQSK_		_ALSS[Phospho (STY)]DSILS[Phospho (STY)]PAPDAR_	7.66292	LibDIA
		_STFS[Phospho (STY)]TNYR_	104.62	_EVSSRPST[Phospho (STY)]PGLSVVSGISATSEDIPNK_	59.6785	_DGGS[Phospho (STY)]GNSTIIVSR_	16.1076	_ASM[Oxidation (M)]SEFLES[Phospho (STY)]EDGEVEQQR_	18.0078	dDIA		_RGSFDATGSGFS[Phospho (STY)]M[Oxidation (M)]TFSSSSYSSSGYGR_		_GS[Phospho (STY)]ISSTSEVHSPPNVGLR_		_DQPDGSS[Phospho (STY)]LSPAQSPS[Phospho (STY)]QSQPPAASSLR_	26.7578	_AQS[Phospho (STY)]YPDNHQEFSDYDNPIFEK_	13.1409	_ALSS[Phospho (STY)]DS[Phospho (STY)]ILSPAPDAR_	6.24942	LibDIA
		_STS[Phospho (STY)]PIIGSPPVR_	2.33231	_EVSSRPS[Phospho (STY)]TPGLSVVSGISATSEDIPNK_	97.6354	_DGKFS[Phospho (STY)]PIQEK_	31.1112	_ASM[Oxidation (M)]S[Phospho (STY)]EFLESEDGEVEQQR_	15.9761	dDIA		_RGSFDATGS[Phospho (STY)]GFSM[Oxidation (M)]TFSSSSYSSSGYGR_	7.46912	_GS[Phospho (STY)]LASLDSLR_	76.8136	_DQPDGS[Phospho (STY)]SLSPAQSPSQSQPPAASSLR_	30.0411	_AQTLPTSVVTITSESS[Phospho (STY)]PGKR_	24.3618	_ALSS[Phospho (STY)]LHGDDQDS[Phospho (STY)]EDEVLTIPEVK_	18.865	LibDIA
		_ST[Phospho (STY)]AQQELDGKPASPTPVIVASHTANK_	16.3399	_EVSS[Phospho (STY)]RPSTPGLSVVSGISATSEDIPNK_	59.6785	_DGLNQTTIPVSPPST[Phospho (STY)]TK_	30.35	_ASPAPGS[Phospho (STY)]GHPEGPGAHLDM[Oxidation (M)]NSLDR_	4.85449	dDIA		_RGSFDAT[Phospho (STY)]GSGFSM[Oxidation (M)]TFSSSSYSSSGYGR_		_GS[Phospho (STY)]LSNAGDPEIVK_	10.9579	_DQPDGS[Phospho (STY)]SLSPAQS[Phospho (STY)]PSQSQPPAASSLR_	32.2402	_AQTLPTSVVTITSESS[Phospho (STY)]PGK_	30.9089	_ALS[Phospho (STY)]GRAS[Phospho (STY)]PVPAPSSGLHAAVR_	40.1209	LibDIA
		_ST[Phospho (STY)]DSPGADAELPESAAR_	27.1038	_EVS[Phospho (STY)]DDEAEEK_		_DGLNQTTIPVS[Phospho (STY)]PPSTTKPSR_		_ASPAT[Phospho (STY)]QPPPLLPPSATGPDATVGGPAPTPLLPPSATASVK_	25.1426	dDIA		_RGSGDTSISIDTEAS[Phospho (STY)]IR_	20.9726	_GS[Phospho (STY)]LTLTISGESPK_	57.9749	_DQS[Phospho (STY)]PPPS[Phospho (STY)]PPPSYHPPPPPTK_	59.4876	_AQTLPTSVVTITSES[Phospho (STY)]SPGKR_	18.9533	_ALS[Phospho (STY)]GTSPDDVQPGPSVGPPSK_	49.8164	LibDIA
		_ST[Phospho (STY)]FSTNYR_	105.304	_EVS[Phospho (STY)]SRPSTPGLSVVSGISATSEDIPNK_	40.8144	_DGLNQTTIPVS[Phospho (STY)]PPSTTK_	31.1302	_ASPEPQRENAS[Phospho (STY)]PAPGTTAEEAM[Oxidation (M)]SR_	79.8213	dDIA		_RGSGDTSIS[Phospho (STY)]IDTEASIR_	23.2236	_GS[Phospho (STY)]PEEELPLPAFEK_		_DRPGSPES[Phospho (STY)]PLLDAPFSR_	25.939	_AQTLPTSVVTITSES[Phospho (STY)]SPGK_	38.5353	_ALS[Phospho (STY)]HDSIFIPESGQDATRPVR_	16.6006	LibDIA
		_ST[Phospho (STY)]SPIIGSPPVR_	9.50555	_EVS[Phospho (STY)]SRPST[Phospho (STY)]PGLSVVSGISATSEDIPNK_	24.7977	_DGS[Phospho (STY)]FGEGLTM[Oxidation (M)]K_	9.51495	_ASPGTPLS[Phospho (STY)]PGSLR_	40.561	dDIA		_RGSGDTS[Phospho (STY)]ISIDTEASIR_	17.097	_GS[Phospho (STY)]PHYFSPFRPY_	43.7293	_DRPGS[Phospho (STY)]PESPLLDAPFSR_	50.8523	_AQTLPTSVVTITS[Phospho (STY)]ESSPGKR_	32.437	_ALS[Phospho (STY)]SDSILSPAPDAR_	16.9461	LibDIA
		_SVGGSGGGS[Phospho (STY)]FGDNLVTR_		_EVS[Phospho (STY)]S[Phospho (STY)]RPSTPGLSVVSGISATSEDIPNK_	24.8136	_DGTS[Phospho (STY)]PEEEIEIER_	26.8685	_ASPQS[Phospho (STY)]EFM[Oxidation (M)]PSK_	13.3423	dDIA		_RGSGDT[Phospho (STY)]SISIDTEASIR_	17.5358	_GS[Phospho (STY)]PHYFS[Phospho (STY)]PFRPY_		_DRSPAAET[Phospho (STY)]PPLQR_	13.6316	_AQTLPTSVVTITS[Phospho (STY)]ESSPGK_	36.4248	_ALS[Phospho (STY)]SDSILS[Phospho (STY)]PAPDAR_	8.68132	LibDIA
		_SVGGS[Phospho (STY)]GGGSFGDNLVTR_	59.697	_FAS[Phospho (STY)]DDEHDEHDENGATGPVK_	10.3628	_DGT[Phospho (STY)]SPEEEIEIER_	27.4376	_ASPSPQPSS[Phospho (STY)]QPLQIHR_	18.1	dDIA		_RGSLS[Phospho (STY)]NAGDPEIVK_	50.9721	_GS[Phospho (STY)]PNTASAEATLPR_		_DRSSPPPGY[Phospho (STY)]IPDELHQVAR_	95.113	_AQTLPTSVVTIT[Phospho (STY)]SESSPGKR_	18.9645	_ALS[Phospho (STY)]SDS[Phospho (STY)]ILSPAPDAR_	64.3922	LibDIA
		_SVSPT[Phospho (STY)]FLNPSDENLK_	13.3331	_FEDEGAGFEESS[Phospho (STY)]ETGDYEEK_		_DGVLTLANNVT[Phospho (STY)]PAK_	30.9184	_ASPSPQPS[Phospho (STY)]SQPLQIHR_	18.1489	dDIA		_RGSLTLTIS[Phospho (STY)]GESPK_	66.1885	_GS[Phospho (STY)]PSGGSTAEASDTLSIR_	35.7453	_DRSS[Phospho (STY)]PPPGYIPDELHQVAR_	35.9795	_AQTLPTSVVTIT[Phospho (STY)]SESSPGK_	57.1439	_ALTDDS[Phospho (STY)]DENEEEDAFTDQK_	16.1484	LibDIA
		_SVSS[Phospho (STY)]FPVPQDNVDTHPGSGK_	81.2054	_FEDEGAGFEES[Phospho (STY)]SETGDYEEK_		_DHAPSIPTSPFGDS[Phospho (STY)]LESSTELR_	54.4517	_ASPS[Phospho (STY)]PQPSSQPLQIHR_	14.1881	dDIA		_RGSLTLT[Phospho (STY)]ISGESPK_	44.3636	_GS[Phospho (STY)]PTGGAQLLK_	72.7118	_DRS[Phospho (STY)]PAAETPPLQR_	27.9569	_AQTLPTSVVT[Phospho (STY)]ITSESSPGK_	25.0322	_ALT[Phospho (STY)]DDSDENEEEDAFTDQK_	17.2504	LibDIA
		_SVS[Phospho (STY)]PTFLNPSDENLK_	16.986	_FGESEEVEM[Oxidation (M)]EVES[Phospho (STY)]DEEDDKQEK_	31.4977	_DHAPSIPTS[Phospho (STY)]PFGDSLESSTELR_	67.253	_ASQEPS[Phospho (STY)]PKPGTEVIPAAPR_	56.2334	dDIA		_RGSLT[Phospho (STY)]LTISGESPK_	41.4708	_GS[Phospho (STY)]PTPGFSTR_	4.37517	_DRS[Phospho (STY)]PAAET[Phospho (STY)]PPLQR_	48.4643	_AQTLPTS[Phospho (STY)]VVTITSESSPGKR_	24.6414	_ALVEFESNPEETREPGSPPS[Phospho (STY)]VQR_	13.8089	LibDIA
		_SVS[Phospho (STY)]SFPVPQDNVDTHPGSGK_	27.4676	_FGESEEVEM[Oxidation (M)]EVES[Phospho (STY)]DEEDDK_	11.1114	_DHAPSIPT[Phospho (STY)]SPFGDSLESSTELR_	67.253	_ASSDGEGTM[Oxidation (M)]SRPASVDGS[Phospho (STY)]PVSPSTNR_	3.79425	dDIA		_RGSS[Phospho (STY)]GSVDETLFALPAASEPVIR_		_GS[Phospho (STY)]PTTGFIEQK_		_DSAIPVES[Phospho (STY)]DTDDEGAPR_		_AQTLPTS[Phospho (STY)]VVTITSESSPGK_	48.1645	_ALVEFESNPEETREPGS[Phospho (STY)]PPSVQR_	13.578	LibDIA
		_SVVS[Phospho (STY)]DLEADDVK_	21.658	_FGQAATM[Oxidation (M)]EGIGAIGGT[Phospho (STY)]PPAFNR_	99.2914	_DHAPS[Phospho (STY)]IPTSPFGDSLESSTELR_	61.8925	_ASSDGEGTM[Oxidation (M)]SRPAS[Phospho (STY)]VDGSPVSPSTNR_	5.60585	dDIA		_RGS[Phospho (STY)]DPASGEVEASQLR_		_GS[Phospho (STY)]PVPPVPER_	59.0319	_DSALAEAPEGLS[Phospho (STY)]PAPPAR_		_AQTLPT[Phospho (STY)]SVVTITSESSPGK_	47.4655	_ALVEFESNPEET[Phospho (STY)]REPGSPPSVQR_	14.3877	LibDIA
		_S[Phospho (STY)]AGEEEDGPVLTDEQK_	19.9847	_FGQAAT[Phospho (STY)]M[Oxidation (M)]EGIGAIGGTPPAFNR_	54.0875	_DHAPS[Phospho (STY)]IPTS[Phospho (STY)]PFGDSLESSTELR_	54.756	_ASSDGEGTM[Oxidation (M)]S[Phospho (STY)]RPASVDGSPVSPSTNR_	5.57472	dDIA		_RGS[Phospho (STY)]FDATGSGFSM[Oxidation (M)]TFSSSSYSSSGYGR_		_GS[Phospho (STY)]SPGPRPVEGTPASR_	3.22362	_DSAYISS[Phospho (STY)]SPLGSHQVFDFR_		_AQT[Phospho (STY)]LPTSVVTITSESSPGKR_	27.3318	_ALVEFES[Phospho (STY)]NPEETREPGSPPSVQR_	13.2355	LibDIA
		_S[Phospho (STY)]AQGTGFELGQLQSIR_	32.0116	_FGS[Phospho (STY)]ADNIAHLK_	41.1024	_DHFGLEGDEESTM[Oxidation (M)]LEDSVS[Phospho (STY)]PKK_	44.2552	_ASSDGEGT[Phospho (STY)]M[Oxidation (M)]SRPASVDGSPVSPSTNR_	7.16616	dDIA		_RGS[Phospho (STY)]GDTSISIDTEASIR_	16.2027	_GS[Phospho (STY)]VPLSSSPPATHFPDETEITNPVPK_	27.2412	_DSAYIS[Phospho (STY)]SSPLGSHQVFDFR_		_AQT[Phospho (STY)]LPTSVVTITSESSPGK_	1.02973	_ALVHQLSNES[Phospho (STY)]R_	3.69211	LibDIA
		_S[Phospho (STY)]ASADNLTLPR_	43.6166	_FGTFGGLGS[Phospho (STY)]K_	36.129	_DHFGLEGDEESTM[Oxidation (M)]LEDSVS[Phospho (STY)]PK_	16.9778	_ASSFS[Phospho (STY)]GISVLTR_	27.1957	dDIA		_RGS[Phospho (STY)]GDTSSLIDPDTSLSELR_		_GS[Phospho (STY)]VSDEEM[Oxidation (M)]M[Oxidation (M)]ELR_	14.1806	_DSENLAS[Phospho (STY)]PSEYPENGER_		_AQT[Phospho (STY)]PPGPSLSGSK_	2.59183	_ALVHQLS[Phospho (STY)]NESR_	21.1937	LibDIA
		_S[Phospho (STY)]DAEEDGGTVSQEEEDR_		_FHALSSPQS[Phospho (STY)]PFPSTPTSR_	15.0113	_DHFGLEGDEESTM[Oxidation (M)]LEDS[Phospho (STY)]VSPK_	15.3532	_ASSPGY[Phospho (STY)]IDSPTYSR_	27.4213	dDIA		_RGS[Phospho (STY)]LSNAGDPEIVK_	51.0731	_GS[Phospho (STY)]YGDLGGPIITTQVTIPK_		_DSFIENSSSNC[Carbamidomethyl (C)]TS[Phospho (STY)]GSSK_		_AQVLATIHGHAGAFPAAGDAGEGAPGGGSS[Phospho (STY)]PER_	7.66773	_ALVVPEPEPDSDS[Phospho (STY)]NQERK_		LibDIA
		_S[Phospho (STY)]ESPKEPEQLR_	114.05	_FHALSS[Phospho (STY)]PQSPFPSTPTSR_	43.6742	_DHFGLEGDEEST[Phospho (STY)]M[Oxidation (M)]LEDSVSPK_	9.36781	_ASS[Phospho (STY)]DGEGTM[Oxidation (M)]SRPASVDGSPVSPSTNR_	8.76254	dDIA		_RGS[Phospho (STY)]LTLTISGESPK_	17.7153	_GTDTQTPAVLSPS[Phospho (STY)]K_	61.1806	_DSFIENSSSNC[Carbamidomethyl (C)]T[Phospho (STY)]SGSSK_		_AQVLATIHGHAGAFPAAGDAGEGAPGGGS[Phospho (STY)]SPER_	4.46266	_ALVVPEPEPDSDS[Phospho (STY)]NQER_	3.33616	LibDIA
		_S[Phospho (STY)]ESPPAELPSLR_	14.2166	_FHALS[Phospho (STY)]SPQSPFPSTPTSR_	43.6786	_DHFYS[Phospho (STY)]DDDAIEADS[Phospho (STY)]EGDAEPC[Carbamidomethyl (C)]DK_	17.2352	_ASS[Phospho (STY)]FSGISILTR_	60.575	dDIA		_RGS[Phospho (STY)]PTTGFIEQK_	119.428	_GTDTQTPAVLS[Phospho (STY)]PSK_	41.141	_DSFIENSSS[Phospho (STY)]NC[Carbamidomethyl (C)]TSGSSK_		_ARHDT[Phospho (STY)]PDPS[Phospho (STY)]PLR_	10.7891	_ALVVPEPEPDS[Phospho (STY)]DSNQERK_		LibDIA
		_S[Phospho (STY)]FDYNYR_	35.7832	_FIHQQPQSSSPVYGS[Phospho (STY)]SAK_		_DHSPTPSVFNS[Phospho (STY)]DEER_	1.65851	_ASS[Phospho (STY)]FSGISVLTR_	10.1093	dDIA		_RGS[Phospho (STY)]PVPPVPER_	92.2659	_GTLDEEDEEADS[Phospho (STY)]DTDDIDHR_	46.1145	_DSFIENSS[Phospho (STY)]SNC[Carbamidomethyl (C)]TSGSSK_		_ARQEEGADASEEDPT[Phospho (STY)]PAGEEDVK_		_ALVVPEPEPDS[Phospho (STY)]DSNQER_	2.09753	LibDIA
		_S[Phospho (STY)]FSADNFIGIQR_	21.9467	_FIHQQPQSSSPVY[Phospho (STY)]GSSAK_	5.10204	_DHSPTPS[Phospho (STY)]VFNSDEER_	4.52794	_ASS[Phospho (STY)]LEDLVLK_	11.3445	dDIA		_RGS[Phospho (STY)]SGSVDETLFALPAASEPVIR_		_GTLDVVSVDLVTDS[Phospho (STY)]DEEILEVATAR_		_DSFIENS[Phospho (STY)]SSNC[Carbamidomethyl (C)]TSGSSK_		_ARQEEGADAS[Phospho (STY)]EEDPTPAGEEDVK_	19.1084	_AM[Oxidation (M)]KPPGGESSNLFGSPEEATPSS[Phospho (STY)]RPNR_		LibDIA
		_S[Phospho (STY)]GDETPGSEVPGDK_	71.3026	_FIHQQPQSSS[Phospho (STY)]PVYGSSAK_	13.4362	_DHSPT[Phospho (STY)]PSVFNSDEER_	3.60549	_ASS[Phospho (STY)]LGEIDESSELR_	9.35478	dDIA		_RLSLGQGDST[Phospho (STY)]EAATEER_	8.91339	_GTLDVVSVDLVT[Phospho (STY)]DSDEEILEVATAR_		_DSGSDTASAIIPSTTPSVDSDDES[Phospho (STY)]VVK_	20.516	_ARQPLSEASNQQPLS[Phospho (STY)]GGEEK_	20.1692	_AM[Oxidation (M)]KPPGGESSNLFGSPEEATPS[Phospho (STY)]SRPNR_		LibDIA
		_S[Phospho (STY)]GSSSPDSEITELK_	47.6043	_FIIGSVSEDNS[Phospho (STY)]EDEISNLVK_	14.9549	_DHS[Phospho (STY)]PTPSVFNSDEER_	4.02019	_ASS[Phospho (STY)]LNFLNK_	20.473	dDIA		_RLSLGQGDS[Phospho (STY)]TEAATEER_	36.2454	_GTLDVVS[Phospho (STY)]VDLVTDSDEEILEVATAR_		_DSGSDTASAIIPSTTPSVDS[Phospho (STY)]DDESVVK_	12.4623	_ARST[Phospho (STY)]PS[Phospho (STY)]PVLQPR_		_AM[Oxidation (M)]KPPGGESSNLFGSPEEAT[Phospho (STY)]PSSRPNR_		LibDIA
		_S[Phospho (STY)]IQDLTVTGTEPGQVSSR_	15.0979	_FIIGSVS[Phospho (STY)]EDNSEDEISNLVK_	12.5576	_DHS[Phospho (STY)]PTPSVFNS[Phospho (STY)]DEER_	14.3721	_ASS[Phospho (STY)]PELPVSVENIK_	41.9419	dDIA		_RLSST[Phospho (STY)]SLASGHSVR_		_GTLSDS[Phospho (STY)]EIETNSATSTIFGK_		_DSGSDTASAIIPSTTPS[Phospho (STY)]VDSDDESVVK_	23.9872	_ARSVDALDDLTPPSTAES[Phospho (STY)]GSR_		_AM[Oxidation (M)]KPPGGESSNLFGS[Phospho (STY)]PEEATPSSRPNR_	30.5904	LibDIA
		_S[Phospho (STY)]LENETLNK_	21.8832	_FIQELSGSS[Phospho (STY)]PK_	8.70407	_DIDISS[Phospho (STY)]PEFK_	6.96708	_ASS[Phospho (STY)]PGYIDSPTYSR_	10.739	dDIA		_RLSTS[Phospho (STY)]PDVIQGHQPR_		_GTYVPSS[Phospho (STY)]PTR_		_DSGSDTASAIIPSTT[Phospho (STY)]PSVDSDDESVVK_	26.5067	_ARSVDALDDLT[Phospho (STY)]PPSTAESGSR_	13.0687	_AM[Oxidation (M)]KPPGGESSNLFGS[Phospho (STY)]PEEATPSSR_	9.53257	LibDIA
		_S[Phospho (STY)]LEPAENVHGAGGGAFPASQTPSK_	11.1749	_FIQELSGS[Phospho (STY)]SPK_	8.78638	_DIDIS[Phospho (STY)]SPEFK_	7.34508	_ASS[Phospho (STY)]PPDRIDIFGR_	35.3618	dDIA		_RLST[Phospho (STY)]SPDVIQGHQPR_		_GTYVPS[Phospho (STY)]SPTR_	69.0248	_DSGSDTASAIIPST[Phospho (STY)]TPSVDSDDESVVK_	23.5209	_ARS[Phospho (STY)]VDALDDLTPPSTAESGSR_	19.1951	_AM[Oxidation (M)]KPPGGESSNLFGS[Phospho (STY)]PEEAT[Phospho (STY)]PSSRPNR_	83.8816	LibDIA
		_S[Phospho (STY)]LESVLSLGPR_	11.1705	_FIQELS[Phospho (STY)]GSSPK_	7.68617	_DIKEES[Phospho (STY)]DEEEEDDEESGR_	29.9232	_ASTAS[Phospho (STY)]PC[Carbamidomethyl (C)]NNNINAATAVALQEPR_	17.6294	dDIA		_RLS[Phospho (STY)]ESSALK_		_GT[Phospho (STY)]LSDSEIETNSATSTIFGK_		_DSGSDTASAIIPS[Phospho (STY)]TTPSVDSDDESVVK_	23.8787	_ASAGHVAVSS[Phospho (STY)]PTPETGPLQR_	20.232	_AM[Oxidation (M)]KPPGGESS[Phospho (STY)]NLFGSPEEATPSSRPNR_	21.1701	LibDIA
		_S[Phospho (STY)]LGGAVGSVASGAR_	17.8967	_FNDSEGDDT[Phospho (STY)]EETEDYR_		_DKDDQEWESPS[Phospho (STY)]PPKPTVFISGVIAR_	78.0768	_AST[Phospho (STY)]ASPC[Carbamidomethyl (C)]NNNINAATAVALQEPR_	16.7018	dDIA		_RLS[Phospho (STY)]LGQGDSTEAATEER_	45.8687	_GVSGDRDENSFS[Phospho (STY)]LNSSISSSAR_		_DSGSIS[Phospho (STY)]LQETR_	13.0646	_ASASGSGAQVGGPISSGSSAS[Phospho (STY)]SVTVTR_		_AM[Oxidation (M)]KPPGGESS[Phospho (STY)]NLFGSPEEATPSSR_	37.3421	LibDIA
		_S[Phospho (STY)]LGPSLATDK_	17.6011	_FSGEEGEIEDDESGT[Phospho (STY)]ENREEK_	41.142	_DKDDQEWES[Phospho (STY)]PSPPKPTVFISGVIAR_	78.0872	_ASVALTPTAPS[Phospho (STY)]R_	39.6249	dDIA		_RLS[Phospho (STY)]TSPDVIQGHQPR_		_HDSIPAADTFEDLS[Phospho (STY)]DVEGGGSEPTQR_	33.5513	_DSGS[Phospho (STY)]ISLQETR_	14.7835	_ASASGSGAQVGGPISSGSS[Phospho (STY)]ASSVTVTR_		_AM[Oxidation (M)]KPPGGES[Phospho (STY)]SNLFGSPEEATPSSRPNR_	20.5601	LibDIA
		_S[Phospho (STY)]LGSVQAPSYGAR_	68.5673	_FSGEEGEIEDDES[Phospho (STY)]GTENREEK_	35.7935	_DKEDPQEM[Oxidation (M)]PHS[Phospho (STY)]PLGSM[Oxidation (M)]PEIR_		_ASVALTPT[Phospho (STY)]APSR_	39.6145	dDIA		_RNSLT[Phospho (STY)]GEEGQLAR_		_HDSIPAADT[Phospho (STY)]FEDLSDVEGGGSEPTQR_	86.1636	_DSGS[Phospho (STY)]QEVLSELR_	77.2105	_ASASGSGAQVGGPISS[Phospho (STY)]GSSASSVTVTR_		_AM[Oxidation (M)]KPPGGES[Phospho (STY)]SNLFGSPEEATPSSR_	37.3421	LibDIA
		_S[Phospho (STY)]LQQLAEER_	7.94855	_FSSVSS[Phospho (STY)]PQPR_	54.7075	_DKFSPFPVQDRPESS[Phospho (STY)]LVFK_	20.1915	_ASVSPM[Oxidation (M)]DEPVPDSES[Phospho (STY)]PIEK_	22.2416	dDIA		_RNSS[Phospho (STY)]EASSGDFLDLK_	35.3394	_HGGSPQPLATTPLSQEPVNPPSEASPT[Phospho (STY)]R_		_DSHSS[Phospho (STY)]EEDEASSQTDLSQTISK_		_ASASGS[Phospho (STY)]GAQVGGPISSGSSASSVTVTR_	3.82177	_AM[Oxidation (M)]LDQLM[Oxidation (M)]GTS[Phospho (STY)]R_	31.0862	LibDIA
		_S[Phospho (STY)]LSPGGAALGYR_	48.9829	_FS[Phospho (STY)]PDSQYIDNR_		_DKFSPFPVQDRPES[Phospho (STY)]SLVFK_	24.5392	_ASVSPM[Oxidation (M)]DEPVPDS[Phospho (STY)]ESPIEK_	10.6906	dDIA		_RNS[Phospho (STY)]LTGEEGQLAR_		_HGGSPQPLATTPLSQEPVNPPSEAS[Phospho (STY)]PTR_		_DSHS[Phospho (STY)]S[Phospho (STY)]EEDEASSQTDLSQTISK_	7.61731	_ASASRPQPAPADGADPPPAEEPEARPDGEGS[Phospho (STY)]PGK_	16.7071	_AM[Oxidation (M)]LDQLM[Oxidation (M)]GT[Phospho (STY)]SR_	28.7655	LibDIA
		_S[Phospho (STY)]LSSPTVTLSAPLEGAK_	16.7061	_FS[Phospho (STY)]PGAPGGSGSQPNQK_	47.8003	_DKFS[Phospho (STY)]PFPVQDRPESSLVFK_	4.28809	_ASVS[Phospho (STY)]PM[Oxidation (M)]DEPVPDSESPIEK_	30.3739	dDIA		_RNS[Phospho (STY)]SEASSGDFLDLK_	32.0009	_HGGSPQPLATTPLSQEPVNPPS[Phospho (STY)]EASPTR_		_DSLITPHVS[Phospho (STY)]R_		_ASAS[Phospho (STY)]RPQPAPADGADPPPAEEPEARPDGEGSPGK_	46.4678	_AM[Oxidation (M)]TLS[Phospho (STY)]PQEEVAAGQM[Oxidation (M)]ASSSR_	30.3606	LibDIA
		_S[Phospho (STY)]LSTSGESLYHVLGLDK_	99.2426	_GAES[Phospho (STY)]PFEEK_	10.486	_DKPASSM[Oxidation (M)]S[Phospho (STY)]DDEM[Oxidation (M)]PVLEIPR_	42.9591	_ASVS[Phospho (STY)]PM[Oxidation (M)]DEPVPDSES[Phospho (STY)]PIEK_	5.74037	dDIA		_RPSDENT[Phospho (STY)]IAPSEVQK_		_HGS[Phospho (STY)]DPAFAPGPR_	55.4575	_DSLIT[Phospho (STY)]PHVS[Phospho (STY)]R_	35.1595	_ASAVSELS[Phospho (STY)]PR_	8.40486	_AM[Oxidation (M)]T[Phospho (STY)]LSPQEEVAAGQM[Oxidation (M)]ASSSR_	9.30491	LibDIA
		_S[Phospho (STY)]LYGLGGSK_	97.557	_GAPSSPAT[Phospho (STY)]GVLPSPQGK_	29.2475	_DKPASS[Phospho (STY)]M[Oxidation (M)]SDDEM[Oxidation (M)]PVLEIPR_	69.6755	_AS[Phospho (STY)]DLEDEESAAR_	14.7351	dDIA		_RPSQEQSASASS[Phospho (STY)]GQPQAPLNR_	78.5066	_HIISATSLSTSPTELGS[Phospho (STY)]R_		_DSLSPVLHPS[Phospho (STY)]DLILTR_		_ASDT[Phospho (STY)]SLTQGIVAFR_		_ANAS[Phospho (STY)]PQKPLDLK_	15.0305	LibDIA
		_S[Phospho (STY)]NSPLPVPPSK_	24.3518	_GAPSS[Phospho (STY)]PATGVLPSPQGK_	9.35655	_DKPAS[Phospho (STY)]SM[Oxidation (M)]SDDEM[Oxidation (M)]PVLEIPR_	69.6755	_AS[Phospho (STY)]DPGLPAEEPK_	11.0997	dDIA		_RPSQEQSASAS[Phospho (STY)]SGQPQAPLNR_	81.2453	_HIISATSLSTSPT[Phospho (STY)]ELGSR_		_DSLS[Phospho (STY)]DDGVDLK_	15.5813	_ASEAASPLPDS[Phospho (STY)]PGDK_	12.9233	_ANDESNEHSDVIDS[Phospho (STY)]QELSK_		LibDIA
		_S[Phospho (STY)]PDEVTLTSIVPTR_	34.7646	_GAPS[Phospho (STY)]SPATGVLPSPQGK_	24.268	_DKPEIEDVGS[Phospho (STY)]DEEEEKK_		_AS[Phospho (STY)]GEM[Oxidation (M)]ASAQYITAALR_	9.62601	dDIA		_RPSQEQSAS[Phospho (STY)]ASSGQPQAPLNR_	81.2977	_HIISATSLSTS[Phospho (STY)]PTELGSR_		_DSLS[Phospho (STY)]PVLHPSDLILTR_	3.95536	_ASFFAASDENHRPLSAAS[Phospho (STY)]NS[Phospho (STY)]DQLEDQALAQM[Oxidation (M)]K_	20.9792	_ANDESNEHS[Phospho (STY)]DVIDSQELSK_	27.4711	LibDIA
		_S[Phospho (STY)]PDLAPTPAPQSTPR_	3.81245	_GAS[Phospho (STY)]PPISAIEEFSIIPEAPM[Oxidation (M)]R_	66.9319	_DKPEIEDVGS[Phospho (STY)]DEEEEK_	90.5079	_AS[Phospho (STY)]GPPVSELITK_	16.1777	dDIA		_RPSQEQS[Phospho (STY)]ASASSGQPQAPLNR_	75.3708	_HLNSSQPSGFGPANS[Phospho (STY)]LEDVVR_		_DSPT[Phospho (STY)]LSNSGIR_	12.3238	_ASFFAASDENHRPLS[Phospho (STY)]AAS[Phospho (STY)]NSDQLEDQALAQM[Oxidation (M)]K_	30.44	_ANDESNEHS[Phospho (STY)]DVIDS[Phospho (STY)]QELSK_	47.1256	LibDIA
		_S[Phospho (STY)]PEPEATLTFPFLDK_	27.707	_GAVAAEGASDTEREEPT[Phospho (STY)]ESQGLAAR_		_DKPTYDEIFYTLS[Phospho (STY)]PVNGK_	29.6625	_AS[Phospho (STY)]GQAFELILSPR_	35.6707	dDIA		_RPSVNGEPGS[Phospho (STY)]VPPPR_	19.8218	_HNGS[Phospho (STY)]LSPGLEAR_	40.6781	_DSQDASAEQSDHDDEVASLAS[Phospho (STY)]ASGGFGTK_	33.9115	_ASGEM[Oxidation (M)]ASAQY[Phospho (STY)]ITAALR_	36.6939	_ANDES[Phospho (STY)]NEHSDVIDSQELSK_	33.0226	LibDIA
		_S[Phospho (STY)]PEPEVLSTQEDLFDQSNK_	39.656	_GAVAAEGAS[Phospho (STY)]DTEREEPTESQGLAAR_		_DKPTYDEIFYT[Phospho (STY)]LSPVNGK_	30.7324	_AS[Phospho (STY)]GVAVSDGVIK_	5.15704	dDIA		_RPS[Phospho (STY)]QEQSASASSGQPQAPLNR_		_HRPS[Phospho (STY)]PPAT[Phospho (STY)]PPPK_		_DSQDASAEQSDHDDEVAS[Phospho (STY)]LASASGGFGTK_	25.8665	_ASGEM[Oxidation (M)]AS[Phospho (STY)]AQYITAALR_	33.8371	_ANDES[Phospho (STY)]NEHSDVIDS[Phospho (STY)]QELSK_	34.3893	LibDIA
		_S[Phospho (STY)]PFLKPDER_	19.6211	_GDLS[Phospho (STY)]DVEEEEEEEM[Oxidation (M)]DVDEATGAVK_	17.1287	_DKPVYDELFYTLS[Phospho (STY)]PINGK_		_AS[Phospho (STY)]LEAAIADAEQR_	8.09816	dDIA		_RQS[Phospho (STY)]PEPSPVTLGR_		_HSS[Phospho (STY)]IS[Phospho (STY)]PSTLTLK_		_DSQDASAEQS[Phospho (STY)]DHDDEVASLASASGGFGTK_	25.6828	_ASGQAFELILS[Phospho (STY)]PR_	12.5861	_ANEAGGQVGPEAPRPPETS[Phospho (STY)]PEM[Oxidation (M)]R_	7.48574	LibDIA
		_S[Phospho (STY)]PGALETPSAAGSQGNTASQGK_	1.66979	_GDQPAASGDS[Phospho (STY)]DDDEPPPLPR_	27.327	_DKPVYDELFYT[Phospho (STY)]LSPINGK_		_AS[Phospho (STY)]LEDAPVDDLTR_	15.2328	dDIA		_RSSDPALIGLSTSVSDS[Phospho (STY)]NFSSEEPSR_	1.67149	_HTGPNSPDT[Phospho (STY)]ANDGFVR_	9.67469	_DSQDAS[Phospho (STY)]AEQSDHDDEVASLASASGGFGTK_	24.9934	_ASIS[Phospho (STY)]EPSDTDPEPR_	28.638	_ANEAGGQVGPEAPRPPET[Phospho (STY)]SPEM[Oxidation (M)]R_	14.6485	LibDIA
		_S[Phospho (STY)]PGAPGPLTLK_	22.8733	_GDQPAAS[Phospho (STY)]GDSDDDEPPPLPR_	30.6581	_DKS[Phospho (STY)]PSSLLEDAK_	5.00603	_AS[Phospho (STY)]LEEPPDGPSAGQATGPGEGR_	50.9967	dDIA		_RSSDPALIGLSTS[Phospho (STY)]VSDSNFSSEEPSR_	48.7488	_HTGPNS[Phospho (STY)]PDTANDGFVR_	5.91707	_DSSFTEVPRS[Phospho (STY)]PK_	25.3806	_ASLEEPPDGPS[Phospho (STY)]AGQATGPGEGR_		_ANESS[Phospho (STY)]PKPVGPPPER_	38.0532	LibDIA
		_S[Phospho (STY)]PGASNFSTLPK_		_GDREEEVERPVSS[Phospho (STY)]PGDPEQK_	50.0427	_DKS[Phospho (STY)]PVREPIDNLTPEER_	7.60799	_AS[Phospho (STY)]LGS[Phospho (STY)]LEGEAEAEASSPK_	11.1233	dDIA		_RSSDPALIGLST[Phospho (STY)]SVSDSNFSSEEPSR_		_HT[Phospho (STY)]GPNSPDTANDGFVR_	10.7912	_DSTSQHDDDNIST[Phospho (STY)]TSGFSSR_		_ASLGSLEGEAEAEASS[Phospho (STY)]PK_	4.41242	_ANES[Phospho (STY)]SPKPVGPPPER_	91.22	LibDIA
		_S[Phospho (STY)]PGHM[Oxidation (M)]VILDQTK_	27.7409	_GDREEEVERPVS[Phospho (STY)]SPGDPEQK_	40.2425	_DLDLLASVPS[Phospho (STY)]PSSSGSR_	39.5254	_AS[Phospho (STY)]LSDLSSLDDVEGM[Oxidation (M)]SVR_	37.9278	dDIA		_RSSDPALIGLS[Phospho (STY)]TSVSDSNFSSEEPSR_	67.6093	_HVTLPSS[Phospho (STY)]PR_	39.7633	_DSTSQHDDDNIS[Phospho (STY)]TTSGFSSR_		_ASLGS[Phospho (STY)]LEGEAEAEASSPK_	4.09972	_ANFDEENAYFEDEEEDSSNVDLPYIPAENS[Phospho (STY)]PTR_		LibDIA
		_S[Phospho (STY)]PGNTSQPPAFFSK_	69.1363	_GDSET[Phospho (STY)]DLEALFNAVM[Oxidation (M)]NPK_	69.6878	_DLFDYS[Phospho (STY)]PPLHK_	11.0537	_AS[Phospho (STY)]LVALPEQTASEEETPPPLLTK_	19.069	dDIA		_RSSQPSPT[Phospho (STY)]AVPASDSPPTK_		_IAS[Phospho (STY)]DEEIQGTK_		_DSTS[Phospho (STY)]QHDDDNISTTSGFSSR_		_ASLGS[Phospho (STY)]LEGEAEAEASS[Phospho (STY)]PK_	7.70011	_ANM[Oxidation (M)]HISES[Phospho (STY)]QQEFFR_		LibDIA
		_S[Phospho (STY)]PISVPGGSALISNLGK_	13.7164	_GDSIEEILADS[Phospho (STY)]EDEEDNEEEER_	15.3817	_DLFETGLEDENNS[Phospho (STY)]PLEDEESLESIR_	23.7043	_AS[Phospho (STY)]LVALPEQTASEEET[Phospho (STY)]PPPLLTK_	8.75519	dDIA		_RSSQPS[Phospho (STY)]PTAVPASDSPPTK_	114.8	_IDEDGENTQIEDTEPM[Oxidation (M)]S[Phospho (STY)]PVLNSK_		_DST[Phospho (STY)]SQHDDDNISTTSGFSSR_	81.317	_ASLVALPEQTASEEETPPPLLT[Phospho (STY)]K_		_ANNLHSGDNFQLNDS[Phospho (STY)]EIER_		LibDIA
		_S[Phospho (STY)]PLQSVVVR_	16.7858	_GDSLKEPTS[Phospho (STY)]IAESSR_	26.3754	_DLFET[Phospho (STY)]GLEDENNSPLEDEESLESIR_	22.8194	_AS[Phospho (STY)]M[Oxidation (M)]SEFLESEDGEVEQQR_	15.9624	dDIA		_RSST[Phospho (STY)]SGDT[Phospho (STY)]EEEEEEEVVPFSSDEQK_		_IDEDGENTQIEDT[Phospho (STY)]EPM[Oxidation (M)]SPVLNSK_		_DS[Phospho (STY)]DGVDGFEAEGK_	70.031	_ASLVALPEQTASEEET[Phospho (STY)]PPPLLTK_	20.619	_ANNSQEPSPQLAS[Phospho (STY)]SVASTR_		LibDIA
		_S[Phospho (STY)]PLSGIPVR_	23.0023	_GDS[Phospho (STY)]ETDLEALFNAVM[Oxidation (M)]NPK_	67.9007	_DLGSTEDGDGT[Phospho (STY)]DDFLTDK_	54.477	_AS[Phospho (STY)]PAPGSGHPEGPGAHLDM[Oxidation (M)]NSLDR_	6.33024	dDIA		_RSS[Phospho (STY)]DPALIGLSTSVSDSNFSSEEPSR_	86.751	_IDISPS[Phospho (STY)]TLR_	32.9265	_DS[Phospho (STY)]DQVAQSDGEESPAAEEQLLGEHIK_		_ASLVALPEQTAS[Phospho (STY)]EEETPPPLLTK_	21.2936	_ANNSQEPS[Phospho (STY)]PQLASSVASTR_	18.2319	LibDIA
		_S[Phospho (STY)]PNELVDDLFK_	37.993	_GDS[Phospho (STY)]IEEILADSEDEEDNEEEER_	10.7348	_DLHQGIEAAS[Phospho (STY)]DEEDLR_	16.5492	_AS[Phospho (STY)]PEARPQIPTKPR_	69.796	dDIA		_RSS[Phospho (STY)]QPSPTAVPASDSPPTK_		_IDIS[Phospho (STY)]PSTFR_	23.3757	_DS[Phospho (STY)]ENLASPSEYPENGER_		_ASLVALPEQTAS[Phospho (STY)]EEET[Phospho (STY)]PPPLLTK_	9.80708	_ANNS[Phospho (STY)]QEPSPQLASSVASTR_	62.7486	LibDIA
		_S[Phospho (STY)]PPGAAASAAAKPPPLSAK_	19.558	_GDS[Phospho (STY)]LKEPTSIAESSR_	21.3688	_DLLHPS[Phospho (STY)]PEEEK_	10.246	_AS[Phospho (STY)]PEARPQIPTK_	34.167	dDIA		_RSS[Phospho (STY)]QPSPT[Phospho (STY)]AVPASDSPPTK_		_IDIS[Phospho (STY)]PSTLR_	10.1023	_DS[Phospho (STY)]FIENSSSNC[Carbamidomethyl (C)]TSGSSKPNSPS[Phospho (STY)]ISPSILSNTEHK_		_ASLVALPEQT[Phospho (STY)]ASEEETPPPLLTK_	20.6107	_ANNS[Phospho (STY)]QEPS[Phospho (STY)]PQLASSVASTR_	61.3431	LibDIA
		_S[Phospho (STY)]PPLSPVGTTPVK_		_GDVTAEEAAGAS[Phospho (STY)]PAK_	38.63	_DLLPS[Phospho (STY)]PAGPVPSK_	3.8794	_AS[Phospho (STY)]PEPQRENAS[Phospho (STY)]PAPGTTAEEAM[Oxidation (M)]SR_	1.66179	dDIA		_RSS[Phospho (STY)]TSGDT[Phospho (STY)]EEEEEEEVVPFSSDEQK_	41.3392	_IEDVGSDEEDDS[Phospho (STY)]GK_	31.4662	_DS[Phospho (STY)]GRLSPDLSVC[Carbamidomethyl (C)]GQPR_		_ASM[Oxidation (M)]SEFLES[Phospho (STY)]EDGEVEQQR_	20.32	_ANQISPSNSS[Phospho (STY)]LK_	60.2989	LibDIA
		_S[Phospho (STY)]PPSSSEIFTPAHEENVR_	17.2663	_GEAAAERPGEAAVASSPS[Phospho (STY)]K_	26.7875	_DLLSDLQDIS[Phospho (STY)]DSER_	16.8906	_AS[Phospho (STY)]PFEEDQNR_	8.69717	dDIA		_RS[Phospho (STY)]SDPALIGLSTSVSDSNFSSEEPSR_	65.3174	_IEDVGS[Phospho (STY)]DEEDDSGK_	24.0081	_DS[Phospho (STY)]HSS[Phospho (STY)]EEDEASSQTDLSQTISK_	11.4201	_ASM[Oxidation (M)]S[Phospho (STY)]EFLESEDGEVEQQR_	15.419	_ANQISPSNS[Phospho (STY)]SLK_	60.1819	LibDIA
		_S[Phospho (STY)]PPTQVAISSDSAR_	17.9192	_GEAAAERPGEAAVASS[Phospho (STY)]PSK_	28.1241	_DLPAIQES[Phospho (STY)]PTR_	17.7719	_AS[Phospho (STY)]PNVEAPQPHR_	24.7904	dDIA		_RS[Phospho (STY)]SQPSPTAVPASDSPPTK_	97.8449	_IEEVLS[Phospho (STY)]PEGS[Phospho (STY)]PSK_		_DS[Phospho (STY)]LSDDGVDLK_	23.7499	_ASPAPGS[Phospho (STY)]GHPEGPGAHLDM[Oxidation (M)]NSLDR_	7.46509	_ANQISPS[Phospho (STY)]NSSLK_	46.9939	LibDIA
		_S[Phospho (STY)]PQLSDFGLER_	7.4906	_GEAAAERPGEAAVAS[Phospho (STY)]SPSK_	26.851	_DLPPFEDESEGLLGT[Phospho (STY)]EGPLEEEEDGEELIGDGM[Oxidation (M)]ER_	40.328	_AS[Phospho (STY)]PPAESM[Oxidation (M)]SVYR_	9.91506	dDIA		_RTSM[Oxidation (M)]GGT[Phospho (STY)]QQQFVEGVR_		_IGEGTYGVVY[Phospho (STY)]K_	52.1173	_DS[Phospho (STY)]LSPVLHPSDLILTR_	5.32319	_ASPGTPLS[Phospho (STY)]PGSLR_	2.71548	_ANQIS[Phospho (STY)]PSNSSLK_	37.6829	LibDIA
		_S[Phospho (STY)]PQPDPVDTPASTK_	31.9435	_GEFSAS[Phospho (STY)]PM[Oxidation (M)]LK_	2.23797	_DLPPFEDES[Phospho (STY)]EGLLGTEGPLEEEEDGEELIGDGM[Oxidation (M)]ER_	42.5512	_AS[Phospho (STY)]PPGDLQNPK_	10.0318	dDIA		_RTS[Phospho (STY)]M[Oxidation (M)]GGTQQQFVEGVR_		_IGEGTY[Phospho (STY)]GVVYK_		_DS[Phospho (STY)]PGIPPSAGAHQLFR_	37.756	_ASPNSDDT[Phospho (STY)]VLSPQELQK_		_ANSALT[Phospho (STY)]PPKPESGLTLQESNT[Phospho (STY)]PGLR_	38.4556	LibDIA
		_S[Phospho (STY)]PQPDPVGTPTIFK_	24.8406	_GEGDAPFSEPGTTSTQRPSSPETAT[Phospho (STY)]K_	18.5018	_DLPTIPGVTSPSSDEPPM[Oxidation (M)]EASQSHLRNS[Phospho (STY)]PEDK_	50.0752	_AS[Phospho (STY)]PPPQGPLPGPPGALHR_	34.0408	dDIA		_RT[Phospho (STY)]SM[Oxidation (M)]GGTQQQFVEGVR_		_IGEGT[Phospho (STY)]YGVVYK_	77.5089	_DS[Phospho (STY)]PTLSNSGIR_	16.077	_ASPSPQPSS[Phospho (STY)]QPLQIHR_	17.1276	_ANSFVGTAQYVS[Phospho (STY)]PELLTEK_		LibDIA
		_S[Phospho (STY)]PQVLGSSLSVR_	25.1562	_GEGDAPFSEPGTTSTQRPSSPET[Phospho (STY)]ATK_	21.5134	_DLPTIPGVTSPSSDEPPM[Oxidation (M)]EASQS[Phospho (STY)]HLRNSPEDK_	51.3332	_AS[Phospho (STY)]PQSEFM[Oxidation (M)]PSK_	16.2603	dDIA		_RYPSSISSS[Phospho (STY)]PQK_		_IGEGT[Phospho (STY)]Y[Phospho (STY)]GVVYK_	70.774	_DS[Phospho (STY)]QDASAEQSDHDDEVASLASASGGFGTK_	25.9844	_ASPSPQPS[Phospho (STY)]SQPLQIHR_	16.8722	_ANSFVGTAQY[Phospho (STY)]VSPELLTEK_	16.0511	LibDIA
		_S[Phospho (STY)]PSDSSTASTPVAEQIER_	8.77145	_GEGDAPFSEPGTTSTQRPSS[Phospho (STY)]PETATK_	17.7709	_DLPTIPGVTSPSSDEPPM[Oxidation (M)]EASQS[Phospho (STY)]HLR_	4.86556	_AS[Phospho (STY)]PSPQPSSQPLQIHR_	13.2478	dDIA		_RYPSSISS[Phospho (STY)]SPQK_		_IGS[Phospho (STY)]DPLAYEPK_	51.3367	_DS[Phospho (STY)]SFTEVPR_		_ASPS[Phospho (STY)]PQPSSQPLQIHR_	9.97067	_ANSFVGT[Phospho (STY)]AQYVSPELLTEK_	13.7015	LibDIA
		_S[Phospho (STY)]PSEESAPTTSPESVSGSVPSSGSSGR_	36.2714	_GEGDAPFSEPGTTSTQRPS[Phospho (STY)]SPETATK_	17.0036	_DLPTIPGVTSPSSDEPPM[Oxidation (M)]EAS[Phospho (STY)]QSHLRNSPEDK_	53.8795	_AS[Phospho (STY)]PS[Phospho (STY)]PQPSSQPLQIHR_	11.501	dDIA		_SAEPSANTTLVSET[Phospho (STY)]EEEGSVPAFGAAAK_	32.7725	_IHIDPEIQDGSPTTS[Phospho (STY)]R_	20.9078	_DS[Phospho (STY)]TSQHDDDNISTTSGFSSR_	48.974	_ASQEPSPKPGT[Phospho (STY)]EVIPAAPR_		_ANSGGVDLDSS[Phospho (STY)]GEFASIEK_		LibDIA
		_S[Phospho (STY)]PTGPSNSFLANM[Oxidation (M)]GGTVAHK_	2.90332	_GEGDAPFSEPGTTSTQRPS[Phospho (STY)]SPETAT[Phospho (STY)]K_	1.61683	_DLPTIPGVTSPSSDEPPM[Oxidation (M)]EAS[Phospho (STY)]QSHLR_	5.26061	_AS[Phospho (STY)]PVGDGNFR_	10.252	dDIA		_SAEPSANTTLVS[Phospho (STY)]ETEEEGSVPAFGAAAK_	26.8722	_IHIDPEIQDGSPTT[Phospho (STY)]SR_	20.1363	_DTC[Carbamidomethyl (C)]VQSPISS[Phospho (STY)]FPC[Carbamidomethyl (C)]TDLK_	8.59932	_ASSDGEGTM[Oxidation (M)]SRPASVDGS[Phospho (STY)]PVSPSTNR_	34.5811	_ANSGGVDLDS[Phospho (STY)]SGEFASIEK_		LibDIA
		_S[Phospho (STY)]PTM[Oxidation (M)]EQAVQTASAHLPAPAAVGR_	3.40096	_GEGDAPFSEPGTTSTQRPS[Phospho (STY)]S[Phospho (STY)]PETATK_	27.406	_DLPTIPGVTSPSS[Phospho (STY)]DEPPM[Oxidation (M)]EASQSHLRNSPEDK_	47.757	_AS[Phospho (STY)]PVPAPSSGLHAAVR_	16.0017	dDIA		_SAEPSANTT[Phospho (STY)]LVSETEEEGSVPAFGAAAK_	32.7583	_IHIDPEIQDGSPT[Phospho (STY)]TSR_	20.1209	_DTFEHDPSES[Phospho (STY)]IDEFNK_	38.7384	_ASSPGY[Phospho (STY)]IDSPTYSR_	3.49264	_ANSPS[Phospho (STY)]LFGTEGKPK_	24.8759	LibDIA
		_S[Phospho (STY)]PTPESSTIASYVTLR_	51.0768	_GEGDAPFSEPGTTST[Phospho (STY)]QRPSSPETATK_	18.7633	_DLPTIPGVTSPSS[Phospho (STY)]DEPPM[Oxidation (M)]EASQSHLR_	7.56542	_AS[Phospho (STY)]QEANLLTLAQK_	16.3738	dDIA		_SAEPSPTVM[Oxidation (M)]STSLGS[Phospho (STY)]NLSELDR_		_IHIDPEIQDGS[Phospho (STY)]PTTSR_	21.4516	_DTHPGSPGS[Phospho (STY)]PGPALRPLPAR_		_ASSS[Phospho (STY)]SGTIVQEAYGK_		_ANSTSDSVFTET[Phospho (STY)]PSPVLK_	70.4878	LibDIA
		_S[Phospho (STY)]PVDSGTILR_		_GEGDAPFSEPGTTS[Phospho (STY)]TQRPSSPETATK_	16.8486	_DLPTIPGVTSPS[Phospho (STY)]SDEPPM[Oxidation (M)]EASQSHLRNSPEDK_	52.8499	_AS[Phospho (STY)]QEPSPKPGTEVIPAAPR_	56.2621	dDIA		_SAEPSPTVM[Oxidation (M)]STS[Phospho (STY)]LGSNLSELDR_		_IHQDSES[Phospho (STY)]GDELSSSSTEQIR_		_DTHPGS[Phospho (STY)]PGSPGPALRPLPAR_		_ASS[Phospho (STY)]APAAAAGLLR_		_ANSTSDSVFT[Phospho (STY)]ETPSPVLK_	10.1619	LibDIA
		_S[Phospho (STY)]PVIGSEVFLPNSNHVASGAGEAEER_	33.8782	_GEGDAPFSEPGTT[Phospho (STY)]STQRPSSPETATK_	19.4343	_DLPTIPGVTSPS[Phospho (STY)]SDEPPM[Oxidation (M)]EASQSHLR_	5.1509	_AS[Phospho (STY)]SDGEGTM[Oxidation (M)]SRPASVDGSPVSPSTNR_	8.76254	dDIA		_SAEPS[Phospho (STY)]ANTTLVSETEEEGSVPAFGAAAK_	32.7548	_IHQDS[Phospho (STY)]ESGDELSSSSTEQIR_		_DTLS[Phospho (STY)]NPQSPQPSPYNSPK_		_ASS[Phospho (STY)]ASVPAVGASAEGTR_	7.85423	_ANSTSDS[Phospho (STY)]VFTETPSPVLK_	24.4442	LibDIA
		_S[Phospho (STY)]PVPSAFSDQSR_	3.33276	_GEGDAPFSEPGT[Phospho (STY)]TSTQRPSSPETATK_	19.487	_DLPTIPGVTS[Phospho (STY)]PSSDEPPM[Oxidation (M)]EASQSHLRNSPEDK_	48.9126	_AS[Phospho (STY)]SFSGISILTR_	70.6687	dDIA		_SAQGT[Phospho (STY)]GFELGQLQSIR_	64.2478	_IILDLISES[Phospho (STY)]PIK_	61.3093	_DTSATSQSVNGSPQAEQPS[Phospho (STY)]LESTSK_		_ASS[Phospho (STY)]DGEGTM[Oxidation (M)]SRPASVDGSPVS[Phospho (STY)]PSTNR_	3.79191	_ANSTS[Phospho (STY)]DSVFTETPSPVLK_	31.2827	LibDIA
		_S[Phospho (STY)]PVREPIDNLTPEER_	14.6208	_GEGDAPFS[Phospho (STY)]EPGTTSTQRPSSPETATK_	22.8462	_DLPTIPGVTS[Phospho (STY)]PSSDEPPM[Oxidation (M)]EASQSHLR_	6.31457	_AS[Phospho (STY)]SFSGISVLTR_	5.86532	dDIA		_SAS[Phospho (STY)]ADNLTLPR_	32.0532	_IILDLIS[Phospho (STY)]ESPIK_	80.1296	_DTSATSQS[Phospho (STY)]VNGSPQAEQPSLESTSK_	38.876	_ASS[Phospho (STY)]FADM[Oxidation (M)]M[Oxidation (M)]GILK_	24.3521	_ANST[Phospho (STY)]SDSVFTETPSPVLK_	28.3039	LibDIA
		_S[Phospho (STY)]PVSTRPLPSASQK_	30.5683	_GEPAAAAAPEAGAS[Phospho (STY)]PVEK_	10.0264	_DLPTIPGVT[Phospho (STY)]SPSSDEPPM[Oxidation (M)]EASQSHLRNSPEDK_	48.9112	_AS[Phospho (STY)]SLEDLVLK_	11.31	dDIA		_SDS[Phospho (STY)]LLSFR_	28.9822	_ILDPNTGEPAPVLSSPPPADVST[Phospho (STY)]FLAFPSPEK_		_DT[Phospho (STY)]HPGSPGSPGPALRPLPAR_		_ASS[Phospho (STY)]LEDLVLK_	10.3265	_ANS[Phospho (STY)]FVGTAQYVSPELLTEK_	15.4701	LibDIA
		_S[Phospho (STY)]QEDLNEPIK_	35.5807	_GEPNVSYIC[Carbamidomethyl (C)]S[Phospho (STY)]R_	21.7477	_DLPTIPGVT[Phospho (STY)]SPSSDEPPM[Oxidation (M)]EASQSHLR_	7.82166	_AS[Phospho (STY)]SLGEIDESSELR_	10.1751	dDIA		_SEPVINNDNPLES[Phospho (STY)]NDEK_	0.865095	_ILDPNTGEPAPVLSSPPPADVST[Phospho (STY)]FLAFPS[Phospho (STY)]PEK_		_DT[Phospho (STY)]LSNPQSPQPSPYNSPK_		_ASS[Phospho (STY)]LGEIDESSELR_	5.74938	_ANS[Phospho (STY)]GGVDLDSSGEFASIEK_	28.9171	LibDIA
		_S[Phospho (STY)]QEM[Oxidation (M)]VHLVNK_	114.795	_GEPNVSY[Phospho (STY)]IC[Carbamidomethyl (C)]SR_	21.7742	_DLPT[Phospho (STY)]IPGVTSPSSDEPPM[Oxidation (M)]EASQSHLRNSPEDK_		_AS[Phospho (STY)]SLNFLNK_	21.9182	dDIA		_SEQSSM[Oxidation (M)]S[Phospho (STY)]IEFGQESPEQSLAM[Oxidation (M)]DFSR_		_IM[Oxidation (M)]EETS[Phospho (STY)]GM[Oxidation (M)]EEEEEEESIAAVPGR_		_DVATSPISPTENNTT[Phospho (STY)]PPDALTR_		_ASS[Phospho (STY)]LNFLNK_	8.6521	_ANS[Phospho (STY)]PEKPPEAGAAHKPR_	56.3913	LibDIA
		_S[Phospho (STY)]QVAELNDDDKDDEIVFK_	21.3277	_GEPNVS[Phospho (STY)]YIC[Carbamidomethyl (C)]SR_	20.0489	_DLPT[Phospho (STY)]IPGVTSPSSDEPPM[Oxidation (M)]EASQSHLRNS[Phospho (STY)]PEDK_	26.6808	_AS[Phospho (STY)]SPELPVSVENIK_	8.14164	dDIA		_SEQSS[Phospho (STY)]M[Oxidation (M)]SIEFGQESPEQSLAM[Oxidation (M)]DFSR_		_IM[Oxidation (M)]NTFSVVPS[Phospho (STY)]PK_		_DVATSPISPTENNT[Phospho (STY)]TPPDALTR_	20.0244	_ASS[Phospho (STY)]PELPVSVENIK_	35.469	_ANS[Phospho (STY)]PEKPPEAGAAHK_	41.6725	LibDIA
		_S[Phospho (STY)]REDLTAVVSVSTK_	36.9356	_GEQVSQNGLPAEQGS[Phospho (STY)]PR_	11.7445	_DLPT[Phospho (STY)]IPGVTSPSSDEPPM[Oxidation (M)]EASQSHLR_	7.90046	_AS[Phospho (STY)]SPGYIDSPTYSR_	10.7893	dDIA		_SEQS[Phospho (STY)]SM[Oxidation (M)]SIEFGQESPEQSLAM[Oxidation (M)]DFSR_		_IPRPLS[Phospho (STY)]PTK_		_DVATSPISPT[Phospho (STY)]ENNTTPPDALTR_	37.0638	_ASS[Phospho (STY)]SSGTIVQEAYGK_		_ANS[Phospho (STY)]PSLFGTEGKPK_	24.3532	LibDIA
		_S[Phospho (STY)]RLTPVS[Phospho (STY)]PESSSTEEK_	17.0753	_GEQVS[Phospho (STY)]QNGLPAEQGSPR_	17.2406	_DLQSPDFTT[Phospho (STY)]GFHSDK_	72.7256	_AS[Phospho (STY)]SPPDRIDIFGR_	30.5459	dDIA		_SES[Phospho (STY)]PKEPEQLR_	68.5344	_ISLPGQM[Oxidation (M)]AGT[Phospho (STY)]PIT[Phospho (STY)]PLK_	18.7244	_DVATSPIS[Phospho (STY)]PTENNTTPPDALTR_	17.8117	_ASTAS[Phospho (STY)]PC[Carbamidomethyl (C)]NNNINAATAVALQEPR_	13.4199	_ANS[Phospho (STY)]PSLFGTEGK_	26.3126	LibDIA
		_S[Phospho (STY)]RPTSEGSDIESTEPQK_		_GFGFGQGAGALVHS[Phospho (STY)]E_	13.1378	_DLQS[Phospho (STY)]PDFTTGFHSDK_	12.4432	_AS[Phospho (STY)]TASPC[Carbamidomethyl (C)]NNNINAATAVALQEPR_	16.722	dDIA		_SES[Phospho (STY)]PPAELPSLR_	39.5775	_ISM[Oxidation (M)]QDVDLSLGS[Phospho (STY)]PK_	46.9278	_DVATS[Phospho (STY)]PISPTENNTTPPDALTR_	19.0121	_ASTPDWVS[Phospho (STY)]EGPQPGLR_		_ANS[Phospho (STY)]TSDSVFTETPSPVLK_	28.1924	LibDIA
		_S[Phospho (STY)]RS[Phospho (STY)]PLAIR_	26.5525	_GFSDS[Phospho (STY)]GGGPPAK_	18.8981	_DLSTSPKPS[Phospho (STY)]PIPSPVLGR_	35.4165	_ATAPQTQHVS[Phospho (STY)]PM[Oxidation (M)]R_	65.2118	dDIA		_SFS[Phospho (STY)]ADNFIGIQR_	16.7389	_ISM[Oxidation (M)]S[Phospho (STY)]EVDLNVAAPK_	37.4556	_DVAT[Phospho (STY)]SPISPTENNTTPPDALTR_		_AST[Phospho (STY)]ASPC[Carbamidomethyl (C)]NNNINAATAVALQEPR_	13.5021	_APAGQEEPGTPPS[Phospho (STY)]S[Phospho (STY)]PLSAEQLDR_	18.546	LibDIA
		_S[Phospho (STY)]SGGREDLESSGLQR_		_GFS[Phospho (STY)]DSGGGPPAK_	15.2525	_DLST[Phospho (STY)]PGLEK_	9.46264	_ATAPQT[Phospho (STY)]QHVSPM[Oxidation (M)]R_	102.48	dDIA		_SFS[Phospho (STY)]SPENFQR_	71.4242	_ISYIPDEEVSSPS[Phospho (STY)]PPQR_		_DVDDGSGS[Phospho (STY)]PHS[Phospho (STY)]PHQLSSK_		_ASVALTPTAPS[Phospho (STY)]R_	25.183	_APAGQEEPGT[Phospho (STY)]PPSS[Phospho (STY)]PLSAEQLDR_	17.2235	LibDIA
		_S[Phospho (STY)]SPQLDPLR_	30.83	_GGAPDPSPGATATPGAPAQPSS[Phospho (STY)]PDAR_	32.5826	_DLST[Phospho (STY)]SPKPSPIPSPVLGR_	23.97	_ATDIPAS[Phospho (STY)]ASPPPVAGVPFFK_		dDIA		_SGAQASST[Phospho (STY)]PLSPTR_		_IS[Phospho (STY)]IPDVGLHLK_	48.4996	_DVDELPSLQPSVGSPSRPSSS[Phospho (STY)]R_		_ASVALTPT[Phospho (STY)]APSR_	18.8247	_APAPPVLS[Phospho (STY)]PK_		LibDIA
		_S[Phospho (STY)]SPSARPPDVPGQQPQAAK_	24.0452	_GGAPDPSPGATATPGAPAQPS[Phospho (STY)]SPDAR_	33.9831	_DLST[Phospho (STY)]S[Phospho (STY)]PKPSPIPS[Phospho (STY)]PVLGR_	9.59613	_ATGDGS[Phospho (STY)]S[Phospho (STY)]PELPSLER_	12.9818	dDIA		_SGDET[Phospho (STY)]PGSEVPGDK_	11.9778	_IS[Phospho (STY)]M[Oxidation (M)]SEVDLNVAAPK_	29.9732	_DVDELPSLQPSVGSPSRPSS[Phospho (STY)]SR_		_ASVLDTSM[Oxidation (M)]SAGSGSPS[Phospho (STY)]K_	55.1726	_APEGDDFLSLHAES[Phospho (STY)]DGEGALQVDLGEPAPAPPAADSR_	19.7536	LibDIA
		_S[Phospho (STY)]SPVPPVPER_	14.2541	_GGGGGQDNGLEGLGNDS[Phospho (STY)]R_	61.7394	_DLS[Phospho (STY)]PEPAPDEGPR_	11.8491	_ATGGLC[Carbamidomethyl (C)]LLGAYADSDDDDNDVS[Phospho (STY)]EK_	20.2634	dDIA		_SGFSSVS[Phospho (STY)]VSR_	45.8631	_ITPLSLQTQGSS[Phospho (STY)]HETLNIVEEK_		_DVDELPSLQPSVGSPSRPS[Phospho (STY)]SSR_		_ASVLDTSM[Oxidation (M)]SAGSGS[Phospho (STY)]PSK_	121.823	_APELPNTSSSPS[Phospho (STY)]LK_		LibDIA
		_S[Phospho (STY)]SQPSPTAVPASDSPPTK_	56.0718	_GGIPAS[Phospho (STY)]PIDPFQSR_	26.7014	_DLS[Phospho (STY)]PTLIDNSAAK_	2.88896	_ATGGLC[Carbamidomethyl (C)]LLGAYADS[Phospho (STY)]DDDDNDVSEK_	15.6908	dDIA		_SGGSGHAVAEPAS[Phospho (STY)]PEQELDQNK_		_ITPLSLQTQGS[Phospho (STY)]SHETLNIVEEK_		_DVDELPSLQPSVGSPS[Phospho (STY)]RPSSSR_		_ASVLDTSM[Oxidation (M)]S[Phospho (STY)]AGSGSPSK_	54.7869	_APELPNTSS[Phospho (STY)]SPSLK_		LibDIA
		_S[Phospho (STY)]SSEDAESLAPR_	59.4077	_GGM[Oxidation (M)]GSGGLAT[Phospho (STY)]GIAGGLAGM[Oxidation (M)]GGIQNEK_	82.8538	_DLTHSDS[Phospho (STY)]ESSLHM[Oxidation (M)]SDR_	32.5994	_ATGGLC[Carbamidomethyl (C)]LLGAY[Phospho (STY)]ADSDDDDNDVSEK_	21.9122	dDIA		_SGLTVPTS[Phospho (STY)]PK_		_ITPLSLQT[Phospho (STY)]QGSSHETLNIVEEK_		_DVDELPSLQPS[Phospho (STY)]VGSPSRPSSSR_		_ASVSPM[Oxidation (M)]DEPVPDSES[Phospho (STY)]PIEK_	21.3293	_APELPNTS[Phospho (STY)]SSPSLK_		LibDIA
		_S[Phospho (STY)]SSFSDTLEESSPIAAIFDTENLEK_	111.727	_GGNVFAALIQDQS[Phospho (STY)]EEEEEEEK_	16.5635	_DLVLLSEIEVAQANDIIS[Phospho (STY)]STEISSAEK_		_ATIS[Phospho (STY)]DEEIER_	4.65077	dDIA		_SGSSS[Phospho (STY)]PDSEITELK_		_ITS[Phospho (STY)]EAEDLVANFFPK_		_DVDELPS[Phospho (STY)]LQPSVGSPSRPSSSR_		_ASVS[Phospho (STY)]PM[Oxidation (M)]DEPVPDSESPIEK_	9.85316	_APELPNT[Phospho (STY)]SSSPSLK_		LibDIA
		_S[Phospho (STY)]SSPAPADIAQTVQEDLR_	5.45942	_GGPEGVAAQAVASAASAGPADAEM[Oxidation (M)]EEIFDDAS[Phospho (STY)]PGK_	45.1368	_DLVM[Oxidation (M)]GSS[Phospho (STY)]PQLK_	62.2198	_ATLLNVPDLSDS[Phospho (STY)]IHS[Phospho (STY)]ANASER_	26.7216	dDIA		_SGSS[Phospho (STY)]SPDSEITELK_	25.9944	_ITS[Phospho (STY)]PLM[Oxidation (M)]EPSSIEK_	65.7633	_DVDLDLS[Phospho (STY)]DK_		_ASVS[Phospho (STY)]PM[Oxidation (M)]DEPVPDSES[Phospho (STY)]PIEK_	40.7564	_APEPDLM[Oxidation (M)]SPT[Phospho (STY)]R_		LibDIA
		_S[Phospho (STY)]SSPELVTHLK_	4.96312	_GGPEGVAAQAVAS[Phospho (STY)]AASAGPADAEM[Oxidation (M)]EEIFDDASPGK_	47.4605	_DLVM[Oxidation (M)]GS[Phospho (STY)]SPQLK_	8.24941	_ATLSSTSGLDLM[Oxidation (M)]SESGEGEIS[Phospho (STY)]PQR_	58.2887	dDIA		_SGS[Phospho (STY)]DAGEARPPTPASPR_		_IT[Phospho (STY)]SEAEDLVANFFPK_		_DVDVSEDS[Phospho (STY)]PPPLPER_	6.36705	_AS[Phospho (STY)]ASGSGAQVGGPISSGSSASSVTVTR_	3.7164	_APEPDLM[Oxidation (M)]S[Phospho (STY)]PTR_	5.6064	LibDIA
		_S[Phospho (STY)]SSPVQVEEEPVR_	20.9382	_GGRSPDEVTLTS[Phospho (STY)]IVPTR_	20.9655	_DLVQPDKPAS[Phospho (STY)]PK_	6.21888	_ATNES[Phospho (STY)]EDEIPQLVPIGK_	16.4234	dDIA		_SGTSSPQS[Phospho (STY)]PVFR_		_IYHLPDAES[Phospho (STY)]DEDEDFK_	4.37553	_DVDVS[Phospho (STY)]EDSPPPLPER_	9.59846	_AS[Phospho (STY)]ASRPQPAPADGADPPPAEEPEARPDGEGSPGK_	44.7137	_APGYPSS[Phospho (STY)]PVTTASGTTLR_		LibDIA
		_S[Phospho (STY)]SSVGSSSSYPISPAVSR_	10.3348	_GGRSPDEVTLT[Phospho (STY)]SIVPTR_	9.66699	_DM[Oxidation (M)]DEPS[Phospho (STY)]PVPNVEEVTLPK_	23.8737	_ATSNVFAM[Oxidation (M)]FDQS[Phospho (STY)]QIQEFK_	66.3413	dDIA		_SHILEDDENS[Phospho (STY)]VDISM[Oxidation (M)]LK_		_IYQY[Phospho (STY)]IQSR_		_DVEDM[Oxidation (M)]ELS[Phospho (STY)]DVEDDGSK_	49.6836	_AS[Phospho (STY)]AVSELSPR_	27.2295	_APGY[Phospho (STY)]PSSPVTTASGTTLR_		LibDIA
		_S[Phospho (STY)]TAQQELDGKPASPTPVIVASHTANK_	17.4441	_GGRSPDEVT[Phospho (STY)]LTSIVPTR_	13.115	_DM[Oxidation (M)]NSPT[Phospho (STY)]DRHPDGYLAR_	52.3349	_ATSPLC[Carbamidomethyl (C)]TSTASM[Oxidation (M)]VSSSPST[Phospho (STY)]PSNIPQK_	19.403	dDIA		_SIQDLTVTGT[Phospho (STY)]EPGQVSSR_		_KAS[Phospho (STY)]GPPVSELITK_		_DVM[Oxidation (M)]SDETNNEETESPSQEFVNIT[Phospho (STY)]K_	16.9462	_AS[Phospho (STY)]DLEDEESAAR_	12.5422	_APIDTS[Phospho (STY)]DVEEK_	11.5622	LibDIA
		_S[Phospho (STY)]TDSPGADAELPESAAR_	23.5609	_GGRS[Phospho (STY)]PDEVTLTSIVPTR_	18.7509	_DM[Oxidation (M)]NS[Phospho (STY)]PTDRHPDGYLAR_	5.86434	_ATSPLC[Carbamidomethyl (C)]TSTASM[Oxidation (M)]VSSSPS[Phospho (STY)]TPSNIPQK_	19.4186	dDIA		_SIQDLTVT[Phospho (STY)]GTEPGQVSSR_	78.0977	_KAS[Phospho (STY)]PEPPDSAEGALK_	22.0123	_DVM[Oxidation (M)]SDETNNEETESPS[Phospho (STY)]QEFVNITK_	15.4751	_AS[Phospho (STY)]DTSLTQGIVAFR_		_APKPPTDGSTSPTST[Phospho (STY)]PSEDQEALGK_		LibDIA
		_S[Phospho (STY)]TFSTNYR_	105.036	_GGVTGSPEASIS[Phospho (STY)]GSK_	144.62	_DM[Oxidation (M)]PGGFLFEGLS[Phospho (STY)]DDEDDFHPNTR_	13.9968	_ATSPLC[Carbamidomethyl (C)]TSTASM[Oxidation (M)]VS[Phospho (STY)]SSPSTPSNIPQK_	6.84637	dDIA		_SIQDLT[Phospho (STY)]VTGTEPGQVSSR_	10.0947	_KEQES[Phospho (STY)]DEEEEEEEEDEPSGATTR_		_DVM[Oxidation (M)]SDETNNEETES[Phospho (STY)]PSQEFVNITK_	13.9488	_AS[Phospho (STY)]EAASPLPDSPGDK_		_APKPPTDGSTSPTS[Phospho (STY)]TPSEDQEALGK_		LibDIA
		_S[Phospho (STY)]VSPTFLNPSDENLK_	34.7793	_GGVTGS[Phospho (STY)]PEASISGSK_	12.6784	_DM[Oxidation (M)]S[Phospho (STY)]PLSETEM[Oxidation (M)]ALGK_	4.77569	_ATSPSSSVSGDFDDGHHS[Phospho (STY)]VSTPGPSR_	1.51582	dDIA		_SIS[Phospho (STY)]ADDDLQESSR_		_KETES[Phospho (STY)]EAEDNLDDLEK_	31.386	_DVM[Oxidation (M)]SDETNNEET[Phospho (STY)]ESPSQEFVNITK_	13.47	_AS[Phospho (STY)]GEM[Oxidation (M)]ASAQYITAALR_	32.9584	_APKPPTDGSTSPT[Phospho (STY)]STPSEDQEALGK_		LibDIA
		_TEAPGT[Phospho (STY)]PEGPEPERPSPGDGNPR_	41.2905	_GGVT[Phospho (STY)]GSPEASISGSK_	14.5645	_DNELLPPPSPSLGSFDPLAELT[Phospho (STY)]GK_		_ATSPSSSVS[Phospho (STY)]GDFDDGHHSVSTPGPSR_	15.485	dDIA		_SLGPS[Phospho (STY)]LATDK_		_KET[Phospho (STY)]ESEAEDNLDDLEK_	15.171	_DVM[Oxidation (M)]SDET[Phospho (STY)]NNEETESPSQEFVNITK_	11.8722	_AS[Phospho (STY)]GPPVSELITK_	5.95352	_APKPPTDGSTS[Phospho (STY)]PTSTPSEDQEALGK_	48.1806	LibDIA
		_TIGGGDDS[Phospho (STY)]FNTFFSETGAGK_	115.753	_GHYEVTGSDDET[Phospho (STY)]GK_	3.61221	_DNELLPPPSPSLGS[Phospho (STY)]FDPLAELTGK_		_ATSPSSS[Phospho (STY)]VSGDFDDGHHSVSTPGPSR_	7.94896	dDIA		_SLGS[Phospho (STY)]VQAPSYGAR_	24.2351	_KET[Phospho (STY)]ES[Phospho (STY)]EAEDNLDDLEK_	99.453	_DVM[Oxidation (M)]S[Phospho (STY)]DETNNEETESPSQEFVNITK_	11.9533	_AS[Phospho (STY)]GVAVSDGVIK_	15.6904	_APKPPTDGST[Phospho (STY)]SPTSTPSEDQEALGK_	40.7005	LibDIA
		_TKT[Phospho (STY)]QEISR_		_GHYEVTGS[Phospho (STY)]DDETGK_	28.8921	_DNELLPPPSPS[Phospho (STY)]LGSFDPLAELTGK_	69.3729	_ATSPSS[Phospho (STY)]SVSGDFDDGHHSVSTPGPSR_	7.32713	dDIA		_SLM[Oxidation (M)]S[Phospho (STY)]S[Phospho (STY)]PEDLTK_		_KFSEPNT[Phospho (STY)]YIDGLPSQDR_		_DVPSPGGLSAPSS[Phospho (STY)]PR_	19.4183	_AS[Phospho (STY)]ISEPSDTDPEPR_	28.6468	_APKPPTDGS[Phospho (STY)]TSPTSTPSEDQEALGK_	40.692	LibDIA
		_TLS[Phospho (STY)]VAAAFNEDEDSEPEEM[Oxidation (M)]PPEAK_	23.4526	_GHYEVT[Phospho (STY)]GSDDETGK_	21.6809	_DNELLPPPS[Phospho (STY)]PSLGSFDPLAELTGK_	65.131	_ATSPSS[Phospho (STY)]S[Phospho (STY)]VSGDFDDGHHSVSTPGPSR_	30.4009	dDIA		_SLPTPAVLLSPT[Phospho (STY)]K_	65.8327	_KFS[Phospho (STY)]PSQVPVQTR_		_DVPSPGGLSAPS[Phospho (STY)]SPR_	66.3753	_AS[Phospho (STY)]LEAAIADAEQR_	9.9334	_APKPPT[Phospho (STY)]DGSTSPTSTPSEDQEALGK_	40.6576	LibDIA
		_TQT[Phospho (STY)]PPVS[Phospho (STY)]PAPQPTEER_	10.4953	_GHY[Phospho (STY)]EVTGSDDETGK_	54.9028	_DNGDLVLSS[Phospho (STY)]PSNVTLPQVK_	41.9156	_ATSPS[Phospho (STY)]SSVSGDFDDGHHSVSTPGPSR_	10.2419	dDIA		_SLPTPAVLLS[Phospho (STY)]PTK_	37.6488	_KGS[Phospho (STY)]FSALVGR_	0.846146	_DVTNFTVGGFAPM[Oxidation (M)]S[Phospho (STY)]PR_	31.9989	_AS[Phospho (STY)]LEDAPVDDLTR_	13.9961	_APPAPLAASEVTNSNS[Phospho (STY)]AER_	11.6553	LibDIA
		_T[Phospho (STY)]EAPGTPEGPEPERPSPGDGNPR_	3.73474	_GILAADESTGS[Phospho (STY)]IAK_	63.737	_DNLNES[Phospho (STY)]VITEEK_	18.0444	_ATSPS[Phospho (STY)]SS[Phospho (STY)]VSGDFDDGHHSVSTPGPSR_	25.3443	dDIA		_SLPTTVPES[Phospho (STY)]PNYR_	24.048	_KGS[Phospho (STY)]PTPGFSTR_	11.2273	_DVT[Phospho (STY)]PPPETEVVLIK_	6.1539	_AS[Phospho (STY)]LGSLEGEAEAEASSPK_		_APPAPLAASEVT[Phospho (STY)]NSNSAER_	35.1606	LibDIA
		_T[Phospho (STY)]IGGGDDSFNTFFSETGAGK_	115.753	_GILAADEST[Phospho (STY)]GSIAK_	69.2784	_DNPFSLGESFGS[Phospho (STY)]R_	22.7921	_ATS[Phospho (STY)]FSSAGEVPK_	42.013	dDIA		_SLSSPTVTLS[Phospho (STY)]APLEGAK_	64.2515	_KHS[Phospho (STY)]EEAEFTPPLK_	55.7046	_DVVLSTS[Phospho (STY)]PK_	39.973	_AS[Phospho (STY)]LGSLEGEAEAEASS[Phospho (STY)]PK_	16.8081	_APPAPLAAS[Phospho (STY)]EVTNSNSAER_	17.1391	LibDIA
		_T[Phospho (STY)]LSVAAAFNEDEDSEPEEM[Oxidation (M)]PPEAK_	24.2805	_GIPLATGDTS[Phospho (STY)]PEPELLPGAPLPPPK_	72.2106	_DNPFSLGES[Phospho (STY)]FGSR_	22.8279	_ATS[Phospho (STY)]NVFAM[Oxidation (M)]FDQSQIQEFK_	42.2406	dDIA		_SLSSPTVT[Phospho (STY)]LSAPLEGAK_	84.7036	_KHS[Phospho (STY)]PS[Phospho (STY)]PPPPTPTESR_		_DVVLST[Phospho (STY)]SPK_	30.0786	_AS[Phospho (STY)]LGS[Phospho (STY)]LEGEAEAEASSPK_	14.652	_APPQTHLPSGASSGTGSASATHGGGSPPGT[Phospho (STY)]R_	9.80226	LibDIA
		_T[Phospho (STY)]PELPEPSVK_	5.84507	_GIPLATGDT[Phospho (STY)]SPEPELLPGAPLPPPK_	66.7588	_DNPS[Phospho (STY)]PEPQLDDIKR_	9.3093	_ATS[Phospho (STY)]PLC[Carbamidomethyl (C)]TSTASM[Oxidation (M)]VSSSPSTPSNIPQK_	14.5364	dDIA		_SLSSPT[Phospho (STY)]VTLSAPLEGAK_	15.7046	_KLEEVLST[Phospho (STY)]EGAEENGNSDK_	31.5026	_DWEDDSDEDM[Oxidation (M)]S[Phospho (STY)]NFDR_		_AS[Phospho (STY)]LGTLPLGK_		_APPQTHLPSGASSGTGSASATHGGGS[Phospho (STY)]PPGTR_	9.91212	LibDIA
		_T[Phospho (STY)]PETLLPFAEAEAFLK_	83.4232	_GIPLAT[Phospho (STY)]GDTSPEPELLPGAPLPPPK_	62.3992	_DNPS[Phospho (STY)]PEPQLDDIK_	0.99508	_ATS[Phospho (STY)]PSSSVSGDFDDGHHSVSTPGPSR_	11.1454	dDIA		_SLSS[Phospho (STY)]PTVTLSAPLEGAK_	43.0665	_KLEEVLS[Phospho (STY)]TEGAEENGNSDK_	45.3607	_DWEDDS[Phospho (STY)]DEDM[Oxidation (M)]SNFDR_		_AS[Phospho (STY)]LVALPEQTASEEETPPPLLTK_	28.6676	_APPQTHLPSGASSGTGSASAT[Phospho (STY)]HGGGSPPGTR_	9.32961	LibDIA
		_T[Phospho (STY)]PPVALNSSR_	14.0306	_GIS[Phospho (STY)]PIVFDR_	17.0389	_DNS[Phospho (STY)]PEPNDPEEPQEVSSTPSDKK_	23.8246	_ATT[Phospho (STY)]PPNQGRPDS[Phospho (STY)]PVYANLQELK_	7.17917	dDIA		_SLS[Phospho (STY)]PSHLTEDR_		_KLSGDQIT[Phospho (STY)]LPTTVDYSSVPK_		_DYEPPS[Phospho (STY)]PSPAPGAPPPPPQR_		_AS[Phospho (STY)]LVALPEQTASEEET[Phospho (STY)]PPPLLTK_		_APPQTHLPSGASSGTGSAS[Phospho (STY)]ATHGGGSPPGTR_	9.23784	LibDIA
		_T[Phospho (STY)]QTPPVS[Phospho (STY)]PAPQPTEER_	13.2039	_GKLSAEENPDDS[Phospho (STY)]EVPSSSGINSTK_	3.64522	_DNS[Phospho (STY)]PEPNDPEEPQEVSSTPSDK_	9.61113	_ATVT[Phospho (STY)]PS[Phospho (STY)]PVK_	22.9145	dDIA		_SLS[Phospho (STY)]SPTVTLSAPLEGAK_	65.7139	_KLSSSDAPAQDTGS[Phospho (STY)]SAAAVETDASR_		_DY[Phospho (STY)]STLTSVSSHDSR_		_AS[Phospho (STY)]M[Oxidation (M)]SEFLESEDGEVEQQR_	15.5337	_APPQTHLPSGASSGTGS[Phospho (STY)]ASATHGGGSPPGTR_	8.28256	LibDIA
		_T[Phospho (STY)]SM[Oxidation (M)]GGTQQQFVEGVR_	6.61144	_GKLS[Phospho (STY)]AEENPDDSEVPSSSGINSTK_	3.20353	_DNS[Phospho (STY)]PPPAFKPEPPK_	3.26046	_AT[Phospho (STY)]APQTQHVSPM[Oxidation (M)]R_	122.647	dDIA		_SLS[Phospho (STY)]TSGESLYHVLGLDK_	71.0179	_KLSS[Phospho (STY)]SDAPAQDTGSSAAAVETDASR_		_EAALPPVS[Phospho (STY)]PLK_	17.569	_AS[Phospho (STY)]PAPGSGHPEGPGAHLDM[Oxidation (M)]NSLDR_	3.47742	_APPQTHLPSGASSGT[Phospho (STY)]GSASATHGGGSPPGTR_	12.0054	LibDIA
		_T[Phospho (STY)]SSFTEQLDEGTPNR_	10.9396	_GLAEVQQDGEAEEGATS[Phospho (STY)]DGEK_	12.5836	_DNTFFRES[Phospho (STY)]PVGR_	9.69126	_AT[Phospho (STY)]NESEDEIPQLVPIGK_	13.2768	dDIA		_SLVESVSS[Phospho (STY)]SPNK_		_KLS[Phospho (STY)]GDQITLPTTVDYSSVPK_		_EADDDEEVDDNIPEM[Oxidation (M)]PS[Phospho (STY)]PK_		_AS[Phospho (STY)]PDM[Oxidation (M)]DGYPALK_		_APPQTHLPSGASS[Phospho (STY)]GTGSASATHGGGSPPGTR_	10.1805	LibDIA
		_T[Phospho (STY)]TSPEPQESPTLPSTEGQVVNK_		_GLAEVQQDGEAEEGAT[Phospho (STY)]SDGEK_	17.3535	_DPAQPM[Oxidation (M)]SPGEATQS[Phospho (STY)]GARPADR_	76.0676	_AT[Phospho (STY)]SNVFAM[Oxidation (M)]FDQSQIQEFK_	9.08884	dDIA		_SLVESVS[Phospho (STY)]SSPNK_		_KLS[Phospho (STY)]GLEQPQGALQTR_		_EAFLVLSDEEDIS[Phospho (STY)]GEK_	37.9896	_AS[Phospho (STY)]PEARPQIPTK_	21.4068	_APPQTHLPSGAS[Phospho (STY)]SGTGSASATHGGGSPPGTR_	9.59813	LibDIA
		_VAS[Phospho (STY)]FSIPGSSSR_	6.99212	_GLFSDEEDS[Phospho (STY)]EDLFSSQSASK_	57.6989	_DPAQPM[Oxidation (M)]SPGEATQS[Phospho (STY)]GAR_	18.1329	_AT[Phospho (STY)]SPLC[Carbamidomethyl (C)]TSTASM[Oxidation (M)]VSSSPSTPSNIPQK_	22.7189	dDIA		_SNS[Phospho (STY)]PLPVPPSK_	83.1854	_KLS[Phospho (STY)]PQDPSEDVSSVDPLK_		_EAFLVLS[Phospho (STY)]DEEDISGEK_	34.4045	_AS[Phospho (STY)]PEPPDSAEGALK_	46.3352	_APPQTHLPS[Phospho (STY)]GASSGTGSASATHGGGSPPGTR_	8.2307	LibDIA
		_VGGS[Phospho (STY)]DEEASGIPSR_	1.57603	_GLFS[Phospho (STY)]DEEDSEDLFSSQSASK_	38.6029	_DPAQPM[Oxidation (M)]SPGEAT[Phospho (STY)]QSGAR_	12.7373	_AT[Phospho (STY)]SPSSSVSGDFDDGHHSVSTPGPSR_	10.1854	dDIA		_SPAVATSTAAPPPPSSPLPS[Phospho (STY)]K_		_KNSLISSLEEEVS[Phospho (STY)]ILNR_		_EAGS[Phospho (STY)]PAQEFK_		_AS[Phospho (STY)]PEPQRENAS[Phospho (STY)]PAPGTTAEEAM[Oxidation (M)]SR_	11.3363	_APPQT[Phospho (STY)]HLPSGASSGTGSASATHGGGSPPGTR_	7.51038	LibDIA
		_VGGS[Phospho (STY)]SVDLHR_	80.5717	_GLGPPS[Phospho (STY)]PPAPPR_		_DPAQPM[Oxidation (M)]S[Phospho (STY)]PGEATQSGARPADR_	30.2263	_AT[Phospho (STY)]S[Phospho (STY)]PSSSVSGDFDDGHHSVSTPGPSR_	23.1218	dDIA		_SPDVISSAS[Phospho (STY)]TALSQDIPEIASEALSR_		_KNSTGS[Phospho (STY)]GHSAQELPTIR_		_EAPAEGEAAEPGSPTAAEGEAASAASSTSS[Phospho (STY)]PK_	21.7656	_AS[Phospho (STY)]PFEEDQNR_	4.9267	_APQAGAHTPLTPQPGLAPQQQS[Phospho (STY)]PK_	31.0821	LibDIA
		_VLS[Phospho (STY)]PLRS[Phospho (STY)]PPLIGSESAYESFLSADDK_	51.082	_GLGSS[Phospho (STY)]PDLELLLR_		_DPAQPM[Oxidation (M)]S[Phospho (STY)]PGEATQSGAR_	9.29104	_AT[Phospho (STY)]VPVAAATAAEGEGSPPAVAAVAGPPAAAEVGGGVGGSSR_	22.2117	dDIA		_SPEPEVLST[Phospho (STY)]QEDLFDQSNK_	68.6204	_KNST[Phospho (STY)]GSGHSAQELPTIR_		_EAPAEGEAAEPGSPTAAEGEAAS[Phospho (STY)]AASSTSSPK_	16.7986	_AS[Phospho (STY)]PGLSM[Oxidation (M)]PSSS[Phospho (STY)]PPIK_	16.4544	_APQQQPPPQQPPPPQPPPQQPPPPPSYS[Phospho (STY)]PAR_	5.4606	LibDIA
		_VQGEAVSNIQENTQTPTVQEES[Phospho (STY)]EEEEVDETGVEVK_	8.76104	_GLGS[Phospho (STY)]SPDLELLLR_		_DPDELDRSFTS[Phospho (STY)]QM[Oxidation (M)]LSSQPPPHGDLGAPQNPNAK_		_AVAGVM[Oxidation (M)]ITAS[Phospho (STY)]HNR_	41.8573	dDIA		_SPFNS[Phospho (STY)]PSPQDSPR_		_KNS[Phospho (STY)]LISSLEEEVSILNR_		_EAPAEGEAAEPGSPT[Phospho (STY)]AAEGEAASAASSTSSPK_	16.9732	_AS[Phospho (STY)]PNSDDTVLSPQELQK_		_APQQQPPPQQPPPPQPPPQQPPPPPS[Phospho (STY)]YSPAR_	5.3948	LibDIA
		_VQGEAVSNIQENTQTPT[Phospho (STY)]VQEESEEEEVDETGVEVK_	8.76235	_GLLSDSM[Oxidation (M)]T[Phospho (STY)]DVPVDTGVAAR_	44.1593	_DPDELDRS[Phospho (STY)]FTSQM[Oxidation (M)]LSSQPPPHGDLGAPQNPNAK_	70.3012	_AVAS[Phospho (STY)]PEATVSQTDENK_	10.5924	dDIA		_SPGALETPSAAGS[Phospho (STY)]QGNTASQGK_		_KNS[Phospho (STY)]TGSGHSAQELPTIR_		_EAPAEGEAAEPGS[Phospho (STY)]PTAAEGEAASAASSTSSPK_	16.987	_AS[Phospho (STY)]PPPQGPLPGPPGALHR_	15.5807	_APQTSSS[Phospho (STY)]PPPVR_	31.1171	LibDIA
		_VQGEAVSNIQENTQT[Phospho (STY)]PTVQEESEEEEVDETGVEVK_	8.29774	_GLLYDS[Phospho (STY)]DEEDEERPAR_	5.7157	_DPDSNPYSLLDNTESDQTADTDASES[Phospho (STY)]HHSTNR_	31.5221	_AVEQEDELSDVSQGGS[Phospho (STY)]K_		dDIA		_SPGALETPS[Phospho (STY)]AAGSQGNTASQGK_		_KPATPAEDDEDDDIDLFGS[Phospho (STY)]DNEEEDK_	49.0888	_EAPGS[Phospho (STY)]PPLS[Phospho (STY)]PR_	33.1664	_AS[Phospho (STY)]PQSEFM[Oxidation (M)]PSK_	10.5026	_APQTSS[Phospho (STY)]SPPPVR_	33.755	LibDIA
		_VQGEAVSNIQENT[Phospho (STY)]QTPTVQEESEEEEVDETGVEVK_	8.76191	_GLRFEEVPDYM[Oxidation (M)]Y[Phospho (STY)]LR_		_DPDSNPYSLLDNTESDQTADTDAS[Phospho (STY)]ESHHSTNR_	43.4055	_AVLSDS[Phospho (STY)]PQLSEGK_	51.1099	dDIA		_SPGNTS[Phospho (STY)]QPPAFFSK_	8.41726	_KPEDVLDDDDAGS[Phospho (STY)]APLK_		_EAPSPLM[Oxidation (M)]IHS[Phospho (STY)]PQM[Oxidation (M)]SQFQSLTHQS[Phospho (STY)]PPQQNVQPK_		_AS[Phospho (STY)]PSPQPSSQPLQIHR_	6.73585	_APQTS[Phospho (STY)]SSPPPVR_	12.5504	LibDIA
		_VQGEAVS[Phospho (STY)]NIQENTQTPTVQEESEEEEVDETGVEVK_	7.61549	_GNDPLTSS[Phospho (STY)]PGR_	7.40137	_DPDSNPYSLLDNTESDQT[Phospho (STY)]ADTDASESHHSTNR_	43.5698	_AVPIAVADEGES[Phospho (STY)]ESEDDDLKPR_	100.158	dDIA		_SPGNT[Phospho (STY)]SQPPAFFSK_		_KPGDASSLPDAGLSPGSQVDS[Phospho (STY)]K_		_EASRPPEEPSAPS[Phospho (STY)]PTLPAQFK_		_AS[Phospho (STY)]PS[Phospho (STY)]PPAHAEHGGVLAR_	11.5736	_APQT[Phospho (STY)]SSSPPPVR_	8.57438	LibDIA
		_VT[Phospho (STY)]SSINFNK_	23.8865	_GNDPLTS[Phospho (STY)]SPGR_	7.10566	_DPDSNPYSLLDNTES[Phospho (STY)]DQTADTDASESHHSTNR_	56.8458	_AVPIAVADEGES[Phospho (STY)]ES[Phospho (STY)]EDDDLKPR_	5.07028	dDIA		_SPGS[Phospho (STY)]PVGEGTGSPPK_		_KPGDASSLPDAGLSPGS[Phospho (STY)]QVDSK_		_EAS[Phospho (STY)]PAPLAQGEPGREDLPTR_	18.5805	_AS[Phospho (STY)]PS[Phospho (STY)]PQPSSQPLQIHR_	1.57636	_APSAGLEEVAQPESVDVITSQSDSPT[Phospho (STY)]R_	20.2891	LibDIA
		_VVDYSQFQES[Phospho (STY)]DDADEDYGR_	35.7084	_GNDPLT[Phospho (STY)]SSPGR_	5.94934	_DPDSNPYSLLDNT[Phospho (STY)]ESDQTADTDASESHHSTNR_	55.7363	_AVPM[Oxidation (M)]APAPAS[Phospho (STY)]PGSSNDSSAR_	36.2595	dDIA		_SPIS[Phospho (STY)]VPGGSALISNLGK_	9.6705	_KPGDASSLPDAGLS[Phospho (STY)]PGSQVDSK_	16.0963	_EC[Carbamidomethyl (C)]SEAM[Oxidation (M)]EVETSVISIDS[Phospho (STY)]PQK_	21.9608	_AS[Phospho (STY)]PVGDGNFR_	39.8175	_APSAGLEEVAQPESVDVITSQSDS[Phospho (STY)]PTR_	12.422	LibDIA
		_VVDYS[Phospho (STY)]QFQESDDADEDYGR_	35.2275	_GNSRPGT[Phospho (STY)]PSAEGGSTSSTLR_	66.2906	_DPDSNPY[Phospho (STY)]SLLDNTESDQTADTDASESHHSTNR_	42.8727	_AVPSPTTGEEGS[Phospho (STY)]VHSR_	28.8048	dDIA		_SPPGAAAS[Phospho (STY)]AAAKPPPLSAK_		_KPSPAQAAETPALELPLPS[Phospho (STY)]VPAPAPL_	21.5778	_EDALDDSVSSSSVHASPLASS[Phospho (STY)]PVRK_		_AS[Phospho (STY)]PVPAPSSGLHAAVR_	5.0251	_APSAGLEEVAQPESVDVITSQS[Phospho (STY)]DSPTR_	20.1164	LibDIA
		_YNLDASEEEDS[Phospho (STY)]NK_	28.3139	_GNS[Phospho (STY)]RPGTPSAEGGSTSSTLR_	71.8178	_DPDS[Phospho (STY)]NPYSLLDNTESDQTADTDASESHHSTNR_	31.8269	_AVPSPT[Phospho (STY)]TGEEGSVHSR_	27.7133	dDIA		_SPPT[Phospho (STY)]QVAISSDSAR_	24.4255	_KPSPAQAAET[Phospho (STY)]PALELPLPSVPAPAPL_	33.6079	_EDALDDSVSSSSVHASPLAS[Phospho (STY)]SPVRK_		_AS[Phospho (STY)]PVSFQELNR_	64.0051	_APSAGLEEVAQPESVDVITS[Phospho (STY)]QSDSPTR_	15.2788	LibDIA
		_YSPSQNS[Phospho (STY)]PIHHIPSR_	48.6587	_GNS[Phospho (STY)]RPGT[Phospho (STY)]PSAEGGSTSSTLR_	43.0473	_DPS[Phospho (STY)]PEADAPVLGSPEK_	36.3033	_AVPS[Phospho (STY)]PTTGEEGSVHSR_	71.3387	dDIA		_SPQTPS[Phospho (STY)]QM[Oxidation (M)]VPLPSANPPGPLK_		_KPSVS[Phospho (STY)]EEVQATPNK_	29.789	_EDALDDSVSSSSVHAS[Phospho (STY)]PLASSPVRK_		_AS[Phospho (STY)]PVTSPAAAFPTAS[Phospho (STY)]PANK_		_APSAGLEEVAQPESVDVIT[Phospho (STY)]SQSDSPTR_	15.2831	LibDIA
		_YSPS[Phospho (STY)]QNSPIHHIPSR_	63.6984	_GNVVPS[Phospho (STY)]PLPTR_	14.9123	_DPTSLLGVLQAEADSTSEGLEDAVHS[Phospho (STY)]R_	2.95172	_AVPVES[Phospho (STY)]PVQKV_	67.8995	dDIA		_SPSDSSTAS[Phospho (STY)]TPVAEQIER_		_KPS[Phospho (STY)]PAQAAETPALELPLPSVPAPAPL_	38.9467	_EDALDDSVSSSS[Phospho (STY)]VHASPLASSPVRK_		_AS[Phospho (STY)]QEANLLTLAQK_	13.6646	_APSAGLEEVAQPES[Phospho (STY)]VDVITSQSDSPTR_	26.6647	LibDIA
		_YS[Phospho (STY)]PSQNSPIHHIPSR_	66.5651	_GPAFNM[Oxidation (M)]AS[Phospho (STY)]PESDFGINLK_	10.0774	_DPTSLLGVLQAEADSTS[Phospho (STY)]EGLEDAVHSR_		_AVQLM[Oxidation (M)]QQVASNGATLPSALSAS[Phospho (STY)]K_	9.65757	dDIA		_SPSDSST[Phospho (STY)]ASTPVAEQIER_	39.1087	_KPVTVSPTTPTSPTEGEAS[Phospho (STY)]_	21.723	_EDALDDSVSSS[Phospho (STY)]SVHASPLASSPVRK_		_AS[Phospho (STY)]SASVPAVGASAEGTR_	7.72264	_APSDSSLGTPS[Phospho (STY)]DGRPELR_	19.1959	LibDIA
		_YS[Phospho (STY)]PSQNS[Phospho (STY)]PIHHIPSR_	7.53827	_GPGAPGLAHLQESQAGSDT[Phospho (STY)]DVEEGK_	17.748	_DPTSLLGVLQAEADST[Phospho (STY)]SEGLEDAVHSR_	89.5744	_AVQLM[Oxidation (M)]QQVASNGATLPSALS[Phospho (STY)]ASK_	39.0241	dDIA		_SPSDSS[Phospho (STY)]TASTPVAEQIER_	33.5872	_KPVTVSPTTPTSPT[Phospho (STY)]EGEAS_	16.2405	_EDALDDSVS[Phospho (STY)]SSSVHASPLASSPVRK_		_AS[Phospho (STY)]SDMSAS[Phospho (STY)]AGY[Phospho (STY)]EEISDPDM[Oxidation (M)]EEK_	32.7529	_APSDSSLGT[Phospho (STY)]PSDGRPELR_	10.5821	LibDIA
		_Y[Phospho (STY)]SPSQNSPIHHIPSR_	64.9306	_GPGAPGLAHLQESQAGS[Phospho (STY)]DTDVEEGK_	21.8127	_DPTSLLGVLQAEADS[Phospho (STY)]TSEGLEDAVHSR_	49.1317	_AVRPEVNTVASS[Phospho (STY)]DEVC[Carbamidomethyl (C)]DGDR_	81.3621	dDIA		_SPSDS[Phospho (STY)]STASTPVAEQIER_	40.1807	_KPVTVSPTTPTS[Phospho (STY)]PTEGEAS_	16.9792	_EDEIS[Phospho (STY)]PPPPNPVVK_		_AS[Phospho (STY)]SESQIFELNK_		_APSDSS[Phospho (STY)]LGTPSDGRPELR_	11.1403	LibDIA
		_Y[Phospho (STY)]SPSQNS[Phospho (STY)]PIHHIPSR_	3.22278	_GPPDFSSDEEREPT[Phospho (STY)]PVLGSGAAAAGR_	79.3894	_DQM[Oxidation (M)]EGSPNS[Phospho (STY)]SESFEHIAR_	33.5684	_AVRPEVNTVAS[Phospho (STY)]SDEVC[Carbamidomethyl (C)]DGDR_	81.3346	dDIA		_SPSEESAPTTSPESVSGS[Phospho (STY)]VPSSGSSGR_	6.0356	_KPVTVSPTTPT[Phospho (STY)]SPTEGEAS_	27.4391	_EDILENEDEQNS[Phospho (STY)]PPKK_	31.7683	_AS[Phospho (STY)]SLEDLVLK_	9.21841	_APSDS[Phospho (STY)]SLGTPSDGRPELR_	3.98669	LibDIA
		_[Acetyl (Protein N-term)]AAAVAAAGAGEPQS[Phospho (STY)]PDELLPK_	43.5409	_GPPDFSS[Phospho (STY)]DEEREPTPVLGSGAAAAGR_	73.6269	_DQM[Oxidation (M)]EGS[Phospho (STY)]PNSSESFEHIAR_	33.8095	_AVSETPAVPPVSEDEDDDDDDAT[Phospho (STY)]PPPVIAPRPEHTK_	3.25503	dDIA		_SPSEESAPTTSPES[Phospho (STY)]VSGSVPSSGSSGR_		_KPVTVSPT[Phospho (STY)]TPTSPTEGEAS_	18.2261	_EDKPPLAPSGGTEGPEQPPPPC[Carbamidomethyl (C)]PSQTGS[Phospho (STY)]PPVGLIK_	13.6635	_AS[Phospho (STY)]SLGEIDESSELR_	6.30303	_APSDS[Phospho (STY)]S[Phospho (STY)]LGTPSDGRPELR_	10.297	LibDIA
		_[Acetyl (Protein N-term)]AASAAAASAAAASAASGS[Phospho (STY)]PGPGEGSAGGEK_	3.84314	_GPPDFSS[Phospho (STY)]DEEREPT[Phospho (STY)]PVLGSGAAAAGR_	65.3064	_DQPDGSSLSPAQSPS[Phospho (STY)]QSQPPAASSLR_	26.9981	_AVSET[Phospho (STY)]PAVPPVSEDEDDDDDDATPPPVIAPRPEHTK_	5.30852	dDIA		_SPSEESAPTTS[Phospho (STY)]PESVSGSVPSSGSSGR_		_KQPPVSPGT[Phospho (STY)]ALVGSQK_		_EDKPPLAPSGGTEGPEQPPPPC[Carbamidomethyl (C)]PSQT[Phospho (STY)]GSPPVGLIK_	13.7325	_AS[Phospho (STY)]SLNFLNK_	9.08349	_APSEEELHGDQTDFGQGSQS[Phospho (STY)]PQK_	6.92144	LibDIA
		_[Acetyl (Protein N-term)]AS[Phospho (STY)]GVAVSDGVIK_	9.37833	_GPPDFS[Phospho (STY)]SDEEREPTPVLGSGAAAAGR_	77.5726	_DQPDGSSLSPAQS[Phospho (STY)]PSQSQPPAASSLR_	25.5787	_AVSLDS[Phospho (STY)]PVSVGSSPPVK_	41.1884	dDIA		_SPSEESAPTT[Phospho (STY)]SPESVSGSVPSSGSSGR_		_KQPPVS[Phospho (STY)]PGTALVGSQK_	21.4142	_EDKPPLAPSGGTEGPEQPPPPC[Carbamidomethyl (C)]PS[Phospho (STY)]QTGSPPVGLIK_	13.6399	_AS[Phospho (STY)]SPELPVSVENIK_	30.8012	_APSEEELHGDQTDFGQGS[Phospho (STY)]QSPQK_	6.89293	LibDIA
		_[Acetyl (Protein N-term)]M[Oxidation (M)]EDLDQSPLVSSSDS[Phospho (STY)]PPRPQPAFK_	10.4763	_GPPDFS[Phospho (STY)]S[Phospho (STY)]DEEREPTPVLGSGAAAAGR_	88.6672	_DQPDGSSLS[Phospho (STY)]PAQSPSQSQPPAASSLR_	25.5703	_AVSPPHLDGPPS[Phospho (STY)]PRS[Phospho (STY)]PVIGS[Phospho (STY)]EVFLPNSNHVASGAGEAEER_	92.8296	dDIA		_SPSEESAPT[Phospho (STY)]TSPESVSGSVPSSGSSGR_		_KQSLPATS[Phospho (STY)]IPTPASFK_		_EDKPPLAPSGGT[Phospho (STY)]EGPEQPPPPC[Carbamidomethyl (C)]PSQTGSPPVGLIK_	13.7116	_AS[Phospho (STY)]SPGYIDSPTYSR_	19.1183	_APSEEELHGDQT[Phospho (STY)]DFGQGSQSPQK_	9.90808	LibDIA
		_[Acetyl (Protein N-term)]SET[Phospho (STY)]APAAPAAAPPAEK_	62.4767	_GPPS[Phospho (STY)]PPAPVM[Oxidation (M)]HSPSR_	74.8035	_DQPDGSSLS[Phospho (STY)]PAQSPS[Phospho (STY)]QSQPPAASSLR_	11.2217	_AVS[Phospho (STY)]ETPAVPPVSEDEDDDDDDATPPPVIAPRPEHTK_	2.38857	dDIA		_SPSEES[Phospho (STY)]APTTSPESVSGSVPSSGSSGR_	23.2641	_KQSLPAT[Phospho (STY)]SIPTPASFK_		_EDKPPLAPS[Phospho (STY)]GGTEGPEQPPPPC[Carbamidomethyl (C)]PSQTGSPPVGLIK_	13.6791	_AS[Phospho (STY)]TASPC[Carbamidomethyl (C)]NNNINAATAVALQEPR_	13.2901	_APSHM[Oxidation (M)]S[Phospho (STY)]SSHSFPQLAR_	20.6157	LibDIA
		_[Acetyl (Protein N-term)]SIHFSS[Phospho (STY)]PVFTSR_	74.5982	_GPQPPTVS[Phospho (STY)]PIR_	15.6648	_DQPDGSS[Phospho (STY)]LSPAQSPSQSQPPAASSLR_	25.5582	_AVS[Phospho (STY)]LDSPVSVGSSPPVK_	33.88	dDIA		_SPSLDNPT[Phospho (STY)]PFPNLGPSENPLK_		_KQSSSEIS[Phospho (STY)]LAVER_		_EDLEDLEEEEVS[Phospho (STY)]DM[Oxidation (M)]GNDDPEM[Oxidation (M)]GER_		_AS[Phospho (STY)]VALTPTAPSR_		_APSLT[Phospho (STY)]DLVK_		LibDIA
		_[Acetyl (Protein N-term)]SIHFS[Phospho (STY)]SPVFTSR_	72.6292	_GPQPPT[Phospho (STY)]VSPIR_	15.3319	_DQPDGS[Phospho (STY)]SLSPAQS[Phospho (STY)]PSQSQPPAASSLR_	11.2122	_AVTIANS[Phospho (STY)]PSKPSEK_	11.4737	dDIA		_SPSLDVT[Phospho (STY)]VPEAELNLETPEISVGGK_	45.4888	_KQSSS[Phospho (STY)]EISLAVER_	45.4109	_EDLSPAFDHS[Phospho (STY)]PNK_	7.11758	_AS[Phospho (STY)]VSPM[Oxidation (M)]DEPVPDSESPIEK_	32.3746	_APSLT[Phospho (STY)]NDEVEEFR_	13.8427	LibDIA
		_[Acetyl (Protein N-term)]S[Phospho (STY)]DAAVDTSSEITTK_	15.9174	_GPRT[Phospho (STY)]PS[Phospho (STY)]PPPPIPEDIALGK_	89.5678	_DQQTQTS[Phospho (STY)]FSEEPQSSQLLPGAK_	51.198	_AVVLPGGTATS[Phospho (STY)]PK_	46.2159	dDIA		_SPS[Phospho (STY)]DSSTASTPVAEQIER_	28.7892	_KQSS[Phospho (STY)]SEISLAVER_	30.3276	_EDQFNGS[Phospho (STY)]PPRPQPR_		_ATASEQPLAQEPPASGGSPATT[Phospho (STY)]K_		_APSPAPSS[Phospho (STY)]VPLGSEK_	15.8923	LibDIA
		_[Acetyl (Protein N-term)]S[Phospho (STY)]EGESQTVLSSGSDPK_	1.65961	_GPSPS[Phospho (STY)]PVGSPASVAQSR_	11.7421	_DQQT[Phospho (STY)]QTSFSEEPQSSQLLPGAK_	15.0306	_AYHEQLS[Phospho (STY)]VAEITNAC[Carbamidomethyl (C)]FEPANQM[Oxidation (M)]VK_	15.1824	dDIA		_SPS[Phospho (STY)]EESAPTTSPESVSGSVPSSGSSGR_	20.2095	_KQSVFSAPSLSAGAS[Phospho (STY)]AAEPLDR_	56.7895	_EDSGT[Phospho (STY)]FSLGK_	17.614	_ATASEQPLAQEPPASGGSPAT[Phospho (STY)]TK_		_APSPAPS[Phospho (STY)]SVPLGSEK_	8.39275	LibDIA
		_[Acetyl (Protein N-term)]S[Phospho (STY)]ETAPAETATPAPVEK_	22.3029	_GPS[Phospho (STY)]PSPVGSPASVAQSR_	40.4536	_DQS[Phospho (STY)]PPPSPPPSY[Phospho (STY)]HPPPPPTK_	6.05667	_AYSFC[Carbamidomethyl (C)]GTVEY[Phospho (STY)]M[Oxidation (M)]APEVVNR_	18.7816	dDIA		_SPS[Phospho (STY)]LDVTVPEAELNLETPEISVGGK_	53.058	_KQSVFSAPSLS[Phospho (STY)]AGASAAEPLDR_	27.9745	_EDS[Phospho (STY)]GTFSLGK_	17.7579	_ATDDDM[Oxidation (M)]QS[Phospho (STY)]LASLM[Oxidation (M)]SVK_		_APSPT[Phospho (STY)]AEQPPGGGDSAR_	40.1623	LibDIA
		_[Acetyl (Protein N-term)]S[Phospho (STY)]GEDEQQEQTIAEDLVVTK_	11.5817	_GPTTGEGALDLSDVHS[Phospho (STY)]PPKS[Phospho (STY)]PEGK_	48.3351	_DQS[Phospho (STY)]PPPS[Phospho (STY)]PPPSYHPPPPPTK_	4.82783	_AYSFC[Carbamidomethyl (C)]GT[Phospho (STY)]VEYM[Oxidation (M)]APEVVNR_	21.3823	dDIA		_SPS[Phospho (STY)]PPDGSPAATPEIR_	34.6603	_KQSVFSAPS[Phospho (STY)]LSAGASAAEPLDR_	23.3852	_EDVEVVGGS[Phospho (STY)]DGEGAIGLSSDPK_	7.85259	_ATGDGS[Phospho (STY)]S[Phospho (STY)]PELPSLER_	22.616	_APSQLPLS[Phospho (STY)]GSR_		LibDIA
		_[Acetyl (Protein N-term)]S[Phospho (STY)]IHFSSPVFTSR_	4.22104	_GPVSPSVS[Phospho (STY)]FQPLAR_	15.1561	_DRPGSPES[Phospho (STY)]PLLDAPFSR_	14.8672	_AYS[Phospho (STY)]FC[Carbamidomethyl (C)]GTVEYM[Oxidation (M)]APEVVNR_	68.0991	dDIA		_SPS[Phospho (STY)]QDFSFIEDTEILDSAM[Oxidation (M)]YR_	65.643	_KQSVFS[Phospho (STY)]APSLSAGASAAEPLDR_	31.5039	_EDVT[Phospho (STY)]PPLS[Phospho (STY)]PDDLK_		_ATGGLC[Carbamidomethyl (C)]LLGAYADSDDDDNDVS[Phospho (STY)]EK_		_APSRDEGS[Phospho (STY)]LLLGSR_	7.78267	LibDIA
				_GPVSPS[Phospho (STY)]VSFQPLAR_	13.8395	_DRPGS[Phospho (STY)]PESPLLDAPFSR_	10.4238	_AY[Phospho (STY)]HEQLSVAEITNAC[Carbamidomethyl (C)]FEPANQM[Oxidation (M)]VK_	9.69916	dDIA		_SPTGPSNS[Phospho (STY)]FLANM[Oxidation (M)]GGTVAHK_	4.37227	_KQS[Phospho (STY)]LGELIGTLNAAK_	16.9193	_EEAPAS[Phospho (STY)]PLRPLYPQIS[Phospho (STY)]PLK_	49.25	_ATGGLC[Carbamidomethyl (C)]LLGAYADS[Phospho (STY)]DDDDNDVSEK_	47.6727	_APSRQDVY[Phospho (STY)]GPQPQVR_	14.9784	LibDIA
				_GPVS[Phospho (STY)]PSVSFQPLAR_	10.5428	_DRSPAAET[Phospho (STY)]PPLQR_	4.05886	_AY[Phospho (STY)]SFC[Carbamidomethyl (C)]GTVEYM[Oxidation (M)]APEVVNR_	35.0416	dDIA		_SPTGPS[Phospho (STY)]NSFLANM[Oxidation (M)]GGTVAHK_	4.37227	_KQS[Phospho (STY)]LPATSIPTPASFK_		_EEAS[Phospho (STY)]DDDM[Oxidation (M)]EGDEAVVR_	18.3275	_ATGGLC[Carbamidomethyl (C)]LLGAY[Phospho (STY)]ADSDDDDNDVSEK_		_APSS[Phospho (STY)]LSDAVPQR_		LibDIA
				_GQAGLPGGLVSPGS[Phospho (STY)]GDR_	31.3405	_DRSSPPPGY[Phospho (STY)]IPDELHQVAR_	11.6528	_C[Carbamidomethyl (C)]APSAGS[Phospho (STY)]PAAAVGRES[Phospho (STY)]PGAAATSSSGPQAQQHR_	26.2064	dDIA		_SPT[Phospho (STY)]M[Oxidation (M)]EQAVQTASAHLPAPAAVGR_	75.3574	_KQS[Phospho (STY)]SSEISLAVER_	59.712	_EEC[Carbamidomethyl (C)]PRPM[Oxidation (M)]S[Phospho (STY)]IS[Phospho (STY)]PPDFSPK_		_ATIS[Phospho (STY)]DEEIER_	18.4576	_APSTSPSFEGTQETYT[Phospho (STY)]VAHEENVR_	12.5776	LibDIA
				_GQAGLPGGLVS[Phospho (STY)]PGSGDR_	38.6181	_DRSS[Phospho (STY)]PPPGYIPDELHQVAR_	13.7918	_C[Carbamidomethyl (C)]DILVQEELLAS[Phospho (STY)]PK_	9.08568	dDIA		_SPT[Phospho (STY)]PESSTIASYVTLR_		_KQS[Phospho (STY)]VFSAPSLSAGASAAEPLDR_	28.0596	_EEDC[Carbamidomethyl (C)]HSPTS[Phospho (STY)]KPPKPDQPLK_	88.8329	_ATLLEDQQDPS[Phospho (STY)]PSS_		_APSTSPSFEGTQETY[Phospho (STY)]TVAHEENVR_	77.7925	LibDIA
				_GSDPAS[Phospho (STY)]GEVEASQLR_	66.2371	_DRSVPNLTEGS[Phospho (STY)]LHEPGR_	38.2419	_C[Carbamidomethyl (C)]GSGPVHISGQHLVAVEEDAES[Phospho (STY)]EDEEEEDVK_	15.2006	dDIA		_SPT[Phospho (STY)]TPIDPEK_		_KRESESES[Phospho (STY)]DET[Phospho (STY)]PPAAPQLIK_		_EEDC[Carbamidomethyl (C)]HSPT[Phospho (STY)]SKPPKPDQPLK_	84.6691	_ATLLNVPDLSDS[Phospho (STY)]IHS[Phospho (STY)]ANASER_	23.487	_APSTS[Phospho (STY)]PSFEGTQETYTVAHEENVR_		LibDIA
				_GSFKDDPQLY[Phospho (STY)]QEIQER_	19.225	_DRSVPNLT[Phospho (STY)]EGSLHEPGR_	20.7331	_C[Carbamidomethyl (C)]GSGPVHIS[Phospho (STY)]GQHLVAVEEDAESEDEEEEDVK_	14.5493	dDIA		_SPT[Phospho (STY)]VEPSTLPR_		_KRESES[Phospho (STY)]ES[Phospho (STY)]DETPPAAPQLIK_		_EEDC[Carbamidomethyl (C)]HS[Phospho (STY)]PTSKPPKPDQPLK_		_ATLSSTSGLDLM[Oxidation (M)]SESGEGEIS[Phospho (STY)]PQR_	46.6406	_APSVANVGSHC[Carbamidomethyl (C)]DLS[Phospho (STY)]LK_	18.2099	LibDIA
				_GSFS[Phospho (STY)]DTGLGDGK_	11.1639	_DRS[Phospho (STY)]PAAETPPLQR_	8.77764	_C[Carbamidomethyl (C)]GS[Phospho (STY)]GPVHISGQHLVAVEEDAESEDEEEEDVK_	14.2801	dDIA		_SPVIGSEVFLPNS[Phospho (STY)]NHVASGAGEAEER_		_KRES[Phospho (STY)]ES[Phospho (STY)]ESDETPPAAPQLIK_		_EEDEEPES[Phospho (STY)]PPEK_	13.9808	_ATNES[Phospho (STY)]EDEIPQLVPIGK_	5.73963	_APSVANVGS[Phospho (STY)]HC[Carbamidomethyl (C)]DLSLK_	15.337	LibDIA
				_GSGDTSISIDT[Phospho (STY)]EASIR_	30.3249	_DRS[Phospho (STY)]SPPPGYIPDELHQVAR_	15.7895	_C[Carbamidomethyl (C)]LS[Phospho (STY)]DPGPHPEPGEGEPFFPK_	16.1094	dDIA		_SPVIGS[Phospho (STY)]EVFLPNSNHVASGAGEAEER_	48.2687	_KS[Phospho (STY)]PLIESTANM[Oxidation (M)]DNNQSQK_		_EEDEPEERSGDETPGS[Phospho (STY)]EVPGDK_	20.7373	_ATSEVPGSQAS[Phospho (STY)]PNPVPGDGLHR_		_APSVAT[Phospho (STY)]VGSIC[Carbamidomethyl (C)]DLNLK_	32.0764	LibDIA
				_GSGDTSIS[Phospho (STY)]IDTEASIR_	26.1977	_DRS[Phospho (STY)]VPNLTEGSLHEPGR_	43.7493	_C[Carbamidomethyl (C)]QTAEADS[Phospho (STY)]ES[Phospho (STY)]DHEVPEPESEM[Oxidation (M)]K_	9.22841	dDIA		_SPVPSPGSSS[Phospho (STY)]PQLQVK_	23.4732	_KTSLDVSNS[Phospho (STY)]AEPGFLAPGAR_		_EEDEPEERSGDET[Phospho (STY)]PGSEVPGDK_	14.8185	_ATSEVPGS[Phospho (STY)]QASPNPVPGDGLHR_		_APS[Phospho (STY)]AS[Phospho (STY)]PLALHASR_	19.1798	LibDIA
				_GSGDTS[Phospho (STY)]ISIDTEASIR_	24.3461	_DRT[Phospho (STY)]PPHLLYSDR_	70.4062	_C[Carbamidomethyl (C)]RS[Phospho (STY)]PGM[Oxidation (M)]LEPLGSSR_	17.575	dDIA		_SPVPSPGSS[Phospho (STY)]SPQLQVK_	40.7892	_KTSLDVS[Phospho (STY)]NSAEPGFLAPGAR_		_EEDEPEERS[Phospho (STY)]GDETPGSEVPGDK_	20.7537	_ATSFSS[Phospho (STY)]AGEVPK_		_APS[Phospho (STY)]DSSLGTPSDGRPELR_	3.06589	LibDIA
				_GSGDT[Phospho (STY)]SISIDTEASIR_	23.9039	_DSAIPVESDT[Phospho (STY)]DDEGAPR_	21.8018	_C[Carbamidomethyl (C)]SAEEAT[Phospho (STY)]EGLM[Oxidation (M)]NLSPSAM[Oxidation (M)]K_	88.5736	dDIA		_SPVPSPGS[Phospho (STY)]SSPQLQVK_	57.9171	_KTS[Phospho (STY)]LDVSNSAEPGFLAPGAR_		_EEETS[Phospho (STY)]IDVAGKPNEVTK_	35.2512	_ATSFS[Phospho (STY)]SAGEVPK_	29.8378	_APS[Phospho (STY)]DSSLGT[Phospho (STY)]PSDGRPELR_	3.69444	LibDIA
				_GSGFS[Phospho (STY)]LDVIDGPISQR_	50.8051	_DSALAEAPEGLS[Phospho (STY)]PAPPAR_	50.3687	_C[Carbamidomethyl (C)]SGPGLS[Phospho (STY)]PGM[Oxidation (M)]VR_	4.21885	dDIA		_SPVREPVDNLS[Phospho (STY)]PEER_		_KVEEEQEADEEDVSEEEAES[Phospho (STY)]K_	39.3462	_EEET[Phospho (STY)]SIDVAGKPNEVTK_	20.0392	_ATSNVFAM[Oxidation (M)]FDQS[Phospho (STY)]QIQEFK_	54.6288	_APS[Phospho (STY)]DSS[Phospho (STY)]LGTPSDGRPELR_	11.9986	LibDIA
				_GSGGLFSPST[Phospho (STY)]AHVPDGALGQR_	18.754	_DSASPSTSSFC[Carbamidomethyl (C)]LGVSVAASS[Phospho (STY)]HVPIQK_	24.8793	_C[Carbamidomethyl (C)]SPT[Phospho (STY)]VAFVEFPSSPQLK_	27.5915	dDIA		_SPVST[Phospho (STY)]RPLPSASQK_	33.1194	_KVEEEQEADEEDVS[Phospho (STY)]EEEAESK_	80.9979	_EEGPPPPSPDGASS[Phospho (STY)]DAEPEPPSGR_	67.3689	_ATSPLC[Carbamidomethyl (C)]TSTASM[Oxidation (M)]VSSSPSTPS[Phospho (STY)]NIPQK_	15.1781	_APS[Phospho (STY)]EEELHGDQTDFGQGSQSPQK_	8.77431	LibDIA
				_GSGGLFSPS[Phospho (STY)]TAHVPDGALGQR_	47.7226	_DSASPSTSSFC[Carbamidomethyl (C)]LGVSVAAS[Phospho (STY)]SHVPIQK_	24.871	_C[Carbamidomethyl (C)]S[Phospho (STY)]PTVAFVEFPSSPQLK_	26.6852	dDIA		_SQEPIPDDQKVS[Phospho (STY)]DDDK_	27.2405	_LAEDEGDS[Phospho (STY)]EPEAVGQSR_	83.0259	_EEGPPPPSPDGAS[Phospho (STY)]SDAEPEPPSGR_	68.6113	_ATSPLC[Carbamidomethyl (C)]TSTASM[Oxidation (M)]VSSSPST[Phospho (STY)]PSNIPQK_	19.8069	_APS[Phospho (STY)]HM[Oxidation (M)]SSSHSFPQLAR_	20.6157	LibDIA
				_GSGGLFS[Phospho (STY)]PSTAHVPDGALGQR_	18.3813	_DSASPSTSSFC[Carbamidomethyl (C)]LGVS[Phospho (STY)]VAASSHVPIQK_	23.7425	_C[Carbamidomethyl (C)]S[Phospho (STY)]QDQGVLASELAQNK_	75.1319	dDIA		_SQSLPTT[Phospho (STY)]LLSPVR_		_LAGGQTSQPTTPLTS[Phospho (STY)]PQR_		_EEGPPPPS[Phospho (STY)]PDGASSDAEPEPPSGR_	66.3897	_ATSPLC[Carbamidomethyl (C)]TSTASM[Oxidation (M)]VSSSPS[Phospho (STY)]TPSNIPQK_	19.8148	_APS[Phospho (STY)]LTNDEVEEFR_	3.04794	LibDIA
				_GSGTAS[Phospho (STY)]DDEFENLR_	14.3198	_DSASPSTSS[Phospho (STY)]FC[Carbamidomethyl (C)]LGVSVAASSHVPIQK_	28.3232	_C[Carbamidomethyl (C)]TLPEHESPSQDIS[Phospho (STY)]DAC[Carbamidomethyl (C)]EAESTER_	68.6807	dDIA		_SQSSHSY[Phospho (STY)]DDSTLPLIDR_	70.7963	_LAIQGPEDS[Phospho (STY)]PSR_	26.5938	_EEGSLSDTEADAVS[Phospho (STY)]GQLPDPTTNPSAGK_	15.7018	_ATSPLC[Carbamidomethyl (C)]TSTASM[Oxidation (M)]VSSS[Phospho (STY)]PSTPSNIPQK_	6.45588	_APS[Phospho (STY)]PAPPPLPSSR_	15.3635	LibDIA
				_GSGT[Phospho (STY)]ASDDEFENLR_	14.8715	_DSASPSTS[Phospho (STY)]SFC[Carbamidomethyl (C)]LGVSVAASSHVPIQK_	29.8619	_C[Carbamidomethyl (C)]TLPEHESPS[Phospho (STY)]QDISDAC[Carbamidomethyl (C)]EAESTER_	9.89586	dDIA		_SQS[Phospho (STY)]LPTTLLSPVR_	63.3407	_LDIDS[Phospho (STY)]PPITAR_		_EEGSLSDT[Phospho (STY)]EADAVSGQLPDPTTNPSAGK_	18.0038	_ATSPLC[Carbamidomethyl (C)]TSTASM[Oxidation (M)]VSS[Phospho (STY)]SPSTPSNIPQK_	6.46013	_APS[Phospho (STY)]PAPSSVPLGSEK_	11.1099	LibDIA
				_GSISSTSEVHS[Phospho (STY)]PPNVGLR_	52.3962	_DSASPST[Phospho (STY)]SSFC[Carbamidomethyl (C)]LGVSVAASSHVPIQK_	34.4299	_C[Carbamidomethyl (C)]TLPEHES[Phospho (STY)]PSQDISDAC[Carbamidomethyl (C)]EAESTER_	9.53487	dDIA		_SREDLS[Phospho (STY)]AQPVQTK_	38.2154	_LDNTPAS[Phospho (STY)]PPRS[Phospho (STY)]PAEPNDIPIAK_		_EEGSLS[Phospho (STY)]DTEADAVSGQLPDPTTNPSAGK_	15.1996	_ATSPLC[Carbamidomethyl (C)]TSTASM[Oxidation (M)]VS[Phospho (STY)]SSPSTPSNIPQK_	6.49106	_APS[Phospho (STY)]PARPFLK_	18.9069	LibDIA
				_GSISSTS[Phospho (STY)]EVHSPPNVGLR_	23.4725	_DSASPS[Phospho (STY)]TSSFC[Carbamidomethyl (C)]LGVSVAASSHVPIQK_	23.9953	_C[Carbamidomethyl (C)]T[Phospho (STY)]LPEHESPSQDISDAC[Carbamidomethyl (C)]EAESTER_	11.3968	dDIA		_SREDLT[Phospho (STY)]AVVSVSTK_	36.0686	_LDQPVS[Phospho (STY)]APPS[Phospho (STY)]PR_	64.4167	_EEGS[Phospho (STY)]LSDTEADAVSGQLPDPTTNPSAGK_	15.02	_ATSPSSSVSGDFDDGHHSVS[Phospho (STY)]TPGPSR_	43.0314	_APS[Phospho (STY)]PM[Oxidation (M)]EIDPADK_	19.5334	LibDIA
				_GSISST[Phospho (STY)]SEVHSPPNVGLR_	20.5458	_DSAS[Phospho (STY)]PSTSSFC[Carbamidomethyl (C)]LGVSVAASSHVPIQK_	27.7824	_C[Carbamidomethyl (C)]T[Phospho (STY)]LPEHESPSQDIS[Phospho (STY)]DAC[Carbamidomethyl (C)]EAESTER_	6.05974	dDIA		_SRLT[Phospho (STY)]PVS[Phospho (STY)]PESSSTEEK_	55.563	_LDSPPPSPITEAS[Phospho (STY)]EAAEAAEAGNLAVSSR_		_EELM[Oxidation (M)]SSDLEET[Phospho (STY)]AGSTSIPK_	28.7445	_ATSPSSSVSGDFDDGHHS[Phospho (STY)]VSTPGPSR_	35.3131	_APS[Phospho (STY)]PPLSQVFQTR_	34.7648	LibDIA
				_GSISS[Phospho (STY)]TSEVHSPPNVGLR_	20.5327	_DSAYISSSPLGS[Phospho (STY)]HQVFDFR_		_C[Carbamidomethyl (C)]VSVQT[Phospho (STY)]DPTDEIPTK_	15.9078	dDIA		_SRPTSEGS[Phospho (STY)]DIESTEPQK_		_LDSPPPSPIT[Phospho (STY)]EASEAAEAAEAGNLAVSSR_		_EELM[Oxidation (M)]SS[Phospho (STY)]DLEETAGSTSIPK_	17.8234	_ATSPSSSVS[Phospho (STY)]GDFDDGHHSVSTPGPSR_	15.8277	_APS[Phospho (STY)]PPVEHPR_	6.52525	LibDIA
				_GSIS[Phospho (STY)]STSEVHSPPNVGLR_	21.1458	_DSAYISSS[Phospho (STY)]PLGSHQVFDFR_	19.4672	_C[Carbamidomethyl (C)]VS[Phospho (STY)]VQTDPTDEIPTK_	47.8742	dDIA		_SRPT[Phospho (STY)]SEGSDIESTEPQK_		_LDSPPPSPIT[Phospho (STY)]EAS[Phospho (STY)]EAAEAAEAGNLAVSSR_	12.5273	_EELM[Oxidation (M)]S[Phospho (STY)]SDLEETAGSTSIPK_	23.7237	_ATSPSSS[Phospho (STY)]VSGDFDDGHHSVSTPGPSR_	19.2201	_APS[Phospho (STY)]PSGLM[Oxidation (M)]SPSR_	13.6116	LibDIA
				_GSLASLDS[Phospho (STY)]LRK_	28.9451	_DSAYISS[Phospho (STY)]SPLGSHQVFDFR_	0.0540002	_DAAAHLQTSHKPSAEDAEGQS[Phospho (STY)]PLSQK_	48.8059	dDIA		_SSDQPLTVPVS[Phospho (STY)]PK_	25.2121	_LDSPPPS[Phospho (STY)]PITEASEAAEAAEAGNLAVSSR_		_EENPES[Phospho (STY)]DGEPVVEDGTSVK_	31.4403	_ATSPSS[Phospho (STY)]SVSGDFDDGHHSVSTPGPSR_	17.2443	_APS[Phospho (STY)]PTAEQPPGGGDSAR_		LibDIA
				_GSLAS[Phospho (STY)]LDSLRK_	30.8181	_DSAYIS[Phospho (STY)]SSPLGSHQVFDFR_	17.8563	_DAAAHLQT[Phospho (STY)]SHKPSAEDAEGQSPLSQK_	38.9324	dDIA		_SSDQPLT[Phospho (STY)]VPVSPK_	53.3784	_LDSQPQETS[Phospho (STY)]PELPR_	94.8819	_EEPDSENIPQELLSNLGHPES[Phospho (STY)]PPR_	15.432	_ATSPSS[Phospho (STY)]S[Phospho (STY)]VSGDFDDGHHSVSTPGPSR_	25.2259	_APS[Phospho (STY)]RDEGSLLLGSR_	10.5584	LibDIA
				_GSLAS[Phospho (STY)]LDSLR_	3.66431	_DSAYQSITHYRPVSAS[Phospho (STY)]R_	51.0538	_DADLSPVNAS[Phospho (STY)]IIK_	10.6785	dDIA		_SSPS[Phospho (STY)]ARPPDVPGQQPQAAK_		_LDSQPQET[Phospho (STY)]SPELPR_		_EEPLS[Phospho (STY)]EEEPC[Carbamidomethyl (C)]TSTAIAS[Phospho (STY)]PEKK_	49.7779	_ATSPS[Phospho (STY)]SSVSGDFDDGHHSVSTPGPSR_	15.9181	_APS[Phospho (STY)]RQDVYGPQPQVR_	14.3989	LibDIA
				_GSLAS[Phospho (STY)]LDS[Phospho (STY)]LRK_	22.6201	_DSAYQSITHYRPVS[Phospho (STY)]ASR_	59.025	_DADLS[Phospho (STY)]PVNASIIK_	12.8322	dDIA		_SSQPSPT[Phospho (STY)]AVPASDSPPTK_		_LDSSPS[Phospho (STY)]VSSTLAAK_	45.6317	_EEPLS[Phospho (STY)]EEEPC[Carbamidomethyl (C)]TSTAIAS[Phospho (STY)]PEK_	26.4508	_ATSTAT[Phospho (STY)]SGFAGAIGQK_		_APS[Phospho (STY)]TSPSFEGTQETYTVAHEENVR_		LibDIA
				_GSLS[Phospho (STY)]NAGDPEIVK_	26.1684	_DSAY[Phospho (STY)]ISSSPLGSHQVFDFR_	60.4773	_DAEPQPGSPAAES[Phospho (STY)]LEEPDAAAGLSSTK_	10.8185	dDIA		_SSQPS[Phospho (STY)]PTAVPASDSPPTK_		_LDSS[Phospho (STY)]PSVSSTLAAK_	40.2449	_EEPSQNDIS[Phospho (STY)]PK_		_ATS[Phospho (STY)]FSSAGEVPK_	22.2219	_APS[Phospho (STY)]VANVGSHC[Carbamidomethyl (C)]DLSLK_	15.3636	LibDIA
				_GSLTLT[Phospho (STY)]ISGESPK_	15.5984	_DSDQVAQSDGEES[Phospho (STY)]PAAEEQLLGEHIK_	32.1812	_DAEPQPGS[Phospho (STY)]PAAESLEEPDAAAGLSSTK_	7.60064	dDIA		_SSSET[Phospho (STY)]ILSSLAGSDIVK_		_LDS[Phospho (STY)]PPPSPITEASEAAEAAEAGNLAVSSR_		_EEPVSS[Phospho (STY)]GPEEAVGK_	26.3054	_ATS[Phospho (STY)]NVFAM[Oxidation (M)]FDQSQIQEFK_	69.3433	_APS[Phospho (STY)]VATVGSIC[Carbamidomethyl (C)]DLNLK_	51.6194	LibDIA
				_GSLT[Phospho (STY)]LTISGESPK_	13.259	_DSDQVAQS[Phospho (STY)]DGEESPAAEEQLLGEHIK_	28.8598	_DAEYIYPSLES[Phospho (STY)]DDDDPALK_	48.2192	dDIA		_SSSFSDTLEESSPIAAIFDT[Phospho (STY)]ENLEK_		_LDS[Phospho (STY)]PPPS[Phospho (STY)]PITEASEAAEAAEAGNLAVSSR_	11.9447	_EEPVS[Phospho (STY)]SGPEEAVGK_	25.1181	_ATS[Phospho (STY)]PLC[Carbamidomethyl (C)]TSTASM[Oxidation (M)]VSSSPSTPSNIPQK_	7.60709	_APVHFVEPLS[Phospho (STY)]PTGVAGHR_	139.695	LibDIA
				_GSPDGS[Phospho (STY)]LQTGKPSAPK_	17.3277	_DSENLAS[Phospho (STY)]PSEYPENGER_	20.8593	_DAEYIYPS[Phospho (STY)]LESDDDDPALK_	13.2733	dDIA		_SSSVGSSSS[Phospho (STY)]YPISPAVSR_	35.6231	_LDS[Phospho (STY)]SPSVSSTLAAK_	26.6064	_EEPVS[Phospho (STY)]S[Phospho (STY)]GPEEAVGK_	7.81278	_ATS[Phospho (STY)]PLC[Carbamidomethyl (C)]TSTASM[Oxidation (M)]VSSS[Phospho (STY)]PSTPSNIPQK_		_APVPEPGLDLSLS[Phospho (STY)]PRPDSPQPR_		LibDIA
				_GSPHYFS[Phospho (STY)]PFRPY_	71.6531	_DSGSDQDLDGAGVRAS[Phospho (STY)]DLEDEESAAR_	42.1821	_DAGGPRPES[Phospho (STY)]PVPAGR_	0.357618	dDIA		_SSSVGSSS[Phospho (STY)]SYPISPAVSR_	39.2986	_LDYVPSS[Phospho (STY)]ASR_	50.3324	_EEQTDTSDGESVT[Phospho (STY)]HHIR_	7.57439	_ATS[Phospho (STY)]PSSSVSGDFDDGHHSVSTPGPSR_	16.9075	_APVPSTC[Carbamidomethyl (C)]SST[Phospho (STY)]FPEELSPPSHQAK_	30.6707	LibDIA
				_GSPHY[Phospho (STY)]FSPFRPY_	62.509	_DSGSDTASAIIPSTTPSVDSDDES[Phospho (STY)]VVK_	6.01804	_DAHDVSPTSTDTEAQLT[Phospho (STY)]VER_	8.349	dDIA		_SSSVGSS[Phospho (STY)]SSYPISPAVSR_	32.8944	_LDYVPS[Phospho (STY)]SASR_		_EEQTDTSDGES[Phospho (STY)]VTHHIR_	16.9408	_ATS[Phospho (STY)]PSSS[Phospho (STY)]VSGDFDDGHHSVSTPGPSR_	31.9913	_APVPSTC[Carbamidomethyl (C)]S[Phospho (STY)]STFPEELSPPSHQAK_	42.5602	LibDIA
				_GSPSGGST[Phospho (STY)]AEASDTLSIR_	15.4172	_DSGSDTASAIIPSTTPSVDS[Phospho (STY)]DDESVVK_	5.28837	_DAHDVSPTSTDT[Phospho (STY)]EAQLTVER_	10.4284	dDIA		_SSSVGS[Phospho (STY)]SSSYPISPAVSR_	32.6016	_LEAEEGRNS[Phospho (STY)]LS[Phospho (STY)]PVQATQK_		_EEQTDTS[Phospho (STY)]DGESVTHHIR_	1.61592	_ATT[Phospho (STY)]PPNQGRPDS[Phospho (STY)]PVYANLQELK_	18.4227	_APVPS[Phospho (STY)]TC[Carbamidomethyl (C)]SSTFPEELSPPSHQAK_	42.1216	LibDIA
				_GSPSGGS[Phospho (STY)]TAEASDTLSIR_	11.8901	_DSGSDTASAIIPSTTPS[Phospho (STY)]VDSDDESVVK_	7.0556	_DAHDVSPTST[Phospho (STY)]DTEAQLTVER_	10.6027	dDIA		_SSS[Phospho (STY)]EDAESLAPR_		_LEEPPELNRQS[Phospho (STY)]PNPR_		_EEQTDT[Phospho (STY)]SDGESVTHHIR_	37.2537	_ATVT[Phospho (STY)]PS[Phospho (STY)]PVK_	61.4945	_APVQPQQS[Phospho (STY)]PAAAPGGTDEKPSGK_	16.8627	LibDIA
				_GSPS[Phospho (STY)]GGSTAEASDTLSIR_	16.1033	_DSGSDTASAIIPSTT[Phospho (STY)]PSVDSDDESVVK_	9.62167	_DAHDVSPTS[Phospho (STY)]TDTEAQLTVER_	10.2505	dDIA		_SSS[Phospho (STY)]ETILSSLAGSDIVK_		_LEIS[Phospho (STY)]PDSSPER_		_EEQT[Phospho (STY)]DTS[Phospho (STY)]DGESVTHHIR_	47.7146	_AT[Phospho (STY)]GGLC[Carbamidomethyl (C)]LLGAYADSDDDDNDVSEK_	4.67808	_APVQPQQS[Phospho (STY)]PAAAPGGTDEK_	8.15367	LibDIA
				_GSPS[Phospho (STY)]SHLLGADHGLR_	42.4586	_DSGSDTASAIIPST[Phospho (STY)]TPSVDSDDESVVK_	9.00455	_DAHDVSPT[Phospho (STY)]STDTEAQLTVER_	10.5981	dDIA		_SSS[Phospho (STY)]PAPADIAQTVQEDLR_	5.05827	_LESPSFT[Phospho (STY)]GTGDTEIAHATEDLENNGSK_		_EERSPQT[Phospho (STY)]LAPVGEDAM[Oxidation (M)]K_		_AT[Phospho (STY)]ISDEEIER_	11.0336	_APVSSTESVIQSNTPT[Phospho (STY)]PPPS[Phospho (STY)]QPLNETAEEESR_	32.697	LibDIA
				_GSPT[Phospho (STY)]TGFIEQK_	106.124	_DSGSDTASAIIPS[Phospho (STY)]TTPSVDSDDESVVK_	8.29991	_DAHDVS[Phospho (STY)]PTSTDTEAQLTVER_	11.3447	dDIA		_SSS[Phospho (STY)]PELVTHLK_	55.1196	_LESPS[Phospho (STY)]FTGTGDTEIAHATEDLENNGSK_		_EES[Phospho (STY)]AEELQAAEHPDEVEDPK_	13.1392	_AT[Phospho (STY)]NESEDEIPQLVPIGK_	43.7529	_APVSSTESVIQSNT[Phospho (STY)]PTPPPS[Phospho (STY)]QPLNETAEEESR_	27.0613	LibDIA
				_GSSLSGT[Phospho (STY)]DDGAQEVVK_	18.6137	_DSGSIS[Phospho (STY)]LQETR_	16.4938	_DALGDSLQVPVS[Phospho (STY)]PSSTTSSR_	10.1497	dDIA		_SSS[Phospho (STY)]PVTELASR_	11.9106	_LES[Phospho (STY)]PSFTGTGDTEIAHATEDLENNGSK_		_EES[Phospho (STY)]EDELEEANGNNPIDIEVDQNK_	67.7334	_AT[Phospho (STY)]PSENLVPSSAR_		_APVSSTESVIQS[Phospho (STY)]NTPTPPPS[Phospho (STY)]QPLNETAEEESR_	41.4308	LibDIA
				_GSSLS[Phospho (STY)]GTDDGAQEVVK_	21.7185	_DSGS[Phospho (STY)]ISLQETR_	15.2746	_DALGDS[Phospho (STY)]LQVPVSPSSTTSSR_	5.62303	dDIA		_SSS[Phospho (STY)]VGSSSSYPISPAVSR_	38.4828	_LFDEEEDS[Phospho (STY)]SEK_	40.7911	_EES[Phospho (STY)]EEEEDEDDEEEEEEEK_		_AT[Phospho (STY)]SFSSAGEVPK_	18.1593	_APVSSTES[Phospho (STY)]VIQSNTPTPPPS[Phospho (STY)]QPLNETAEEESR_	41.6841	LibDIA
				_GSSPGIQDT[Phospho (STY)]LEAEDGAFETDEAPEDR_	46.0237	_DSGS[Phospho (STY)]QEVLSELR_	13.678	_DANIM[Oxidation (M)]S[Phospho (STY)]PGSSLPSLHVR_	19.1633	dDIA		_SST[Phospho (STY)]PLPTISSSAENTR_		_LFEDDDS[Phospho (STY)]NEK_	18.3904	_EES[Phospho (STY)]SEDENEVSNILR_		_AT[Phospho (STY)]SNVFAM[Oxidation (M)]FDQSQIQEFK_	62.5568	_APVSST[Phospho (STY)]ESVIQSNTPT[Phospho (STY)]PPPSQPLNETAEEESR_	35.8494	LibDIA
				_GSS[Phospho (STY)]LSGTDDGAQEVVK_	8.75153	_DSHSSEEDEASS[Phospho (STY)]QTDLSQTISK_	25.1995	_DAPTSPASVASSS[Phospho (STY)]STPSSK_	50.6202	dDIA		_SS[Phospho (STY)]PGIHLER_		_LFEES[Phospho (STY)]DDKEDEDADGK_	16.0473	_EES[Phospho (STY)]S[Phospho (STY)]EDENEVSNILR_	88.3949	_AT[Phospho (STY)]SPLC[Carbamidomethyl (C)]TSTASM[Oxidation (M)]VSSSPSTPSNIPQK_	10.8605	_APVSS[Phospho (STY)]TESVIQSNTPTPPPS[Phospho (STY)]QPLNETAEEESR_	15.5355	LibDIA
				_GSS[Phospho (STY)]PDVHALLEITEESDAVLVDK_	112.231	_DSHSSEEDEAS[Phospho (STY)]SQTDLSQTISK_	25.2193	_DAPTSPASVASS[Phospho (STY)]SSTPSSK_	5.64909	dDIA		_SS[Phospho (STY)]PQLDPLRK_	62.4254	_LFQLGPPS[Phospho (STY)]PVK_	76.7708	_EFGDGS[Phospho (STY)]DENEM[Oxidation (M)]EEHELK_		_AT[Phospho (STY)]SPSSSVSGDFDDGHHSVSTPGPSR_	11.7673	_APVSS[Phospho (STY)]T[Phospho (STY)]ESVIQSNTPTPPPSQPLNETAEEESR_	33.7366	LibDIA
				_GSS[Phospho (STY)]PGIQDTLEAEDGAFETDEAPEDR_	29.3795	_DSHSS[Phospho (STY)]EEDEASSQTDLSQTISK_	62.8846	_DAPTSPASVAS[Phospho (STY)]SSSTPSSK_	6.26566	dDIA		_SS[Phospho (STY)]PQLDPLR_	13.7014	_LGAGEGGEASVS[Phospho (STY)]PEK_	46.5017	_EFSGPSTPTGT[Phospho (STY)]LEFEGGEVSLEGGK_	86.25	_AT[Phospho (STY)]STATSGFAGAIGQK_		_AQAVASTSTVPSPSQTM[Oxidation (M)]PSC[Carbamidomethyl (C)]TSPS[Phospho (STY)]R_		LibDIA
				_GSS[Phospho (STY)]PGPRPVEGTPASR_	19.6214	_DSHS[Phospho (STY)]SEEDEASSQTDLSQTISK_	56.6204	_DAPTSPAS[Phospho (STY)]VASSSSTPSSK_	14.794	dDIA		_SS[Phospho (STY)]PSARPPDVPGQQPQAAK_		_LGAGEGGEAS[Phospho (STY)]VSPEK_	43.4886	_EFSGPSTPT[Phospho (STY)]GTLEFEGGEVSLEGGK_		_AT[Phospho (STY)]S[Phospho (STY)]PSSSVSGDFDDGHHSVSTPGPSR_	37.2997	_AQAVASTSTVPSPSQTM[Oxidation (M)]PSC[Carbamidomethyl (C)]TS[Phospho (STY)]PSR_		LibDIA
				_GSVPLSSSPPATHFPDET[Phospho (STY)]EITNPVPK_	35.591	_DSHS[Phospho (STY)]S[Phospho (STY)]EEDEASSQTDLSQTISK_	15.7666	_DAPTS[Phospho (STY)]PASVASSSSTPSSK_	13.0251	dDIA		_SS[Phospho (STY)]SEDAESLAPR_		_LGASNS[Phospho (STY)]PGQPNSVK_		_EFSGPST[Phospho (STY)]PTGTLEFEGGEVSLEGGK_		_AVAEEDNGSIGEETDS[Phospho (STY)]SPGR_		_AQAVASTSTVPSPSQTM[Oxidation (M)]PSC[Carbamidomethyl (C)]T[Phospho (STY)]SPSR_		LibDIA
				_GSVPLSSSPPAT[Phospho (STY)]HFPDETEITNPVPK_	32.2319	_DSLITPHVS[Phospho (STY)]R_	6.55393	_DAPT[Phospho (STY)]SPASVASSSSTPSSK_	13.7302	dDIA		_SS[Phospho (STY)]SETILSSLAGSDIVK_		_LGAS[Phospho (STY)]NSPGQPNSVK_		_EFSGPS[Phospho (STY)]TPTGTLEFEGGEVSLEGGK_		_AVGM[Oxidation (M)]PS[Phospho (STY)]PVSPK_	3.77516	_AQC[Carbamidomethyl (C)]ETLS[Phospho (STY)]PDGLPEEQPQTTK_	40.3685	LibDIA
				_GSVPLSSS[Phospho (STY)]PPATHFPDETEITNPVPK_	15.3797	_DSLIT[Phospho (STY)]PHVS[Phospho (STY)]R_	8.34174	_DAQRLS[Phospho (STY)]PIPEEVPK_	9.7435	dDIA		_SS[Phospho (STY)]SPAPADIAQTVQEDLR_	6.61129	_LGDVSPTQIDVS[Phospho (STY)]QFGSFK_	42.8228	_EFS[Phospho (STY)]GPSTPTGTLEFEGGEVSLEGGK_		_AVLSDSPQLS[Phospho (STY)]EGK_		_AQC[Carbamidomethyl (C)]ET[Phospho (STY)]LSPDGLPEEQPQTTK_	47.3932	LibDIA
				_GSVPLSS[Phospho (STY)]SPPATHFPDETEITNPVPK_	17.0376	_DSLSPVLHPS[Phospho (STY)]DLILTR_	27.8644	_DASSSPASTAS[Phospho (STY)]SASSTSLK_	18.2236	dDIA		_SS[Phospho (STY)]SPELVTHLK_	69.3592	_LGDVSPT[Phospho (STY)]QIDVSQFGSFK_	4.17126	_EGAASPAPETPQPTSPETS[Phospho (STY)]PK_		_AVLSDS[Phospho (STY)]PQLSEGK_		_AQDIIGHHQSEDRETS[Phospho (STY)]DR_		LibDIA
				_GSVPLS[Phospho (STY)]SSPPATHFPDETEITNPVPK_	16.0998	_DSLS[Phospho (STY)]DDGVDLK_	18.7596	_DASSSPAS[Phospho (STY)]TASSASSTSLK_	5.26395	dDIA		_SS[Phospho (STY)]SPVTELASR_	28.2156	_LGDVS[Phospho (STY)]PTQIDVSQFGSFK_	18.2835	_EGAASPAPETPQPTS[Phospho (STY)]PETS[Phospho (STY)]PK_	46.069	_AVLS[Phospho (STY)]DSPQLSEGK_	35.1103	_AQDIIGHHQSEDRET[Phospho (STY)]SDR_		LibDIA
				_GSVS[Phospho (STY)]DEEM[Oxidation (M)]M[Oxidation (M)]ELR_	11.1519	_DSLS[Phospho (STY)]PVLHPSDLILTR_	14.0492	_DASSS[Phospho (STY)]PASTASSASSTSLK_	9.13671	dDIA		_SS[Phospho (STY)]SVGSSSSYPISPAVSR_	34.7967	_LGGLRPESPESLTS[Phospho (STY)]VSR_	25.2379	_EGAGS[Phospho (STY)]PAAPGTLPLEK_	6.84768	_AVNVSEESDWTENS[Phospho (STY)]FQGGQEDGGDDKENHGEC[Carbamidomethyl (C)]K_		_AQENYEGSEEVS[Phospho (STY)]PPQTK_		LibDIA
				_GS[Phospho (STY)]DPASGEVEASQLR_	64.3363	_DSPT[Phospho (STY)]LSNSGIR_	2.94782	_DASS[Phospho (STY)]SPASTASSASSTSLK_	9.18092	dDIA		_SS[Phospho (STY)]TPLPTISSSAENTR_	38.855	_LGGLRPESPES[Phospho (STY)]LTSVSR_	52.3166	_EGALT[Phospho (STY)]PPPFPSSFELAQENGPGM[Oxidation (M)]QPPVSS[Phospho (STY)]PPLGALK_	36.5311	_AVNVSEESDWT[Phospho (STY)]ENSFQGGQEDGGDDKENHGEC[Carbamidomethyl (C)]K_		_AQENYEGS[Phospho (STY)]EEVSPPQTK_		LibDIA
				_GS[Phospho (STY)]FKDDPQLYQEIQER_	24.6433	_DSQDASAEQSDHDDEVASLAS[Phospho (STY)]ASGGFGTK_	10.5614	_DASVPQESQGASPTGS[Phospho (STY)]PDAGVSGSK_	43.2936	dDIA		_STAQQELDGKPASPT[Phospho (STY)]PVIVASHTANK_	37.4124	_LGGLRPES[Phospho (STY)]PESLTSVSR_	58.4959	_EGEAAGGDHETESTS[Phospho (STY)]DKETDIDDR_	12.9612	_AVPAPSPGPTHNS[Phospho (STY)]PELGRPPAAGVLAPDM[Oxidation (M)]SDK_	40.7795	_AQETEAAPSQAPADEPEPESAAAQSQENQDT[Phospho (STY)]RPK_		LibDIA
				_GS[Phospho (STY)]FSDTGLGDGK_	9.50879	_DSQDASAEQSDHDDEVAS[Phospho (STY)]LASASGGFGTK_	9.31226	_DASVPQESQGASPT[Phospho (STY)]GSPDAGVSGSK_	43.3235	dDIA		_STAQQELDGKPAS[Phospho (STY)]PTPVIVASHTANK_	36.9277	_LGS[Phospho (STY)]FGSITR_	66.7163	_EGEAAGGDHETES[Phospho (STY)]TSDKETDIDDR_	29.4478	_AVPAPSPGPT[Phospho (STY)]HNS[Phospho (STY)]PELGRPPAAGVLAPDM[Oxidation (M)]SDK_	19.043	_AQETEAAPSQAPADEPEPESAAAQS[Phospho (STY)]QENQDTRPK_		LibDIA
				_GS[Phospho (STY)]GDTSISIDTEASIR_	23.5404	_DSQDASAEQS[Phospho (STY)]DHDDEVASLASASGGFGTK_	8.9484	_DASVPQESQGAS[Phospho (STY)]PTGSPDAGVSGSK_	37.9565	dDIA		_STDS[Phospho (STY)]PGADAELPESAAR_		_LGS[Phospho (STY)]VDSFER_		_EGEAAGGDHET[Phospho (STY)]ESTSDKETDIDDR_		_AVPAPS[Phospho (STY)]PGPTHNS[Phospho (STY)]PELGRPPAAGVLAPDM[Oxidation (M)]SDK_	11.7322	_AQETEAAPS[Phospho (STY)]QAPADEPEPESAAAQSQENQDTRPK_		LibDIA
				_GS[Phospho (STY)]GFSLDVIDGPISQR_	50.5645	_DSQDAS[Phospho (STY)]AEQSDHDDEVASLASASGGFGTK_	9.28977	_DASVPQESQGAS[Phospho (STY)]PTGS[Phospho (STY)]PDAGVSGSK_	25.6382	dDIA		_STFREES[Phospho (STY)]PLR_	31.4413	_LHSSNPNLST[Phospho (STY)]LDFGEEK_	54.1053	_EGEEPTVYSDEEEPKDES[Phospho (STY)]AR_	15.3742	_AVPIAVADEGES[Phospho (STY)]ES[Phospho (STY)]EDDDLKPR_	26.0949	_AQGEPVAGHESPKIPY[Phospho (STY)]EK_	11.2445	LibDIA
				_GS[Phospho (STY)]GGLFSPSTAHVPDGALGQR_	47.6923	_DSSFTEVPRS[Phospho (STY)]PK_	8.92974	_DASVPQES[Phospho (STY)]QGASPTGSPDAGVSGSK_	43.3235	dDIA		_STPFIVPSS[Phospho (STY)]PTEQEGR_	51.7211	_LHSSNPNLS[Phospho (STY)]TLDFGEEK_	55.6153	_EGEEPTVYS[Phospho (STY)]DEEEPKDESAR_	13.7032	_AVPM[Oxidation (M)]APAPASPGSSNDSS[Phospho (STY)]AR_	12.1829	_AQGEPVAGHES[Phospho (STY)]PKIPYEK_	24.7748	LibDIA
				_GS[Phospho (STY)]GTASDDEFENLR_	14.9611	_DSSLPGDLHVTSGPES[Phospho (STY)]PFNNIFNDVDK_		_DAS[Phospho (STY)]DDLDDLNFFNQK_	24.0272	dDIA		_STSAPQM[Oxidation (M)]SPGSSDNQSSS[Phospho (STY)]PQPAQQK_		_LHSS[Phospho (STY)]NPNLSTLDFGEEK_	27.7741	_EGEEPTVYS[Phospho (STY)]DEEEPK_	12.9925	_AVPM[Oxidation (M)]APAPASPGSSNDS[Phospho (STY)]SAR_	12.1788	_AQLEPVAS[Phospho (STY)]PAK_	18.2992	LibDIA
				_GS[Phospho (STY)]ISSTSEVHSPPNVGLR_	38.8245	_DSSLPGDLHVT[Phospho (STY)]SGPESPFNNIFNDVDK_		_DAS[Phospho (STY)]DGEDEKPPLPPR_	18.7797	dDIA		_STSAPQM[Oxidation (M)]SPGSSDNQSS[Phospho (STY)]SPQPAQQK_		_LHS[Phospho (STY)]SNPNLSTLDFGEEK_	70.7001	_EGEEPTVY[Phospho (STY)]SDEEEPKDESAR_	16.5134	_AVPM[Oxidation (M)]APAPAS[Phospho (STY)]PGSSNDSSAR_	42.514	_AQLGINEDHS[Phospho (STY)]EGDEK_	9.83552	LibDIA
				_GS[Phospho (STY)]LASLDSLR_	28.3712	_DSSTS[Phospho (STY)]PGDYVLSVSENSR_	69.6611	_DAS[Phospho (STY)]SSPASTASSASSTSLK_	9.17311	dDIA		_STSAPQM[Oxidation (M)]SPGSSDNQS[Phospho (STY)]SSPQPAQQK_		_LIDLESPT[Phospho (STY)]PESQK_	17.7275	_EGES[Phospho (STY)]LEDLM[Oxidation (M)]K_	24.1325	_AVPSPTTGEEGS[Phospho (STY)]VHSR_	65.1788	_AQLS[Phospho (STY)]PGIYDDTSAR_	8.07843	LibDIA
				_GS[Phospho (STY)]LSNAGDPEIVK_	29.1521	_DSS[Phospho (STY)]FTEVPR_	30.6561	_DAT[Phospho (STY)]PPVS[Phospho (STY)]PINM[Oxidation (M)]EDQER_	60.8587	dDIA		_STSAPQM[Oxidation (M)]SPGS[Phospho (STY)]SDNQSSSPQPAQQK_		_LIDLES[Phospho (STY)]PTPESQK_	18.8448	_EGES[Phospho (STY)]PAAGPPPQELVEEEPSAPPTLLEEETEDGSDK_		_AVPSPTT[Phospho (STY)]GEEGSVHSR_	6.6545	_AQNLPDSSPTQNYISM[Oxidation (M)]HSSQNVQTQESSS[Phospho (STY)]PQSQK_		LibDIA
				_GS[Phospho (STY)]LTLTISGESPK_	13.4232	_DSS[Phospho (STY)]TSPGDYVLSVSENSR_	14.8828	_DC[Carbamidomethyl (C)]SYGAVTSPTSTLES[Phospho (STY)]R_	1.88702	dDIA		_STSAPQM[Oxidation (M)]S[Phospho (STY)]PGSSDNQSSSPQPAQQK_		_LIPGPLS[Phospho (STY)]PVAR_	50.9587	_EGETQGVAFEHESPADFQNSQS[Phospho (STY)]PVQDQDK_	14.5654	_AVPSPT[Phospho (STY)]TGEEGSVHSR_	3.57576	_AQNLPDSSPTQNYIS[Phospho (STY)]M[Oxidation (M)]HSSQNVQTQESSSPQSQK_		LibDIA
				_GS[Phospho (STY)]PDGSLQTGKPSAPK_	5.00484	_DSTSQHDDDNISTT[Phospho (STY)]SGFSSR_	39.3818	_DC[Carbamidomethyl (C)]SYGAVTSPTS[Phospho (STY)]TLESR_	2.09425	dDIA		_STSTPNVHM[Oxidation (M)]VST[Phospho (STY)]TLPVDSR_	21.1815	_LKLS[Phospho (STY)]PSPSSR_	58.8817	_EGM[Oxidation (M)]NPS[Phospho (STY)]YDEYADSDEDQHDAYLER_	32.2685	_AVPS[Phospho (STY)]PTTGEEGSVHSR_	7.75351	_AQNLPDSSPTQNY[Phospho (STY)]ISM[Oxidation (M)]HSSQNVQTQESS[Phospho (STY)]SPQSQK_	61.242	LibDIA
				_GS[Phospho (STY)]PEEELPLPAFEK_	13.6683	_DSTSQHDDDNIST[Phospho (STY)]TSGFSSR_	44.9787	_DC[Carbamidomethyl (C)]SYGAVTS[Phospho (STY)]PTSTLESR_	58.8965	dDIA		_STS[Phospho (STY)]PIIGSPPVR_	31.8986	_LKLS[Phospho (STY)]PS[Phospho (STY)]PSSR_	42.3729	_EGNTTEDDFPSS[Phospho (STY)]PGNGNK_	26.9195	_AVRPEVNTVASS[Phospho (STY)]DEVC[Carbamidomethyl (C)]DGDR_	21.3466	_AQNLPQSPENT[Phospho (STY)]DLQVIPGSQTR_	46.6286	LibDIA
				_GS[Phospho (STY)]PHYFSPFRPY_	82.8556	_DSTSQHDDDNIS[Phospho (STY)]TTSGFSSR_	50.9515	_DC[Carbamidomethyl (C)]SYGAVT[Phospho (STY)]SPTSTLESR_	66.5608	dDIA		_ST[Phospho (STY)]AQQELDGKPASPTPVIVASHTANK_		_LKPGGVGAPSSSSPS[Phospho (STY)]PSPSAR_		_EGS[Phospho (STY)]PIPHDPEFGSK_	2.16073	_AVSETPAVPPVSEDEDDDDDDAT[Phospho (STY)]PPPVIAPRPEHTK_	5.28174	_AQNLPQS[Phospho (STY)]PENTDLQVIPGSQTR_	37.0193	LibDIA
				_GS[Phospho (STY)]PLNAAPYGIESM[Oxidation (M)]SQDTEVR_		_DSTS[Phospho (STY)]QHDDDNISTTSGFSSR_	23.0564	_DDAT[Phospho (STY)]PVRDEPM[Oxidation (M)]DAESITFK_	59.0053	dDIA		_ST[Phospho (STY)]ELLLGVK_		_LKPGGVGAPSSSS[Phospho (STY)]PSPSPSAR_		_EGS[Phospho (STY)]QGELTPANSQSR_	26.9986	_AVSETPAVPPVS[Phospho (STY)]EDEDDDDDDATPPPVIAPRPEHTK_	3.09956	_AQPSS[Phospho (STY)]SEDELDNVFFK_		LibDIA
				_GS[Phospho (STY)]PSGGSTAEASDTLSIR_	18.0838	_DST[Phospho (STY)]SQHDDDNISTTSGFSSR_	15.8923	_DDDDIDLFGSDDEEES[Phospho (STY)]EEAKR_	15.3124	dDIA		_ST[Phospho (STY)]SPIIGSPPVR_	29.0278	_LKPGGVGAPSSS[Phospho (STY)]SPSPSPSAR_		_EGVIEAGAFQGSPAPPLPSVM[Oxidation (M)]S[Phospho (STY)]PSR_	43.1952	_AVSETPAVPPVS[Phospho (STY)]EDEDDDDDDAT[Phospho (STY)]PPPVIAPRPEHTK_	23.4563	_AQPSS[Phospho (STY)]S[Phospho (STY)]EDELDNVFFK_		LibDIA
				_GS[Phospho (STY)]PTGGAQLLK_	27.7878	_DS[Phospho (STY)]ASPSTSSFC[Carbamidomethyl (C)]LGVSVAASSHVPIQK_	27.7818	_DDDDIDLFGSDDEEES[Phospho (STY)]EEAK_	15.9107	dDIA		_SVGGS[Phospho (STY)]GGGSFGDNLVTR_		_LKS[Phospho (STY)]EDGVEGDLGETQSR_	48.2146	_EHASIDAQSGAGVPNPSTSAS[Phospho (STY)]PK_	20.4301	_AVSET[Phospho (STY)]PAVPPVSEDEDDDDDDATPPPVIAPRPEHTK_	12.5748	_AQQELVPPQQQAS[Phospho (STY)]PPQLPK_	7.95054	LibDIA
				_GS[Phospho (STY)]PTSAYPER_	36.3428	_DS[Phospho (STY)]AYISSSPLGSHQVFDFR_	55.881	_DDDDIDLFGS[Phospho (STY)]DDEEESEEAKR_	17.6406	dDIA		_SVSPT[Phospho (STY)]FLNPSDENLK_	54.5045	_LLEDGEDFNLGDALDSSNSM[Oxidation (M)]QT[Phospho (STY)]IQK_		_EHASIDAQSGAGVPNPSTS[Phospho (STY)]ASPK_	26.7641	_AVSLDS[Phospho (STY)]PVSVGSSPPVK_	20.7976	_AQSLVISPPAPS[Phospho (STY)]PR_	27.5582	LibDIA
				_GS[Phospho (STY)]PTTGFIEQK_	109.212	_DS[Phospho (STY)]DGVDGFEAEGK_	4.61599	_DDDDIDLFGS[Phospho (STY)]DDEEESEEAK_	15.1852	dDIA		_SVS[Phospho (STY)]PTFLNPSDENLK_	25.8638	_LLEDGEDFNLGDALDSSNS[Phospho (STY)]M[Oxidation (M)]QTIQK_	5.97943	_EHASIDAQSGAGVPNPST[Phospho (STY)]SASPK_	7.41448	_AVS[Phospho (STY)]ETPAVPPVSEDEDDDDDDATPPPVIAPRPEHTK_	29.7746	_AQSLVIS[Phospho (STY)]PPAPSPR_		LibDIA
				_GS[Phospho (STY)]PVPPVPER_	43.6183	_DS[Phospho (STY)]DQVAQSDGEESPAAEEQLLGEHIK_	24.1865	_DDDDSIADFLNSDEEEDRVS[Phospho (STY)]LQNLK_	4.7499	dDIA		_SVVS[Phospho (STY)]DLEADDVK_		_LLEDGEDFNLGDALDSS[Phospho (STY)]NSM[Oxidation (M)]QTIQK_		_EHASIDAQSGAGVPNPS[Phospho (STY)]TSASPK_	4.12342	_AVS[Phospho (STY)]ETPAVPPVSEDEDDDDDDAT[Phospho (STY)]PPPVIAPRPEHTK_	49.8373	_AQSLVIS[Phospho (STY)]PPAPS[Phospho (STY)]PR_	24.2603	LibDIA
				_GS[Phospho (STY)]SLSGTDDGAQEVVK_	13.1628	_DS[Phospho (STY)]GSQEVLSELR_	23.9291	_DDDDSIADFLNS[Phospho (STY)]DEEEDRVSLQNLK_	4.75713	dDIA		_SYS[Phospho (STY)]LSELSVLQAK_	10.197	_LLEDGEDFNLGDALDS[Phospho (STY)]SNSM[Oxidation (M)]QTIQK_	6.04678	_EHS[Phospho (STY)]LQVSPSLEK_		_AVS[Phospho (STY)]LDSPVSVGSSPPVK_	4.86342	_AQSNGS[Phospho (STY)]GNGSDSEM[Oxidation (M)]DTSSLER_	57.6101	LibDIA
				_GS[Phospho (STY)]SPDVHALLEITEESDAVLVDK_		_DS[Phospho (STY)]HSSEEDEASSQTDLSQTISK_	13.4708	_DDDLVEFSDLES[Phospho (STY)]EDDERPR_		dDIA		_SY[Phospho (STY)]SSPDITQAIQEEEK_		_LLKPGEEPS[Phospho (STY)]EYTDEEDTK_		_EIAIVHS[Phospho (STY)]DAEK_	13.8812	_AVS[Phospho (STY)]PPHLDGPPS[Phospho (STY)]PR_	10.329	_AQSPVSGPNVAHLT[Phospho (STY)]DGATLNDR_		LibDIA
				_GS[Phospho (STY)]SPGIQDTLEAEDGAFETDEAPEDR_	30.8706	_DS[Phospho (STY)]HSS[Phospho (STY)]EEDEASSQTDLSQTISK_	15.723	_DDDLVEFS[Phospho (STY)]DLESEDDERPR_	41.6769	dDIA		_S[Phospho (STY)]AEPSANTTLVSETEEEGSVPAFGAAAK_	32.7796	_LLLDPSS[Phospho (STY)]PPTK_		_EIEM[Oxidation (M)]SVDDDDINSS[Phospho (STY)]K_	76.8803	_AYSFC[Carbamidomethyl (C)]GTVEY[Phospho (STY)]M[Oxidation (M)]APEVVNR_		_AQSPVS[Phospho (STY)]GPNVAHLTDGATLNDR_	32.0531	LibDIA
				_GS[Phospho (STY)]SPGPRPVEGTPASR_	24.0929	_DS[Phospho (STY)]LSDDGVDLK_	19.3537	_DDDLVEFS[Phospho (STY)]DLES[Phospho (STY)]EDDERPR_	19.8894	dDIA		_S[Phospho (STY)]AGEEEDGPVLTDEQK_		_LLLDPS[Phospho (STY)]SPPTK_		_EIEM[Oxidation (M)]SVDDDDINS[Phospho (STY)]SK_	76.9179	_AYSFC[Carbamidomethyl (C)]GT[Phospho (STY)]VEYM[Oxidation (M)]APEVVNR_		_AQSSPAAPASLS[Phospho (STY)]APEPASQAR_	17.2067	LibDIA
				_GS[Phospho (STY)]S[Phospho (STY)]PDVHALLEITEESDAVLVDK_	52.2647	_DS[Phospho (STY)]LSPVLHPSDLILTR_	14.047	_DDEHIVLEPGDLFPPFS[Phospho (STY)]PPPS[Phospho (STY)]PR_		dDIA		_S[Phospho (STY)]AQGTGFELGQLQSIR_	61.4045	_LLPEGEETLES[Phospho (STY)]DDEK_		_EIEM[Oxidation (M)]S[Phospho (STY)]VDDDDINSSK_		_AYS[Phospho (STY)]FC[Carbamidomethyl (C)]GTVEYM[Oxidation (M)]APEVVNR_	40.8149	_AQSSPAAPAS[Phospho (STY)]LSAPEPASQAR_	23.2313	LibDIA
				_GS[Phospho (STY)]VPLSSSPPATHFPDETEITNPVPK_	19.0771	_DS[Phospho (STY)]LTGSSDLYK_	14.0854	_DDFES[Phospho (STY)]EEEDVK_	16.5905	dDIA		_S[Phospho (STY)]ASADNLTLPR_	5.52951	_LLPEGEET[Phospho (STY)]LESDDEK_		_EIPSATQS[Phospho (STY)]PISK_	30.5687	_AY[Phospho (STY)]SFC[Carbamidomethyl (C)]GTVEYM[Oxidation (M)]APEVVNR_	40.8149	_AQSSPAS[Phospho (STY)]ATFPVSVQEPPTK_		LibDIA
				_GS[Phospho (STY)]VSDEEM[Oxidation (M)]M[Oxidation (M)]ELR_	9.71246	_DS[Phospho (STY)]PGIPPSAGAHQLFR_	35.0076	_DDGVFVQEVTQNS[Phospho (STY)]PAAR_	15.9369	dDIA		_S[Phospho (STY)]DAEEDGGTVSQEEEDR_	16.8874	_LNDPFQPFPGNDS[Phospho (STY)]PK_	60.2574	_EIQNGNLHES[Phospho (STY)]DSESVPR_	27.7821	_AY[Phospho (STY)]TNFDAER_		_AQSS[Phospho (STY)]PAAPASLSAPEPASQAR_	21.5808	LibDIA
				_GTDTQTPAVLS[Phospho (STY)]PSK_	5.90024	_DS[Phospho (STY)]PGIPPSANAHQLFR_	15.4596	_DDGVFVQEVT[Phospho (STY)]QNSPAAR_	17.8479	dDIA		_S[Phospho (STY)]DSLLSFR_	23.4342	_LNHVAAGLVSPS[Phospho (STY)]LK_	20.2504	_EIS[Phospho (STY)]DDEAEEEK_	36.9483	_C[Carbamidomethyl (C)]ALSS[Phospho (STY)]PSLAFT[Phospho (STY)]PPIK_	5.46391	_AQSTDSLGTS[Phospho (STY)]GSLQSK_	42.9573	LibDIA
				_GTLDEEDEEADSDT[Phospho (STY)]DDIDHR_	16.4718	_DS[Phospho (STY)]PTLSNSGIR_	2.33195	_DDISEIQSLASDHS[Phospho (STY)]GR_	78.5623	dDIA		_S[Phospho (STY)]EQSSM[Oxidation (M)]SIEFGQESPEQSLAM[Oxidation (M)]DFSR_		_LNHVAAGLVS[Phospho (STY)]PSLK_	8.7401	_EIS[Phospho (STY)]PGSGPGEIR_	13.2042	_C[Carbamidomethyl (C)]APSAGS[Phospho (STY)]PAAAVGR_	105.768	_AQSTDSLGT[Phospho (STY)]SGSLQSK_	17.0864	LibDIA
				_GTLDEEDEEADS[Phospho (STY)]DTDDIDHR_	27.1553	_DS[Phospho (STY)]QDASAEQSDHDDEVASLASASGGFGTK_	9.36842	_DDISEIQSLAS[Phospho (STY)]DHS[Phospho (STY)]GR_	8.00328	dDIA		_S[Phospho (STY)]ESPKEPEQLR_	50.3419	_LNLGTDSDSS[Phospho (STY)]PQK_	18.6339	_EKPDS[Phospho (STY)]DDDLDIASLVTAK_	40.7536	_C[Carbamidomethyl (C)]DILVQEELLAS[Phospho (STY)]PKK_		_AQSTDS[Phospho (STY)]LGTSGSLQSK_	5.39818	LibDIA
				_GTYVPSS[Phospho (STY)]PTR_	15.4807	_DS[Phospho (STY)]SFTEVPR_	26.0186	_DDKEEEEDGTGS[Phospho (STY)]PQLNNR_	15.158	dDIA		_S[Phospho (STY)]ESPPAELPSLR_	49.7451	_LPDLS[Phospho (STY)]PVENK_	30.1918	_EKS[Phospho (STY)]PVREPVDNLSPEER_		_C[Carbamidomethyl (C)]DILVQEELLAS[Phospho (STY)]PK_	26.6147	_AQST[Phospho (STY)]DSLGTSGSLQSK_	5.24209	LibDIA
				_GTYVPS[Phospho (STY)]SPTR_	15.4961	_DS[Phospho (STY)]SQEYTDSTGIDLHEFLVNTLK_	6.89965	_DDKEEEEDGT[Phospho (STY)]GSPQLNNR_	18.0196	dDIA		_S[Phospho (STY)]FDYNYR_	23.6396	_LPLVPES[Phospho (STY)]PR_		_EKTPS[Phospho (STY)]PKEEDEEPES[Phospho (STY)]PPEK_	41.4585	_C[Carbamidomethyl (C)]GSGPVHISGQHLVAVEEDAES[Phospho (STY)]EDEEEEDVK_	1.70014	_AQSYPDNHQEFSDY[Phospho (STY)]DNPIFEK_	20.0496	LibDIA
				_GT[Phospho (STY)]LDEEDEEADSDTDDIDHR_	26.2586	_DS[Phospho (STY)]STSPGDYVLSVSENSR_	14.8828	_DDLQAAIALSLLES[Phospho (STY)]PK_	87.6437	dDIA		_S[Phospho (STY)]FGNPFEPQAR_		_LPNLSSPS[Phospho (STY)]AEGPPGPPSGPAPR_	22.7203	_EKT[Phospho (STY)]PELPEPSVK_	85.5093	_C[Carbamidomethyl (C)]GSGPVHIS[Phospho (STY)]GQHLVAVEEDAESEDEEEEDVK_	122.411	_AQSYPDNHQEFS[Phospho (STY)]DYDNPIFEK_	22.6514	LibDIA
				_GVHIHQAGGS[Phospho (STY)]PPASSTSSSSLTNDVAK_	56.5007	_DS[Phospho (STY)]TSQHDDDNISTTSGFSSR_	19.5437	_DDSLDLS[Phospho (STY)]PQGR_	8.92961	dDIA		_S[Phospho (STY)]FSADNFIGIQR_	38.8178	_LPNLSS[Phospho (STY)]PSAEGPPGPPSGPAPR_	5.18036	_EKT[Phospho (STY)]PSPKEEDEEPES[Phospho (STY)]PPEK_		_C[Carbamidomethyl (C)]GSGPVHIS[Phospho (STY)]GQHLVAVEEDAES[Phospho (STY)]EDEEEEDVK_	88.0793	_AQSY[Phospho (STY)]PDNHQEFSDYDNPIFEK_	16.0415	LibDIA
				_GVSGDRDENSFS[Phospho (STY)]LNSSISSSAR_		_DTASLSTTPSES[Phospho (STY)]PR_	4.92763	_DDSPDEVPSTFT[Phospho (STY)]VQQPPPSR_	12.7164	dDIA		_S[Phospho (STY)]FSSPENFQR_	71.437	_LPNLS[Phospho (STY)]SPSAEGPPGPPSGPAPR_	8.80897	_EKT[Phospho (STY)]PS[Phospho (STY)]PKEEDEEPESPPEK_	59.3736	_C[Carbamidomethyl (C)]GS[Phospho (STY)]GPVHISGQHLVAVEEDAESEDEEEEDVK_	126.833	_AQS[Phospho (STY)]LLSTDR_	109.639	LibDIA
				_GVSGDRDENS[Phospho (STY)]FSLNSSISSSAR_	41.9103	_DTFEHDPSES[Phospho (STY)]IDEFNK_	9.7303	_DDSPDEVPST[Phospho (STY)]FTVQQPPPSR_	12.0307	dDIA		_S[Phospho (STY)]FVPEEEK_	33.0963	_LPSGSGAASPTGS[Phospho (STY)]AVDIR_		_EKT[Phospho (STY)]PS[Phospho (STY)]PKEEDEEPES[Phospho (STY)]PPEK_	27.7432	_C[Carbamidomethyl (C)]LHEDPQS[Phospho (STY)]PPPLPAEK_		_AQS[Phospho (STY)]NGSGNGSDSEM[Oxidation (M)]DTSSLER_	34.0655	LibDIA
				_GVS[Phospho (STY)]GDRDENSFSLNSSISSSAR_	40.0967	_DTHPGSPGS[Phospho (STY)]PGPALRPLPAR_	23.8158	_DDSPDEVPS[Phospho (STY)]TFTVQQPPPSR_	12.0381	dDIA		_S[Phospho (STY)]GDETPGSEVPGDK_	5.48615	_LPSGSGAASPT[Phospho (STY)]GSAVDIR_	70.9839	_ELDEEGS[Phospho (STY)]DPPLPGR_	19.174	_C[Carbamidomethyl (C)]LS[Phospho (STY)]DPGPHPEPGEGEPFFPK_	20.1717	_AQS[Phospho (STY)]PGAVEEILDR_	14.553	LibDIA
				_HADAEM[Oxidation (M)]TGY[Phospho (STY)]VVTR_	54.5901	_DTHPGS[Phospho (STY)]PGSPGPALRPLPAR_	21.3292	_DDSTHESLSQES[Phospho (STY)]ES[Phospho (STY)]EEDGIHVDSQK_	11.7604	dDIA		_S[Phospho (STY)]GDLGDM[Oxidation (M)]EPLK_	40.3491	_LPSGSGAAS[Phospho (STY)]PTGSAVDIR_	5.30754	_ELEEEEENS[Phospho (STY)]DEDELDSHTM[Oxidation (M)]VK_	61.0012	_C[Carbamidomethyl (C)]QTAEADS[Phospho (STY)]ES[Phospho (STY)]DHEVPEPESEM[Oxidation (M)]K_	29.2468	_AQS[Phospho (STY)]PVSGPNVAHLTDGATLNDR_	23.1823	LibDIA
				_HAPSPEPAVQGT[Phospho (STY)]GVAGVPEESGDAAAIPAK_	29.0941	_DTHPGS[Phospho (STY)]PGS[Phospho (STY)]PGPALRPLPAR_	57.1948	_DDSTHESLS[Phospho (STY)]QES[Phospho (STY)]ESEEDGIHVDSQK_	27.8239	dDIA		_S[Phospho (STY)]GEGEVSGLM[Oxidation (M)]R_		_LPSGS[Phospho (STY)]GAASPTGSAVDIR_	36.0982	_ELPPAAAIGATSLVAAPHSSSSSPS[Phospho (STY)]K_	39.2597	_C[Carbamidomethyl (C)]RS[Phospho (STY)]PGM[Oxidation (M)]LEPLGSSR_	0.159282	_AQS[Phospho (STY)]SPAAPASLSAPEPASQAR_	18.6646	LibDIA
				_HAPS[Phospho (STY)]PEPAVQGTGVAGVPEESGDAAAIPAK_	35.8664	_DTLEGAGDTSEVM[Oxidation (M)]DTQAGS[Phospho (STY)]VDEENGR_	28.7945	_DDS[Phospho (STY)]FDSLDSFGSR_	18.5974	dDIA		_S[Phospho (STY)]IQDLTVTGTEPGQVSSR_	60.4221	_LPSGS[Phospho (STY)]GAAS[Phospho (STY)]PTGSAVDIR_	51.379	_ELPPAAAIGATSLVAAPHSSS[Phospho (STY)]SSPSK_	39.1755	_C[Carbamidomethyl (C)]SGPGLS[Phospho (STY)]PGM[Oxidation (M)]VR_	6.92485	_AQS[Phospho (STY)]TDSLGTSGSLQSK_	4.21467	LibDIA
				_HAQDSDPRS[Phospho (STY)]PTLGIAR_	12.3531	_DTLEGAGDTSEVM[Oxidation (M)]DT[Phospho (STY)]QAGSVDEENGR_	19.9965	_DDS[Phospho (STY)]PDEVPSTFTVQQPPPSR_	11.2209	dDIA		_S[Phospho (STY)]ISADDDLQESSR_		_LPSSPVY[Phospho (STY)]EDAASFK_	12.7336	_ELQSQISDT[Phospho (STY)]SVVLSM[Oxidation (M)]DNSR_		_C[Carbamidomethyl (C)]S[Phospho (STY)]GPGLSPGM[Oxidation (M)]VR_	7.80185	_AQS[Phospho (STY)]TDS[Phospho (STY)]LGTSGSLQSK_	99.8818	LibDIA
				_HAS[Phospho (STY)]PILPITEFSDIPR_	49.5569	_DTLEGAGDT[Phospho (STY)]SEVM[Oxidation (M)]DTQAGSVDEENGR_	34.1759	_DEALSDGDDLRDFPS[Phospho (STY)]DLK_	13.9729	dDIA		_S[Phospho (STY)]LDLPSIGGSSVGK_	8.71028	_LPSS[Phospho (STY)]PVYEDAASFK_	12.2656	_ELSNSPLRENSFGS[Phospho (STY)]PLEFR_		_C[Carbamidomethyl (C)]S[Phospho (STY)]PGSPTDPNATLSK_		_AQS[Phospho (STY)]YPDNHQEFSDYDNPIFEK_	19.8536	LibDIA
				_HC[Carbamidomethyl (C)]APS[Phospho (STY)]PDRS[Phospho (STY)]PELSSSR_	32.9781	_DTLSNPQS[Phospho (STY)]PQPSPYNSPK_	26.4405	_DEALS[Phospho (STY)]DGDDLRDFPSDLK_	16.3869	dDIA		_S[Phospho (STY)]LENETLNK_	2.09739	_LPSTSGS[Phospho (STY)]EGVPFR_	31.9382	_ELSNS[Phospho (STY)]PLRENSFGSPLEFR_	49.3933	_C[Carbamidomethyl (C)]S[Phospho (STY)]PLEPDFVPDEK_	26.509	_AQTLPTSVVTITSESS[Phospho (STY)]PGKR_	26.7814	LibDIA
				_HDSIPAADTFEDLS[Phospho (STY)]DVEGGGSEPTQR_	9.73897	_DTLS[Phospho (STY)]NPQSPQPSPYNSPK_	23.6271	_DEALS[Phospho (STY)]DGDDLR_	21.2753	dDIA		_S[Phospho (STY)]LEPAENVHGAGGGAFPASQTPSK_	81.2335	_LPSTS[Phospho (STY)]GSEGVPFR_	31.9147	_ELSNS[Phospho (STY)]PLRENSFGS[Phospho (STY)]PLEFR_	14.3892	_C[Carbamidomethyl (C)]S[Phospho (STY)]PPSFTYK_		_AQTLPTSVVTITSESS[Phospho (STY)]PGK_	18.1589	LibDIA
				_HDSIPAADT[Phospho (STY)]FEDLSDVEGGGSEPTQR_	14.7486	_DTPRPDHPPHDGHS[Phospho (STY)]PASR_	21.2269	_DEDEDEDVAS[Phospho (STY)]PDGLGR_	37.732	dDIA		_S[Phospho (STY)]LESVLSLGPR_	20.8612	_LPST[Phospho (STY)]SGSEGVPFR_	55.1498	_ELSNS[Phospho (STY)]PLRENS[Phospho (STY)]FGSPLEFR_	12.6958	_C[Carbamidomethyl (C)]S[Phospho (STY)]QDQGVLASELAQNK_		_AQTLPTSVVTITSES[Phospho (STY)]SPGKR_	22.8957	LibDIA
				_HGGSPQPLATTPLSQEPVNPPSEASPT[Phospho (STY)]R_	55.1112	_DTSATSQSVNGSPQAEQPSLESTS[Phospho (STY)]K_		_DEDM[Oxidation (M)]LYS[Phospho (STY)]PELAQR_	39.9056	dDIA		_S[Phospho (STY)]LGGAVGSVASGAR_	41.9193	_LPS[Phospho (STY)]GSGAASPTGSAVDIR_	30.3	_ELS[Phospho (STY)]NSPLRENSFGSPLEFR_	66.5669	_C[Carbamidomethyl (C)]TLPEHESPSQDIS[Phospho (STY)]DAC[Carbamidomethyl (C)]EAESTER_	6.97845	_AQTLPTSVVTITSES[Phospho (STY)]SPGK_	12.2148	LibDIA
				_HGGSPQPLATTPLSQEPVNPPSEAS[Phospho (STY)]PTR_	53.0503	_DTSATSQSVNGSPQAEQPSLES[Phospho (STY)]TSK_		_DEDM[Oxidation (M)]LY[Phospho (STY)]SPELAQR_	11.4939	dDIA		_S[Phospho (STY)]LGPSLATDK_	6.26573	_LPS[Phospho (STY)]GSGAAS[Phospho (STY)]PTGSAVDIR_	51.3921	_ELS[Phospho (STY)]NS[Phospho (STY)]PLRENSFGSPLEFR_		_C[Carbamidomethyl (C)]TLPEHESPS[Phospho (STY)]QDISDAC[Carbamidomethyl (C)]EAESTER_	6.86994	_AQTLPTSVVTITS[Phospho (STY)]ESSPGKR_	21.4962	LibDIA
				_HGGSPQPLATTPLSQEPVNPPS[Phospho (STY)]EASPTR_	53.0503	_DTSATSQSVNGSPQAEQPS[Phospho (STY)]LESTSK_		_DEEQSEADAGS[Phospho (STY)]GPPT[Phospho (STY)]PGPTTLGPK_	27.7352	dDIA		_S[Phospho (STY)]LGSVQAPSYGAR_	22.8522	_LPS[Phospho (STY)]SPVYEDAASFK_	12.0421	_ELS[Phospho (STY)]PAALEK_	32.3244	_C[Carbamidomethyl (C)]TLPEHES[Phospho (STY)]PSQDISDAC[Carbamidomethyl (C)]EAESTER_	7.75533	_AQTLPTSVVTITS[Phospho (STY)]ESSPGK_	9.12282	LibDIA
				_HGSFHEDEDPIGS[Phospho (STY)]PR_		_DTSATSQSVNGS[Phospho (STY)]PQAEQPSLESTSK_	13.9934	_DEEVSSADISSSS[Phospho (STY)]EVISQHLVSYR_	8.15724	dDIA		_S[Phospho (STY)]LQQLAEER_	11.4783	_LPS[Phospho (STY)]TSGSEGVPFR_	32.2129	_ELS[Phospho (STY)]PAGSISK_	17.4181	_C[Carbamidomethyl (C)]T[Phospho (STY)]LPEHESPSQDISDAC[Carbamidomethyl (C)]EAESTER_	8.35251	_AQTLPTSVVTIT[Phospho (STY)]SESSPGKR_	22.4819	LibDIA
				_HGS[Phospho (STY)]DPAFAPGPR_	4.81294	_DTSATSQS[Phospho (STY)]VNGSPQAEQPSLESTSK_	13.5472	_DEEVSSADISS[Phospho (STY)]SSEVISQHLVSYR_	39.6841	dDIA		_S[Phospho (STY)]LSPGGAALGYR_	17.7163	_LPS[Phospho (STY)]VEEAEVPK_	57.6933	_EM[Oxidation (M)]EHNTVC[Carbamidomethyl (C)]AAGTS[Phospho (STY)]PVGEIGEEK_	8.7293	_C[Carbamidomethyl (C)]VSVQTDPT[Phospho (STY)]DEIPTK_	49.9316	_AQTLPTSVVTIT[Phospho (STY)]SESSPGK_	16.849	LibDIA
				_HIISATSLSTSPTELGS[Phospho (STY)]R_	52.8482	_DTSATS[Phospho (STY)]QSVNGSPQAEQPSLESTSK_	14.2486	_DEEVSSADIS[Phospho (STY)]SSSEVISQHLVSYR_	50.1299	dDIA		_S[Phospho (STY)]LSPSHLTEDR_	6.42454	_LQEEGGGS[Phospho (STY)]DEEETGSPSEDGM[Oxidation (M)]QSAR_		_EM[Oxidation (M)]EHNTVC[Carbamidomethyl (C)]AAGT[Phospho (STY)]SPVGEIGEEK_	13.4269	_C[Carbamidomethyl (C)]VSVQT[Phospho (STY)]DPTDEIPTK_	24.5787	_AQTLPTSVVT[Phospho (STY)]ITSESSPGKR_	23.8723	LibDIA
				_HIISATSLSTSPT[Phospho (STY)]ELGSR_	51.9791	_DTSAT[Phospho (STY)]SQSVNGSPQAEQPSLESTSK_	13.4468	_DEEVSS[Phospho (STY)]ADISSSSEVISQHLVSYR_	22.7784	dDIA		_S[Phospho (STY)]LSSPTVTLSAPLEGAK_	53.4215	_LQFLFELPSRLT[Phospho (STY)]K_	54.7165	_EM[Oxidation (M)]LM[Oxidation (M)]EDVGS[Phospho (STY)]EEEQEEEDEAPFQEK_	7.09243	_C[Carbamidomethyl (C)]VS[Phospho (STY)]VQTDPTDEIPTK_	6.62465	_AQTLPTSVVT[Phospho (STY)]ITSESSPGK_	12.332	LibDIA
				_HIISATSLSTS[Phospho (STY)]PTELGSR_	64.7941	_DTSENADGQS[Phospho (STY)]DENKDDYTIPDEYR_	17.0784	_DEEVS[Phospho (STY)]SADISSSSEVISQHLVSYR_	5.91641	dDIA		_S[Phospho (STY)]M[Oxidation (M)]DLGIADETK_	4.63316	_LQIST[Phospho (STY)]PDIK_		_EM[Oxidation (M)]PQDLRS[Phospho (STY)]PART[Phospho (STY)]PPSEEDSAEAER_	49.9427	_DAAAHLQTSHKPSAEDAEGQS[Phospho (STY)]PLSQK_		_AQTLPTS[Phospho (STY)]VVTITSESSPGKR_	21.5654	LibDIA
				_HIISATSLST[Phospho (STY)]SPTELGSR_	79.8488	_DTS[Phospho (STY)]ATSQSVNGSPQAEQPSLESTSK_	13.4693	_DEILPTTPIS[Phospho (STY)]EQK_	14.7436	dDIA		_S[Phospho (STY)]M[Oxidation (M)]GGAAIAPPTSLVEK_		_LQLSDEES[Phospho (STY)]VFEEALM[Oxidation (M)]SPDTR_		_ENASPAPGTT[Phospho (STY)]AEEAM[Oxidation (M)]SR_	32.0611	_DAAAHLQTS[Phospho (STY)]HKPSAEDAEGQSPLSQK_	54.5616	_AQTLPTS[Phospho (STY)]VVTITSESSPGK_	20.8815	LibDIA
				_HIISATSLS[Phospho (STY)]TSPTELGSR_	77.8869	_DTVIIVSEPS[Phospho (STY)]EDEES[Phospho (STY)]QGLPTM[Oxidation (M)]AR_	18.6261	_DEILPTT[Phospho (STY)]PISEQK_	16.4362	dDIA		_S[Phospho (STY)]NQIPTEVR_	51.6553	_LQLS[Phospho (STY)]DEESVFEEALM[Oxidation (M)]SPDTR_		_ENASPAPGT[Phospho (STY)]TAEEAM[Oxidation (M)]SR_	32.0611	_DAAAHLQT[Phospho (STY)]SHKPSAEDAEGQSPLSQK_	54.5616	_AQTLPT[Phospho (STY)]SVVTITSESSPGKR_	21.5468	LibDIA
				_HIISATS[Phospho (STY)]LSTSPTELGSR_	33.5207	_DT[Phospho (STY)]HPGSPGSPGPALRPLPAR_	21.7062	_DELADEIANSS[Phospho (STY)]GK_	11.2551	dDIA		_S[Phospho (STY)]NSPLPVPPSK_	80.9928	_LQLS[Phospho (STY)]DEESVFEEALM[Oxidation (M)]S[Phospho (STY)]PDTR_		_ENAS[Phospho (STY)]PAPGTTAEEAM[Oxidation (M)]SR_	19.0199	_DADLSPVNAS[Phospho (STY)]IIK_	7.63085	_AQT[Phospho (STY)]LPTSVVTITSESSPGKR_	4.30659	LibDIA
				_HIISAT[Phospho (STY)]SLSTSPTELGSR_	55.443	_DT[Phospho (STY)]LEGAGDTSEVM[Oxidation (M)]DTQAGSVDEENGR_	19.0542	_DELADEIANS[Phospho (STY)]SGK_	10.7157	dDIA		_S[Phospho (STY)]PDLAPTPAPQSTPR_	5.617	_LQPSSS[Phospho (STY)]PENSLDPFPPR_		_ENENSSPVAGAFGVFST[Phospho (STY)]ISTAVQSTGK_		_DADLS[Phospho (STY)]PVNASIIK_	35.9574	_AQT[Phospho (STY)]PENKPGHM[Oxidation (M)]EQDEDSC[Carbamidomethyl (C)]TAQPELAK_		LibDIA
				_HNGSLS[Phospho (STY)]PGLEAR_	13.0749	_DT[Phospho (STY)]LSNPQSPQPSPYNSPK_	27.4233	_DELAELS[Phospho (STY)]EAES[Phospho (STY)]EGDEKPK_	25.2951	dDIA		_S[Phospho (STY)]PDPFGAVAAQK_	22.0414	_LQQGAGLESPQGQPEPGAAS[Phospho (STY)]PQR_	46.8332	_ENENSSPVAGAFGVFS[Phospho (STY)]TISTAVQSTGK_		_DAEPQPGSPAAESLEEPDAAAGLSST[Phospho (STY)]K_	3.24402	_AQT[Phospho (STY)]PPGPSLSGSKS[Phospho (STY)]PC[Carbamidomethyl (C)]PQEK_	46.5161	LibDIA
				_HNGS[Phospho (STY)]LSPGLEAR_	18.568	_DT[Phospho (STY)]SATSQSVNGSPQAEQPSLESTSK_	13.9545	_DELHIVEAEAM[Oxidation (M)]NYEGS[Phospho (STY)]PIK_	36.227	dDIA		_S[Phospho (STY)]PEPEATLTFPFLDK_		_LQQGAGLES[Phospho (STY)]PQGQPEPGAASPQR_	34.7275	_ENENS[Phospho (STY)]SPVAGAFGVFSTISTAVQSTGK_		_DAEPQPGSPAAES[Phospho (STY)]LEEPDAAAGLSSTK_	8.6773	_AQT[Phospho (STY)]PPGPSLSGSK_	3.70516	LibDIA
				_HQQQLLASPGSST[Phospho (STY)]VDNK_	68.8017	_DVATSPISPTENNTT[Phospho (STY)]PPDALTR_	37.4983	_DELHIVEAEAM[Oxidation (M)]NY[Phospho (STY)]EGSPIK_	38.9668	dDIA		_S[Phospho (STY)]PEPEVLSTQEDLFDQSNK_	39.5862	_LQQGAGLES[Phospho (STY)]PQGQPEPGAAS[Phospho (STY)]PQR_	45.9079	_ENIKPNETSPSFS[Phospho (STY)]K_	3.01152	_DAEPQPGS[Phospho (STY)]PAAESLEEPDAAAGLSSTK_	11.5597	_AQVLATIHGHAGAFPAAGDAGEGAPGGGSS[Phospho (STY)]PER_	7.37572	LibDIA
				_HQQQLLASPGSS[Phospho (STY)]TVDNK_	40.0587	_DVATSPISPTENNT[Phospho (STY)]TPPDALTR_	41.4692	_DENERAS[Phospho (STY)]VS[Phospho (STY)]PM[Oxidation (M)]DEPVPDSESPIEK_	18.2424	dDIA		_S[Phospho (STY)]PFLKPDER_		_LRLS[Phospho (STY)]PS[Phospho (STY)]PTSQR_	39.4929	_ENIKPNETSPS[Phospho (STY)]FSK_	2.98742	_DAEYIYPS[Phospho (STY)]LESDDDDPALK_	16.8806	_AQVLATIHGHAGAFPAAGDAGEGAPGGGS[Phospho (STY)]SPER_	8.52619	LibDIA
				_HQQQLLASPGS[Phospho (STY)]STVDNK_	34.4193	_DVATSPISPT[Phospho (STY)]ENNTTPPDALTR_	7.15764	_DEPAESPSET[Phospho (STY)]PGPR_	4.78019	dDIA		_S[Phospho (STY)]PFNSPSPQDSPR_		_LSLEGDHSTPPSAY[Phospho (STY)]GSVK_	59.3911	_ENIKPNETS[Phospho (STY)]PSFSK_	31.9252	_DAGGPRPES[Phospho (STY)]PVPAGR_	20.4388	_ARGDS[Phospho (STY)]EALDEES_		LibDIA
				_HQQQLLAS[Phospho (STY)]PGSSTVDNK_	45.2711	_DVATSPIS[Phospho (STY)]PTENNTTPPDALTR_	9.30697	_DEPAESPS[Phospho (STY)]ETPGPR_	28.505	dDIA		_S[Phospho (STY)]PGALETPSAAGSQGNTASQGK_		_LSLGQGDS[Phospho (STY)]TEAATEER_		_ENIKPNET[Phospho (STY)]SPSFSK_	4.82211	_DAHDVSPTSTDT[Phospho (STY)]EAQLTVER_	13.8136	_ARGSPPTS[Phospho (STY)]SNIVQGQIK_		LibDIA
				_HQTLEVSLSRDS[Phospho (STY)]PLK_		_DVATS[Phospho (STY)]PISPTENNTTPPDALTR_	33.7342	_DEPAES[Phospho (STY)]PSETPGPR_	20.1859	dDIA		_S[Phospho (STY)]PGAPGPLTLK_	19.6677	_LSPEPT[Phospho (STY)]PLAEPILEVEVTLSK_	0.743109	_ENSFGS[Phospho (STY)]PLEFR_	6.56605	_DAHDVSPTST[Phospho (STY)]DTEAQLTVER_	13.5637	_ARHDT[Phospho (STY)]PDPS[Phospho (STY)]PLR_	9.14277	LibDIA
				_HQTLEVSLS[Phospho (STY)]RDSPLK_		_DVAT[Phospho (STY)]SPISPTENNTTPPDALTR_	34.6623	_DEPPPLSPAPLT[Phospho (STY)]PATPSSLDPFFSR_	46.1965	dDIA		_S[Phospho (STY)]PGASNFSTLPK_		_LSPGNSGNYSSGASSASASGS[Phospho (STY)]SVTIPQK_		_ENSGPVENGVS[Phospho (STY)]DQEGEEQAREPELPC[Carbamidomethyl (C)]GLAPAVSR_		_DAHDVSPTS[Phospho (STY)]TDTEAQLTVER_	12.8826	_ARQEEGADASEEDPT[Phospho (STY)]PAGEEDVK_	10.0538	LibDIA
				_HQT[Phospho (STY)]LEVSLSRDSPLK_		_DVDELPSLQPSVGSPSRPSSS[Phospho (STY)]R_	42.1327	_DEPPPLSPAPLT[Phospho (STY)]PAT[Phospho (STY)]PSSLDPFFSR_		dDIA		_S[Phospho (STY)]PGHM[Oxidation (M)]VILDQTK_	80.861	_LSPGNSGNYSSGASS[Phospho (STY)]ASASGSSVTIPQK_		_ENSGPVENGVS[Phospho (STY)]DQEGEEQAR_	34.8334	_DAHDVSPT[Phospho (STY)]STDTEAQLTVER_	12.31	_ARQEEGADAS[Phospho (STY)]EEDPTPAGEEDVK_	8.39615	LibDIA
				_HRPS[Phospho (STY)]PPAT[Phospho (STY)]PPPK_		_DVDELPSLQPSVGSPSRPSS[Phospho (STY)]SR_	27.9897	_DEPPPLS[Phospho (STY)]PAPLTPATPSSLDPFFSR_	46.1551	dDIA		_S[Phospho (STY)]PGM[Oxidation (M)]LEPLGSSR_	23.0552	_LSPGNSGNYSS[Phospho (STY)]GASSASASGSSVTIPQK_		_ENS[Phospho (STY)]GPVENGVSDQEGEEQAR_	37.7467	_DAHDVS[Phospho (STY)]PTSTDTEAQLTVER_	14.283	_ARQPLSEASNQQPLS[Phospho (STY)]GGEEK_	54.5153	LibDIA
				_HS[Phospho (STY)]PIAPSSPSPQVLAQK_	51.8936	_DVDELPSLQPSVGSPSRPS[Phospho (STY)]SSR_	38.7372	_DESC[Carbamidomethyl (C)]YDNAEAAFS[Phospho (STY)]DDEEDLNSK_	49.5679	dDIA		_S[Phospho (STY)]PGNTSQPPAFFSK_	12.883	_LSPGNSGNYS[Phospho (STY)]SGASSASASGSSVTIPQK_		_ENS[Phospho (STY)]REALAEAALESPR_	77.2493	_DALGDSLQVPVSPSSTTSS[Phospho (STY)]R_	1.04022	_ARQPLSEAS[Phospho (STY)]NQQPLSGGEEK_	37.7568	LibDIA
				_HTGPNSPDT[Phospho (STY)]ANDGFVR_	13.1276	_DVDELPSLQPSVGSPS[Phospho (STY)]RPSSSR_	27.9997	_DESC[Carbamidomethyl (C)]Y[Phospho (STY)]DNAEAAFSDDEEDLNSK_	44.7519	dDIA		_S[Phospho (STY)]PISVPGGSALISNLGK_	10.7197	_LSPGNSGNY[Phospho (STY)]SSGASSASASGSSVTIPQK_		_ENVEYIEREES[Phospho (STY)]DGEYDEFGR_		_DALGDSLQVPVSPSST[Phospho (STY)]TSSR_	3.34132	_ARSEEGASSDSSASTGS[Phospho (STY)]HEGSSEWGGR_		LibDIA
				_HTGPNS[Phospho (STY)]PDTANDGFVR_	9.90267	_DVDELPSLQPSVGS[Phospho (STY)]PSRPSSSR_	57.3261	_DES[Phospho (STY)]C[Carbamidomethyl (C)]YDNAEAAFSDDEEDLNSK_	31.7056	dDIA		_S[Phospho (STY)]PLELEPEAK_		_LSPGNS[Phospho (STY)]GNYSSGASSASASGSSVTIPQK_		_ENVEY[Phospho (STY)]IEREESDGEYDEFGR_	50.2138	_DALGDSLQVPVSPSS[Phospho (STY)]TTSSR_	2.43602	_ARSEEGASSDSSAST[Phospho (STY)]GSHEGSSEWGGR_		LibDIA
				_HT[Phospho (STY)]GPNSPDTANDGFVR_	9.04193	_DVDELPSLQPS[Phospho (STY)]VGSPSRPSSSR_	27.9999	_DEYEYVS[Phospho (STY)]DDGELK_	38.8776	dDIA		_S[Phospho (STY)]PLIESTANM[Oxidation (M)]DNNQSQK_		_LSSTDDGY[Phospho (STY)]IDLQFK_	8.04132	_EPAITSQNS[Phospho (STY)]PEAR_	3.85859	_DALGDSLQVPVSPS[Phospho (STY)]STTSSR_	4.75956	_ARSEEGASSDSSAS[Phospho (STY)]TGSHEGSSEWGGR_		LibDIA
				_HVTLPSS[Phospho (STY)]PR_	7.13172	_DVDELPS[Phospho (STY)]LQPSVGSPSRPSSSR_	53.1695	_DEYS[Phospho (STY)]SSETTGEKPEQNDDDTIK_	20.2869	dDIA		_S[Phospho (STY)]PLQSVVVR_	33.6696	_LSST[Phospho (STY)]DDGYIDLQFK_		_EPALPLEPDSGGNTS[Phospho (STY)]PGVTANGEAR_	53.8669	_DALGDSLQVPVS[Phospho (STY)]PSSTTSSR_	3.10186	_ARSEEGASSDSS[Phospho (STY)]ASTGSHEGSSEWGGR_		LibDIA
				_IAS[Phospho (STY)]DEEIQGTK_	26.0113	_DVDVSEDS[Phospho (STY)]PPPLPER_	5.61971	_DEYTFS[Phospho (STY)]PGK_	44.0046	dDIA		_S[Phospho (STY)]PLSGIPVR_	48.3731	_LSS[Phospho (STY)]GFDDIDLPSAVK_	56.1581	_EPHS[Phospho (STY)]PADQPEQQAESTLTSAETR_	57.2374	_DALGDS[Phospho (STY)]LQVPVSPSSTTSSR_	5.25463	_ARSEEGASSDS[Phospho (STY)]SASTGSHEGSSEWGGR_		LibDIA
				_IDEDGENTQIEDTEPM[Oxidation (M)]S[Phospho (STY)]PVLNSK_	19.9476	_DVDVS[Phospho (STY)]EDSPPPLPER_	4.51361	_DFDHHDSPALEVFTEQPPS[Phospho (STY)]PLPK_	23.926	dDIA		_S[Phospho (STY)]PM[Oxidation (M)]SSLQISNEK_		_LSS[Phospho (STY)]TDDGYIDLQFK_	41.6228	_EPIIEDILNLESSPTASGSSVSPGLYS[Phospho (STY)]K_	20.8578	_DANIM[Oxidation (M)]S[Phospho (STY)]PGSSLPSLHVR_		_ARSEEGAS[Phospho (STY)]SDSSASTGSHEGSSEWGGR_		LibDIA
				_IDEDGENTQIEDT[Phospho (STY)]EPM[Oxidation (M)]SPVLNSK_	24.4429	_DVEDM[Oxidation (M)]ELSDVEDDGS[Phospho (STY)]K_	21.9219	_DFDHHDSPALEVFT[Phospho (STY)]EQPPSPLPK_	25.8672	dDIA		_S[Phospho (STY)]PNELVDDLFK_	23.7689	_LSVPTS[Phospho (STY)]DEEDEVPAPK_	45.715	_EPIIEDILNLESSPTASGSSVSPGLY[Phospho (STY)]SK_	20.8578	_DAPSLEEVEGHVADGSATEM[Oxidation (M)]GTT[Phospho (STY)]K_		_ARST[Phospho (STY)]PS[Phospho (STY)]PVLQPR_	10.3258	LibDIA
				_IDEDGENT[Phospho (STY)]QIEDTEPM[Oxidation (M)]SPVLNSK_	6.6602	_DVEDM[Oxidation (M)]ELS[Phospho (STY)]DVEDDGSK_	15.1775	_DFDIAEQNES[Phospho (STY)]SDEESLRK_	7.27559	dDIA		_S[Phospho (STY)]PPAPGLQPM[Oxidation (M)]R_	48.5291	_LSVPT[Phospho (STY)]SDEEDEVPAPK_	59.6862	_EPIIEDILNLESSPTASGSSVS[Phospho (STY)]PGLYSK_	20.9487	_DAPSLEEVEGHVADGSATEM[Oxidation (M)]GT[Phospho (STY)]TK_		_ARSVDALDDLTPPST[Phospho (STY)]AESGSR_		LibDIA
				_IDFSSIAVPGTSS[Phospho (STY)]PR_	62.7496	_DVM[Oxidation (M)]SDETNNEETESPSQEFVNIT[Phospho (STY)]K_	8.3438	_DFQDYM[Oxidation (M)]EPEEGC[Carbamidomethyl (C)]QGS[Phospho (STY)]PQRR_	30.1365	dDIA		_S[Phospho (STY)]PPLPAVIR_	35.4162	_LSVPT[Phospho (STY)]S[Phospho (STY)]DEEDEVPAPK_		_EPIIEDILNLESSPTASGSS[Phospho (STY)]VSPGLYSK_	79.522	_DAPTSPAS[Phospho (STY)]VASSSSTPSSK_	27.0425	_ARSVDALDDLT[Phospho (STY)]PPSTAESGSR_	15.389	LibDIA
				_IDFSSIAVPGTS[Phospho (STY)]SPR_	62.6833	_DVM[Oxidation (M)]SDETNNEETESPS[Phospho (STY)]QEFVNITK_	6.16841	_DFQDYM[Oxidation (M)]EPEEGC[Carbamidomethyl (C)]QGS[Phospho (STY)]PQR_	27.3416	dDIA		_S[Phospho (STY)]PPLSPVGTTPVK_		_LS[Phospho (STY)]PENNQVLTK_		_EPIIEDILNLESSPTASGS[Phospho (STY)]SVSPGLYSK_	44.1732	_DAPTS[Phospho (STY)]PASVASSSSTPSSK_	14.7591	_ARS[Phospho (STY)]EEGASSDSSASTGSHEGSSEWGGR_		LibDIA
				_IDFTPVS[Phospho (STY)]PAPS[Phospho (STY)]PTR_	18.6076	_DVM[Oxidation (M)]SDETNNEETES[Phospho (STY)]PSQEFVNITK_	4.98284	_DFQEYVEPGEDFPAS[Phospho (STY)]PQRR_	16.0046	dDIA		_S[Phospho (STY)]PPSSSEIFTPAHEENVR_	143.317	_LS[Phospho (STY)]PEVAPPAHR_	50.8946	_EPIIEDILNLESSPTAS[Phospho (STY)]GSSVSPGLYSK_	31.3669	_DAPT[Phospho (STY)]SPASVASSSSTPSSK_	22.6381	_ARS[Phospho (STY)]PDLGPQEQM[Oxidation (M)]NPK_	25.9759	LibDIA
				_IDISPS[Phospho (STY)]TLR_	23.4896	_DVM[Oxidation (M)]SDETNNEET[Phospho (STY)]ESPSQEFVNITK_	5.04547	_DFQEYVEPGEDFPAS[Phospho (STY)]PQR_	10.5806	dDIA		_S[Phospho (STY)]PPSVQSLAM[Oxidation (M)]R_	64.012	_LS[Phospho (STY)]SGFDDIDLPSAVK_	36.9315	_EPIIEDILNLESSPT[Phospho (STY)]ASGSSVSPGLYSK_	51.3959	_DAQQVEPEGQEKPS[Phospho (STY)]PATVR_		_ARS[Phospho (STY)]VDALDDLTPPSTAESGSR_	13.6747	LibDIA
				_IDIS[Phospho (STY)]PSTFR_	13.4113	_DVM[Oxidation (M)]SDET[Phospho (STY)]NNEETESPSQEFVNITK_	4.40857	_DFS[Phospho (STY)]PEALKK_	13.1558	dDIA		_S[Phospho (STY)]PPTQVAISSDSAR_	3.68443	_LS[Phospho (STY)]STDDGYIDLQFK_	54.3233	_EPIIEDILNLESS[Phospho (STY)]PTASGSSVSPGLYSK_	51.4199	_DAQRLS[Phospho (STY)]PIPEEVPK_	16.4193	_ARS[Phospho (STY)]VDALDDLT[Phospho (STY)]PPSTAESGSR_	61.1378	LibDIA
				_IDIS[Phospho (STY)]PSTLR_	19.4807	_DVM[Oxidation (M)]S[Phospho (STY)]DETNNEETESPSQEFVNITK_	3.99082	_DFTNEAPPAPLPDASASPLS[Phospho (STY)]PHRR_	14.9391	dDIA		_S[Phospho (STY)]PQLSDFGLER_		_LTFDSSFS[Phospho (STY)]PNTGK_		_EPLDPDPSHSPS[Phospho (STY)]DK_	29.3784	_DASPTPST[Phospho (STY)]DAEYPANGSGADR_	64.5687	_ASAGHVAVSSPT[Phospho (STY)]PETGPLQR_		LibDIA
				_IEDVGSDEEDDS[Phospho (STY)]GK_	20.021	_DVSGFSDPYC[Carbamidomethyl (C)]LLGIEQGVGVPGGS[Phospho (STY)]PGSR_	38.2318	_DFTNSSS[Phospho (STY)]QEEIDK_		dDIA		_S[Phospho (STY)]PQPDPVDTPASTK_	56.8144	_LTPVSLSNS[Phospho (STY)]PIK_	17.9839	_EPLDPDPSHS[Phospho (STY)]PSDK_	3.56799	_DASPTPS[Phospho (STY)]TDAEYPANGSGADR_	64.5721	_ASAPS[Phospho (STY)]PNAQVAC[Carbamidomethyl (C)]DHC[Carbamidomethyl (C)]LK_		LibDIA
				_IEDVGS[Phospho (STY)]DEEDDSGK_	19.8168	_DVS[Phospho (STY)]PDPSLSTPGSAGSAR_	11.9175	_DFTNSS[Phospho (STY)]SQEEIDK_		dDIA		_S[Phospho (STY)]PQPDPVGTPTIFK_	22.7497	_LTPVSPESS[Phospho (STY)]STEEK_	20.0756	_EPLDPDPS[Phospho (STY)]HSPSDK_	46.7683	_DASPT[Phospho (STY)]PSTDAEYPANGSGADR_		_ASASGSGAQVGGPISSGSSASS[Phospho (STY)]VTVTR_	7.31272	LibDIA
				_IEEVLS[Phospho (STY)]PEGS[Phospho (STY)]PSK_	34.5996	_DVTNFTVGGFAPM[Oxidation (M)]S[Phospho (STY)]PR_	14.0666	_DFTNS[Phospho (STY)]SSQEEIDK_		dDIA		_S[Phospho (STY)]PQTPSQM[Oxidation (M)]VPLPSANPPGPLK_		_LTPVS[Phospho (STY)]PESSSTEEK_	17.1686	_EPRPNSSPS[Phospho (STY)]PSPGQASETPHPRPS_		_DASSSPASTAS[Phospho (STY)]SASSTSLK_	72.3365	_ASASGSGAQVGGPISSGSSAS[Phospho (STY)]SVTVTR_	10.9728	LibDIA
				_IESDVQEPT[Phospho (STY)]EPEDDLDIM[Oxidation (M)]LGNK_	34.9387	_DVT[Phospho (STY)]PPPETEVVLIK_	4.39789	_DGDEKTDEEAEGPY[Phospho (STY)]SDNEM[Oxidation (M)]LTHK_	16.6536	dDIA		_S[Phospho (STY)]PQVLGSSLSVR_	34.566	_LTQAEISEQPTM[Oxidation (M)]ATVVPQVPTS[Phospho (STY)]PK_		_EPRPNS[Phospho (STY)]SPSPSPGQASETPHPRPS_		_DASSSPAS[Phospho (STY)]TASSASSTSLK_	3.5863	_ASASGSGAQVGGPISSGSS[Phospho (STY)]ASSVTVTR_	12.8221	LibDIA
				_IES[Phospho (STY)]DEEEDFENVGK_	7.34372	_DWEDDSDEDM[Oxidation (M)]S[Phospho (STY)]NFDR_	55.1757	_DGDEKT[Phospho (STY)]DEEAEGPYSDNEM[Oxidation (M)]LTHK_	35.2496	dDIA		_S[Phospho (STY)]PSDSSTASTPVAEQIER_	41.6702	_LTQAEISEQPTM[Oxidation (M)]ATVVPQVPT[Phospho (STY)]SPK_		_EPSEVPT[Phospho (STY)]PK_	94.6399	_DASSS[Phospho (STY)]PASTASSASSTSLK_	12.5285	_ASASGSGAQVGGPISSGS[Phospho (STY)]SASSVTVTR_	11.3499	LibDIA
				_IES[Phospho (STY)]DVQEPTEPEDDLDIM[Oxidation (M)]LGNK_	37.3524	_DWEDDS[Phospho (STY)]DEDM[Oxidation (M)]SNFDR_	42.9088	_DGDEKT[Phospho (STY)]DEEAEGPYS[Phospho (STY)]DNEM[Oxidation (M)]LTHK_	17.3101	dDIA		_S[Phospho (STY)]PSEESAPTTSPESVSGSVPSSGSSGR_		_LTQAEISEQPTM[Oxidation (M)]AT[Phospho (STY)]VVPQVPTSPK_		_EPTSVSENEGISTIPS[Phospho (STY)]PVTS[Phospho (STY)]PVLSR_		_DASS[Phospho (STY)]SPASTASSASSTSLK_	10.8942	_ASASGSGAQVGGPISS[Phospho (STY)]GSSASSVTVTR_	41.7894	LibDIA
				_IES[Phospho (STY)]PKLER_	51.6853	_DYEIESQNPLASPTNT[Phospho (STY)]LLGSAK_	14.3165	_DGDGVPGGGPLS[Phospho (STY)]PAR_	11.8097	dDIA		_S[Phospho (STY)]PSLDVTVPEAELNLETPEISVGGK_	46.7368	_LTQTSST[Phospho (STY)]EQLNVLETETEVLNK_	18.5498	_EPT[Phospho (STY)]PSIASDIS[Phospho (STY)]LPIATQELR_	14.1653	_DASVPQESQGASPT[Phospho (STY)]GS[Phospho (STY)]PDAGVSGSK_	52.39	_ASASGSGAQVGGPIS[Phospho (STY)]SGSSASSVTVTR_	64.8274	LibDIA
				_IGEGTYGVVY[Phospho (STY)]K_	26.5958	_DYEIESQNPLASPT[Phospho (STY)]NTLLGSAK_	8.92913	_DGDKSPM[Oxidation (M)]SS[Phospho (STY)]LQISNEK_	7.88869	dDIA		_S[Phospho (STY)]PSLGSDLTFATR_		_LTQTSS[Phospho (STY)]TEQLNVLETETEVLNK_		_EPT[Phospho (STY)]PS[Phospho (STY)]IASDISLPIATQELR_	16.6517	_DASVPQESQGAS[Phospho (STY)]PTGS[Phospho (STY)]PDAGVSGSK_	52.9894	_ASASGS[Phospho (STY)]GAQVGGPISSGSSASSVTVTR_	69.2182	LibDIA
				_IGEGTY[Phospho (STY)]GVVYK_	30.4959	_DYEIESQNPLAS[Phospho (STY)]PTNTLLGSAK_	22.2885	_DGDKSPM[Oxidation (M)]S[Phospho (STY)]SLQISNEK_	7.22606	dDIA		_S[Phospho (STY)]PSPPDGSPAATPEIR_	34.6603	_LTQTS[Phospho (STY)]STEQLNVLETETEVLNK_	15.9182	_EPVADEEEEDS[Phospho (STY)]DDDVEPITEFR_	12.7737	_DAS[Phospho (STY)]DDLDDLNFFNQK_	15.0204	_ASASRPQPAPADGADPPPAEEPEARPDGEGS[Phospho (STY)]PGK_	10.0682	LibDIA
				_IGEGT[Phospho (STY)]YGVVYK_	26.1296	_DYEIES[Phospho (STY)]QNPLASPTNTLLGSAK_	18.074	_DGDKS[Phospho (STY)]PM[Oxidation (M)]SSLQISNEK_	10.3965	dDIA		_S[Phospho (STY)]PTM[Oxidation (M)]EQAVQTASAHLPAPAAVGR_	84.9862	_LTQT[Phospho (STY)]SSTEQLNVLETETEVLNK_	33.4666	_EQNSALPTSS[Phospho (STY)]QDEELM[Oxidation (M)]EVVEK_		_DAS[Phospho (STY)]DGEDEKPPLPPR_	40.2617	_ASAS[Phospho (STY)]GSGAQVGGPISSGSSASSVTVTR_		LibDIA
				_IGEGT[Phospho (STY)]Y[Phospho (STY)]GVVYK_	36.542	_DYEPPS[Phospho (STY)]PSPAPGAPPPPPQR_	37.4521	_DGDSYDPYDFSDTEEEM[Oxidation (M)]PQVHT[Phospho (STY)]PK_	9.04579	dDIA		_S[Phospho (STY)]PTPESSTIASYVTLR_	74.3799	_LT[Phospho (STY)]QTSSTEQLNVLETETEVLNK_	15.9241	_EQPPAETPTDAAVLTS[Phospho (STY)]PPAPAPPVT[Phospho (STY)]PSK_		_DAS[Phospho (STY)]PTPSTDAEYPANGSGADR_	24.3277	_ASAVSELS[Phospho (STY)]PR_	5.03203	LibDIA
				_IHIDPEIQDGSPTTS[Phospho (STY)]R_	19.5226	_DYSTLTSVSSHDS[Phospho (STY)]R_	36.8393	_DGDSYDPYDFSDT[Phospho (STY)]EEEM[Oxidation (M)]PQVHTPK_	15.6545	dDIA		_S[Phospho (STY)]PTTPIDPEK_		_LVSPGSANETSS[Phospho (STY)]ILVESVTR_	51.1472	_EQSSDLTPS[Phospho (STY)]GDVSPVK_	58.9288	_DAS[Phospho (STY)]SSPASTASSASSTSLK_	13.8357	_ASDPQS[Phospho (STY)]PPQVSR_	55.9423	LibDIA
				_IHIDPEIQDGSPTT[Phospho (STY)]SR_	15.5443	_DYSTLTSVSS[Phospho (STY)]HDSR_	43.1185	_DGDSYDPYDFSDT[Phospho (STY)]EEEM[Oxidation (M)]PQVHT[Phospho (STY)]PK_	3.5683	dDIA		_S[Phospho (STY)]PVDIVTGGISPVR_		_LVSPGS[Phospho (STY)]ANETSSILVESVTR_	26.4627	_ERDHSPTPS[Phospho (STY)]VFNSDEER_	44.8559	_DAT[Phospho (STY)]PPVS[Phospho (STY)]PINM[Oxidation (M)]EDQER_	13.2137	_ASDTS[Phospho (STY)]LTQGIVAFR_	14.8877	LibDIA
				_IHIDPEIQDGSPT[Phospho (STY)]TSR_	3.94256	_DYSTLTSVS[Phospho (STY)]SHDSR_	18.2857	_DGDSYDPYDFS[Phospho (STY)]DTEEEM[Oxidation (M)]PQVHTPK_	14.8833	dDIA		_S[Phospho (STY)]PVIGSEVFLPNSNHVASGAGEAEER_	64.4843	_LVS[Phospho (STY)]PGSANETSSILVESVTR_	53.4928	_ERDHSPT[Phospho (STY)]PSVFNSDEER_	52.8715	_DAVITSNGT[Phospho (STY)]LPDK_	10.4742	_ASDT[Phospho (STY)]SLTQGIVAFR_	32.1281	LibDIA
				_IHIDPEIQDGS[Phospho (STY)]PTTSR_	8.91604	_DYSTLT[Phospho (STY)]SVSSHDSR_	38.4162	_DGDSYDPYDFS[Phospho (STY)]DTEEEM[Oxidation (M)]PQVHT[Phospho (STY)]PK_	2.54829	dDIA		_S[Phospho (STY)]PVPSAFSDQSR_	40.5907	_LYTTDQSTFDILQDLEFS[Phospho (STY)]SGSPGK_	45.9309	_ERDHS[Phospho (STY)]PTPSVFNSDEER_	45.804	_DAYIIFDTEIESTS[Phospho (STY)]PK_		_ASDVPTIC[Carbamidomethyl (C)]VGTEEGSISIY[Phospho (STY)]K_		LibDIA
				_IHRAS[Phospho (STY)]DPGLPAEEPK_	10.9298	_DYST[Phospho (STY)]LTSVSSHDSR_	23.473	_DGDSYDPY[Phospho (STY)]DFSDTEEEM[Oxidation (M)]PQVHTPK_	15.2957	dDIA		_S[Phospho (STY)]PVREPIDNLTPEER_	41.8344	_LYTTDQST[Phospho (STY)]FDILQDLEFSSGSPGK_		_ERDHS[Phospho (STY)]PTPSVFNS[Phospho (STY)]DEER_	63.8637	_DAYIIFDTEIES[Phospho (STY)]TSPK_		_ASEAASPLPDS[Phospho (STY)]PGDK_	12.2765	LibDIA
				_IILDLISES[Phospho (STY)]PIK_	74.2627	_DYTGC[Carbamidomethyl (C)]STSESLS[Phospho (STY)]PVK_	26.7458	_DGDSYDPY[Phospho (STY)]DFSDTEEEM[Oxidation (M)]PQVHT[Phospho (STY)]PK_	9.57195	dDIA		_S[Phospho (STY)]PVREPVDNLSPEER_		_LYTTDQS[Phospho (STY)]TFDILQDLEFSSGSPGK_		_ERDSELSDTDS[Phospho (STY)]GC[Carbamidomethyl (C)]C[Carbamidomethyl (C)]LGQSESDK_		_DAYIIFDT[Phospho (STY)]EIESTSPK_		_ASEENLLSSSS[Phospho (STY)]VPSADRDSSPTTNSK_		LibDIA
				_IILDLIS[Phospho (STY)]ESPIK_	70.2955	_DY[Phospho (STY)]EPPSPSPAPGAPPPPPQR_	53.475	_DGDSY[Phospho (STY)]DPYDFSDTEEEM[Oxidation (M)]PQVHTPK_	15.4059	dDIA		_S[Phospho (STY)]PVSTRPLPSASQK_	55.4513	_M[Oxidation (M)]AGNEALSPTS[Phospho (STY)]PFR_		_ERDSELSDT[Phospho (STY)]DSGC[Carbamidomethyl (C)]C[Carbamidomethyl (C)]LGQSESDK_		_DDDDIDLFGSDDEEES[Phospho (STY)]EEAKR_	18.1687	_ASEPLLS[Phospho (STY)]PPPFGESR_		LibDIA
				_ILDPNTGEPAPVLSSPPPADVSTFLAFPS[Phospho (STY)]PEK_	80.2043	_DY[Phospho (STY)]STLTSVSSHDSR_	17.587	_DGDS[Phospho (STY)]YDPYDFSDTEEEM[Oxidation (M)]PQVHTPK_	12.5848	dDIA		_S[Phospho (STY)]QEDLNEPIK_	8.28742	_M[Oxidation (M)]AGNEALS[Phospho (STY)]PTSPFR_		_ERDSELS[Phospho (STY)]DTDSGC[Carbamidomethyl (C)]C[Carbamidomethyl (C)]LGQSESDK_		_DDDDIDLFGSDDEEES[Phospho (STY)]EEAK_	11.1718	_ASFFAASDENHRPLSAAS[Phospho (STY)]NS[Phospho (STY)]DQLEDQALAQM[Oxidation (M)]K_	13.5608	LibDIA
				_ILDPNTGEPAPVLSSPPPADVST[Phospho (STY)]FLAFPSPEK_	21.9626	_EAALPPVS[Phospho (STY)]PLK_	9.33571	_DGDS[Phospho (STY)]YDPYDFSDTEEEM[Oxidation (M)]PQVHT[Phospho (STY)]PK_	2.75395	dDIA		_S[Phospho (STY)]QEM[Oxidation (M)]VHLVNK_	35.1966	_M[Oxidation (M)]ALPPQEDATAS[Phospho (STY)]PPR_	1.59284	_ERPISLGIFPLPAGDGLLT[Phospho (STY)]PDAQK_		_DDDDIDLFGS[Phospho (STY)]DDEEESEEAKR_	18.1874	_ASFFAASDENHRPLS[Phospho (STY)]AAS[Phospho (STY)]NSDQLEDQALAQM[Oxidation (M)]K_	15.869	LibDIA
				_ILDPNTGEPAPVLSSPPPADVST[Phospho (STY)]FLAFPS[Phospho (STY)]PEK_	119.163	_EAAVSASDILQESAIHSPGT[Phospho (STY)]VEK_		_DGELPVEDDIDLS[Phospho (STY)]DVELDDLGKDEL_	26.8445	dDIA		_S[Phospho (STY)]QSLPTTLLSPVR_	65.6578	_M[Oxidation (M)]ALPPQEDAT[Phospho (STY)]ASPPR_	4.76765	_ERRT[Phospho (STY)]PS[Phospho (STY)]DDEEDNLFAPPK_	51.2596	_DDDDIDLFGS[Phospho (STY)]DDEEESEEAK_	11.5274	_ASFFAAS[Phospho (STY)]DENHRPLSAASNSDQLEDQALAQM[Oxidation (M)]K_	20.353	LibDIA
				_ILDPNTGEPAPVLSSPPPADVS[Phospho (STY)]TFLAFPSPEK_	78.0442	_EAAVSASDILQESAIHS[Phospho (STY)]PGTVEK_	42.9481	_DGELPVEDDIDLS[Phospho (STY)]DVELDDLGK_	21.8239	dDIA		_S[Phospho (STY)]QVAELNDDDKDDEIVFK_		_M[Oxidation (M)]APPVDDLS[Phospho (STY)]PK_		_ERS[Phospho (STY)]PS[Phospho (STY)]PLRGNVVPSPLPTR_	94.4256	_DDDDSIADFLNSDEEEDRVS[Phospho (STY)]LQNLK_	66.1788	_ASGEM[Oxidation (M)]AS[Phospho (STY)]AQYITAALR_	9.57516	LibDIA
[truncated: 13,295 more rows]

## Sheet: Fig.4a
Log10_LibDIA	Log10_dDIA		Frequency	dirDIA	libDIA
2.56815	4.56191		0	0	44
3.21341	4.56642		0.5	0	39
4.673	3.19527		1	0	0
4.55644	3.4646		1.5	0	0
3.11077	3.45734		2	2	17
0	3.09976		2.5	7	36
3.00468	4.16952		3	10	48
2.22974	3.84263		3.5	35	42
3.13292	3.61646		4	23	19
3.32313	3.05005		4.5	10	14
2.18141	3.0515		5	6	6
0.233438	3.33836		5.5	0	1
[truncated: 254 more rows]

[truncated: 18 more sheets: Fig.4b, Fig.4c, Fig.4f, Fig.4g, Fig.4h, Fig.5b, Fig.5f, Supp Fig. 4a, Supp Fig. 4b, Supp Fig. 5b, Supp Fig. 6, Supp Fig. 6b&c, Supp Fig. 7a, Supp Fig. 7b, Supp Fig. 9, Supp Fig. 10a, Supp Fig. 10b, Supp Fig. 12a]
